# Supplementary material for: Type 2 and interferon inflammation regulate SARS-CoV-2 entry factor expression in the airway epithelium
Source: Nat Commun. 2020 Oct 12;11:5139. doi: 10.1038/s41467-020-18781-2 (PMC7550582; doi:10.1038/s41467-020-18781-2)
Supplement: Supplementary file 5 — Supplementary Data 1 [file 41467_2020_18781_MOESM5_ESM.xlsx]

## Sheet: Sheet1
Supplementary Data 1. The number of ACE+ and/or TMPRSS2+ cells among epithelial and immune cell types.
cell_type	# of cells	# of ACE2+ cells	# of TMPRSS2+ cells	# of ACE2+.TMPRSS2+ cells
Basal	2243	19	166	3
Ciliated	1224	20	232	6
DCs	14	0	0	0
Ionocytes	100	0	11	0
Low Quality	992	10	89	2
Mast_cells	129	1	4	0
MUC5AC mucus sec.	205	2	35	0
Mucus sec.	765	5	98	0
Prolif_Basal	71	0	4	0
Secretory	1962	31	216	8
Glandular mucus sec.	495	3	41	0
T_cells	91	0	1	0
