# Supplementary material for: Type 2 and interferon inflammation regulate SARS-CoV-2 entry factor expression in the airway epithelium
Source: Nat Commun. 2020 Oct 12;11:5139. doi: 10.1038/s41467-020-18781-2 (PMC7550582; doi:10.1038/s41467-020-18781-2)
Supplement: Supplementary file 6 — Supplementary Data 2 [file 41467_2020_18781_MOESM6_ESM.xlsx]

## Sheet: Sheet1
Supplementary Data 2. Gene Ontology and Cell Type enrichments for selected networks identified by WGCNA analysis.
Gene.Set	Term	Overlap	Pval	Z.Score	Adjusted.Pval	Combined.Score	WGCNA network	Genes
Reactome_2016	Immune System Homo sapiens R-HSA-168256	96_1547	4.80408e-13	2.15471	7.35024e-10	61.1164	yellow	CD86;LRSAM1;CD40;TNFRSF13B;FLT3;SH3KBP1;IL23R;RASGRF1;PTPRJ;PSTPIP1;CASP8;CASP10;RNF19A;GRAP2;CTLA4;TRIM69;CCR6;JAK3;HLA-DOB;CD33;CCR2;PDGFRB;HLA-H;FCER1G;NUP210;ITGA4;IL15;CD180;FLT3LG;HLA-C;CYBB;IL16;HLA-A;HLA-G;TAPBP;NCR1;NUP50;PSME1;ELMO1;LTA;ELMO2;TLR10;TRIB3;HCST;CFB;KPNB1;CARD11;BIRC3;BLK;C1S;C1R;PDE1B;TXK;EBI3;VPRBP;ADCY3;CD1D;IL2RG;ADCY7;RASGRP1;RASGRP3;CD79B;CD79A;INPP5D;PTK2B;STX4;TNFR…
Ligand_Perturbations_from_GEO_up	angiotensin II mouse suprarenal aorta GSE17901 ligand:262	34_370	2.85215e-09	3.19069	7.4441e-07	62.7775	yellow	ZMYND15;SASH3;TRAF3IP3;CD163L1;CXCR5;PTPN22;AOAH;CST7;IL2RG;AIF1;GNGT2;GPNMB;STAT4;VSIG4;TNFAIP8L2;AMZ1;CCR2;ARL11;CD52;FCER1G;IL10RA;TMEM176A;CD180;KCNJ15;HMHA1;CYBB;MCOLN2;COL8A2;TNFSF8;CD48;IL7R;DOCK2;HCST;LGMN
Ligand_Perturbations_from_GEO_down	Interleukin-21 mouse CD8+ T cells GDS1030 ligand:231	31_330	8.57439e-09	3.26178	2.23792e-06	60.586	yellow	SASH3;SH3KBP1;CELF2;PTPN22;RCSD1;ADCY7;LIMD2;CD79B;CD79A;LGALS1;GM2A;STAT4;ACP5;RAB8B;CD52;SH2D3C;IL16;CDC25B;MIR142;CD28;RGS10;ARHGEF1;CD48;DEGS1;FXYD5;IL7R;DOCK2;PDE7A;MS4A1;LAT;CDC42SE2
Ligand_Perturbations_from_GEO_up	interferon-y human keratinocyte GDS4601 ligand:177	31_383	2.56498e-07	2.81041	3.3473e-05	42.6513	yellow	ZMYND15;CD40;C1S;CCDC68;C1R;GIMAP2;PLA2G3;TAPBPL;APOL4;ARHGAP20;UBD;TNFRSF14;CLIC2;IL12RB2;GBP3;HLA-J;GAS2L3;MARCKSL1;ERAP2;IL15;RARRES1;FLT3LG;HLA-C;HLA-G;SLFN12;MOV10;DPYD;PSME1;SAA2;CFB;LGMN
GO_Biological_Process_2018	B cell activation (GO:0042113)	14_73	1.78769e-08	6.65906	9.12256e-05	118.796	yellow	FCRL1;CD40;ITGA4;FLT3;LAX1;CD79B;CD79A;HHEX;CASP8;CD40LG;BCL2;JAK3;MS4A1;NHEJ1
Ligand_Perturbations_from_GEO_up	All-trans-retinoic acid human NB4 APL cells GDS4180 ligand:190	23_260	2.04366e-06	3.07158	0.000133349	40.2401	yellow	HLA-J;CD52;HLA-H;FCER1G;ERAP2;IL10RA;CYP4F3;CTSZ;CXCR5;TNFAIP2;HLA-C;CYBB;HLA-A;RCSD1;HLA-G;HIC1;PIK3CG;GM2A;MDK;TNFRSF14;NAT8L;ASB2;TGM2
KEGG_2019_Human	Intestinal immune network for IgA production	10_48	8.86143e-07	7.2338	0.000136466	100.813	yellow	CD86;CD40;CD40LG;TNFRSF13B;ITGA4;IL15;CCR9;CD28;ICOS;HLA-DOB
Ligand_Perturbations_from_GEO_up	interleukin-4 human PBMC GSE59184 ligand:146	26_315	1.65303e-06	2.86596	0.000143814	38.1543	yellow	CD86;SASH3;CTSZ;FGL2;IL2RG;PLA2G7;ADCY7;DCANP1;CREG1;ENPP2;IGFLR1;HMOX1;CLIC2;TGM2;CD52;HSPA8;IL10RA;CARD9;CD180;KCTD6;DOK2;MAF;ID2;APOC1;RGS10;TGFBI
GO_Biological_Process_2018	cytokine-mediated signaling pathway (GO:0019221)	44_633	7.15046e-08	2.41355	0.000182444	39.7114	yellow	CD86;CD40;CSF1;TNFRSF13B;FLT3;CCL4L1;IL23R;EBI3;GATA3;IL2RG;INPP5D;STAT4;HMOX1;PTK2B;STX4;TNFRSF14;JAK3;CAMK2G;IL12RB2;CCR2;STAT5A;HSPA8;IL15;IL10RA;TNFRSF9;TNFSF12;FLT3LG;HLA-C;MSN;IL16;HLA-A;HLA-G;CD4;CD40LG;PSME1;BCL2;XCL2;SAA1;LTA;TNFSF8;TRIM31;IL7R;BIRC3;TRIM34
Ligand_Perturbations_from_GEO_up	All-trans-retinoic acid human NB4 APL cells GDS4180 ligand:187	22_252	4.21291e-06	3.03131	0.000219914	37.5195	yellow	HLA-J;CD52;HLA-H;ERAP2;CYP4F3;CTSZ;TNFAIP2;HLA-C;CYBB;HLA-A;RCSD1;HLA-G;HIC1;PIK3CG;ARHGAP4;GM2A;EWSR1;MDK;PTK2B;NAT8L;ASB2;TGM2
KEGG_2019_Human	Th1 and Th2 cell differentiation	13_92	2.27903e-06	4.9064	0.00023398	63.7428	yellow	NOTCH2;STAT5A;GATA3;IL2RG;RUNX3;MAPK12;CD4;MAF;STAT4;HLA-DOB;JAK3;LAT;IL12RB2
KEGG_2019_Human	Primary immunodeficiency	9_37	7.75125e-07	8.44595	0.000238739	118.836	yellow	CD79A;CD40;CD4;CD40LG;TNFRSF13B;IL2RG;ICOS;IL7R;JAK3
Ligand_Perturbations_from_GEO_up	All-trans-retinoic acid human NB4 APL cells (TG2-knockdown) GDS4180 ligand:193	20_220	6.24861e-06	3.15657	0.000271814	37.8256	yellow	HLA-J;CD52;HLA-H;ERAP2;TNFAIP2;HLA-C;CYBB;HLA-A;RCSD1;HLA-G;PIK3CG;ARHGAP4;GM2A;EWSR1;MDK;RGS10;TNFRSF14;NAT8L;ASB2;TGM2
KEGG_2019_Human	Cytokine-cytokine receptor interaction	24_294	4.99859e-06	2.83447	0.000384891	34.5985	yellow	CD40;XCR1;TNFRSF13B;CSF1;IL15;CCL4L1;IL23R;TNFSF12;IL10RA;TNFRSF9;CXCR5;IL16;IL2RG;CD4;CD40LG;CCR9;XCL2;LTA;TNFSF8;TNFRSF14;CCR6;IL7R;CCR2;IL12RB2
GO_Biological_Process_2018	negative regulation of leukocyte cell-cell adhesion (GO:1903038)	6_11	2.27122e-07	18.9394	0.000386334	289.731	yellow	GPNMB;PTPN22;TNFAIP8L2;JAK3;LAX1;PAG1
GO_Biological_Process_2018	regulation of T cell activation (GO:0050863)	10_44	3.72852e-07	7.89141	0.000475666	116.809	yellow	CD4;GPNMB;CD209;PTPN22;TNFAIP8L2;JAK3;LAX1;PAG1;LAT;CCR2
GO_Biological_Process_2018	positive regulation of T cell activation (GO:0050870)	12_68	4.85962e-07	6.12745	0.000495973	89.0756	yellow	CD86;CD40LG;CD209;IL23R;DOCK8;CLECL1;CD28;GATA3;CD1D;JAK3;AIF1;CCR2
Ligand_Perturbations_from_GEO_up	interferon-&Icirc;&plusmn; human hepatocyte GDS4390 ligand:179	32_488	1.47084e-05	2.27687	0.000548414	25.3349	yellow	CD86;LRSAM1;PXK;NRN1;ATP10D;GIMAP2;FPR3;GIMAP5;RCSD1;RASGRP3;UBD;TRIM69;PLEK2;SERPINB9P1;RGS9;GBP3;MARCKSL1;SDS;SEMA4D;ERAP2;IL15;IL10RA;FLT3LG;GPBAR1;MCOLN2;CDC25B;SLFN12;ASAH2B;CTRL;PLEKHO1;LGMN;BIRC3
KEGG_2019_Human	Allograft rejection	8_38	1.02807e-05	7.30994	0.000633292	83.9564	yellow	CD86;CD40;CD40LG;CD28;HLA-C;HLA-A;HLA-DOB;HLA-G
Reactome_2016	Adaptive Immune System Homo sapiens R-HSA-1280218	47_762	8.333e-07	2.14166	0.000637475	29.9787	yellow	BLK;CD86;LRSAM1;CD40;SH3KBP1;VPRBP;PTPRJ;CD1D;RASGRP1;RASGRP3;CD79B;CD79A;RNF19A;GRAP2;INPP5D;CTLA4;TRIM69;TNFRSF14;ICOS;ATG7;HLA-DOB;PAG1;CD33;MICB;KLRG1;PDGFRB;HLA-H;ITGA4;ERAP2;EGF;HLA-C;CYBB;HLA-A;HLA-G;TAPBP;NCR1;MOV10;CD4;CD40LG;PSME1;CD28;TRIB3;ASB2;HCST;LAT;CARD11;LGMN
GO_Biological_Process_2018	positive regulation of lymphocyte proliferation (GO:0050671)	12_71	7.8982e-07	5.86854	0.000671742	82.4616	yellow	CD86;SASH3;CD40LG;CD209;IL23R;FCRL3;CLECL1;CD28;BCL2;CD1D;JAK3;AIF1
Ligand_Perturbations_from_GEO_down	interleukin-10 human PBMC GSE59184 ligand:143	24_302	7.88852e-06	2.75938	0.000686302	32.423	yellow	HLA-J;CD52;MARCKSL1;IL10RA;CARD9;FGL2;TNFAIP2;HLA-C;HLA-A;RCSD1;HLA-G;PLA2G7;LGALS2;CD4;GPNMB;DCANP1;APOC1;PSME1;IGFLR1;MS4A14;ACP5;CPVL;HCST;CCR2
GO_Biological_Process_2018	positive regulation of T cell proliferation (GO:0042102)	11_61	1.16444e-06	6.26138	0.000742768	85.551	yellow	CD86;CD40LG;CD209;IL23R;EBI3;CLECL1;CD28;CD1D;JAK3;AIF1;CCR2
GO_Biological_Process_2018	regulation of T cell proliferation (GO:0042129)	11_62	1.37921e-06	6.16039	0.000782012	83.1284	yellow	CD86;CD40LG;GPNMB;CD209;IL23R;CLECL1;CD28;CD1D;JAK3;HLA-G;AIF1
GO_Biological_Process_2018	lymphocyte differentiation (GO:0030098)	12_73	1.07637e-06	5.70776	0.000784673	78.4356	yellow	BLK;CD79B;CD79A;HHEX;CD4;ITGA4;FLT3;TXK;PTPN22;IKZF1;JAK3;NHEJ1
KEGG_2019_Human	Autoimmune thyroid disease	9_53	1.83225e-05	5.89623	0.000940554	64.3124	yellow	CD86;CD40;CD40LG;CD28;CTLA4;HLA-C;HLA-A;HLA-DOB;HLA-G
Reactome_2016	Cytokine Signaling in Immune system Homo sapiens R-HSA-1280215	40_620	1.88514e-06	2.24014	0.000961422	29.5285	yellow	CD40;TNFRSF13B;FLT3;IL23R;RASGRF1;EBI3;IL2RG;RASGRP1;RASGRP3;INPP5D;PTK2B;STX4;TNFRSF14;JAK3;CAMK2G;GBP3;IL12RB2;STAT5A;PDGFRB;HLA-H;NUP210;EGF;IL15;TNFSF12;FLT3LG;HLA-C;IL16;HLA-A;HLA-G;CD4;CD40LG;NUP50;PSME1;LTA;TRIM31;IL7R;LAT;KPNB1;BIRC3;TRIM34
Ligand_Perturbations_from_GEO_down	interleukin-10 human PBMC GDS4551 ligand:141	24_302	7.88852e-06	2.75938	0.00102945	32.423	yellow	HLA-J;CD52;MARCKSL1;IL10RA;CARD9;FGL2;TNFAIP2;HLA-C;HLA-A;RCSD1;HLA-G;PLA2G7;LGALS2;CD4;GPNMB;DCANP1;APOC1;PSME1;IGFLR1;MS4A14;ACP5;CPVL;HCST;CCR2
Ligand_Perturbations_from_GEO_up	All-trans-retinoic acid human NB4 APL cells (TG2-knockdown) GDS4180 ligand:196	19_237	6.08185e-05	2.78364	0.00158736	27.0225	yellow	HLA-J;CD52;HLA-H;ERAP2;CTSZ;TNFAIP2;HLA-C;CYBB;HLA-A;RCSD1;HLA-G;PIK3CG;GM2A;EWSR1;MDK;RGS10;NAT8L;ASB2;TGM2
Ligand_Perturbations_from_GEO_up	interleukin-10 human PBMC GSE59184 ligand:143	22_298	5.72249e-05	2.56339	0.00165952	25.0405	yellow	FCER1G;OLFML2B;LINC01094;CD163L1;CTSZ;TMEM176A;RARRES1;AIF1;MILR1;LGALS1;EDNRB;RAB42;MAF;RASSF4;MGAT4A;ENPP2;HMOX1;VSIG4;FAM20A;IL7R;LGMN;MYO1G
GO_Molecular_Function_2018	SH3/SH2 adaptor activity (GO:0005070)	10_51	1.60183e-06	6.80828	0.00184371	90.8522	yellow	SHE;FCRL2;GRAP2;SH2D3C;CD28;SORBS1;GRAP;PAG1;LAT;ARHGAP4
Ligand_Perturbations_from_GEO_up	interleukin-10 human PBMC GDS4551 ligand:141	22_298	5.72249e-05	2.56339	0.00186696	25.0405	yellow	FCER1G;OLFML2B;LINC01094;CD163L1;CTSZ;TMEM176A;RARRES1;AIF1;MILR1;LGALS1;EDNRB;RAB42;MAF;RASSF4;MGAT4A;ENPP2;HMOX1;VSIG4;FAM20A;IL7R;LGMN;MYO1G
KEGG_2019_Human	Viral myocarditis	9_59	4.45669e-05	5.29661	0.00196094	53.0642	yellow	CD86;CD40;CASP8;CD40LG;CD28;HLA-C;HLA-A;HLA-DOB;HLA-G
GO_Biological_Process_2018	negative regulation of T cell activation (GO:0050868)	8_34	4.22445e-06	8.16993	0.00215574	101.1	yellow	CD86;GPNMB;PTPN22;TNFAIP8L2;JAK3;HLA-G;LAX1;PAG1
Ligand_Perturbations_from_GEO_up	Interleukin 1, beta human amnion mesenchymal cells (AMC) GDS4595 ligand:24	28_443	9.42452e-05	2.19463	0.00223618	20.3434	yellow	CSF1;C1S;SLC43A3;EBI3;TNFAIP2;TAPBPL;ADRB2;EDNRB;UBD;CLIC2;FILIP1L;HLA-DOB;STAT5A;BTN2A2;IL15;TNFRSF9;GFPT2;RARRES1;PLA2G4C;VASH2;TRAF1;SYNGR3;MAF;DPYD;IL7R;CFB;BIRC3;B4GALT5
GO_Biological_Process_2018	lymphocyte proliferation (GO:0046651)	8_36	6.69238e-06	7.71605	0.00310466	91.9332	yellow	CD79A;CD40;CD40LG;FLT3;BCL2;MSN;MS4A1;PIK3CG
Ligand_Perturbations_from_GEO_up	interleukin-15 human PBMC GSE59184 ligand:144	22_321	0.000168589	2.37972	0.00366681	20.6751	yellow	MIR155HG;OLFML2B;SLC43A3;CTSZ;GIMAP2;TNFAIP2;TRAF1;PLA2G7;GPNMB;RASSF4;CREG1;DMXL2;STAT4;ENPP2;MS4A14;ACP5;TNFSF8;CD48;IL7R;SERPINB9P1;GRINA;B4GALT5
KEGG_2019_Human	Toxoplasmosis	12_113	0.000101879	3.68732	0.00392233	33.8928	yellow	GNAO1;HSPA8;CD40;CASP8;CD40LG;IL10RA;BCL2;BIRC7;HLA-DOB;PIK3CG;MAPK12;BIRC3
GO_Molecular_Function_2018	cytokine receptor activity (GO:0004896)	11_73	7.25339e-06	5.23212	0.00417433	61.9171	yellow	CD4;FLT3;IL23R;IL10RA;EBI3;CCR9;CCR6;IL2RG;IL7R;CCR2;IL12RB2
KEGG_2019_Human	Chemokine signaling pathway	16_190	0.000129045	2.92398	0.00441621	26.1852	yellow	XCR1;CCL4L1;CXCR5;ADCY3;ADCY7;PIK3CG;GNGT2;GNG7;ELMO1;CCR9;XCL2;PTK2B;CCR6;DOCK2;JAK3;CCR2
GO_Biological_Process_2018	negative regulation of lymphocyte activation (GO:0051250)	6_19	1.09529e-05	10.9649	0.0046577	125.24	yellow	GPNMB;PTPN22;TNFAIP8L2;LAX1;JAK3;PAG1
KEGG_2019_Human	Type I diabetes mellitus	7_43	0.000207434	5.65245	0.00638897	47.9368	yellow	CD86;CD28;LTA;HLA-C;HLA-A;HLA-DOB;HLA-G
GO_Biological_Process_2018	interleukin-15-mediated signaling pathway (GO:0035723)	5_13	2.06866e-05	13.3547	0.00754025	144.044	yellow	STAT5A;CD4;IL15;IL2RG;JAK3
GO_Biological_Process_2018	cellular response to interleukin-15 (GO:0071350)	5_13	2.06866e-05	13.3547	0.00812027	144.044	yellow	STAT5A;CD4;IL15;IL2RG;JAK3
GO_Biological_Process_2018	positive regulation of interferon-gamma production (GO:0032729)	8_43	2.68584e-05	6.45995	0.00913724	67.9905	yellow	IL23R;TXK;EBI3;PTPN22;RASGRP1;CD244;CCR2;IL12RB2
KEGG_2019_Human	Pathways in cancer	30_530	0.00036606	1.96541	0.00939555	15.5517	yellow	NOTCH2;FLT3;IL23R;ADCY3;IL2RG;ADCY7;RASGRP1;RASGRP3;EDNRB;GNGT2;CASP8;GNG7;STAT4;HMOX1;JAK3;CAMK2G;IL12RB2;STAT5A;PDGFRB;FZD2;IL15;EGF;FLT3LG;TRAF1;COL4A1;BCL2;ARHGEF1;BIRC7;IL7R;BIRC3
KEGG_2019_Human	Antigen processing and presentation	9_77	0.000361767	4.05844	0.0101295	32.1612	yellow	HSPA8;CD4;PSME1;HLA-C;HLA-A;HLA-DOB;HLA-G;TAPBP;LGMN
Ligand_Perturbations_from_GEO_up	interleukin 28B human hepatocyte GDS4390 ligand:189	24_399	0.000595965	2.08855	0.0111105	15.5082	yellow	GSDMD;STAT5A;ZMYND15;MARCKSL1;CD40;PXK;SDS;PLEKHF1;GIMAP2;FLT3LG;HLA-G;RASGRP3;SLFN12;MOV10;CTRL;MDK;STAT4;IGFLR1;TRIM69;PLEK2;SERPINB9P1;BIRC3;GRINA;GBP3
Ligand_Perturbations_from_GEO_up	nterferon-&Icirc;&plusmn; human keratinocyte GDS4601 ligand:176	24_397	0.000555172	2.09908	0.0111462	15.7352	yellow	HLA-J;C1S;ERAP2;C1R;IL15;CYP4F3;RARRES1;GIMAP2;HLA-C;TAPBPL;HPS5;HLA-A;HLA-G;SLFN12;MOV10;LGALS1;MDK;PSME1;TRIM69;SAA2;FXYD5;SH2B3;XDH;CFB
KEGG_2019_Human	Hematopoietic cell lineage	10_97	0.000482693	3.57961	0.0114361	27.3344	yellow	CD4;CSF1;ITGA4;FLT3;FLT3LG;CD1D;IL7R;HLA-DOB;MS4A1;CD33
GO_Biological_Process_2018	T cell activation (GO:0042110)	11_88	4.42061e-05	4.34028	0.014099	43.5184	yellow	BLK;CD4;CASP8;TXK;CD28;MSN;PTPN22;PIK3CG;NHEJ1;LAT;MICB
KEGG_2019_Human	T cell receptor signaling pathway	10_101	0.000665702	3.43784	0.0146454	25.1467	yellow	CD4;CD40LG;GRAP2;CD28;CTLA4;ICOS;RASGRP1;CARD11;LAT;MAPK12
GO_Cellular_Component_2018	integral component of plasma membrane (GO:0005887)	69_1463	3.41565e-05	1.63762	0.0152338	16.8422	yellow	CD40;PLXND1;FLT3;IL23R;PTPRO;GRIK4;PTPRJ;SLC8A2;MILR1;EDNRB;ADGRE5;CCR9;ENPP2;CTLA4;CCR6;SLC16A4;CD33;CCR2;PDGFRB;CD52;ENTPD1;FCER1G;IL15;MMD;CD180;CYBB;NCR1;ADGRB1;TLR10;CD48;MS4A1;ENG;NOTCH2;EPHA10;ABCB4;CXCR5;ADCY3;FPR3;CD1D;ADRB2;IL2RG;TSPAN32;RASGRP3;CD79B;CD79A;GPNMB;GPA33;SLCO1B3;TNFRSF14;PAG1;IL12RB2;KCNJ10;XCR1;SEMA4D;KCNJ12;TNFRSF9;TNFSF12;KCNJ15;SLC4A10;TRPV2;SORBS1;CD4;CD40LG;CD28;TNF…
Ligand_Perturbations_from_GEO_up	Interleukin-21 mouse CD8+ T cells GDS1030 ligand:231	18_270	0.00088407	2.31481	0.0153828	16.2754	yellow	HSPA8;NUP210;SEMA4D;TXK;RUNX3;HOPX;CNDP2;TAPBP;CASP8;SH3BP1;RNF19A;PSME1;TNFSF8;PLEKHO1;JAK3;IL12RB2;BIRC3;GBP3
Reactome_2016	Innate Immune System Homo sapiens R-HSA-168249	44_807	4.05561e-05	1.89316	0.0155127	19.1452	yellow	CD86;C1S;C1R;PDE1B;TXK;RASGRF1;ADCY3;IL2RG;ADCY7;RASGRP1;RASGRP3;PSTPIP1;CASP8;CASP10;GRAP2;CCR6;JAK3;CAMK2G;CCR2;PDGFRB;FCER1G;EGF;CARD9;CD180;HLA-C;S100B;MAPK12;MOV10;CD4;POLR3A;CD209;PSME1;BCL2;CD28;SAA1;ELMO1;ELMO2;TLR10;TRIB3;CFB;LAT;CARD11;LGMN;BIRC3
Reactome_2016	Antigen Presentation: Folding, assembly and peptide loading of class I MHC Homo sapiens R-HSA-983170	6_25	6.17035e-05	8.33333	0.0188813	80.7764	yellow	HLA-H;ERAP2;HLA-C;HLA-A;HLA-G;TAPBP
Ligand_Perturbations_from_GEO_up	interferon-&Icirc;&plusmn; human hepatocyte GDS4390 ligand:181	20_323	0.0011699	2.14998	0.019084	14.5142	yellow	GSDMD;CD86;IFI27L2;PARP6;LINC01094;IL10RA;FGL2;GPBAR1;TBCC;FPR3;GIMAP5;C1ORF216;CTRL;MDK;STAT4;ZNF438;TRIM69;VSIG4;SERPINB9P1;RGS9
KEGG_2019_Human	Graft-versus-host disease	6_41	0.00106028	5.0813	0.0204105	34.8029	yellow	CD86;CD28;HLA-C;HLA-A;HLA-DOB;HLA-G
KEGG_2019_Human	Cell adhesion molecules (CAMs)	12_145	0.00101612	2.87356	0.0208644	19.8039	yellow	CD86;CD40;CD4;CD40LG;ITGA4;CD28;HLA-C;CTLA4;HLA-A;ICOS;HLA-DOB;HLA-G
Reactome_2016	Activation of GABAB receptors Homo sapiens R-HSA-991365	7_39	0.000109371	6.23219	0.0209173	56.8423	yellow	GNGT2;KCNJ10;KCNJ12;GNG7;KCNJ15;ADCY3;ADCY7
Reactome_2016	TNF receptor superfamily (TNFSF) members mediating non-canonical NF-kB pathway Homo sapiens R-HSA-5676594	5_17	9.03847e-05	10.2124	0.0230481	95.0923	yellow	CD40;CD40LG;TNFSF12;LTA;BIRC3
Reactome_2016	GABA B receptor activation Homo sapiens R-HSA-977444	7_39	0.000109371	6.23219	0.0239055	56.8423	yellow	GNGT2;KCNJ10;KCNJ12;GNG7;KCNJ15;ADCY3;ADCY7
KEGG_2019_Human	Natural killer cell mediated cytotoxicity	11_131	0.00144597	2.91561	0.0261976	19.0651	yellow	NCR1;FCER1G;HLA-C;PTK2B;CD48;HLA-A;HLA-G;HCST;LAT;CD244;MICB
GO_Biological_Process_2018	T cell differentiation (GO:0030217)	7_38	9.20039e-05	6.3962	0.0276174	59.4442	yellow	BLK;CD4;FCER1G;TXK;CD28;PTPN22;NHEJ1
GO_Biological_Process_2018	leukocyte cell-cell adhesion (GO:0007159)	6_27	9.82028e-05	7.71605	0.0278405	71.2074	yellow	CD40LG;ITGA4;SEMA4D;CD209;CLECL1;MSN
Ligand_Perturbations_from_GEO_up	Interleukin-6 mouse macrophage (SOCS3 KO) GSE411 ligand:234	17_265	0.00183549	2.22746	0.0281801	14.034	yellow	HSPA8;HSD3B7;FGL2;MSN;MCOLN2;CNDP2;TAPBP;PSTPIP1;ID2;HMOX1;FXYD5;TGFBI;XDH;LGMN;ENG;GRINA;GBP3
KEGG_2019_Human	NF-kappa B signaling pathway	9_95	0.0016703	3.28947	0.0285807	21.0354	yellow	CD40;CD40LG;CCL4L1;LTA;BCL2;TRAF1;CARD11;LAT;BIRC3
Reactome_2016	Interleukin-7 signaling Homo sapiens R-HSA-1266695	4_11	0.0001912	12.6263	0.032504	108.108	yellow	STAT5A;IL2RG;IL7R;JAK3
Ligand_Perturbations_from_GEO_down	interleukin-12 human PBMC peripheral blood mononuclear cells GDS3498 ligand:197	18_262	0.00062403	2.3855	0.0325744	17.6033	yellow	SH3KBP1;BZRAP1-AS1;FCRL3;SH2D3C;GIMAP2;ANXA2R;TTC9C;RCSD1;DEF6;MGAT4A;FXYD5;TNFAIP8L2;IL7R;HCST;MS4A1;PAG1;CDC42SE2;RAB8B
GO_Biological_Process_2018	antigen processing and presentation of peptide antigen via MHC class I (GO:0002474)	6_28	0.000121964	7.44048	0.0327569	67.052	yellow	FCER1G;ERAP2;HLA-C;HLA-A;HLA-G;TAPBP
Ligand_Perturbations_from_GEO_down	interleukin-4 human PBMC GSE59184 ligand:147	22_349	0.00053492	2.18879	0.0349035	16.489	yellow	APOBEC3C;FCER1G;OLFML2B;SH3KBP1;TMEM176B;TMEM176A;GIMAP2;CYBB;AOAH;RCSD1;PLA2G7;AIF1;LACC1;CD4;GPNMB;ID2;DMXL2;MS4A14;CD48;VSIG4;SH2B3;LGMN
GO_Biological_Process_2018	inflammatory response (GO:0006954)	19_252	0.000137114	2.61795	0.0349846	23.2858	yellow	CD40;PXK;XCR1;CCL4L1;TNFRSF9;CD180;PLA2G4C;CYBB;FPR3;AOAH;AIF1;PIK3CG;CD40LG;ADGRE5;XCL2;TNFRSF14;JAK3;LAT;KLRG1
Ligand_Perturbations_from_GEO_up	Interleukin-15 mouse CD8+ T cells GDS1030 ligand:229	18_296	0.00245636	2.11149	0.0356172	12.6881	yellow	HSPA8;SEMA4D;TXK;MSN;GAB3;IKZF1;RUNX3;CORO1A;CNDP2;MOV10;LGALS1;CASP8;SH3BP1;G3BP1;PSME1;BCL2;TNFSF8;CD48
KEGG_2019_Human	Human cytomegalovirus infection	15_225	0.00230362	2.31481	0.0373428	14.0585	yellow	CCL4L1;IL10RA;HLA-C;ADCY3;HLA-A;HLA-G;ADCY7;MAPK12;TAPBP;GNAO1;GNGT2;CASP8;GNG7;PTK2B;ARHGEF1
KEGG_2019_Human	JAK-STAT signaling pathway	12_162	0.00260728	2.57202	0.0382401	15.3021	yellow	PDGFRB;STAT5A;IL15;EGF;IL23R;IL10RA;BCL2;STAT4;IL7R;IL2RG;JAK3;IL12RB2
KEGG_2019_Human	Inflammatory bowel disease (IBD)	7_65	0.00260085	3.73932	0.040053	22.2561	yellow	MAF;IL23R;STAT4;GATA3;IL2RG;HLA-DOB;IL12RB2
KEGG_2019_Human	Transcriptional misregulation in cancer	13_186	0.0029343	2.42682	0.0410802	14.1515	yellow	CD86;CD40;FLT3;TRAF1;PAX5;FLI1;ETV5;HHEX;MAF;EWSR1;ID2;BMP2K;BIRC3
Reactome_2016	Endosomal/Vacuolar pathway Homo sapiens R-HSA-1236977	4_12	0.000280281	11.5741	0.042883	94.6727	yellow	HLA-H;HLA-C;HLA-A;HLA-G
GO_Biological_Process_2018	cellular response to interleukin-2 (GO:0071352)	4_11	0.0001912	12.6263	0.0443497	108.108	yellow	STAT5A;PTK2B;IL2RG;JAK3
GO_Biological_Process_2018	interleukin-2-mediated signaling pathway (GO:0038110)	4_11	0.0001912	12.6263	0.0464616	108.108	yellow	STAT5A;PTK2B;IL2RG;JAK3
KrasnowSingleCellData	CD8naiveT	44	3.09542e-17	NA	1.0834e-15	NA	yellow	CST7;GNLY;HCST;TARP;KLRG1;HLA-C;HLA-A;LYAR;RUNX3;HOPX;C9orf142;IL2RG;ANXA6;ACAP1;FNBP1;MYO1G;CORO1A;CASP8;CDC42SE2;CD52;ARHGEF1;IL10RA;ADGRE5;CELF2;MIAT;HLA-H;TBCC;PLEKHF1;BIN1;CDC25B;LAT;HMHA1;RNF166;IKZF1;DOK2;PTPN22;RNF19A;RHOF;ANXA2R;HSPA8;GZMK;XCL2;STAT4;IL7R
KrasnowSingleCellData	CD4memory.EffectorT	43	1.72936e-15	NA	3.02637e-14	NA	yellow	CD40LG;IL7R;CD52;IL2RG;ACAP1;HLA-A;CORO1A;CTLA4;LAT;GATA3;FLT3LG;ICOS;HOPX;FNBP1;ARHGEF1;PRKCQ-AS1;ANXA6;PSME1;CD28;FXYD5;CDC42SE2;TAPBP;MAF;RHOF;CCR6;TRAF3IP3;IKZF1;HSPA8;RASGRP1;IL10RA;RNF19A;MIAT;HCST;TNFSF8;ATXN7;GRAP2;CD48;HMHA1;ID2;DEF6;RNF166;STAT4;CASP8;GZMK
KrasnowSingleCellData	NaturalKillerT	50	1.21809e-14	NA	1.4211e-13	NA	yellow	KRT86;GNLY;HOPX;XCL2;HCST;HLA-A;CST7;ID2;IL10RA;IL2RG;HLA-C;CD52;CORO1A;ACAP1;TAPBP;ANXA6;PSTPIP1;ITGA4;LGALS1;C9orf142;GATA3;FNBP1;PTPN22;CDC42SE2;ADGRE5;RNF166;PSME1;DOK2;IKZF1;CASP8;IL7R;DEF6;ADRB2;IL16;ARHGEF1;SEMA4D;CD244;RGS9;RNF19A;TSPAN32;PTPN7;TRAF3IP3;SYNRG;TBCC;RASGRP1;TARP;RUNX3;KLRG1;MIAT;LOC374443
KrasnowSingleCellData	MyeloidDendriticT1	46	1.5866e-13	NA	1.38828e-12	NA	yellow	C1orf54;LGALS2;NAPSB;CLEC9A;CLIC2;S100B;MCOLN2;EBI3;CPVL;MARCKSL1;FLT3;HLA-DOB;CD40;WDFY4;CD86;RGS10;RHOF;CTSZ;FNBP1;GRINA;ZNF366;ENTPD1;TRAF1;IGFLR1;PLEKHO1;MIR155HG;FILIP1L;CNDP2;CCDC88A;UBD;LGALS1;POGLUT1;CST7;RAB8B;RASSF4;HPS5;BIRC3;FPR3;CLECL1;TAPBP;FAM49A;TMEM176A;FGL2;HSPA8;TNFAIP2;IL7R;TMEM176B
KrasnowSingleCellData	Bcell	42	5.02695e-13	NA	3.51887e-12	NA	yellow	CD79A;MS4A1;CD79B;VPREB3;RCSD1;BLK;FCRLA;PAX5;HLA-DOB;FCRL1;P2RX5;CD52;GNG7;SPIB;FAM129C;LOC101927412;KIAA0125;LIMD2;CD40;CXCR5;AFF3;PNOC;EBF1;TLR10;HHEX;TNFRSF13B;POU2F2;OSBPL10;FCRL2;CD180;BIRC3;NAPSB;CORO1A;RASGRP3;BIN1;CLECL1;ACAP1;IL16;ANKRD44-IT1;HMHA1;TRAF3IP3;MARCKSL1
KrasnowSingleCellData	NaturalKiller	54	1.4159e-12	NA	8.2594e-12	NA	yellow	GNLY;CST7;HOPX;TXK;LOC374443;HLA-C;ID2;HLA-A;AOAH;RUNX3;PLEKHF1;HCST;CELF2;IL2RG;C9orf142;RNF166;PSME1;TAPBP;CARD11;DOK2;DIP2A;LIMD2;IKZF1;TNFRSF14;ARHGEF1;MFNG;LYAR;SASH3;DTNBP1;MSN;MGAT4A;RASSF4;CD244;ADGRE5;BIN1;DEF6;CASP8;TRAF3IP3;RHOF;TSPAN32;TBCC;RHOBTB3;ITGA4;IL16;ANXA6;HOXB2;HOXB4;ADRB2;HMHA1;PTPN22;STAT4;CORO1A;TARP;XCL2
KrasnowSingleCellData	CD8memory.EffectorT	34	8.86413e-11	NA	4.43206e-10	NA	yellow	GZMK;CST7;TARP;LYAR;IL7R;KLRG1;HCST;HLA-C;HLA-A;RUNX3;CDC42SE2;CD48;MIAT;ACAP1;C9orf142;ARHGEF1;IL2RG;TNFSF8;RASGRP1;IL10RA;IL16;RNF166;CORO1A;RNF19A;HMHA1;GIMAP2;PTPN22;CASP8;CDC25B;LAT;PSTPIP1;STAT4;LIMD2;GATA3
KrasnowSingleCellData	MyeloidDendriticT2	31	3.1985e-09	NA	1.39935e-08	NA	yellow	CPVL;LGALS2;NAPSB;FGL2;CD1D;AIF1;CTSZ;PLEKHO1;CD86;TGFBI;PLEK2;ENTPD1;CCDC88A;IGFLR1;CLIC2;RGS10;CCR6;LOC102724297;FILIP1L;FPR3;VSIG4;S100B;C1orf54;PARVG;CD4;CD33;LGALS1;RASSF4;MARCKSL1;SDS;TMEM176B
KrasnowSingleCellData	IGSF21posDendritic	45	4.04678e-08	NA	1.57375e-07	NA	yellow	LGMN;TMEM176B;TMEM176A;CTSZ;AIF1;FPR3;TGFBI;HMOX1;MAF;CD209;CD163L1;ME1;VSIG4;RGS10;FILIP1L;FGL2;CD4;CREG1;CLIC2;OLFML2B;RAB3IL1;TNFSF12;FCER1G;SH2B3;PLXND1;DOCK4;C1orf54;ENPP2;RASSF4;LINC01094;EBI3;ETV5;PTPRJ;PLEKHO1;TNFAIP2;ENG;NAIP;CYBB;GRINA;CMTM3;ELMO1;CD33;ENTPD1;CD86;MGAT4A;RENBP;GPNMB
KrasnowSingleCellData	TREM2posDendritic	40	6.92765e-06	NA	2.42468e-05	NA	yellow	GPNMB;ACP5;CTSZ;APOC1;LGMN;PLA2G7;FPR3;TMEM176A;TMEM176B;UBD;CYBB;ENG;RARRES1;VSIG4;GM2A;C1orf54;CREG1;FILIP1L;TGFBI;CD86;GRINA;AIF1;RENBP;PLEKHO1;ME1;ATG7;HMOX1;CLIC2;RASSF4;TNFSF12;TNFAIP2;CPVL;HSD3B7;CD40;CD4;ACAA2;LGALS2;FCER1G;LGALS1;HLA-A
KrasnowSingleCellData	NonclassicalMonocyte	37	3.2867e-05	NA	0.000104577	NA	yellow	AIF1;FCER1G;FGL2;GPBAR1;POU2F2;CD86;CD48;CYBB;CD79B;CORO1A;HMOX1;LIMD2;PAG1;CPVL;MARCKSL1;FAM49A;MYO1G;ITGA4;MSN;LSM6;NOTCH2;HHEX;GIMAP2;SH3BP1;SH2D3C;NAPSB;CD4;DOCK2;SNN;ADGRE5;PIK3CG;PARVG;DMXL2;ARHGAP4;KCNAB2;DOK2;CELF2
KrasnowSingleCellData	PlasmacytoidDendritic	40	6.01909e-05	NA	0.000175557	NA	yellow	SPIB;NAPSB;FAM129C;LINC00996;IGFLR1;CD4;C9orf142;GNG7;VASH2;TGFBI;ADGRG5;WDFY4;LGMN;CARD11;A1BG;AFF3;FLT3;LOC102724297;MTMR1;INPP4A;MCOLN2;CCDC88A;PNOC;ENPP2;HNRNPD;SH2B3;CCR2;MILR1;PLEKHO1;CNDP2;SH2D3C;IL16;NUP210;CMTM3;SH3KBP1;CHAMP1;MARCKSL1;MIIP;PIK3CG;SUMO3;BIN1
KrasnowSingleCellData	IntermediateMonocyte	32	0.000614997	NA	0.00165576	NA	yellow	AIF1;FGL2;GPBAR1;CPVL;FCER1G;CYBB;FAM49A;CD52;ITGA4;POU2F2;GRINA;PAG1;HMOX1;NAIP;CD48;IFI27L2;CD1D;ENTPD1;AOAH;DOCK2;SNN;NOTCH2;TNFAIP2;IL10RA;SH2B3;CD4;DPYD;IL15;MSN;KCNAB2;CCDC88A;ADCY7
KrasnowSingleCellData	ClassicalMonocyte	33	0.00102471	NA	0.00256178	NA	yellow	AIF1;FGL2;CYBB;LGALS2;NAIP;CPVL;CD1D;LGALS1;FAM198B;FCER1G;F5;DPYD;DMXL2;ENTPD1;CCR2;NOTCH2;LSM6;TGFBI;CD33;TNFAIP2;CD48;CD4;CREG1;DOCK2;HNRNPD;AOAH;MSN;CD86;FAM49A;PSTPIP1;GPBAR1;PLEKHO1;POU2F2
KrasnowSingleCellData	EREGposDendritic	33	0.00181611	NA	0.00423759	NA	yellow	FPR3;TGFBI;AIF1;SDS;FCER1G;CPVL;FGL2;VSIG4;LGALS1;CTSZ;CD86;HMOX1;GRINA;ENG;DPYD;TNFSF8;FAM49A;SH2B3;CD4;RGS10;CMTM3;CCDC88A;SLC43A3;CYBB;IFI27L2;C1orf54;ENTPD1;SUMO3;FILIP1L;RAB8B;SEMA4D;MARCKSL1;LGMN;TNFAIP2;GPNMB
KrasnowSingleCellData	CD4naiveT	18	0.00299588	NA	0.00655349	NA	yellow	PRKCQ-AS1;IL7R;FLT3LG;TXK;ACAP1;TRAF3IP3;ZNF101;CD40LG;CD48;LIMD2;HSPA8;TNFSF8;GIMAP2;HMHA1;ANXA2R;LAT;BCL2;BIN1
KrasnowSingleCellData	ProliferatingNK.T	44	0.0130661	NA	0.0269008	NA	yellow	ATAD2;FBXO5;HOPX;CDC25B;ARHGAP11B;GNLY;XCL2;C9orf142;PLEKHF1;CDC7;LOC374443;CST7;LYAR;LAT;CORO1A;RUNX3;HIST2H2AC;IL2RG;HNRNPD;TXK;ANXA6;MICB;ARHGEF1;PTPN7;BZRAP1-AS1;HLA-C;CARD11;HLA-A;STAT4;NUP210;HSPA8;TRAF3IP3;KPNB1;BIN1;MYO1G;FNBP1;ID2;APOBEC3C;DEF6;MSN;EWSR1;ACAA2;MGME1;SH3BP1;SUMO3;ADGRE5;NUP50;IFI27L2;RHOBTB3
Reactome_2016	Immunoregulatory interactions between a Lymphoid and a non-Lymphoid cell Homo sapiens R-HSA-198933	34_157	5.86702e-25	10.3866	8.97654e-22	579.523	purple	KLRB1;CD3G;CD3E;ITGAL;CD3D;KIR2DL4;C3;FCGR3A;KLRK1;SLAMF7;SLAMF6;ITGB7;KLRC1;FCGR1A;B2M;LAIR1;CD96;VCAM1;CD160;CRTAM;SH2D1A;HLA-B;KIR3DL2;HLA-F;LILRB4;NCR3;CD8B;CD8A;KLRF1;CD226;KLRD1;SIGLEC1;CD247;CLEC2D
KEGG_2019_Human	Antigen processing and presentation	25_77	1.9909e-23	15.572	6.13198e-21	813.96	purple	KIR2DL4;HLA-DMA;HLA-DMB;KLRC1;HLA-DOA;B2M;HLA-DQA2;HLA-DQA1;HLA-DPA1;CD74;HLA-DRB5;KLRC2;KLRC3;KLRC4;HLA-B;KIR3DL2;HLA-F;CD8B;CD8A;RFX5;HLA-DPB1;HLA-DRA;KLRD1;HLA-DRB1;HLA-DQB1
GO_Biological_Process_2018	regulation of immune response (GO:0050776)	39_251	7.34582e-23	7.45221	3.74857e-19	379.804	purple	KLRB1;CD3G;SLA2;CD3E;CXCL13;ITGAL;CD3D;KIR2DL4;C3;FCGR3A;KLRK1;SLAMF7;SLAMF6;ITGB7;KLRC1;FCGR1A;B2M;LAIR1;ZNF683;CD96;VCAM1;BTN3A1;CD160;SH2D1A;CRTAM;ERAP1;HLA-B;BTN3A3;BTN3A2;KIR3DL2;HLA-F;NCR3;CD8B;CD8A;KLRF1;CD226;KLRD1;CD247;CLEC2D
KEGG_2019_Human	Graft-versus-host disease	18_41	5.01232e-20	21.0563	7.71897e-18	935.739	purple	HLA-DRB5;PRF1;HLA-B;FASLG;KIR3DL2;HLA-F;HLA-DMA;HLA-DMB;HLA-DPB1;HLA-DRA;KLRD1;KLRC1;HLA-DOA;HLA-DQA2;HLA-DQA1;HLA-DRB1;HLA-DPA1;HLA-DQB1
Reactome_2016	Generation of second messenger molecules Homo sapiens R-HSA-202433	17_35	6.18647e-20	23.2956	4.73265e-17	1030.35	purple	ITK;HLA-DRB5;CD3G;CD3E;CD3D;ZAP70;LCK;HLA-DPB1;HLA-DRA;EVL;PLCG1;CD247;HLA-DQA2;HLA-DQA1;HLA-DRB1;HLA-DPA1;HLA-DQB1
KEGG_2019_Human	Th1 and Th2 cell differentiation	23_92	8.97637e-19	11.9904	9.21573e-17	498.256	purple	HLA-DRB5;JAG1;CD3G;CD3E;CD3D;ZAP70;HLA-DMA;HLA-DMB;LCK;TBX21;IL2RB;HLA-DPB1;HLA-DRA;PRKCQ;PLCG1;CD247;HLA-DOA;IL12RB1;HLA-DQA2;HLA-DQA1;HLA-DRB1;HLA-DPA1;HLA-DQB1
Reactome_2016	Translocation of ZAP-70 to Immunological synapse Homo sapiens R-HSA-202430	14_21	2.40447e-19	31.9744	1.22628e-16	1370.8	purple	HLA-DRB5;CD3G;CD3E;CD3D;ZAP70;LCK;HLA-DPB1;HLA-DRA;CD247;HLA-DQA2;HLA-DQA1;HLA-DRB1;HLA-DPA1;HLA-DQB1
KEGG_2019_Human	Staphylococcus aureus infection	20_68	5.02355e-18	14.1064	3.86814e-16	561.89	purple	C1QB;C1QA;HLA-DRB5;CFH;ITGAL;C2;C3;FCGR3A;HLA-DMA;HLA-DMB;HLA-DPB1;HLA-DRA;HLA-DOA;FCGR1A;HLA-DQA2;HLA-DQA1;HLA-DRB1;HLA-DPA1;HLA-DQB1;C1QC
Reactome_2016	Adaptive Immune System Homo sapiens R-HSA-1280218	59_762	2.29811e-18	3.71356	8.79026e-16	150.824	purple	ITK;CD3G;ITGAL;CD3E;CD3D;FCGR3A;ITGB7;HLA-DOA;B2M;HLA-DPA1;CD96;HLA-B;HLA-F;ZAP70;NCR3;CD8B;LCK;CD8A;KLRF1;PRKCQ;EVL;CD226;HLA-DQB1;KLRB1;PIK3R3;KIR2DL4;PSMB10;C3;HLA-DMA;KLRK1;HLA-DMB;BTLA;SLAMF7;FYN;SLAMF6;PLCG1;KLRC1;FCGR1A;HLA-DQA2;HLA-DQA1;LAIR1;CD74;HLA-DRB5;VCAM1;CD160;TRAT1;ERAP1;SH2D1A;CRTAM;KIR3DL2;LILRB4;HLA-DPB1;HLA-DRA;KLRD1;SIGLEC1;PDCD1;CD247;CLEC2D;HLA-DRB1
KEGG_2019_Human	Th17 cell differentiation	23_107	3.43216e-17	10.3095	1.76184e-15	390.841	purple	HLA-DRB5;CD3G;CD3E;CD3D;ZAP70;HLA-DMA;HLA-DMB;LCK;TBX21;IL2RB;IL21R;HLA-DPB1;HLA-DRA;PRKCQ;PLCG1;CD247;HLA-DOA;IL12RB1;HLA-DQA2;HLA-DQA1;HLA-DRB1;HLA-DPA1;HLA-DQB1
KEGG_2019_Human	Cell adhesion molecules (CAMs)	26_145	3.36565e-17	8.60002	2.07324e-15	326.201	purple	SDC3;ITGAL;SPN;HLA-DMA;HLA-DMB;ITGB7;HLA-DOA;TIGIT;HLA-DQA2;HLA-DQA1;HLA-DPA1;HLA-DRB5;VCAM1;HLA-B;HLA-F;CD2;CD8B;CD6;CD8A;HLA-DPB1;HLA-DRA;CD226;PDCD1;SIGLEC1;HLA-DRB1;HLA-DQB1
KEGG_2019_Human	Hematopoietic cell lineage	22_97	4.9643e-17	10.8779	2.18429e-15	408.374	purple	CSF1R;HLA-DRB5;ITGA1;CD3G;CD3E;CD3D;CD2;HLA-DMA;HLA-DMB;CD8B;CD8A;CD5;CD7;HLA-DPB1;HLA-DRA;HLA-DOA;FCGR1A;HLA-DQA2;HLA-DQA1;HLA-DRB1;HLA-DPA1;HLA-DQB1
KEGG_2019_Human	Viral myocarditis	18_59	1.13912e-16	14.6324	4.3856e-15	537.17	purple	HLA-DRB5;PRF1;HLA-B;ITGAL;HLA-F;HLA-DMA;HLA-DMB;CCND1;HLA-DPB1;HLA-DRA;FYN;HLA-DOA;HLA-DQA2;HLA-DQA1;HLA-DRB1;HLA-DPA1;HLA-DQB1;MYH7
Reactome_2016	PD-1 signaling Homo sapiens R-HSA-389948	14_26	1.81643e-17	25.8255	5.55828e-15	995.497	purple	HLA-DRB5;CD3G;CD3E;CD3D;LCK;HLA-DPB1;HLA-DRA;CD247;PDCD1;HLA-DQA2;HLA-DQA1;HLA-DRB1;HLA-DPA1;HLA-DQB1
KEGG_2019_Human	Allograft rejection	15_38	4.75762e-16	18.9322	1.62816e-14	667.959	purple	HLA-DRB5;PRF1;HLA-B;FASLG;HLA-F;HLA-DMA;HLA-DMB;HLA-DPB1;HLA-DRA;HLA-DOA;HLA-DQA2;HLA-DQA1;HLA-DRB1;HLA-DPA1;HLA-DQB1
Reactome_2016	Immune System Homo sapiens R-HSA-168256	85_1547	8.13009e-17	2.63525	2.07317e-14	97.6319	purple	ITK;CD3G;ITGAL;CD3E;DUSP16;CD3D;TNFSF13B;FCGR3A;ITGB7;HLA-DOA;B2M;HAVCR2;HLA-DPA1;GBP5;CD96;MEF2C;HLA-B;HLA-F;ZAP70;NCR3;CD8B;LCK;CD8A;KLRF1;IRF8;PRKCQ;EVL;CD226;TLR7;HLA-DQB1;C1QB;CSF1R;C1QA;CFH;KLRB1;PIK3R3;PLD4;RASAL3;KIR2DL4;PSMB10;C2;C3;HLA-DMA;KLRK1;HLA-DMB;BTLA;SLAMF7;NCKAP1L;FYN;SLAMF6;PLCG1;KLRC1;IL12RB1;FCGR1A;HLA-DQA2;HLA-DQA1;LAIR1;IL32;CD74;HLA-DRB5;VCAM1;KLRC2;CD160;TNFSF15;TRAT1;ER…
GO_Cellular_Component_2018	MHC class II protein complex (GO:0042613)	11_14	9.77076e-17	37.6841	2.17888e-14	1389.21	purple	CD74;HLA-DRB5;HLA-DMA;HLA-DMB;HLA-DPB1;HLA-DRA;HLA-DOA;HLA-DQA1;HLA-DRB1;HLA-DPA1;HLA-DQB1
GO_Cellular_Component_2018	MHC protein complex (GO:0042611)	12_18	9.56152e-17	31.9744	4.26444e-14	1179.41	purple	CD74;HLA-DRB5;HLA-DMA;HLA-DMB;HLA-B;HLA-DPB1;HLA-DRA;HLA-DOA;HLA-DQA1;HLA-DRB1;HLA-DPA1;HLA-DQB1
Reactome_2016	Phosphorylation of CD3 and TCR zeta chains Homo sapiens R-HSA-202427	13_24	2.36876e-16	25.9792	5.17742e-14	934.706	purple	HLA-DRB5;CD3G;CD3E;CD3D;LCK;HLA-DPB1;HLA-DRA;CD247;HLA-DQA2;HLA-DQA1;HLA-DRB1;HLA-DPA1;HLA-DQB1
KEGG_2019_Human	Type I diabetes mellitus	15_43	4.23732e-15	16.7308	1.3051e-13	553.703	purple	HLA-DRB5;PRF1;HLA-B;FASLG;HLA-F;HLA-DMA;HLA-DMB;HLA-DPB1;HLA-DRA;HLA-DOA;HLA-DQA2;HLA-DQA1;HLA-DRB1;HLA-DPA1;HLA-DQB1
Ligand_Perturbations_from_GEO_up	angiotensin II mouse suprarenal aorta GSE17901 ligand:262	36_370	1.62975e-14	4.66654	2.12682e-12	148.152	purple	C1QB;CD84;MS4A7;PLD4;NLRC3;CXCR6;SLC2A5;LY9;CD3D;FAM105A;TNFSF13B;CXCR3;GPR171;SLAMF8;BTLA;IL21R;SLAMF7;LPXN;NCKAP1L;CCR5;LAIR1;GAL3ST4;HAVCR2;MSR1;LAG3;CD72;CRTAM;RNASE6;LY86;LILRB4;MPEG1;CD7;CD27;IRF8;TLR7;KLRD1
Ligand_Perturbations_from_GEO_up	interferon-y human keratinocyte GDS4601 ligand:177	37_383	8.66285e-15	4.63337	2.261e-12	150.027	purple	LGALS3BP;HCP5;STEAP4;CFH;ETS1;PSMB10;TNFSF13B;C3;HLA-DMA;HLA-DMB;CCND1;CCL5;ENC1;SLAMF7;MAN1A1;B2M;HLA-DQA1;DUOX2;HLA-DPA1;IL32;GBP5;HLA-DRB6;CD74;HLA-DRB5;BTN3A1;TMEM255A;HLA-B;BTN3A3;BTN3A2;HLA-F;GEM;ACE2;ACKR4;SERPING1;HLA-DRA;HLA-DRB1;HLA-DQB1
KEGG_2019_Human	Autoimmune thyroid disease	15_53	1.44523e-13	13.574	4.04666e-12	401.321	purple	HLA-DRB5;PRF1;HLA-B;FASLG;HLA-F;HLA-DMA;HLA-DMB;HLA-DPB1;HLA-DRA;HLA-DOA;HLA-DQA2;HLA-DQA1;HLA-DRB1;HLA-DPA1;HLA-DQB1
KEGG_2019_Human	Intestinal immune network for IgA production	14_48	5.97676e-13	13.9888	1.53404e-11	393.725	purple	HLA-DRB5;TNFSF13B;HLA-DMA;HLA-DMB;CXCL12;HLA-DPB1;HLA-DRA;ITGB7;HLA-DOA;HLA-DQA2;HLA-DQA1;HLA-DRB1;HLA-DPA1;HLA-DQB1
Reactome_2016	Costimulation by the CD28 family Homo sapiens R-HSA-388841	17_72	9.13181e-14	11.3243	1.74646e-11	340.005	purple	HLA-DRB5;PIK3R3;CD3G;CD3E;CD3D;LCK;BTLA;HLA-DPB1;HLA-DRA;FYN;CD247;PDCD1;HLA-DQA2;HLA-DQA1;HLA-DRB1;HLA-DPA1;HLA-DQB1
GO_Cellular_Component_2018	integral component of plasma membrane (GO:0005887)	75_1463	2.71592e-13	2.45873	4.03767e-11	71.1421	purple	ACVRL1;GPR25;CD84;STEAP4;GPR68;SLC40A1;FASLG;CD3G;CD3E;SLC2A5;SLC8A1;SPN;HTR7;SIT1;SLCO2B1;GPR171;STAB1;EPHB2;CCR5;CMKLR1;HLA-DPA1;CD96;NCR3;CD8B;CD8A;SLCO2A1;KLRF1;CD226;CX3CR1;CSF1R;GYPC;CHRNA7;SLC1A3;CXCR6;TSPAN33;KIR2DL4;TRPM2;KLRK1;CALHM2;P2RY2;CXCR3;ST3GAL5;NCKAP1L;KLRC1;IL12RB1;TIGIT;HLA-DQA2;HLA-DQA1;P2RY12;SLC12A3;MSR1;CD163;JAG1;P2RY11;CD72;KLRC2;TNFSF15;TRAT1;GPR55;CRTAM;NKG7;KIR3DL2;C…
Reactome_2016	TCR signaling Homo sapiens R-HSA-202403	20_118	4.80878e-13	8.12909	8.17492e-11	230.567	purple	ITK;HLA-DRB5;TRAT1;CD3G;CD3E;CD3D;PSMB10;ZAP70;LCK;HLA-DPB1;HLA-DRA;PRKCQ;EVL;PLCG1;CD247;HLA-DQA2;HLA-DQA1;HLA-DRB1;HLA-DPA1;HLA-DQB1
KEGG_2019_Human	Natural killer cell mediated cytotoxicity	20_131	3.62765e-12	7.32239	8.59474e-11	192.889	purple	KLRC2;KLRC3;SH2D1A;PRF1;HLA-B;PIK3R3;FASLG;KIR3DL2;ITGAL;KIR2DL4;ZAP70;FCGR3A;NCR3;KLRK1;LCK;KLRD1;FYN;PLCG1;KLRC1;CD247
GO_Biological_Process_2018	T cell receptor signaling pathway (GO:0050852)	24_163	5.56419e-14	7.06184	1.4197e-10	215.526	purple	ITK;HLA-DRB5;BTN3A1;TRAT1;THEMIS;CD3G;BTN3A3;BTN3A2;CD3E;CD3D;PSMB10;ZAP70;LCK;HLA-DPB1;HLA-DRA;PRKCQ;FYN;PLCG1;CD247;HLA-DQA2;HLA-DQA1;HLA-DRB1;HLA-DPA1;HLA-DQB1
KEGG_2019_Human	Asthma	11_31	1.65235e-11	17.0186	3.63516e-10	422.509	purple	HLA-DMA;HLA-DRB5;HLA-DMB;HLA-DPB1;HLA-DRA;HLA-DOA;HLA-DQA2;HLA-DQA1;HLA-DRB1;HLA-DPA1;HLA-DQB1
GO_Cellular_Component_2018	integral component of lumenal side of endoplasmic reticulum membrane (GO:0071556)	11_29	7.00954e-12	18.1923	6.25251e-10	467.248	purple	CD74;HLA-DRB5;HLA-B;HLA-DPB1;HLA-DRA;HLA-F;HLA-DQA2;HLA-DQA1;HLA-DRB1;HLA-DPA1;HLA-DQB1
GO_Cellular_Component_2018	T cell receptor complex (GO:0042101)	9_16	6.86972e-12	26.9784	7.65974e-10	693.45	purple	ZAP70;CD6;CD8B;TRAT1;CD8A;CD3G;CD247;CD3E;CD3D
KEGG_2019_Human	Inflammatory bowel disease (IBD)	14_65	5.47571e-11	10.3302	1.12435e-09	244.083	purple	HLA-DRB5;HLA-DMA;HLA-DMB;TBX21;IL21R;HLA-DPB1;HLA-DRA;HLA-DOA;IL12RB1;HLA-DQA2;HLA-DQA1;HLA-DRB1;HLA-DPA1;HLA-DQB1
GO_Cellular_Component_2018	clathrin-coated endocytic vesicle membrane (GO:0030669)	11_33	3.63778e-11	15.9872	2.70409e-09	384.286	purple	CD74;HLA-DRB5;HLA-DPB1;HLA-DRA;APOE;FCGR1A;HLA-DQA2;HLA-DQA1;HLA-DRB1;HLA-DPA1;HLA-DQB1
GO_Cellular_Component_2018	ER to Golgi transport vesicle membrane (GO:0012507)	13_54	5.96339e-11	11.5463	3.79953e-09	271.833	purple	CD74;SEC16B;HLA-DRB5;HLA-B;HLA-F;HLA-DPB1;HLA-DRA;B2M;HLA-DQA2;HLA-DQA1;HLA-DRB1;HLA-DPA1;HLA-DQB1
KEGG_2019_Human	Human T-cell leukemia virus 1 infection	23_219	2.23024e-10	5.03707	4.29321e-09	111.942	purple	HLA-DRB5;HLA-B;PIK3R3;CD3G;HLA-F;CD3E;ITGAL;CD3D;ETS1;HLA-DMA;HLA-DMB;CCND1;LCK;IL2RB;HLA-DPB1;HLA-DRA;HLA-DOA;B2M;HLA-DQA2;HLA-DQA1;HLA-DRB1;HLA-DPA1;HLA-DQB1
KEGG_2019_Human	Leishmaniasis	14_74	3.45199e-10	9.07382	5.90674e-09	197.69	purple	HLA-DRB5;C3;FCGR3A;HLA-DMA;HLA-DMB;HLA-DPB1;HLA-DRA;HLA-DOA;FCGR1A;HLA-DQA2;HLA-DQA1;HLA-DRB1;HLA-DPA1;HLA-DQB1
KEGG_2019_Human	Systemic lupus erythematosus	18_133	3.40517e-10	6.49105	6.16937e-09	141.508	purple	C1QB;C1QA;HLA-DRB5;C2;C3;FCGR3A;HLA-DMA;HLA-DMB;HLA-DPB1;HLA-DRA;HLA-DOA;FCGR1A;HLA-DQA2;HLA-DQA1;HLA-DRB1;HLA-DPA1;HLA-DQB1;C1QC
GO_Biological_Process_2018	cellular defense response (GO:0006968)	14_56	6.18066e-12	11.9904	7.88497e-09	309.468	purple	LGALS3BP;CX3CR1;ITK;KLRC2;KLRC3;CD160;TRAT1;KLRC4;SH2D1A;PRF1;KIR3DL2;KIR2DL4;SPN;CCR5
GO_Biological_Process_2018	antigen receptor-mediated signaling pathway (GO:0050851)	27_257	5.79461e-12	5.03877	9.85663e-09	130.374	purple	ITK;CD3G;SLA2;CD3E;CD3D;PSMB10;NCKAP1L;FYN;PLCG1;HLA-DQA2;HLA-DQA1;HLA-DPA1;MEF2C;HLA-DRB5;BTN3A1;TRAT1;THEMIS;BTN3A3;BTN3A2;ZAP70;LCK;HLA-DPB1;HLA-DRA;PRKCQ;CD247;HLA-DRB1;HLA-DQB1
KEGG_2019_Human	Rheumatoid arthritis	15_91	6.16006e-10	7.90576	9.98578e-09	167.664	purple	HLA-DRB5;ITGAL;TNFSF13B;HLA-DMA;HLA-DMB;CXCL12;CCL5;HLA-DPB1;HLA-DRA;HLA-DOA;HLA-DQA2;HLA-DQA1;HLA-DRB1;HLA-DPA1;HLA-DQB1
KEGG_2019_Human	Epstein-Barr virus infection	21_201	1.50809e-09	5.01092	2.32246e-08	101.784	purple	HLA-DRB5;HLA-B;PIK3R3;CD3G;HLA-F;CD3E;ITGAL;CD3D;HLA-DMA;HLA-DMB;CCND1;HLA-DPB1;HLA-DRA;CD247;HLA-DOA;B2M;HLA-DQA2;HLA-DQA1;HLA-DRB1;HLA-DPA1;HLA-DQB1
Reactome_2016	Downstream TCR signaling Homo sapiens R-HSA-202424	16_99	2.23009e-10	7.75137	3.41204e-08	172.265	purple	HLA-DRB5;TRAT1;CD3G;CD3E;CD3D;PSMB10;LCK;HLA-DPB1;HLA-DRA;PRKCQ;CD247;HLA-DQA2;HLA-DQA1;HLA-DRB1;HLA-DPA1;HLA-DQB1
GO_Molecular_Function_2018	MHC protein complex binding (GO:0023023)	9_19	5.24779e-11	22.7187	6.04021e-08	537.765	purple	CD74;HLA-DMA;HLA-DMB;KLRC2;HLA-DRA;KLRD1;KLRC1;HLA-DOA;HLA-DRB1
GO_Cellular_Component_2018	clathrin-coated vesicle membrane (GO:0030665)	14_81	1.20886e-09	8.28966	6.7394e-08	170.217	purple	CD74;HLA-DRB5;CD3G;CD3D;TF;HLA-DPB1;HLA-DRA;APOE;FCGR1A;HLA-DQA2;HLA-DQA1;HLA-DRB1;HLA-DPA1;HLA-DQB1
Ligand_Perturbations_from_GEO_up	interferon-&Icirc;&plusmn; human hepatocyte GDS4390 ligand:181	27_323	1.05939e-09	4.00918	9.21673e-08	82.8519	purple	C1QB;LGALS3BP;HCP5;C1QA;GIMAP4;GIMAP6;PSMB10;TNFSF13B;ZKSCAN5;IL12RB1;HLA-DQA1;HLA-DPA1;HLA-DRB5;HCG26;RNASE6;STAC3;BTN3A3;BTN3A2;HLA-F;SCIMP;MS4A6A;CXCL12;SIGLEC1;HAR1A;PSMB8-AS1;ANGPTL1;C1QC
Reactome_2016	Interferon gamma signaling Homo sapiens R-HSA-877300	15_93	8.44854e-10	7.73575	1.17512e-07	161.614	purple	GBP5;HLA-DRB5;VCAM1;HLA-B;HLA-F;HLA-DPB1;IRF8;HLA-DRA;FCGR1A;B2M;HLA-DQA2;HLA-DQA1;HLA-DRB1;HLA-DPA1;HLA-DQB1
GO_Biological_Process_2018	interferon-gamma-mediated signaling pathway (GO:0060333)	14_70	1.57813e-10	9.59233	1.61064e-07	216.495	purple	HLA-DRB5;VCAM1;HLA-B;HLA-F;HLA-DPB1;IRF8;HLA-DRA;FCGR1A;B2M;HLA-DQA2;HLA-DQA1;HLA-DRB1;HLA-DPA1;HLA-DQB1
GO_Cellular_Component_2018	COPII-coated ER to Golgi transport vesicle (GO:0030134)	13_75	4.58211e-09	8.31335	2.27069e-07	159.626	purple	CD74;SEC16B;HLA-DRB5;HLA-B;HLA-F;HLA-DPB1;HLA-DRA;B2M;HLA-DQA2;HLA-DQA1;HLA-DRB1;HLA-DPA1;HLA-DQB1
GO_Cellular_Component_2018	clathrin-coated endocytic vesicle (GO:0045334)	11_50	5.10601e-09	10.5516	2.27728e-07	201.459	purple	CD74;HLA-DRB5;HLA-DPB1;HLA-DRA;APOE;FCGR1A;HLA-DQA2;HLA-DQA1;HLA-DRB1;HLA-DPA1;HLA-DQB1
GO_Biological_Process_2018	cellular response to interferon-gamma (GO:0071346)	17_116	2.97644e-10	7.02886	2.53146e-07	154.179	purple	HLA-DRB5;VCAM1;HLA-B;HLA-F;CCL5;HLA-DPB1;HLA-DRA;XCL1;IRF8;IL12RB1;FCGR1A;B2M;HLA-DQA2;HLA-DQA1;HLA-DRB1;HLA-DPA1;HLA-DQB1
GO_Biological_Process_2018	T cell activation (GO:0042110)	15_88	3.77357e-10	8.17528	2.75094e-07	177.386	purple	ITK;CD3G;NLRC3;CD3E;SLA2;CD3D;CD2;ZAP70;CD8B;LCK;CD8A;CD7;FYN;GPR18;ADA
KEGG_2019_Human	Phagosome	17_152	2.0106e-08	5.36413	2.94888e-07	95.0644	purple	MSR1;HLA-DRB5;HLA-B;HLA-F;C3;FCGR3A;HLA-DMA;HLA-DMB;HLA-DPB1;HLA-DRA;HLA-DOA;FCGR1A;HLA-DQA2;HLA-DQA1;HLA-DRB1;HLA-DPA1;HLA-DQB1
GO_Biological_Process_2018	lymphocyte mediated immunity (GO:0002449)	7_11	5.00252e-10	30.521	3.19098e-07	653.636	purple	JAG1;KLRC2;CD8A;KLRD1;BTN3A3;BTN3A2;SLA2
KEGG_2019_Human	T cell receptor signaling pathway	14_101	2.32923e-08	6.64815	3.26093e-07	116.842	purple	ITK;PIK3R3;CD3G;CD3E;CD3D;ZAP70;CD8B;CD8A;LCK;PRKCQ;FYN;PLCG1;PDCD1;CD247
Ligand_Perturbations_from_GEO_down	nitric oxide human CD3+ T cells GDS4188 ligand:280	29_442	5.975e-08	3.1468	7.79737e-06	52.3411	purple	ITK;NLRC3;CD3G;GIMAP4;GIMAP6;CD3D;GIMAP7;ETS1;PSMB10;GIMAP8;FAM107B;TNFSF13B;CCL5;GPR171;PCED1B;B2M;TRIM44;HLA-DPA1;EOMES;GBP5;PVRIG;HLA-B;BTN3A2;HLA-F;CD2;CD8A;IL2RB;PSMB8-AS1;HLA-DRB1
GO_Biological_Process_2018	antigen processing and presentation of peptide antigen via MHC class II (GO:0002495)	14_98	1.56799e-08	6.85166	8.00143e-06	123.13	purple	CD74;LAG3;HLA-DRB5;MARCH1;HLA-DMA;HLA-DMB;HLA-DPB1;HLA-DRA;HLA-DOA;HLA-DQA2;HLA-DQA1;HLA-DRB1;HLA-DPA1;HLA-DQB1
GO_Biological_Process_2018	positive regulation of T cell activation (GO:0050870)	12_68	1.46301e-08	8.46382	8.29528e-06	152.689	purple	ZAP70;HLA-DMB;VCAM1;CD6;LCK;CCL5;SIRPG;HLA-DPB1;PRKCQ;NCKAP1L;CD3E;HLA-DPA1
GO_Biological_Process_2018	regulation of T cell activation (GO:0050863)	10_44	1.83688e-08	10.9004	8.52146e-06	194.164	purple	CD2;SIT1;LCK;CCL5;TBX21;SIRPG;HLA-DPB1;PRKCQ;TIGIT;HLA-DPA1
GO_Molecular_Function_2018	MHC class II receptor activity (GO:0032395)	6_10	1.5508e-08	28.777	8.92488e-06	517.465	purple	HLA-DRA;HLA-DOA;HLA-DQA2;HLA-DQA1;HLA-DPA1;HLA-DQB1
Ligand_Perturbations_from_GEO_up	interferon-&Icirc;&plusmn; human hepatocyte GDS4390 ligand:179	30_488	1.4644e-07	2.94846	9.5552e-06	46.3989	purple	LGALS3BP;MS4A7;PIK3R3;GIMAP4;GIMAP6;GIMAP7;PSMB10;GIMAP8;MS4A4A;TNFSF13B;FAM122C;CHN1;FCGR1A;DUOX2;HLA-DPA1;GBP5;GSDMB;RNASE6;FANCA;LYSMD2;BTN3A3;MS4A6A;CXCL12;ZNF618;RFX5;TFEC;GNB4;SIGLEC1;PSMB8-AS1;ANGPTL1
KEGG_2019_Human	Primary immunodeficiency	8_37	7.59005e-07	10.3701	1.01641e-05	146.127	purple	ZAP70;CD8B;LCK;CD8A;RFX5;CD3E;CD3D;ADA
Ligand_Perturbations_from_GEO_down	17beta-estradiol mouse prostate gland GSE36630 ligand:127	26_358	3.96115e-08	3.48325	1.03386e-05	59.369	purple	C1QB;CFH;SLC8A1;GPR174;DOCK10;SCUBE1;OLFML3;B3GALT2;NCKAP1L;APOE;EPHB2;A2M;CMKLR1;MSR1;TMEM255A;ITGA1;LY86;SULF1;LILRB4;MPEG1;CPED1;SYT11;SERPING1;CD68;ANGPTL1;C1QC
Ligand_Perturbations_from_GEO_down	estradiol mouse mammary gland GSE48884 ligand:115	16_158	2.11267e-07	4.85687	1.10281e-05	74.6509	purple	TRAT1;GIMAP4;CD3G;RASAL3;SLC2A5;PLCXD2;CD3D;GIMAP8;GPR174;CD6;TBX21;CCL5;TBC1D10C;CD27;KLRD1;RNF152
Ligand_Perturbations_from_GEO_down	Interleukin-21 mouse CD8+ T cells GDS1030 ligand:231	24_330	1.29559e-07	3.48812	1.12717e-05	55.3185	purple	EOMES;CD74;CD96;BCL11B;SH2D2A;PYHIN1;CD3G;ITGAE;CD3E;CD3D;FAM105A;MPEG1;FAM107B;CD2;CD6;CD8A;LCK;CD5;CD27;LPXN;KLRD1;ITGB7;EVL;PTPRCAP
Ligand_Perturbations_from_GEO_down	17beta-estradiol mouse ovarian cancer cells GSE45271 ligand:94	23_311	1.76079e-07	3.547	1.14892e-05	55.1641	purple	C1QB;C1QA;CD74;CSF1R;CD72;VCAM1;MYRF;SDC3;MS4A7;LY86;PLD4;SULF1;MPEG1;MS4A4A;ACE2;ADAP2;SLCO2B1;STAB1;GNB4;NCKAP1L;TLR7;APOE;C1QC
KEGG_2019_Human	Tuberculosis	16_179	1.14867e-06	4.28707	1.47413e-05	58.6339	purple	CD74;HLA-DRB5;C3;FCGR3A;HLA-DMA;HLA-DMB;RFX5;HLA-DPB1;HLA-DRA;HLA-DOA;FCGR1A;HLA-DQA2;HLA-DQA1;HLA-DRB1;HLA-DPA1;HLA-DQB1
Ligand_Perturbations_from_GEO_down	interleukin-4 human PBMC GSE59184 ligand:147	24_349	3.62208e-07	3.29822	1.57561e-05	48.9161	purple	CX3CR1;ADAMDEC1;CD163;RASA4B;MS4A7;RNASE6;LY86;LYSMD2;GIMAP4;BTN3A2;GIMAP6;GIMAP7;IFFO1;GIMAP8;MPEG1;TNFSF13B;C3;EPB41L3;SLAMF7;IRF8;TLR7;SIGLEC1;GLUL;ADA
Ligand_Perturbations_from_GEO_down	interleukin-12 mouse CD8 T cells GSE72791 ligand:236	27_432	4.51635e-07	2.9976	1.68395e-05	43.7961	purple	GPR68;SH2D2A;GFI1;GIMAP1;CD3G;CD3E;GIMAP6;ETS1;PSMB10;GIMAP8;FAM107B;SPN;CCL5;CXCR3;TBC1D10C;LPXN;ITGB7;KLRC1;EOMES;FAM78A;PYHIN1;SH2D1A;CD2;CD5;CD27;KLRD1;PTPRCAP
GO_Cellular_Component_2018	lytic vacuole membrane (GO:0098852)	19_233	4.77562e-07	3.91103	1.9363e-05	56.9234	purple	CD74;HLA-DRB5;ATP11C;MYO7A;TPCN1;TRPM2;MARCH1;HLA-DMA;HLA-DMB;HLA-DPB1;GNB4;HLA-DRA;HLA-DOA;HLA-DQA2;RNF152;HLA-DQA1;HLA-DRB1;HLA-DPA1;HLA-DQB1
Ligand_Perturbations_from_GEO_down	interleukin-15 human PBMC GSE59184 ligand:145	21_289	8.07447e-07	3.4851	2.6343e-05	48.8938	purple	HLA-DRB6;CD74;HLA-DRB5;FAM78A;RNASE6;LY86;ITGAE;MS4A6A;HLA-DMA;HLA-DMB;LPAR6;DPYSL2;STAB1;HLA-DRA;IRF8;SIGLEC1;GGTA1P;HLA-DQA1;HLA-DRB1;HLA-DPA1;HLA-DQB1
GO_Cellular_Component_2018	lysosome (GO:0005764)	26_422	9.6847e-07	2.95498	3.3226e-05	40.9193	purple	SDC3;PRF1;CTSW;TRPM2;HLA-DMA;HLA-DMB;HLA-DOA;RNF152;HLA-DQA2;HLA-DQA1;HLA-DPA1;UVRAG;CD74;HLA-DRB5;ATP11C;MYO7A;SYT7;TPCN1;MARCH1;HLA-DPB1;GNB4;HLA-DRA;TLR7;HLA-DRB1;ADA;HLA-DQB1
GO_Cellular_Component_2018	lysosomal membrane (GO:0005765)	21_291	9.03055e-07	3.46115	3.35635e-05	48.1705	purple	CD74;HLA-DRB5;ATP11C;MYO7A;TPCN1;TRPM2;MARCH1;HLA-DMA;HLA-DMB;HLA-DPB1;GNB4;HLA-DRA;TLR7;CD68;HLA-DOA;HLA-DQA2;RNF152;HLA-DQA1;HLA-DRB1;HLA-DPA1;HLA-DQB1
KEGG_2019_Human	Influenza A	15_171	3.13391e-06	4.20716	3.86098e-05	53.3183	purple	HLA-DRB5;PIK3R3;FASLG;HLA-DMA;HLA-DMB;CCL5;HLA-DPB1;HLA-DRA;TLR7;HLA-DOA;HLA-DQA2;HLA-DQA1;HLA-DRB1;HLA-DPA1;HLA-DQB1
Ligand_Perturbations_from_GEO_down	interleukin-10 human PBMC GSE59184 ligand:143	21_302	1.64032e-06	3.33508	4.28122e-05	44.4253	purple	HLA-DRB5;FAM78A;GPR68;HLA-B;RNASE6;LYSMD2;BTN3A2;ITGAE;HLA-F;MPEG1;TNFSF13B;C3;HLA-DMA;HLA-DMB;DPYSL2;SLAMF8;SLAMF7;HLA-DRA;SIGLEC1;HLA-DQA1;HLA-DQB1
GO_Biological_Process_2018	antigen processing and presentation of exogenous peptide antigen (GO:0002478)	13_97	1.11404e-07	6.42785	4.37303e-05	102.911	purple	CD74;LAG3;HLA-DRB5;HLA-DMA;HLA-DMB;HLA-DPB1;HLA-DRA;HLA-DOA;HLA-DQA2;HLA-DQA1;HLA-DRB1;HLA-DPA1;HLA-DQB1
GO_Biological_Process_2018	antigen processing and presentation of exogenous peptide antigen via MHC class II (GO:0019886)	13_97	1.11404e-07	6.42785	4.73744e-05	102.911	purple	CD74;LAG3;HLA-DRB5;HLA-DMA;HLA-DMB;HLA-DPB1;HLA-DRA;HLA-DOA;HLA-DQA2;HLA-DQA1;HLA-DRB1;HLA-DPA1;HLA-DQB1
Ligand_Perturbations_from_GEO_down	interleukin-10 human PBMC GDS4551 ligand:141	21_302	1.64032e-06	3.33508	4.75691e-05	44.4253	purple	HLA-DRB5;FAM78A;GPR68;HLA-B;RNASE6;LYSMD2;BTN3A2;ITGAE;HLA-F;MPEG1;TNFSF13B;C3;HLA-DMA;HLA-DMB;DPYSL2;SLAMF8;SLAMF7;HLA-DRA;SIGLEC1;HLA-DQA1;HLA-DQB1
KEGG_2019_Human	Cytokine-cytokine receptor interaction	20_294	4.04465e-06	3.2627	4.79136e-05	40.5165	purple	ACVRL1;IL32;CX3CR1;CSF1R;TNFSF15;IL26;FASLG;CXCR6;CXCL13;TNFSF13B;CXCL12;CXCR3;CCL5;IL2RB;IL21R;ACKR4;CD27;XCL1;CCR5;IL12RB1
GO_Cellular_Component_2018	trans-Golgi network membrane (GO:0032588)	11_85	1.51628e-06	6.2068	4.83042e-05	83.1665	purple	CD74;MARCH1;HLA-DRB5;HLA-DPB1;PLD4;HLA-DRA;HLA-DQA2;HLA-DQA1;HLA-DRB1;HLA-DPA1;HLA-DQB1
KEGG_2019_Human	Toxoplasmosis	12_113	4.26803e-06	5.09327	4.86872e-05	62.975	purple	HLA-DRB5;HLA-DMA;HLA-DMB;HLA-DPB1;HLA-DRA;HLA-DOA;CCR5;HLA-DQA2;HLA-DQA1;HLA-DRB1;HLA-DPA1;HLA-DQB1
GO_Biological_Process_2018	cytokine-mediated signaling pathway (GO:0019221)	35_633	1.74591e-07	2.65191	6.36385e-05	41.2658	purple	CSF1R;PLVAP;IL26;FASLG;CXCL13;PSMB10;TNFSF13B;CCND1;CCL5;IL21R;FYN;IL12RB1;FCGR1A;CCR5;HLA-DQA2;B2M;HLA-DQA1;DUOX2;HLA-DPA1;IL32;HLA-DRB5;VCAM1;POU2F1;TNFSF15;HLA-B;HLA-F;CXCL12;IL2RB;HLA-DPB1;XCL1;HLA-DRA;CD27;IRF8;HLA-DRB1;HLA-DQB1
GO_Biological_Process_2018	positive regulation of lymphocyte proliferation (GO:0050671)	11_71	2.36327e-07	7.43068	8.03984e-05	113.378	purple	CD74;MEF2C;HLA-DMB;VCAM1;CD6;CCL5;HLA-DPB1;NCKAP1L;CD3E;TNFSF13B;HLA-DPA1
KEGG_2019_Human	Chagas disease (American trypanosomiasis)	11_103	1.0136e-05	5.12212	0.000111496	58.9013	purple	C3;C1QB;C1QA;CCL5;PIK3R3;FASLG;CD3G;CD247;CD3E;CD3D;C1QC
GO_Biological_Process_2018	positive regulation of T cell proliferation (GO:0042102)	10_61	4.86744e-07	7.86256	0.000155241	114.286	purple	TMIGD2;HLA-DMB;VCAM1;CD6;CCL5;HLA-DPB1;NCKAP1L;CD3E;IL12RB1;HLA-DPA1
Ligand_Perturbations_from_GEO_down	interleukin-15 human PBMC GSE59184 ligand:144	19_279	6.92799e-06	3.2662	0.000164382	38.8023	purple	HLA-DRB6;CSF1R;MEF2C;HLA-DRB5;CD163;RNASE6;ITGAE;ITGAL;MPEG1;HLA-DMA;ADAP2;CALHM2;LPAR6;ST8SIA4;HLA-DRA;NCKAP1L;CCR5;HLA-DRB1;HLA-DPA1
Ligand_Perturbations_from_GEO_up	interleukin-4 human PBMC GSE59184 ligand:146	21_315	3.19631e-06	3.19744	0.000166847	40.4589	purple	HCP5;HLA-DRB6;CD74;CSF1R;HLA-DRB5;JAG1;STEAP4;RNASE6;ITGAL;MS4A4A;TNFSF13B;MS4A6A;HLA-DMA;HLA-DMB;DPYSL2;HLA-DRA;EVL;HLA-DQA1;HLA-DRB1;HLA-DPA1;HLA-DQB1
GO_Biological_Process_2018	positive regulation of leukocyte mediated cytotoxicity (GO:0001912)	7_25	5.65981e-07	13.4293	0.000169894	193.176	purple	NCR3;KLRK1;CRTAM;XCL1;SLAMF6;CD226;IL12RB1
Reactome_2016	MHC class II antigen presentation Homo sapiens R-HSA-2132295	12_103	1.59274e-06	5.58776	0.000203074	74.597	purple	CD74;HLA-DRB5;HLA-DMA;HLA-DMB;HLA-DPB1;HLA-DRA;HLA-DOA;HLA-DQA2;HLA-DQA1;HLA-DRB1;HLA-DPA1;HLA-DQB1
GO_Molecular_Function_2018	MHC class II protein complex binding (GO:0023026)	6_16	5.31698e-07	17.9856	0.000203995	259.842	purple	CD74;HLA-DMA;HLA-DMB;HLA-DRA;HLA-DOA;HLA-DRB1
GO_Biological_Process_2018	positive regulation of natural killer cell mediated cytotoxicity (GO:0045954)	6_17	8.07289e-07	16.9276	0.000228867	237.488	purple	NCR3;KLRK1;GYPC;CRTAM;SLAMF6;CD226
GO_Biological_Process_2018	positive regulation of cytokine production (GO:0001819)	18_220	9.10722e-07	3.92413	0.000244601	54.5809	purple	GBP5;IL26;CRTAM;SULF1;LY9;C3;TMIGD2;CD6;HLA-DPB1;XCL1;PRKCQ;SLAMF6;TLR7;IL12RB1;TIGIT;NOX1;HAVCR2;HLA-DPA1
Reactome_2016	Chemokine receptors bind chemokines Homo sapiens R-HSA-380108	9_56	2.17425e-06	7.70812	0.000255893	100.505	purple	CX3CR1;CXCL12;CXCR3;CCL5;ACKR4;XCL1;CXCR6;CXCL13;CCR5
Reactome_2016	Interferon Signaling Homo sapiens R-HSA-913531	16_196	3.77959e-06	3.91524	0.000413055	48.8852	purple	GBP5;HLA-DRB5;VCAM1;HLA-B;HLA-F;HLA-DPB1;HLA-DRA;IRF8;PLCG1;FCGR1A;B2M;HLA-DQA2;HLA-DQA1;HLA-DRB1;HLA-DPA1;HLA-DQB1
KEGG_2019_Human	Human immunodeficiency virus 1 infection	15_212	4.11458e-05	3.39351	0.000436997	34.269	purple	APOBEC3D;APOBEC3F;APOBEC3H;HLA-B;PIK3R3;CD3G;FASLG;HLA-F;CD3E;CD3D;GNB4;PLCG1;CD247;CCR5;B2M
Reactome_2016	Class A/1 (Rhodopsin-like receptors) Homo sapiens R-HSA-373076	21_323	4.7273e-06	3.11825	0.000482184	38.2365	purple	P2RY12;CX3CR1;P2RY11;GPR68;GPR55;CXCR6;CXCL13;C3;HTR7;CXCL12;LPAR5;LPAR6;CXCR3;P2RY2;CCL5;ACKR4;XCL1;NMUR1;CCR5;GPR18;PTGDR
GO_Biological_Process_2018	positive regulation of leukocyte cell-cell adhesion (GO:1903039)	6_21	3.29776e-06	13.7033	0.000841423	172.967	purple	LCK;SIRPG;HLA-DPB1;PRKCQ;ETS1;HLA-DPA1
Ligand_Perturbations_from_GEO_down	interleukin-12 human PBMC peripheral blood mononuclear cells GDS3498 ligand:197	17_262	3.88233e-05	3.11201	0.000844407	31.6071	purple	EOMES;BCL11B;FAM78A;GPR68;LYSMD2;TMC8;NLRC3;SLA2;GIMAP6;LY9;CD5;TBC1D10C;EVL;HLA-DOA;TIGIT;CLEC2D;PHF19
Ligand_Perturbations_from_GEO_up	17beta-estradiol mouse thymus GSE2889 ligand:155	19_307	2.65366e-05	2.96831	0.000989438	31.277	purple	C1QB;LGALS3BP;C1QA;CD74;VCAM1;BCL11B;SLC40A1;CD3G;CD3E;ETS1;MPEG1;PSMB10;C3;CXCL12;CCL5;CD27;APOE;B2M;C1QC
Ligand_Perturbations_from_GEO_up	17beta-estradiol mouse bone marrow (BM) c-kit+ stem cells (SCs) GDS3816 ligand:28	22_388	2.42293e-05	2.71947	0.00105398	28.9024	purple	LGALS3BP;C1QA;CD74;JAG1;VCAM1;GPR68;PYHIN1;IQSEC3;LY9;GEM;C2;C3;ZC3H12C;CXCL12;P2RY2;CCL5;TFEC;SLAMF8;SLAMF7;ITGB7;KLRD1;GPR18
GO_Biological_Process_2018	regulation of T cell proliferation (GO:0042129)	9_62	5.21385e-06	6.96217	0.00120938	84.6892	purple	SPN;HLA-DMB;VCAM1;CD6;CCL5;HLA-DPB1;NCKAP1L;CD3E;HLA-DPA1
GO_Biological_Process_2018	heterophilic cell-cell adhesion via plasma membrane cell adhesion molecules (GO:0007157)	8_47	5.15196e-06	8.16368	0.00125193	99.4021	purple	NCR3;VCAM1;GYPC;CD6;CRTAM;CD226;ITGAL;TIGIT
Ligand_Perturbations_from_GEO_up	17beta-estradiol mouse cervical tissue GSE46890 ligand:118	22_402	4.13465e-05	2.62477	0.00134893	26.4931	purple	C1QB;GBP5;CD74;CD163;CD72;STEAP4;PYHIN1;LY86;PLD4;CD3G;CXCR6;CXCL13;CD3E;LILRB4;SCIMP;CCL5;CD226;CCR5;GLUL;NOX1;LAIR1;C1QC
Ligand_Perturbations_from_GEO_up	interleukin-10 human PBMC GSE59184 ligand:143	18_298	5.90257e-05	2.89701	0.00140052	28.2098	purple	C1QB;CX3CR1;CD163;MS4A7;MS4A4A;MS4A6A;FCGR3A;ADAP2;SLCO2B1;EPB41L3;IL21R;CCR5;GLUL;TNS3;ADA;LAIR1;GAL3ST4;C1QC
GO_Biological_Process_2018	adaptive immune response based on somatic recombination of immune receptors built from immunoglobulin superfamily domains (GO:0002460)	5_14	6.59412e-06	17.1292	0.00140207	204.339	purple	JAG1;CD8A;BTN3A3;BTN3A2;SLA2
GO_Biological_Process_2018	regulation of lymphocyte differentiation (GO:0045619)	5_14	6.59412e-06	17.1292	0.00146303	204.339	purple	ZNF683;CD2;TBX21;NCKAP1L;IKZF3
Ligand_Perturbations_from_GEO_up	interleukin-10 human PBMC GDS4551 ligand:141	18_298	5.90257e-05	2.89701	0.00154057	28.2098	purple	C1QB;CX3CR1;CD163;MS4A7;MS4A4A;MS4A6A;FCGR3A;ADAP2;SLCO2B1;EPB41L3;IL21R;CCR5;GLUL;TNS3;ADA;LAIR1;GAL3ST4;C1QC
Ligand_Perturbations_from_GEO_up	17beta-estradiol mouse thymus GSE2889 ligand:156	20_353	5.70856e-05	2.71737	0.00165548	26.5513	purple	C1QB;LGALS3BP;C1QA;CD74;CSF1R;VCAM1;GZMA;SLC40A1;NKG7;CD3G;CD3E;ETS1;MPEG1;PSMB10;C3;CXCL12;CD7;APOE;B2M;C1QC
Reactome_2016	Cytokine Signaling in Immune system Homo sapiens R-HSA-1280215	30_620	1.87901e-05	2.32072	0.00179681	25.2545	purple	CSF1R;PIK3R3;RASAL3;DUSP16;PSMB10;TNFSF13B;FYN;PLCG1;IL12RB1;FCGR1A;HLA-DQA2;B2M;HLA-DQA1;HAVCR2;HLA-DPA1;IL32;GBP5;HLA-DRB5;VCAM1;TNFSF15;HLA-B;HLA-F;LCK;IL2RB;HLA-DPB1;HLA-DRA;CD27;IRF8;HLA-DRB1;HLA-DQB1
GO_Cellular_Component_2018	integral component of endoplasmic reticulum membrane (GO:0030176)	11_128	7.7714e-05	4.1217	0.00231069	39.0015	purple	CD74;HLA-DRB5;HLA-B;HLA-DPB1;HLA-DRA;HLA-F;HLA-DQA2;HLA-DQA1;HLA-DRB1;HLA-DPA1;HLA-DQB1
KEGG_2019_Human	Complement and coagulation cascades	8_79	0.000239193	4.85687	0.00245572	40.4978	purple	C1QB;C3;C1QA;CFH;SERPING1;A2M;C2;C1QC
GO_Biological_Process_2018	regulation of T cell receptor signaling pathway (GO:0050856)	6_26	1.28085e-05	11.0681	0.00261448	124.686	purple	PVRIG;TRAT1;LCK;CD226;UBASH3A;LILRB4
GO_Molecular_Function_2018	G-protein coupled chemoattractant receptor activity (GO:0001637)	5_15	9.72208e-06	15.9872	0.00279753	184.51	purple	CX3CR1;CXCR3;ACKR4;CCR5;CMKLR1
Ligand_Perturbations_from_GEO_up	Interleukin-3 mouse M2 macrophages (RAW264.7 cells) GSE73564 ligand:235	18_321	0.000151189	2.68944	0.00328836	23.6589	purple	C1QB;C1QA;CD74;IQSEC3;MS4A7;CD3D;LILRB4;SCIMP;GEM;TFEC;SLAMF8;GNB4;SERPING1;FSD1;CCR5;FOLR2;LAIR1;C1QC
KEGG_2019_Human	Osteoclast differentiation	10_127	0.00033352	3.77651	0.00331368	30.234	purple	CSF1R;FCGR3A;LCK;CAMK4;SIRPG;PIK3R3;FYN;FCGR1A;LILRB4;NOX1
GO_Biological_Process_2018	positive regulation of natural killer cell mediated immunity (GO:0002717)	5_17	1.93547e-05	14.1064	0.00379874	153.09	purple	NCR3;KLRK1;CRTAM;SLAMF6;CD226
GO_Biological_Process_2018	T cell mediated immunity (GO:0002456)	4_9	2.16024e-05	21.3163	0.00380129	228.994	purple	JAG1;CD8A;BTN3A3;BTN3A2
GO_Biological_Process_2018	positive regulation of natural killer cell mediated immune response to tumor cell (GO:0002857)	4_9	2.16024e-05	21.3163	0.00393705	228.994	purple	NCR3;GYPC;CRTAM;CD226
GO_Biological_Process_2018	positive regulation of natural killer cell mediated cytotoxicity directed against tumor cell target (GO:0002860)	4_9	2.16024e-05	21.3163	0.00408286	228.994	purple	NCR3;GYPC;CRTAM;CD226
Ligand_Perturbations_from_GEO_down	Interleukin-13 (IL-13) human airway epithelial cells (AECs) GDS4981 ligand:72	16_274	0.00022097	2.80068	0.0044364	23.5747	purple	LGALS3BP;CD74;SLC1A3;C3;TF;HLA-DMA;CYP26B1;HLA-DMB;DPYSL2;SPOCK2;LPXN;HLA-DRA;HLA-DOA;HLA-DPA1;HLA-DQB1;RPRM
GO_Molecular_Function_2018	cytokine receptor activity (GO:0004896)	9_73	2.03875e-05	5.91308	0.00469319	63.8647	purple	CX3CR1;CD74;CXCR3;IL2RB;IL21R;ACKR4;CCR5;IL12RB1;CMKLR1
GO_Molecular_Function_2018	MHC protein binding (GO:0042287)	6_30	3.07831e-05	9.59233	0.00590523	99.6503	purple	CD74;MARCH1;LAG3;CD8B;FCRL6;CD8A
Ligand_Perturbations_from_GEO_up	interleukin 28B human hepatocyte GDS4390 ligand:189	20_399	0.000294313	2.40409	0.00590889	19.5474	purple	LGALS3BP;HCP5;GBP5;GSDMB;BTN3A1;HCG26;FANCA;PIK3R3;BTN3A3;BTN3A2;HLA-F;PSMB10;TNFSF13B;FAM122C;RFX5;GNB4;BCO1;CD68;PSMB8-AS1;ANGPTL1
Ligand_Perturbations_from_GEO_down	interleukin-4 human PBMC GSE59184 ligand:146	16_285	0.000343112	2.69258	0.00597014	21.48	purple	GBP5;ADAMDEC1;MEF2C;CD163;GPR68;MS4A7;LYSMD2;IFFO1;MPEG1;FAM107B;C3;DOCK10;ADAP2;SLAMF7;GLUL;ADA
GO_Biological_Process_2018	regulation of natural killer cell mediated cytotoxicity directed against tumor cell target (GO:0002858)	4_10	3.54113e-05	19.1847	0.00602346	196.614	purple	NCR3;GYPC;CRTAM;CD226
Ligand_Perturbations_from_GEO_up	angiotensin II mouse suprarenal aorta GSE17901 ligand:260	19_372	0.000328542	2.44965	0.00612497	19.6483	purple	C1QB;MSR1;CD84;MS4A7;LY86;CKAP2;MYO7A;LY9;MPEG1;TNFSF13B;STAB1;SLAMF7;NCKAP1L;TLR7;CD248;CCR5;ADA;ANGPTL1;GAL3ST4
Ligand_Perturbations_from_GEO_down	interleukin-33 mouse CD8 T cells GSE72791 ligand:237	22_465	0.000332141	2.26915	0.00619207	18.1758	purple	FAM78A;PYHIN1;SH2D2A;GZMA;SH2D1A;CD3G;CXCR6;CD3E;ETS1;PSMB10;CD2;SPN;CD5;CXCR3;TBX21;IL2RB;PRKCQ;ITGB7;FYN;KLRD1;PTPRCAP;KLRC1
Reactome_2016	GPCR ligand binding Homo sapiens R-HSA-500792	23_447	7.13931e-05	2.46782	0.00642538	23.5611	purple	P2RY12;CX3CR1;P2RY11;GPR68;GPR55;CXCR6;CXCL13;C3;HTR7;CXCL12;LPAR5;LPAR6;P2RY2;CCL5;CXCR3;GNB4;ACKR4;XCL1;NMUR1;CCR5;WNT1;GPR18;PTGDR
Reactome_2016	P2Y receptors Homo sapiens R-HSA-417957	4_12	8.07463e-05	15.9872	0.00686343	150.667	purple	P2RY12;P2RY11;LPAR6;P2RY2
Reactome_2016	Innate Immune System Homo sapiens R-HSA-168249	34_807	8.65285e-05	2.02069	0.00696782	18.9036	purple	C1QB;ITK;C1QA;CFH;PIK3R3;PLD4;CD3G;RASAL3;DUSP16;PSMB10;C2;C3;FCGR3A;KLRK1;NCKAP1L;FYN;PLCG1;FCGR1A;B2M;MEF2C;KLRC2;TRAT1;LY86;HLA-B;P2RX7;GZMM;LCK;CAMK4;IL2RB;PRKCQ;TLR7;KLRD1;CD247;C1QC
GO_Biological_Process_2018	enzyme linked receptor protein signaling pathway (GO:0007167)	11_120	4.30009e-05	4.39648	0.00707851	44.2035	purple	CSF1R;ITK;ZAP70;CD8B;CD8A;LCK;CD7;MATK;FYN;SLA2;CD3E
KEGG_2019_Human	Prion diseases	5_35	0.000745724	6.85166	0.0071776	49.3399	purple	C1QB;C1QA;CCL5;FYN;C1QC
GO_Biological_Process_2018	positive regulation of T cell migration (GO:2000406)	5_20	4.60529e-05	11.9904	0.007344	119.733	purple	SPN;CXCL12;CCL5;XCL1;CXCL13
GO_Cellular_Component_2018	early phagosome (GO:0032009)	3_7	0.000295912	20.555	0.00824855	167.018	purple	SYT11;TLR7;SYT7
GO_Molecular_Function_2018	amyloid-beta binding (GO:0001540)	7_49	6.57181e-05	6.85166	0.00945519	65.9824	purple	CD74;MSR1;CHRNA7;ATP1A3;APOE;EPHB2;APBA2
Ligand_Perturbations_from_GEO_down	testosterone human skeletal muscle GDS2920 ligand:62	17_329	0.000586128	2.47826	0.00956121	18.4431	purple	IL32;CD74;MEF2C;HLA-DRB5;HLA-B;BTN3A2;ITGAE;TTN;C3;CXCL12;HLA-DPB1;HLA-DRA;COL6A3;A2M;B2M;HLA-DRB1;HLA-DPA1
KEGG_2019_Human	Pertussis	7_76	0.00103347	4.41752	0.00964573	30.3697	purple	C1QB;C3;C1QA;IRF8;SERPING1;C2;C1QC
GO_Molecular_Function_2018	chemokine receptor activity (GO:0004950)	5_21	5.9414e-05	11.4194	0.00976936	111.122	purple	CX3CR1;CXCR3;ACKR4;CCR5;CMKLR1
GO_Cellular_Component_2018	Golgi membrane (GO:0000139)	21_442	0.000426844	2.27872	0.0111984	17.6808	purple	CD74;HLA-DRB5;HLA-B;PLD4;HLA-F;MARCH1;SLC9A7;HLA-DPB1;ST8SIA4;ST3GAL5;HLA-DRA;TLR7;MAN1A1;ST6GALNAC3;HLA-DQA2;B2M;HLA-DRB1;HLA-DQA1;MBTPS2;HLA-DQB1;HLA-DPA1
GO_Biological_Process_2018	regulation of natural killer cell mediated cytotoxicity (GO:0042269)	5_22	7.55785e-05	10.9004	0.0116872	103.448	purple	NCR3;KLRK1;CRTAM;SLAMF6;CD226
GO_Cellular_Component_2018	trans-Golgi network (GO:0005802)	12_185	0.000525798	3.11102	0.0130281	23.4901	purple	MARCH1;CD74;HLA-DRB5;SLC9A7;HLA-DPB1;PLD4;HLA-DRA;HLA-DQA2;HLA-DQA1;HLA-DRB1;HLA-DPA1;HLA-DQB1
Ligand_Perturbations_from_GEO_up	interleukin-4 human PBMC GSE59184 ligand:147	14_251	0.00084357	2.67515	0.0146781	18.9344	purple	C1QB;CD74;TSPAN33;MS4A6A;HLA-DMA;HLA-DMB;SLAMF8;HLA-DRA;EVL;GGTA1P;HLA-DQA1;HLA-DPA1;HLA-DQB1;C1QC
KEGG_2019_Human	Herpes simplex virus 1 infection	21_492	0.00164901	2.04714	0.0149381	13.1172	purple	ZNF583;CD74;HLA-DRB5;POU2F1;HLA-B;PIK3R3;FASLG;HLA-F;C3;HLA-DMA;HLA-DMB;CCL5;HLA-DPB1;HLA-DRA;HLA-DOA;HLA-DQA2;B2M;HLA-DRB1;HLA-DQA1;HLA-DQB1;HLA-DPA1
Ligand_Perturbations_from_GEO_up	17beta-estradiol mouse cervical tissue GSE46890 ligand:119	17_348	0.00108923	2.34295	0.0167229	15.9843	purple	GBP5;C1QA;CD74;CSF1R;CD163;CD72;CD3G;CXCR6;CXCL13;LILRB4;C2;MS4A4A;SIGLEC1;A2M;NOX1;ADA;LAIR1
GO_Biological_Process_2018	regulation of lymphocyte activation (GO:0051249)	4_13	0.000114717	14.7574	0.0172177	133.895	purple	LCK;SIT1;CCL5;IKZF3
Ligand_Perturbations_from_GEO_up	Interleukin 1, beta human amnion mesenchymal cells (AMC) GDS4595 ligand:24	20_443	0.00108711	2.16531	0.0177335	14.7766	purple	IL32;CD74;VCAM1;BTN3A1;TNFSF15;ITGA1;SORD;BTN3A3;BTN3A2;ETS1;PSMB10;GEM;C3;CYP26B1;CCL5;RFX5;MAN1A1;KLRC1;MSC;CLEC2D
Reactome_2016	Cell surface interactions at the vascular wall Homo sapiens R-HSA-202733	9_101	0.000262752	4.27381	0.0182732	35.2346	purple	SPN;CD2;CD74;CD84;LCK;SIRPG;FYN;PLCG1;ITGAL
Reactome_2016	Nucleotide-like (purinergic) receptors Homo sapiens R-HSA-418038	4_16	0.000277866	11.9904	0.0184841	98.1819	purple	P2RY12;P2RY11;LPAR6;P2RY2
Reactome_2016	Hemostasis Homo sapiens R-HSA-109582	25_552	0.000258403	2.17218	0.0188265	17.9443	purple	DGKG;LGALS3BP;CD84;SIRPG;PIK3R3;CTSW;ITGAL;SLC8A1;TTN;SPN;DOCK10;FYN;PLCG1;A2M;P2RY12;CD74;ITGA1;CD2;P2RX7;TF;LCK;IL2RB;GNB4;SERPING1;PRKCQ
KEGG_2019_Human	Chemokine signaling pathway	11_190	0.00220878	2.77673	0.0194373	16.9806	purple	CX3CR1;ITK;CXCL12;CXCR3;CCL5;GNB4;PIK3R3;XCL1;CXCR6;CXCL13;CCR5
Reactome_2016	The role of Nef in HIV-1 replication and disease pathogenesis Homo sapiens R-HSA-164952	5_28	0.000254472	8.56458	0.0194671	70.8832	purple	CD8B;LCK;FYN;CD247;B2M
GO_Molecular_Function_2018	T cell receptor binding (GO:0042608)	3_6	0.000171751	23.9808	0.0197685	207.901	purple	LCK;CD3G;CD3E
Ligand_Perturbations_from_GEO_up	estradiol human MCF-7 cells GDS4052 ligand:268	17_358	0.00147712	2.27751	0.0214182	14.844	purple	C9ORF91;HLA-DRB5;BCL11B;POP1;GEM;C3;RNF144A;CXCL12;CCND1;OLFML3;ZNHIT6;P2RY2;EPB41L3;ST3GAL5;KLRC1;TNS3;HLA-DRB1
GO_Molecular_Function_2018	MHC class II protein binding (GO:0042289)	3_6	0.000171751	23.9808	0.021965	207.901	purple	CD74;LAG3;FCRL6
Ligand_Perturbations_from_GEO_up	nterferon-&Icirc;&plusmn; human keratinocyte GDS4601 ligand:176	18_397	0.00181079	2.17458	0.0248746	13.7303	purple	LGALS3BP;HCP5;BTN3A1;HLA-B;BTN3A3;BTN3A2;HLA-F;TNFSF13B;C3;ACE2;HLA-DMA;OLFML3;CCL5;ENC1;SERPING1;CD68;PSMB8-AS1;B2M
GO_Molecular_Function_2018	non-membrane spanning protein tyrosine kinase activity (GO:0004715)	6_43	0.000251464	6.69232	0.0263123	55.4674	purple	ITK;ZAP70;LCK;MATK;FYN;SLA2
KEGG_2019_Human	Malaria	5_49	0.00345231	4.89404	0.0295364	27.7429	purple	KLRK1;VCAM1;GYPC;KLRB1;ITGAL
Reactome_2016	Nef and signal transduction Homo sapiens R-HSA-164944	3_8	0.000466139	17.9856	0.0297164	137.968	purple	LCK;FYN;CD247
KEGG_2019_Human	NF-kappa B signaling pathway	7_95	0.003732	3.53401	0.0310664	19.758	purple	ZAP70;VCAM1;CXCL12;LCK;PRKCQ;PLCG1;TNFSF13B
Ligand_Perturbations_from_GEO_up	All-trans-retinoic acid human NB4 APL cells GDS4180 ligand:187	13_252	0.0025471	2.47421	0.0332396	14.778	purple	LGALS3BP;GBP5;HLA-B;STAC3;TMC8;PLD4;BTN3A3;HLA-F;SLC2A5;PSMB10;ITGB7;B2M;ADA
GO_Biological_Process_2018	regulation of defense response to virus by virus (GO:0050690)	5_28	0.000254472	8.56458	0.0341729	70.8832	purple	CD8B;LCK;FYN;CD247;B2M
GO_Biological_Process_2018	regulation of interferon-gamma production (GO:0032649)	6_43	0.000251464	6.69232	0.0346816	55.4674	purple	HLA-DPB1;XCL1;SLAMF6;IL12RB1;HLA-DPA1;HAVCR2
GO_Biological_Process_2018	peptidyl-tyrosine phosphorylation (GO:0018108)	8_79	0.000239193	4.85687	0.0348743	40.4978	purple	ITK;ZAP70;CSF1R;LCK;MATK;FYN;SLA2;EPHB2
GO_Biological_Process_2018	positive regulation of interferon-gamma production (GO:0032729)	6_43	0.000251464	6.69232	0.035645	55.4674	purple	CD2;HLA-DPB1;SLAMF6;TLR7;IL12RB1;HLA-DPA1
GO_Biological_Process_2018	positive regulation of CD4-positive, alpha-beta T cell activation (GO:2000516)	3_7	0.000295912	20.555	0.0359533	167.018	purple	XCL1;NCKAP1L;PRKCQ
Ligand_Perturbations_from_GEO_up	17beta-estradiol mouse thymus GDS1275 ligand:272	10_169	0.00295218	2.83797	0.0366913	16.5318	purple	C1QB;C1QA;LCK;CCL5;SH2D1A;CD3G;APOE;CD3E;ETS1;C1QC
GO_Biological_Process_2018	inflammatory response (GO:0006954)	15_252	0.000281117	2.85486	0.036783	23.3434	purple	CSF1R;GPR68;CXCL13;ITGAL;NCR3;SCUBE1;CD6;CCL5;CD27;XCL1;SIGLEC1;FOLR2;NFRKB;NOX1;PTGDR
GO_Biological_Process_2018	regulation of cell-cell adhesion mediated by integrin (GO:0033632)	3_7	0.000295912	20.555	0.0368302	167.018	purple	CCL5;CXCL13;ADA
GO_Biological_Process_2018	regulation of natural killer cell chemotaxis (GO:2000501)	3_7	0.000295912	20.555	0.037751	167.018	purple	KLRK1;CCL5;XCL1
GO_Biological_Process_2018	peptidyl-tyrosine autophosphorylation (GO:0038083)	6_45	0.000324385	6.39488	0.0384962	51.3738	purple	ITK;ZAP70;LCK;MATK;FYN;SLA2
GO_Biological_Process_2018	positive regulation of lymphocyte migration (GO:2000403)	4_17	0.000357408	11.2851	0.0405301	89.5656	purple	SPN;CXCL12;CCL5;XCL1
GO_Cellular_Component_2018	phagocytic vesicle (GO:0045335)	7_83	0.00173359	4.04496	0.0406939	25.716	purple	SYT11;HLA-B;PLD4;TLR7;HLA-F;B2M;SYT7
GO_Biological_Process_2018	negative regulation of antigen receptor-mediated signaling pathway (GO:0050858)	4_17	0.000357408	11.2851	0.0414512	89.5656	purple	PVRIG;LPXN;UBASH3A;LILRB4
GO_Biological_Process_2018	DNA cytosine deamination (GO:0070383)	3_8	0.000466139	17.9856	0.0475742	137.968	purple	APOBEC3D;APOBEC3F;APOBEC3H
GO_Biological_Process_2018	immunoglobulin mediated immune response (GO:0016064)	3_8	0.000466139	17.9856	0.0485451	137.968	purple	CD74;CD27;HLA-DQB1
GO_Biological_Process_2018	negative regulation of single stranded viral RNA replication via double stranded DNA intermediate (GO:0045869)	3_8	0.000466139	17.9856	0.0495565	137.968	purple	APOBEC3D;APOBEC3F;APOBEC3H
Ligand_Perturbations_from_GEO_down	Interleukin-6 mouse macrophage GSE411 ligand:230	14_290	0.00323853	2.31539	0.0497209	13.2733	purple	C1QB;LGALS3BP;C1QA;CSF1R;UVRAG;PLD4;FAM105A;MPEG1;STAB1;ST8SIA4;ST3GAL5;APOE;FOLR2;C1QC
KrasnowSingleCellData	CD8naiveT	79	4.9661e-61	NA	1.73813e-59	NA	purple	CCL5;GZMH;CD3D;IL32;NKG7;CD8A;CD8B;CTSW;CD3E;PRF1;GZMA;PTPRCAP;KLRD1;GZMM;CD3G;HLA-B;B2M;CD7;LCK;KLRC2;CD2;KLRF1;TIGIT;FYN;ETS1;PVRIG;KLRB1;FCRL6;TBX21;LAG3;MATK;EOMES;CLEC2D;CD247;SH2D2A;EVL;TBC1D10C;SPOCK2;HLA-F;KLRC3;PYHIN1;ZAP70;GIMAP7;SPN;RASAL3;GIMAP4;PDCD1;PTGDR;BTN3A2;HENMT1;ITGAL;SH2D1A;ITGB7;PCED1B-AS1;GIMAP1;SEPT1;TRG-AS1;SLAMF6;IL2RB;IL12RB1;GPR171;HCP5;CRTAM;IKZF3;BTN3A1;LINC00861;BC…
KrasnowSingleCellData	CD8memory.EffectorT	66	2.73655e-46	NA	4.78896e-45	NA	purple	CCL5;IL32;NKG7;CD3D;CD3E;GZMA;CD8A;FYN;PRF1;PTPRCAP;GZMM;CTSW;CD8B;CD2;SH2D1A;LCK;SPOCK2;CLEC2D;KLRB1;LAG3;CD7;HLA-B;PVRIG;CD27;ETS1;CD3G;GIMAP4;GZMH;CD247;BCL11B;GIMAP7;HLA-F;GPR171;EOMES;SH2D2A;TRAT1;CXCR6;CD6;PCED1B-AS1;MATK;IKZF3;TBC1D10C;KLRD1;SIT1;CD5;GIMAP1;PYHIN1;CRTAM;THEMIS;NCR3;TIGIT;CD84;CD96;RASAL3;ZAP70;SEPT1;GYPC;LINC00861;PDCD1;BTN3A1;BTN3A2;LY9;GIMAP6;TMC8;GBP5;SLA2
KrasnowSingleCellData	NaturalKillerT	71	5.63677e-39	NA	6.57623e-38	NA	purple	ZNF683;KLRC2;CCL5;CTSW;XCL1;KLRC1;KLRC3;KLRD1;CD7;NKG7;GZMH;CD2;PRF1;CD8A;FCRL6;PTPRCAP;B2M;ITGA1;HLA-B;LCK;GPR171;EVL;IL2RB;MATK;ITGB7;CD3E;SCML4;CD247;IL32;RASAL3;JAKMIP1;HLA-F;CD96;GFI1;ITGAE;TBC1D10C;KIR2DL4;SEPT1;CLEC2D;TRG-AS1;APOBEC3H;CRTAM;APBA2;CD84;CXCR3;TIGIT;NCR3;SLA2;PTGDR;KCNA3;ZAP70;SH2D2A;LAG3;PVRIG;KLRB1;UBASH3A;CD3D;GZMM;CXCR6;GIMAP6;GBP5;SH2D1A;TMC8;FYN;CD8B;ETS1;TBX21;GZMA;SLA…
KrasnowSingleCellData	NaturalKiller	75	4.0446e-35	NA	3.53902e-34	NA	purple	NKG7;PRF1;KLRF1;CD247;CD7;KLRD1;KLRB1;CTSW;GZMA;FCGR3A;GZMM;LOC100130872;TMIGD2;GZMH;MATK;SH2D2A;B2M;PTPRCAP;TBX21;IL2RB;NCR3;HLA-B;CX3CR1;PYHIN1;ZAP70;CD160;CCL5;ABI3;PTGDR;TBC1D10C;KLRC3;FYN;KLRC1;HAVCR2;PSMB10;FCRL6;GIMAP7;HLA-F;SLA2;ETS1;SPN;PVRIG;EVL;NMUR1;KIR3DL2;GYPC;PSMB8-AS1;APBA2;ITGAL;BTN3A2;KIR2DL4;IL12RB1;GIMAP4;ITGAE;GIMAP1;HENMT1;RSBN1L;SLAMF6;PCED1B-AS1;HCP5;GIMAP6;ITGB7;FASLG;BTN…
KrasnowSingleCellData	CD4memory.EffectorT	51	5.47423e-28	NA	3.83196e-27	NA	purple	IL32;CD2;CD3D;CD3E;CD6;TRAT1;CXCR6;LCK;PTPRCAP;SPOCK2;GPR171;SIT1;CXCR3;CD3G;B2M;EVL;CD5;CCL5;CLEC2D;SEPT1;CD96;GZMA;KLRB1;XCL1;HLA-B;SUSD3;THEMIS;BCL11B;ETS1;RASAL3;GIMAP7;ITK;SEPT6;SH2D1A;UBASH3A;APOBEC3H;PDCD1;INPP4B;SCML4;TBC1D10C;DUSP16;PCED1B-AS1;IL2RB;SH2D2A;IKZF3;GIMAP4;HLA-F;ZAP70;LY9;ITGB7;MAP4K1
KrasnowSingleCellData	IGSF21posDendritic	60	9.09039e-23	NA	5.30273e-22	NA	purple	FOLR2;SLCO2B1;STAB1;SLC40A1;GGTA1P;C1QC;MS4A6A;C1QA;HLA-DPA1;CD163;HLA-DPB1;HLA-DRB1;HLA-DQA1;HLA-DMA;C1QB;HLA-DQB1;HLA-DRA;MS4A7;MS4A4A;A2M;HLA-DRB5;CD74;CSF1R;HLA-DRB6;HLA-DQA2;HLA-DMB;ADAP2;HLA-DOA;SLC1A3;RNASE6;CXCL12;SDC3;MSR1;GAL3ST4;SLAMF8;DPYSL2;FRMD4A;MAN1A1;LPAR6;PALD1;C2;SIGLEC1;CD68;SERPING1;GLUL;MEF2C;SLC8A1;FAM105A;GNB4;TRPM2;LAIR1;TFEC;EPB41L3;MPEG1;CD84;CMKLR1;FCHSD2;MARCH1;LILRB4…
KrasnowSingleCellData	TREM2posDendritic	48	3.30012e-14	NA	1.65006e-13	NA	purple	APOE;LILRB4;CD68;HLA-DMB;HLA-DQA1;C1QC;C1QB;SLAMF8;C1QA;HLA-DMA;A2M;SERPING1;C2;MSR1;SLCO2B1;HLA-DRA;MS4A7;HLA-DQB1;HLA-DRB1;HLA-DRB5;HLA-DOA;LGALS3BP;MS4A4A;ADAMDEC1;SLC1A3;CD74;HLA-DPA1;CSF1R;GGTA1P;HLA-DPB1;LAIR1;HLA-DRB6;RNASE6;HLA-DQA2;TFEC;MS4A6A;TNFSF13B;DPYSL2;GNB4;FCGR1A;SLAMF7;HAVCR2;MRAS;SLC40A1;PARVB;LY86;CD84;GLUL
KrasnowSingleCellData	CD4naiveT	32	4.00742e-14	NA	1.75324e-13	NA	purple	CD3D;CD3E;CD27;LINC00861;IL32;PCED1B-AS1;GIMAP7;BCL11B;LCK;CD3G;TRAT1;CLEC2D;CD2;SPOCK2;CD6;GIMAP4;GIMAP1;ADTRP;ETS1;EVL;ITK;INPP4B;PCED1B;SUSD3;SEPT1;RPLP0P2;CD5;SEPT6;SIT1;LPAR6;TMC8;CD8B
KrasnowSingleCellData	MyeloidDendriticT2	29	2.80265e-11	NA	1.08992e-10	NA	purple	HLA-DPB1;HLA-DPA1;HLA-DQB1;HLA-DQA1;HLA-DRB6;HLA-DMB;HLA-DRB5;HLA-DRB1;HLA-DMA;HLA-DRA;HLA-DQA2;PLD4;CD74;MS4A6A;RNASE6;HLA-DOA;MEF2C;LY86;CSF1R;TNFSF13B;PALD1;GGTA1P;DPYSL2;FAM105A;MARCH1;HAVCR2;SLC8A1;SLAMF8;LILRB4
KrasnowSingleCellData	ProliferatingNK.T	57	9.20703e-11	NA	3.22246e-10	NA	purple	GZMA;CD247;NCR3;KLRF1;NKG7;PHF19;SH2D1A;GZMH;PRF1;KLRB1;KLRC3;CKAP2;CD7;KLRD1;EOMES;APOBEC3H;CTSW;PTPRCAP;GYPC;ITGAE;IL2RB;TMIGD2;ZAP70;HENMT1;CCL5;ETS1;CD160;LOC100130872;GIMAP7;IKZF3;CD96;PYHIN1;SH2D2A;LCK;GFI1;ITGB7;PSMB8-AS1;PTGDR;KIR2DL4;ABI3;CX3CR1;KLRC1;TBX21;CD6;SEPT1;TBC1D10C;SPN;FCGR3A;CXCR3;ITGAL;XCL1;SEPT6;FCRL6;EVL;RSBN1L;HLA-B;HLA-F;HTATSF1;TAF15;ZC3H13;IL32
KrasnowSingleCellData	Macrophage	41	1.33457e-07	NA	3.8925e-07	NA	purple	C1QB;C1QA;C1QC;SERPING1;MSR1;CD68;LGALS3BP;APOE;MS4A4A;SLCO2B1;MS4A7;CD163;FCGR1A;HLA-DRB1;ACVRL1;HLA-DRA;KCNA3;FCGR3A;HLA-DRB5;HLA-DMB;DPYSL2;LY86;LAIR1;HLA-DQA1;HLA-DQB1;HLA-DMA;HLA-DRB6;ADTRP;C2;SIGLEC1;CD74;GLUL;HLA-DQA2;LPXN;MAN1A1;HLA-DPA1;STAC3;TFEC;GYPC;SLAMF8;HLA-DPB1
KrasnowSingleCellData	MyeloidDendriticT1	29	1.2539e-07	NA	3.8925e-07	NA	purple	HLA-DPB1;HLA-DPA1;HLA-DQA1;HLA-DQB1;HLA-DQA2;CD74;HLA-DRB5;HLA-DRB1;HLA-DRA;HLA-DRB6;HLA-DMA;TSPAN33;IRF8;HLA-DMB;HLA-DOA;ST8SIA4;BTLA;SLAMF7;RNASE6;HAVCR2;CCND1;ST3GAL5;GNB4;SLAMF8;GRSF1;TNFSF13B;DPYSL2;MS4A6A;N4BP2L1
KrasnowSingleCellData	EREGposDendritic	36	1.90877e-07	NA	5.13899e-07	NA	purple	CD163;HLA-DQB1;MS4A6A;HLA-DPB1;HLA-DRA;HLA-DQA1;HLA-DRB1;HLA-DQA2;HLA-DPA1;HLA-DMB;STAB1;HLA-DMA;CSF1R;CD74;GLUL;MS4A7;RNASE6;HLA-DRB5;HLA-DRB6;EPB41L3;SLAMF8;C1QC;MSR1;HAVCR2;GGTA1P;DPYSL2;A2M;HLA-DOA;ST8SIA4;SDC3;SLC1A3;TNFSF13B;SLCO2B1;MS4A4A;DOCK10;FCGR1A;GNB4
KrasnowSingleCellData	Bcell	25	1.31091e-06	NA	3.27728e-06	NA	purple	BANK1;MEF2C;CD74;IRF8;PTPRCAP;HLA-DQA1;HLA-DRB6;CD72;HLA-DRA;HLA-DPB1;BTLA;HLA-DMB;HLA-DQA2;MARCH1;CLEC2D;HLA-DMA;LY86;SP140;HLA-DOA;SCIMP;SEPT6;RNASE6;TBC1D10C;PSMB8-AS1;IKZF3
KrasnowSingleCellData	PlasmacytoidDendritic	35	3.34812e-06	NA	7.81229e-06	NA	purple	PLD4;IRF8;CXCR3;LILRB4;RNASE6;MPEG1;CD74;TMIGD2;HLA-DMB;FCHSD2;HLA-DMA;MEF2C;PLVAP;MS4A6A;ADA;SLA2;ITGAE;SLC9A7;TLR7;TOX2;HLA-DQA2;PALD1;SEPT1;MAP4K1;FAM105A;PARVB;N4BP2L1;SLAMF7;SIT1;SEPT6;LAIR1;MAN1A1;UVRAG;GRSF1;DPYSL2
KrasnowSingleCellData	IntermediateMonocyte	25	0.000825735	NA	0.00180629	NA	purple	MPEG1;MS4A6A;TNFSF13B;MS4A7;HLA-DQA2;ABI3;MARCH1;CD163;CSF1R;SCIMP;MEF2C;HLA-DPB1;RNASE6;HLA-DPA1;FCGR3A;CD68;GIMAP8;FCGR1A;SLC1A3;EPB41L3;CMKLR1;SFMBT2;LILRB4;LY86;ST8SIA4
KrasnowSingleCellData	ProliferatingMacrophage	38	0.00184581	NA	0.00380019	NA	purple	C1QB;LGALS3BP;SERPING1;C1QA;C1QC;MS4A4A;PHF19;APOE;MSR1;FCGR1A;ACVRL1;CD163;CKAP2;ADTRP;CD68;DPYSL2;MS4A7;C2;KCNA3;FCGR3A;STAC3;MS4A6A;LY86;LAIR1;HLA-DQA2;HLA-DRB1;HLA-DRA;HLA-DRB5;HLA-DQA1;HLA-DMA;HLA-DRB6;HLA-DQB1;GYPC;CD74;HLA-DPA1;HLA-DPB1;GLUL;B2M
GO_Biological_Process_2018	cilium assembly (GO:0060271)	173_288	7.45838e-31	2.16662	3.80601e-27	150.3	turquoise	CEP126;GALNT11;TRAF3IP1;IFT172;CEP19;CCP110;CDC14C;PTPDC1;CDC14A;CCDC28B;CDC14B;TEKT1;DZIP1L;TEKT2;CEP250;TEKT3;NEK1;TEKT4;TEKT5;CEP97;KIFAP3;CDK5RAP2;DYNC2H1;DNAAF3;DNAAF1;C21ORF59;CEP131;RFX2;RFX3;IFT80;RPGRIP1L;TMEM80;IFT88;FAM161A;IFT81;TMEM138;AKAP9;WDPCP;UNC119B;INTU;ARL6;ARL3;FBF1;SPATA6;TTBK2;DYNC2LI1;KIF3B;STK36;KIF3A;TTC21B;CEP70;NPHP1;TCTEX1D2;NPHP4;KIF3C;ATP6V1D;PIBF1;C5ORF42;BBS2;BBS…
GO_Biological_Process_2018	cilium organization (GO:0044782)	125_192	2.7646e-27	2.34821	7.05388e-24	143.6	turquoise	ROPN1B;CEP126;GALNT11;TRAF3IP1;IFT172;CEP19;CCP110;CDC14C;PTPDC1;CDC14A;CCDC28B;CDC14B;TEKT1;DZIP1L;TEKT2;TEKT3;NEK1;TEKT4;TEKT5;DYNC2H1;DNAAF1;C21ORF59;CEP131;RFX2;RFX3;IFT80;IFT88;FAM161A;IFT81;TMEM138;WDPCP;FAM161B;CFAP61;UNC119B;INTU;ARL6;ARL3;FBF1;CFAP126;TTBK2;STK36;KIF3A;TCTEX1D2;ATP6V1D;C5ORF42;BBS2;BBS1;IFT122;DCDC2;RABL2B;FUZ;PARVA;BBIP1;TMEM231;IFT20;TMEM17;WDR60;UBXN10;TMEM237;WDR5B;M…
Reactome_2016	Assembly of the primary cilium Homo sapiens R-HSA-5617833	117_187	2.01379e-23	2.25669	3.0811e-20	117.934	turquoise	TRAF3IP1;IFT172;CCP110;CEP250;CEP97;KIFAP3;CDK5RAP2;DYNC2H1;CEP131;IFT80;RPGRIP1L;LZTFL1;IFT88;IFT81;AKAP9;UNC119B;ARL6;ARL3;FBF1;TTBK2;DYNC2LI1;KIF3B;KIF3A;TCTEX1D1;TTC21B;NPHP1;TCTEX1D2;INPP5E;CEP70;NPHP4;KIF3C;RAB11FIP3;BBS2;BBS1;ODF2;RAB3IP;IFT122;BBIP1;IFT20;IFT22;WDR60;MKS1;CEP83;IFT27;FGFR1OP;DYNLRB2;DYNLRB1;CEP89;YWHAE;CEP57;TTC26;C2CD3;CETN2;CEP164;PKD2;KIF17;PKD1;HSPB11;IFT52;PCM1;TUBA1…
Reactome_2016	Intraflagellar transport Homo sapiens R-HSA-5620924	38_41	2.56345e-18	3.34294	1.96104e-15	135.406	turquoise	TTC26;TRAF3IP1;IFT172;KIF17;HSPB11;DYNC2LI1;IFT52;IFT74;KIF3B;KIF3A;TTC21B;TCTEX1D1;TCTEX1D2;KIF3C;KIFAP3;IFT57;DYNC2H1;IFT140;WDR19;IFT122;IFT80;DYNLL1;TCTE3;WDR34;WDR35;IFT20;IFT88;IFT22;IFT43;TTC30B;IFT81;WDR60;TTC30A;IFT27;DYNLRB2;DYNLRB1;IFT46;CLUAP1
GO_Biological_Process_2018	plasma membrane bounded cell projection assembly (GO:0120031)	128_241	6.03553e-17	1.91567	1.02664e-13	71.5433	turquoise	CEP126;GALNT11;TRAF3IP1;IFT172;CEP19;CDC14C;PTPDC1;CDC14A;CCDC28B;MYLK;CDC14B;OPHN1;TEKT1;DZIP1L;TEKT2;TEKT3;NEK1;TEKT4;TEKT5;DYNC2H1;DNAAF1;C21ORF59;CEP131;RFX2;RFX3;IFT80;SHTN1;IFT88;FAM161A;IFT81;TMEM138;SPATA13;WDPCP;EZR;UNC119B;INTU;ARL6;ARL3;FBF1;TTBK2;STK36;KIF3A;TCTEX1D2;SRGAP2;ATP6V1D;C5ORF42;BBS2;BBS1;IFT122;DCDC2;RABL2B;PARVA;FUZ;BBIP1;TMEM231;IFT20;TMEM17;WDR60;UBXN10;TMEM237;WDR5B;MK…
GO_Biological_Process_2018	intraciliary transport (GO:0042073)	39_46	1.01512e-15	3.05798	1.29504e-12	105.573	turquoise	TTC26;TRAF3IP1;IFT172;KIF17;HSPB11;RPGR;DYNC2LI1;IFT52;IFT74;KIF3B;KIF3A;TTC21B;KIF3C;KIFAP3;IFT57;DYNC2H1;IFT140;WDR19;CEP131;TTC21A;RABL2B;IFT122;IFT80;DYNLL1;WDR34;WDR35;IFT20;IFT88;IFT22;IFT43;TTC30B;IFT81;WDR60;TTC30A;IFT27;DYNLRB2;DYNLRB1;IFT46;CLUAP1
GO_Biological_Process_2018	intraciliary transport involved in cilium assembly (GO:0035735)	35_40	4.04327e-15	3.156	4.12656e-12	104.595	turquoise	TTC26;TRAF3IP1;IFT172;KIF17;HSPB11;DYNC2LI1;IFT52;IFT74;KIF3B;KIF3A;TTC21B;KIF3C;KIFAP3;IFT57;DYNC2H1;IFT140;WDR19;CEP131;IFT122;IFT80;DYNLL1;WDR34;WDR35;IFT20;IFT88;IFT22;IFT43;TTC30B;IFT81;WDR60;IFT27;DYNLRB2;DYNLRB1;IFT46;CLUAP1
GO_Biological_Process_2018	cilium movement (GO:0003341)	39_49	6.10077e-14	2.87076	5.1887e-11	87.3509	turquoise	DNAH3;CFAP61;SPAG17;DNAH1;DNAH7;DNAH5;CCDC103;LRRC6;DNAH9;RSPH9;WDR66;MAATS1;TEKT1;TEKT2;TEKT3;CFAP46;TEKT4;ROPN1L;TEKT5;SPA17;DNAI1;CCDC183;CCDC39;DNAI2;RSPH4A;DNAH11;CCDC114;DNAAF1;DNAAF5;WDR78;ADCY10;CABYR;ARMC4;PIH1D3;CFAP54;CCDC151;CFAP53;GAS8;CCDC40
GO_Cellular_Component_2018	microtubule organizing center part (GO:0044450)	69_126	1.41778e-10	1.97518	6.32331e-08	44.7907	turquoise	C2CD3;CEP19;CETN2;CEP164;CETN3;BCCIP;CBY1;CCP110;CEP128;IFT52;DZIP1L;CEP250;NEK1;BBS9;CEP170;CCDC92;CCHCR1;CEP290;BBS4;CDK5RAP2;OFD1;CCDC78;EXOC7;STARD9;CEP131;CCDC113;SPICE1;KIF24;WDR34;SIRT2;IFT88;KIF2A;CEP63;ZMYND10;SAXO1;CCDC151;SAXO2;SDCCAG8;CEP104;TNKS;CCDC146;FBF1;KATNB1;TTBK2;KIF3A;KIAA0753;PCNT;PIBF1;CFAP20;CNTLN;CCDC13;ODF2;RABL2B;TUBE1;AGBL4;NIN;MPHOSPH9;WDR60;KIAA0586;CROCC;AGBL2;ALMS…
Reactome_2016	Organelle biogenesis and maintenance Homo sapiens R-HSA-1852241	143_326	2.36281e-10	1.58215	1.20503e-07	35.0699	turquoise	TRAF3IP1;IFT172;CCP110;CEP250;CEP97;KIFAP3;CDK5RAP2;DYNC2H1;PRKAB2;CEP131;IFT80;RPGRIP1L;POLRMT;LZTFL1;TUFM;IFT88;IFT81;AKAP9;UNC119B;ARL6;MRPL18;ARL3;FBF1;MRPL16;NRF1;TTBK2;DYNC2LI1;KIF3B;KIF3A;TCTEX1D1;TTC21B;INPP5E;CEP70;NPHP1;TCTEX1D2;NPHP4;KIF3C;PPARGC1A;RAB11FIP3;BBS2;BBS1;ODF2;RAB3IP;IFT122;BBIP1;MRPL23;MRPL24;IFT20;IFT22;WDR60;MKS1;CEP83;IFT27;FGFR1OP;DYNLRB2;DYNLRB1;CEP89;CEP57;YWHAE;TTC…
GO_Cellular_Component_2018	centriole (GO:0005814)	55_95	6.43495e-10	2.08818	1.43499e-07	44.1944	turquoise	C2CD3;CETN2;CEP19;CEP164;CETN3;BCCIP;CBY1;CCP110;CEP128;IFT52;DZIP1L;CEP250;CEP170;CCDC92;CCHCR1;CEP290;BBS4;OFD1;CCDC78;STARD9;SPICE1;KIF24;WDR34;SIRT2;IFT88;KIF2A;CEP63;SAXO1;SAXO2;CCDC151;SDCCAG8;CEP104;CCDC146;FBF1;TTBK2;KIF3A;PCNT;CFAP20;CNTLN;ODF2;RABL2B;AGBL4;NIN;MPHOSPH9;KIAA0586;CROCC;AGBL2;ALMS1;CEP83;CEP162;CEP41;DZIP1;SPERT;CEP89;MDM1
Ligand_Perturbations_from_GEO_down	Interleukin-13 (IL-13) human airway epithelial cells (AECs) GDS4981 ligand:72	123_274	7.4452e-10	1.61913	1.9432e-07	34.0314	turquoise	C11ORF70;PROS1;ENO2;CASC1;FAM216B;CTGF;DMBT1;MYB;TEKT1;ROPN1L;SPA17;DNAAF3;WNT5B;TPM2;FBXW9;EPDR1;FBXO15;LDOC1;CEL;CLIP3;GPR162;RAB36;CLDN8;RBP1;DDIT4;MT1F;DENND6B;CTXN1;LINC00284;C17ORF97;LXN;C11ORF97;CAPSL;RRAD;HTRA1;EFNB2;PCSK1N;EFNB3;FGGY;TCTEX1D2;NDN;APOD;C9ORF171;IGFBP7;PROM1;C11ORF88;ZSCAN18;ENKD1;TMEM190;PBX3;DDIT4L;DHCR24;DCLK1;WDR54;SCGB3A1;DYNLRB2;MEIS3P1;TTC25;CD164L2;CETN2;MS4A8;TTC2…
GO_Biological_Process_2018	cilium-dependent cell motility (GO:0060285)	21_24	1.56898e-09	3.156	1.14379e-06	63.981	turquoise	DNAH3;CCDC39;DNAH1;DNAH2;SPEF1;DNAH7;DNAAF2;RFX3;RSPH9;SPATA4;TEKT1;TEKT2;TEKT3;CFAP46;CCDC65;TEKT4;TEKT5;DRC1;CFAP54;GAS8;CFAP44
Reactome_2016	Anchoring of the basal body to the plasma membrane Homo sapiens R-HSA-5620912	53_97	2.07909e-08	1.97075	7.95254e-06	34.8602	turquoise	YWHAE;CEP57;C2CD3;CETN2;CEP164;CCP110;PCM1;TUBA1A;TCTN3;TCTN2;CNTRL;TCTN1;CEP250;CEP97;CC2D2A;CEP290;NINL;CDK5RAP2;IQCB1;OFD1;HSP90AA1;CEP131;KIF24;RPGRIP1L;HAUS5;DYNLL1;CKAP5;SEPT2;TMEM216;AKAP9;CEP63;SFI1;SDCCAG8;FBF1;TTBK2;TMEM67;NPHP1;CEP70;NPHP4;PCNT;ODF2;RAB3IP;TUBB4B;TUBB4A;ALMS1;MKS1;CEP83;FGFR1OP;CEP162;B9D1;B9D2;CEP41;CEP89
GO_Biological_Process_2018	axonemal dynein complex assembly (GO:0070286)	25_33	1.33784e-08	2.73246	8.53372e-06	49.5386	turquoise	DNAH3;DNAH1;DNAH7;DNAH5;CCDC103;LRRC6;DNALI1;DNAI1;CCDC183;CCDC39;DNAI2;DNAAF3;DNAAF2;CCDC114;DNAAF1;DNAAF5;ARMC4;PIH1D3;SPAG1;CCDC65;ZMYND10;DRC1;CCDC151;DNAL1;CCDC40
GO_Biological_Process_2018	ciliary basal body-plasma membrane docking (GO:0097711)	51_96	1.28198e-07	1.91614	7.26884e-05	30.4086	turquoise	YWHAE;CEP57;C2CD3;CETN2;CEP164;CCP110;TUBA1A;TCTN3;TCTN2;CNTRL;TCTN1;CEP250;CEP97;CC2D2A;CEP290;NINL;CDK5RAP2;IQCB1;OFD1;HSP90AA1;CEP131;KIF24;RPGRIP1L;HAUS5;DYNLL1;CKAP5;TMEM216;AKAP9;CEP63;SFI1;SDCCAG8;FBF1;TTBK2;TMEM67;NPHP1;CEP70;NPHP4;PCNT;ODF2;RAB3IP;TUBB4B;TUBB4A;ALMS1;MKS1;CEP83;FGFR1OP;CEP162;B9D1;B9D2;CEP41;CEP89
GO_Biological_Process_2018	organelle assembly (GO:0070925)	150_376	1.81641e-07	1.4389	9.26912e-05	22.3336	turquoise	CEP126;GALNT11;TRAF3IP1;IFT172;CEP19;CDC14C;PTPDC1;CDC14A;CCDC28B;EDC3;CDC14B;TEKT1;DZIP1L;TEKT2;TEKT3;NEK1;TEKT4;TEKT5;MYOZ1;DYNC2H1;GABARAPL2;DNAAF1;ATG9B;C21ORF59;STARD9;CEP131;RFX2;CIRBP;RFX3;GOLGA8J;IFT80;GOLGA8M;KLHL41;IFT88;FAM161A;IFT81;TMEM138;ULK2;WDPCP;STAM2;UNC119B;INTU;ARL6;TNKS;ARL3;FBF1;C9ORF72;TTBK2;ATXN2;STK36;KIF3A;TCTEX1D2;ATP6V1D;C5ORF42;BBS2;BBS1;HPS4;IFT122;DCDC2;RABL2B;PARV…
GO_Biological_Process_2018	axoneme assembly (GO:0035082)	19_24	2.35894e-07	2.85543	0.000109433	43.5735	turquoise	SPAG16;CCDC39;SPAG17;RSPH4A;CFAP74;LRGUK;DNAAF3;DNAAF2;DNAAF1;CCDC103;DNAJB13;RSPH9;RSPH1;PIH1D3;SPAG1;CFAP46;CCDC65;DRC1;CCDC40
GO_Cellular_Component_2018	centrosome (GO:0005813)	172_461	3.83841e-06	1.34572	0.000570644	16.7818	turquoise	MAP10;CEP126;TRAF3IP1;CEP19;SPPL2B;BCCIP;CCP110;PHAX;CIB1;TSEN2;CDC14C;CDC14A;CCDC28B;CDC14B;CSPP1;RUVBL2;CEP250;NEK1;CEP95;CIR1;MACROD2;CEP97;CCDC92;KIFAP3;CDK5RAP2;CDKL2;TBCCD1;CEP131;SPICE1;IFT80;RPGRIP1L;PPP4R3B;FAM161A;IFT81;AKAP9;PPP1R42;CCDC81;OBSL1;RABL6;CUL7;AKNA;TUBGCP2;TNKS;ARL3;FBF1;PSEN2;SLAIN2;SLC1A4;AAAS;DYNC2LI1;ODF2L;KIF3B;KIF3A;PRKAR2A;CEP70;TCTEX1D2;NPHP4;RPRD1B;RAB11FIP3;ATP6V…
Ligand_Perturbations_from_GEO_down	insulin-like growth factor I (IGF-I) human MCF-7 cells GSE26834 ligand:136	130_337	8.79496e-06	1.39137	0.00114774	16.1974	turquoise	C11ORF71;ZBTB22;C14ORF93;NUDT6;CARF;RCBTB2;CCDC28A;FAM134B;PAIP2B;RPS6KA5;KAT5;ZNF606;MYB;FBXO3;FOXO3B;CIR1;KIFAP3;C8ORF44;CDON;EPB41L4A-AS2;ZNF165;GOLPH3L;CIRBP;ANK3;SEPP1;DHX40;LETMD1;ANKRA2;UTRN;ZBED8;PEX11A;FAXDC2;ITPR1;FOXO3;FHIT;RHOBTB1;SPATA7;DYNC2LI1;CEP70;TRMT1L;HIST1H3E;KLHDC2;UBE2H;CRADD;EPHX2;NR1D2;ALDH6A1;MKS1;RLN2;ADCK3;SERPINI1;HIST1H4D;DNAL4;DZIP3;DET1;CALCOCO1;PIGP;DIRAS2;BHLHE41…
GO_Biological_Process_2018	epithelial cilium movement (GO:0003351)	13_15	3.28315e-06	3.12594	0.00139616	39.4703	turquoise	OFD1;SPAG17;CCDC39;CCDC103;DNAAF1;RFX3;LRRC6;ADCY10;CABYR;ROPN1L;SPA17;CFAP53;CCDC40
GO_Cellular_Component_2018	microtubule organizing center (GO:0005815)	184_507	1.28213e-05	1.309	0.00142957	14.7451	turquoise	MAP10;CEP126;TRAF3IP1;CEP19;SPPL2B;BCCIP;CCP110;PHAX;CIB1;TSEN2;CDC14C;CDC14A;CCDC28B;CDC14B;CSPP1;RUVBL2;TEKT2;CEP250;NEK1;CEP95;CIR1;MACROD2;CEP97;CCDC92;KIFAP3;CDK5RAP2;CDKL2;HARBI1;CEP131;SPICE1;IFT80;RPGRIP1L;PPP4R3B;FAM161A;IFT81;AKAP9;PPP1R42;CCDC81;OBSL1;RABL6;CUL7;TMEM63A;AKNA;TUBGCP2;ARL3;FBF1;PSEN2;SLAIN2;SLC1A4;KLHL12;PLA2G6;AAAS;DYNC2LI1;ODF2L;KIF3B;KIF3A;PRKAR2A;CEP70;TCTEX1D2;NPHP4…
GO_Biological_Process_2018	protein polyglutamylation (GO:0018095)	9_9	9.63335e-06	3.60685	0.00378146	41.6602	turquoise	TTLL7;TTLL6;TTLL5;TTLL4;TTLL1;TTLL11;TTLL13P;CEP41;CFAP20
GO_Biological_Process_2018	protein transport along microtubule (GO:0098840)	13_16	1.30259e-05	2.93057	0.00474795	32.9647	turquoise	TTC26;TRAF3IP1;RABL2B;WDR34;RPGR;IFT52;IFT74;TTC30B;IFT81;TTC30A;IFT27;IFT46;IFT57
GO_Cellular_Component_2018	axonemal dynein complex (GO:0005858)	12_16	0.000114819	2.70514	0.0102419	24.5414	turquoise	DNAH3;DNAH1;DNAI2;DNAH2;DNAH7;DNAH5;CCDC114;DYNLRB2;DYNLRB1;WDR78;DNAI1;DNAL1
Ligand_Perturbations_from_GEO_up	interleukin-22 human Bronchial epithelial cells GDS3393 ligand:198	97_246	4.2991e-05	1.42221	0.0112207	14.2997	turquoise	POP5;OSGEPL1;HDAC10;TUBBP5;BCCIP;LY75;LDLRAD4;NUDT6;CDC14A;FAM134B;CCDC91;MPC1;FBXO3;ENPP4;TMEM38B;TMEM14A;FADS1;TIPIN;PHYH;ACYP1;WDR78;ISL1;CYP39A1;PLA2G16;PREPL;ZFYVE16;CLDN8;MTHFD2L;KCTD12;CES1;ZBED8;LXN;IQGAP2;LIAS;COX7A1;ACAT2;FBLN5;TMEM243;SEC14L3;CCDC30;TASP1;EIF4EBP3;TRMT1L;ZBTB18;ZBTB10;KLF3-AS1;NR1D2;MT3;DCLK1;UEVLD;LOC730101;NAT1;IL7;PIP;SERPINI1;C5ORF30;SPAG16;GBE1;HILPDA;CETN3;PZP;PH…
GO_Biological_Process_2018	regulation of cilium movement (GO:0003352)	8_8	3.47828e-05	3.60685	0.0118331	37.0293	turquoise	CCDC39;DNAH11;C21ORF59;DNAAF1;ARMC4;CCDC65;DRC1;CCDC40
GO_Biological_Process_2018	cilium movement involved in cell motility (GO:0060294)	9_10	7.23254e-05	3.24617	0.0217104	30.9501	turquoise	TEKT1;TEKT2;TEKT3;CFAP46;RSPH9;TEKT4;TEKT5;CFAP54;GAS8
GO_Biological_Process_2018	intraciliary retrograde transport (GO:0035721)	9_10	7.23254e-05	3.24617	0.0230673	30.9501	turquoise	DYNC2H1;DYNC2LI1;IFT43;IFT140;TTC21B;WDR19;TTC21A;IFT122;WDR35
Ligand_Perturbations_from_GEO_down	TGF-beta human Panc-1 cells GDS4106 ligand:16	106_286	0.000340077	1.33681	0.0295867	10.6762	turquoise	VIT;SLC46A3;TAF1A-AS1;DPY19L2P2;CYB5D2;TXNDC16;TM7SF2;HYKK;CDH1;LOC100129550;PDK4;LOC100507557;STK32B;TSTD1;SKIDA1;ZFP2;FBXO15;THNSL1;SCNN1G;SPATA17;EID3;CLDN3;IDH1-AS1;SCNN1B;LINC00886;FAM8A1;LOC100506730;LXN;PKI55;GMPR;CACNA1D;NKAIN2;LOH12CR2;C5;ZNF704;PDGFD;GS1-259H13.2;LINC00959;ZNF546;TPPP;LINC01003;PRKAG2-AS1;HEXIM2;CBX7;CADM2;NR2F1;SLC4A11;INHBB;NR2F2;ACADSB;SDK1;TSGA10;ALDH6A1;NNT-AS1;ZBE…
GO_Biological_Process_2018	outer dynein arm assembly (GO:0036158)	13_18	0.000110506	2.60495	0.0313285	23.7322	turquoise	DNAI2;DNAH5;CCDC114;CCDC103;DNAAF1;LRRC6;DNAAF5;ARMC4;ZMYND10;DNAI1;CCDC151;DNAL1;CCDC183
GO_Cellular_Component_2018	FACIT collagen trimer (GO:0005593)	6_6	0.000453281	3.60685	0.0336939	27.7692	turquoise	COL16A1;COL14A1;COL12A1;COL9A1;COL9A3;COL9A2
Reactome_2016	Cargo trafficking to the periciliary membrane Homo sapiens R-HSA-5620920	27_51	0.000123508	1.90951	0.0377936	17.1841	turquoise	UNC119B;ARL6;ARL3;PKD2;PKD1;ARL13B;INPP5E;BBS9;CNGA4;BBS7;BBS5;RAB11FIP3;BBS4;BBS2;CCT2;BBS1;EXOC7;GBF1;RAB3IP;BBIP1;LZTFL1;TTC8;BBS10;BBS12;TCP1;EXOC4;CNGB1
Reactome_2016	Cholesterol biosynthesis Homo sapiens R-HSA-191273	15_23	0.000195108	2.3523	0.0426451	20.0932	turquoise	IDI1;MVK;HMGCS1;CYP51A1;DHCR24;MSMO1;HMGCR;HSD17B7;LSS;TM7SF2;SQLE;NSDHL;MVD;DHCR7;FDFT1
Reactome_2016	BBSome-mediated cargo-targeting to cilium Homo sapiens R-HSA-5620922	15_23	0.000195108	2.3523	0.0497526	20.0932	turquoise	BBS2;CCT2;BBS1;ARL6;RAB3IP;BBIP1;LZTFL1;TTC8;BBS10;BBS12;TCP1;BBS9;BBS7;BBS5;BBS4
KrasnowSingleCellData	ProximalCiliated	1255	1.17114e-279	NA	4.09898e-278	NA	turquoise	TUBB4B;DYNLT1;DYNLL1;UFC1;TUBA1A;MRPS31;BASP1;ATPIF1;MORN2;C1orf189;TCTEX1D4;HSPB11;HSP90AA1;CRIP1;AKAP14;TCTEX1D2;SMIM22;CAPSL;WBSCR27;LINC01571;SPA17;ROPN1L;POLR2I;CARS;C22orf15;FAM229B;C11orf70;CALM1;SNTN;CIB1;CCDC17;LRRC23;LDLRAD1;C20orf85;DPCD;FAM216B;DPY30;WDR54;PIFO;CFAP126;CD164L2;DYDC2;RUVBL2;ENDOG;KRT42P;RSPH1;MORN5;NME5;TP53AIP1;C9orf116;WDR66;LRRC46;ZMYND10;C9orf24;HAGHL;FAM92B;CCDC17…
KrasnowSingleCellData	Ciliated	1248	6.96005e-268	NA	1.21801e-266	NA	turquoise	TMEM190;CAPS;C9orf24;C20orf85;TPPP3;FAM183A;C1orf194;RSPH1;SNTN;CETN2;C11orf88;PIFO;ODF3B;C9orf116;C5orf49;C2orf40;LRRIQ1;DYNLRB2;ZMYND10;CAPSL;MORN2;C12orf75;MS4A8;CCDC78;CFAP126;DYNLL1;FAM92B;CCDC146;CCDC170;PSENEN;TUBA1A;TSPAN1;MORN5;ROPN1L;TUBB4B;C9orf135;FABP6;WDR54;FAM229B;DNAH5;CDHR3;TSPAN19;EFHC1;FOXJ1;LRRC23;RSPH9;HSP90AA1;ERICH3;TCTEX1D2;TEKT1;MRPS31;CIB1;FAM216B;CALM1;WDR38;EFCAB1;CFAP…
Reactome_2016	Asparagine N-linked glycosylation Homo sapiens R-HSA-446203	36_259	1.26756e-17	5.82793	1.93937e-14	226.746	black	TSTA3;DYNC1I2;COPB2;COPA;ST6GALNAC1;KDELR1;GOSR2;MPI;TGFA;FUT3;GOLGA2;GMDS;ST3GAL4;MGAT1;SEC31A;NSF;ALG8;TMED9;SEC13;COG4;TRAPPC4;PMM2;EDEM2;SYVN1;MOGS;BET1L;ARCN1;DHDDS;GORASP1;STT3A;PREB;COPG1;SEC22B;SEC24D;B4GALT4;GNE
Reactome_2016	Transport to the Golgi and subsequent modification Homo sapiens R-HSA-948021	24_162	8.85413e-13	6.21166	6.77341e-10	172.391	black	NSF;COPB2;DYNC1I2;COPA;TMED9;SEC13;KDELR1;COG4;TRAPPC4;GOSR2;TGFA;BET1L;FUT3;ARCN1;GOLGA2;GORASP1;ST3GAL4;PREB;MGAT1;COPG1;SEC22B;SEC24D;B4GALT4;SEC31A
Ligand_Perturbations_from_GEO_up	Interleukin-13 (IL-13) human airway epithelial cells (AECs) GDS4981 ligand:72	32_326	1.40632e-11	4.1157	3.67049e-09	102.841	black	CSTA;MAOA;TMPRSS4;CYP2C18;HK2;FUT3;TRIM7;MMP28;ATOH8;ST3GAL4;RNF39;MGAT1;A4GALT;RPTN;LOC729966;CPA4;FOXD1;FAM46B;GOT1;C9ORF152;SPINK5;VPS37B;KLF4;FA2H;LYPD6B;CEACAM5;EEF1A2;ALPL;S100P;ACOX3;GNE;CRB3
Reactome_2016	ER to Golgi Anterograde Transport Homo sapiens R-HSA-199977	20_131	4.0988e-11	6.40133	2.09039e-08	153.105	black	NSF;COPB2;DYNC1I2;COPA;TMED9;SEC13;KDELR1;COG4;TRAPPC4;GOSR2;TGFA;BET1L;ARCN1;GOLGA2;GORASP1;PREB;COPG1;SEC22B;SEC24D;SEC31A
Reactome_2016	Post-translational protein modification Homo sapiens R-HSA-597592	39_521	3.12847e-10	3.13862	1.19664e-07	68.6896	black	TSTA3;DYNC1I2;COPB2;ST6GALNAC1;COPA;KDELR1;GOSR2;MPI;TGFA;GALNT10;FUT3;GOLGA2;GMDS;ADAMTSL3;ST3GAL4;MGAT1;SEC31A;NSF;TMED9;ALG8;SEC13;TRAPPC4;COG4;PMM2;EDEM2;FN3KRP;SYVN1;MOGS;BET1L;ARCN1;DHDDS;GORASP1;STT3A;PREB;COPG1;SEC24D;SEC22B;B4GALT4;GNE
Ligand_Perturbations_from_GEO_up	TGF-beta human HMEC-TR mammary epithelial cell line GDS4071 ligand:245	27_297	3.09933e-09	3.8117	4.04463e-07	74.6792	black	CD63;OAT;TUFT1;GPR87;CLTB;MYL12B;HEBP2;S100A16;ANXA8;RPL39;CAP1;PROSER2;SEC13;WSB2;USMG5;F3;TM4SF1;VAMP8;EFNA1;FERMT1;KRT18;ARPC3;FKBP1B;ANXA2P2;VCL;VIMP;PPIC
Reactome_2016	Membrane Trafficking Homo sapiens R-HSA-199991	33_420	2.28456e-09	3.2944	6.99075e-07	65.549	black	DYNC1I2;COPB2;COPA;KDELR1;GOSR2;CLTB;CLTA;TGFA;USE1;GOLGA2;ARFRP1;KLC3;KLC2;GOLGA5;SEC31A;NSF;TMED9;SEC13;TRAPPC4;COG4;SURF4;VPS37B;BET1L;ARCN1;VAMP8;GJB6;GORASP1;CHMP4C;PREB;COPG1;SEC22B;SEC24D;VAMP2
Ligand_Perturbations_from_GEO_down	estradiol human MCF-7 cells GSE23610 ligand:131	24_241	3.93973e-09	4.17547	1.02827e-06	80.8044	black	CAP1;DYNC1I2;CD63;CSTA;ACADVL;KRT80;OAT;ANXA2;KDELR1;TUFT1;SEMA4C;CORO1B;MYL12B;VAMP8;EFNA1;HEBP2;S100A16;ARPC3;LYPD6B;S100P;TRIM16;ANXA2P2;PPIC;HIST1H1C
GO_Biological_Process_2018	Golgi vesicle transport (GO:0048193)	27_271	4.10499e-10	4.1774	2.09477e-06	90.2889	black	DYNC1I2;COPB2;COPA;KDELR1;GOSR2;TGFA;USE1;GOLGA2;GOLGA5;KLC2;SEC31A;NSF;TMED9;COG4;TRAPPC4;SURF4;BET1L;ARCN1;VAMP8;GORASP1;PICK1;RANGRF;PREB;COPG1;SEC22B;SEC24D;VAMP2
KEGG_2019_Human	Protein processing in endoplasmic reticulum	19_165	1.59535e-08	4.82816	4.91366e-06	86.6827	black	XBP1;SEC13;ATF6B;SSR2;EDEM2;SYVN1;MOGS;RRBP1;CKAP4;RBX1;PDIA4;SEC61A1;DNAJB1;STT3A;PREB;P4HB;SEC24D;HSPA1B;SEC31A
GO_Cellular_Component_2018	vesicle coat (GO:0030120)	9_31	2.9279e-08	12.1729	6.52921e-06	211.155	black	COPB2;COPA;SEC13;CLTB;CLTA;COPG1;SEC24D;SEC31A;ARCN1
Reactome_2016	COPI-mediated anterograde transport Homo sapiens R-HSA-6807878	13_78	3.68983e-08	6.98812	9.40906e-06	119.602	black	NSF;DYNC1I2;COPB2;TMED9;COPA;KDELR1;COG4;GOSR2;BET1L;ARCN1;GOLGA2;GORASP1;COPG1
GO_Cellular_Component_2018	Golgi membrane (GO:0000139)	32_442	2.83912e-08	3.03556	1.26625e-05	52.7496	black	TMEM87A;COPB2;ST6GALNAC1;GPR89A;COPA;KDELR1;GOSR2;SLC2A1;CLTA;GALNT10;FUT3;GOLGA2;FUT6;ARFRP1;GOLGA8CP;GOLGA5;ST3GAL4;MGAT1;BOK;RHBDF1;TMED9;COG4;CAV1;SURF4;BET1L;ARCN1;ACER2;GORASP2;GORASP1;COPG1;SEC22B;B4GALT4
Reactome_2016	Metabolism of proteins Homo sapiens R-HSA-392499	55_1074	7.75844e-08	2.14719	1.69577e-05	35.1535	black	ST6GALNAC1;ACADVL;KDELR1;SRPR;MPI;GALNT10;GOLGA2;SEC61A1;ADAMTSL3;ANPEP;RPL39;NSF;TMED9;ALG8;SEC13;SSR2;COG4;FN3KRP;MOGS;BET1L;CKAP4;DHDDS;GORASP1;EEF1A2;PREB;SEC22B;VAMP2;B4GALT4;PFDN6;GNE;TSTA3;DYNC1I2;COPB2;COPA;GOSR2;TGFA;FUT3;GMDS;ST3GAL4;MGAT1;SEC11A;EXOSC1;SEC31A;EIF2B4;XBP1;EIF2B2;TRAPPC4;PMM2;EDEM2;SYVN1;KLF4;ARCN1;STT3A;COPG1;SEC24D
Reactome_2016	Vesicle-mediated transport Homo sapiens R-HSA-5653656	33_492	1.05089e-07	2.81229	2.00982e-05	45.1892	black	DYNC1I2;COPB2;COPA;KDELR1;GOSR2;CLTB;CLTA;TGFA;USE1;GOLGA2;ARFRP1;KLC3;KLC2;GOLGA5;SEC31A;NSF;TMED9;SEC13;TRAPPC4;COG4;SURF4;VPS37B;BET1L;ARCN1;VAMP8;GJB6;GORASP1;CHMP4C;PREB;COPG1;SEC24D;SEC22B;VAMP2
GO_Cellular_Component_2018	Golgi subcompartment (GO:0098791)	32_479	1.80184e-07	2.80108	2.67873e-05	43.4988	black	COPB2;ST6GALNAC1;COPA;KDELR1;GOSR2;SLC2A1;GALNT10;FUT3;GOLGA2;FUT6;ARFRP1;GOLGA5;ST3GAL4;MGAT1;NSF;RHBDF1;TMED9;YIPF1;TRAPPC4;COG4;CAV1;SURF4;BET1L;ARCN1;ACER2;GORASP2;GORASP1;RAB38;COPG1;SEC22B;VAMP2;B4GALT4
GO_Biological_Process_2018	ER to Golgi vesicle-mediated transport (GO:0006888)	20_180	1.23737e-08	4.65875	3.15715e-05	84.825	black	NSF;COPB2;DYNC1I2;COPA;TMED9;KDELR1;COG4;TRAPPC4;GOSR2;TGFA;BET1L;ARCN1;GOLGA2;GORASP1;RANGRF;PREB;COPG1;SEC22B;SEC24D;SEC31A
Reactome_2016	Intra-Golgi and retrograde Golgi-to-ER traffic Homo sapiens R-HSA-6811442	18_179	3.03729e-07	4.2163	5.16339e-05	63.2745	black	NSF;COPB2;DYNC1I2;COPA;TMED9;KDELR1;COG4;GOSR2;SURF4;USE1;BET1L;ARCN1;ARFRP1;KLC3;GOLGA5;KLC2;COPG1;SEC22B
Reactome_2016	COPI-dependent Golgi-to-ER retrograde traffic Homo sapiens R-HSA-6811434	12_81	4.6968e-07	6.21166	7.1861e-05	90.5115	black	NSF;COPB2;TMED9;COPA;KLC3;KLC2;KDELR1;SURF4;COPG1;SEC22B;USE1;ARCN1
Reactome_2016	COPII (Coat Protein 2) Mediated Vesicle Transport Homo sapiens R-HSA-204005	11_68	5.69687e-07	6.78259	7.92383e-05	97.5213	black	GOLGA2;NSF;SEC13;GORASP1;GOSR2;TRAPPC4;TGFA;PREB;SEC22B;SEC24D;SEC31A
Ligand_Perturbations_from_GEO_up	estradiol (E2) mouse uterine tissue GSE61921 ligand:289	27_392	9.27994e-07	2.88795	8.07355e-05	40.1143	black	RNASEH2C;CD63;COX7B;TXNDC17;SEC61A1;RPL36AL;ANPEP;ANXA8;SLC39A7;RPL39;HMGN1;TMED9;ANXA2;SURF4;SPINK5;USMG5;KLF4;CKAP4;MANF;RCN3;KRT18;CLDN7;SNRPG;ALPL;SUCLG1;P4HB;CRELD2
GO_Biological_Process_2018	retrograde vesicle-mediated transport, Golgi to ER (GO:0006890)	13_80	5.04981e-08	6.81342	8.58972e-05	114.474	black	NSF;COPB2;TMED9;COPA;KDELR1;COG4;SURF4;USE1;ARCN1;KLC2;PICK1;COPG1;SEC22B
Ligand_Perturbations_from_GEO_down	interleukin-13 human esophageal epithelial cells GDS3223 ligand:205	23_309	1.62212e-06	3.12091	0.000211686	41.6073	black	CD63;FGFBP1;ST6GALNAC1;ANXA2;SLC2A1;RHOA;CKAP4;TXNDC17;DERA;VAMP8;FERMT1;DNAJB1;ABLIM1;S100A16;TCN1;CEACAM5;CLDN7;CLCA2;GARS;S100P;SEC11A;HSPA1B;HIST1H1C
GO_Biological_Process_2018	vesicle targeting, rough ER to cis-Golgi (GO:0048207)	11_63	2.54745e-07	7.32089	0.000216661	111.153	black	GOLGA2;NSF;SEC13;GORASP1;GOSR2;TRAPPC4;TGFA;PREB;SEC22B;SEC24D;SEC31A
GO_Biological_Process_2018	COPII vesicle coating (GO:0048208)	11_63	2.54745e-07	7.32089	0.000259993	111.153	black	GOLGA2;NSF;SEC13;GORASP1;GOSR2;TRAPPC4;TGFA;PREB;SEC22B;SEC24D;SEC31A
Reactome_2016	Golgi-to-ER retrograde transport Homo sapiens R-HSA-8856688	13_110	2.21943e-06	4.95521	0.000282978	64.5082	black	NSF;COPB2;DYNC1I2;COPA;TMED9;KDELR1;SURF4;USE1;ARCN1;KLC3;KLC2;COPG1;SEC22B
Ligand_Perturbations_from_GEO_up	17beta-estradiol mouse uterus GDS1058 ligand:34	23_328	4.42887e-06	2.94012	0.000288984	36.244	black	LRRC59;XBP1;SEC13;ANXA2;SSR2;SURF4;MOGS;RRBP1;KLF4;F3;FBLN2;MANF;PDIA4;SEC61A1;ARPC3;GORASP2;CALU;ALPL;UBA1;SLC39A7;CRELD2;SLC39A1;SEC11A
GO_Biological_Process_2018	vesicle coating (GO:0006901)	11_63	2.54745e-07	7.32089	0.000324992	111.153	black	GOLGA2;NSF;SEC13;GORASP1;GOSR2;TRAPPC4;TGFA;PREB;SEC22B;SEC24D;SEC31A
GO_Biological_Process_2018	COPII-coated vesicle budding (GO:0090114)	11_68	5.69687e-07	6.78259	0.000415302	97.5213	black	GOLGA2;NSF;SEC13;GORASP1;GOSR2;TRAPPC4;TGFA;PREB;SEC22B;SEC24D;SEC31A
Ligand_Perturbations_from_GEO_down	estradiol human endometrial cancer cells GSE56946 ligand:224	21_299	1.12193e-05	2.94483	0.000732061	33.5648	black	CD63;PDHA1;ANXA2;SSR2;SRPR;CLTA;USMG5;TXNDC17;MANF;PDIA4;VAMP8;SGK223;KRT18;PLSCR3;SARNP;ANXA2P1;CRELD2;PTMA;NOP10;HMGN1;PPIC
Ligand_Perturbations_from_GEO_up	insulin-like growth factor-I (IGF-I) human MCF-7 cells GDS3484 ligand:13	20_280	1.41647e-05	2.99491	0.000739396	33.4374	black	CD63;LRRC59;ANXA2;IFRD2;SLC52A2;DEF8;MYL12B;MANF;ACLY;MRPL3;SYNGR2;KRT18;IMPDH1;PTRH2;CLDN7;EEF1A2;SNRPG;GARS;HSPA1B;C11ORF24
Ligand_Perturbations_from_GEO_up	17beta-estradiol mouse uterus GSE38800 ligand:120	24_383	1.82419e-05	2.62739	0.000793521	28.6695	black	CD63;RNASEH2C;COX7B;TMED9;ANXA2;SURF4;USMG5;KLF4;CKAP4;TXNDC17;MANF;RCN3;SEC61A1;KRT18;RPL36AL;ANPEP;CLDN7;SNRPG;RANGRF;SUCLG1;SLC39A7;P4HB;CRELD2;HMGN1
Ligand_Perturbations_from_GEO_down	triiodothyronine (T3) human HepG2 cells GDS3945 ligand:70	21_297	1.01312e-05	2.96466	0.00088141	34.0932	black	CAP1;CTNND1;SLC2A1;RRBP1;BRI3BP;TM4SF1;RHOA;HK2;MANF;PDIA4;TGFBR2;FERMT1;MRPL3;SEC61A1;KRT18;ANPEP;STT3A;PTMA;HSPA1B;NOP10;UGT2B7
Ligand_Perturbations_from_GEO_up	interleukin-2 mouse Cytotoxic T cell line GDS3222 ligand:216	25_418	2.67655e-05	2.5077	0.000997971	26.402	black	LRRC59;COPA;OAT;GPR87;SLC2A1;HK2;SEC61A1;SYNGR2;ANXA8;TMED9;SSR2;EDEM2;USMG5;MOGS;MANF;VAMP8;ARPC3;GORASP2;SELK;CALU;P4HB;CRELD2;PTMA;NOP10;VIMP
Ligand_Perturbations_from_GEO_down	interleukin-1 rat chondrocyte GDS2472 ligand:228	22_338	2.27902e-05	2.72909	0.00118965	29.1717	black	TMED9;SEC13;OAT;PDHA1;KDELR1;SSR2;CAV1;MYL12B;RCN3;EVA1B;ANPEP;CALU;ANXA8;SLC39A7;SEC22B;SEC24D;PTMA;SEC11A;VCL;VIMP;HMGN1;PPIC
Ligand_Perturbations_from_GEO_down	estradiol human MCF-7 breast cancer cells GDS3105 ligand:38	23_371	3.2137e-05	2.59935	0.00139796	26.8916	black	RHBDF1;TIGD2;MOAP1;CSTA;OAT;YIPF1;WSB2;FAM46B;C9ORF152;BIK;TUFT1;VPS37B;CORO1B;DERA;VAMP8;EFNA1;TMEM116;LYPD6B;SGSM3;HSBP1L1;CHMP4C;S100P;HIST1H1C
Ligand_Perturbations_from_GEO_up	17beta-estradiol mouse uterus GDS1058 ligand:33	21_334	5.751e-05	2.63624	0.00166779	25.739	black	LRRC59;XBP1;SEC13;ANXA2;SURF4;SRPR;MOGS;RRBP1;KLF4;F3;FBLN2;MANF;SEC61A1;INPP5A;GORASP2;CLDN7;CALU;GARS;SLC39A7;CRELD2;HSPA1B
Ligand_Perturbations_from_GEO_up	estradiol mouse uterus GSE23072 ligand:76	22_358	5.41678e-05	2.57663	0.00176722	25.3113	black	RNASEH2C;COX7B;TMED9;ANXA2;SURF4;TMPRSS4;USMG5;KLF4;CKAP4;TXNDC17;RCN3;SEC61A1;RPL36AL;ANPEP;CLDN7;ALPL;SUCLG1;SLC39A7;P4HB;CRELD2;RPL39;HMGN1
GO_Cellular_Component_2018	endoplasmic reticulum-Golgi intermediate compartment (GO:0005793)	11_95	1.62774e-05	4.8549	0.00181493	53.5289	black	GOLGA2;TMED9;KDELR1;ANPEP;GORASP1;GOSR2;SURF4;TGFA;COPG1;P4HB;SEC22B
Ligand_Perturbations_from_GEO_up	estradiol mouse uterus GSE23072 ligand:75	23_394	8.06363e-05	2.44762	0.00191328	23.0702	black	TMED9;ANXA2;TESK1;USMG5;KLF4;F3;FBLN2;TM4SF1;HK2;TXNDC17;MYL12B;MANF;PDRG1;DNAJB1;JPH2;SARNP;CLDN7;SELK;SBDS;TIMP3;SLC39A7;CRELD2;PTMA
Ligand_Perturbations_from_GEO_up	estradiol mouse uterus GSE23241 ligand:149	21_342	8.05706e-05	2.57457	0.00210289	24.2689	black	CD63;RNASEH2C;COX7B;TMED9;ANXA2;SSR2;SURF4;USMG5;CKAP4;MANF;RCN3;KRT18;RPL36AL;ANPEP;CLDN7;SNRPG;SUCLG1;SLC39A7;P4HB;CRELD2;HMGN1
Ligand_Perturbations_from_GEO_down	triiodothyronine (T3) human HepG2 cells GDS3945 ligand:71	19_284	5.64991e-05	2.80509	0.00210661	27.4374	black	CD63;LRRC59;PLEKHB2;DGAT1;KDELR1;SSR2;CTNND1;SLC2A1;RNA18S5;TM4SF1;RHOA;HK2;MANF;DNAJB1;KRT18;TMEM214;STT3A;P4HB;HSPA1B
Ligand_Perturbations_from_GEO_up	testosterone mouse prostate (following castration) GDS2562 ligand:54	18_278	0.000133123	2.71481	0.0026727	24.2276	black	LRRC59;COPB2;SEC13;COPA;KDELR1;SSR2;SURF4;USMG5;MANF;PDIA4;ACLY;SEC61A1;AIFM1;GORASP2;GARS;SLC39A7;CRELD2;HMGN1
Ligand_Perturbations_from_GEO_up	Interleukin-1 beta human epidermal keratinocytes GDS2611 ligand:56	16_229	0.000130355	2.92952	0.00283522	26.2053	black	CAP1;GBAP1;FGFBP1;SPINK5;LGALSL;CKAP4;MANF;ABLIM1;S100A16;GJB6;GARS;S100P;TRIM16;LY6G6C;P4HB;CPA4
GO_Biological_Process_2018	GDP-mannose metabolic process (GO:0019673)	4_6	4.61402e-06	27.9525	0.00294317	343.436	black	TSTA3;GMDS;MPI;PMM2
Ligand_Perturbations_from_GEO_up	17beta-estradiol mouse vagina GSE6931 ligand:88	21_361	0.000171107	2.43907	0.00318992	21.1546	black	CD63;LRRC59;XBP1;TMED9;SEC13;ANXA2;IFRD2;SSR2;RRBP1;KLF4;MANF;SEC61A1;GORASP2;CALU;TIMP3;ANXA8;GARS;SLC39A7;CRELD2;PTMA;HSPA1B
Ligand_Perturbations_from_GEO_up	TGF-beta human A549 epithelial cells GDS3710 ligand:250	22_390	0.000186661	2.36521	0.0032479	20.3082	black	KRT80;SMOX;TUFT1;EYA2;HTR1D;SLC10A3;SLC2A1;AFAP1;HR;VPS37B;SNX30;F3;GALNT10;EFNA1;PLSCR3;TCN1;PPP1R13L;LIPH;CHMP4C;ANXA8;ACOX3;RARA-AS1
Ligand_Perturbations_from_GEO_up	17beta-estradiol mouse uterus GDS1058 ligand:35	21_366	0.000206444	2.40575	0.00336762	20.4139	black	CD63;LRRC59;SEC13;ANXA2;IFRD2;SSR2;SURF4;MOGS;RRBP1;FBLN2;MANF;SEC61A1;MFSD4;ARPC3;GORASP2;CLDN7;CALU;ALPL;SUCLG1;SLC39A7;NOP10
Ligand_Perturbations_from_GEO_up	17beta-estradiol mouse uterus GSE38800 ligand:124	22_395	0.000223148	2.33527	0.00342597	19.6342	black	RNASEH2C;COX7B;TMED9;ANXA2;SURF4;USMG5;CKAP4;TXNDC17;MANF;RCN3;SEC61A1;KRT18;RPL36AL;ANPEP;CLDN7;SNRPG;SUCLG1;SLC39A7;P4HB;CRELD2;RPL39;HMGN1
Reactome_2016	XBP1(S) activates chaperone genes Homo sapiens R-HSA-381038	8_53	3.41015e-05	6.32886	0.00401348	65.0998	black	SEC61A1;ACADVL;XBP1;GOSR2;SRPR;SYVN1;PREB;SEC31A
Ligand_Perturbations_from_GEO_up	interleukin-2 mouse Cytotoxic T cell line GDS3222 ligand:212	21_375	0.000286478	2.34801	0.00415393	19.1547	black	LRRC59;TMED9;ANXA2;GOT1;SSR2;EDEM2;SLC2A1;USMG5;MOGS;HK2;MANF;SEC61A1;SYNGR2;ARPC3;GORASP2;SELK;ANXA8;CRELD2;PTMA;NOP10;VIMP
Ligand_Perturbations_from_GEO_down	CHEBI:60311 human Kidney GDS3945 ligand:170	18_278	0.000133123	2.71481	0.00434314	24.2276	black	LRRC59;DGAT1;KDELR1;SSR2;CTNND1;SLC2A1;RNA18S5;RRBP1;TM4SF1;HK2;PDIA4;TGFBR2;SEC61A1;KRT18;ANPEP;STT3A;HSPA1B;UGT2B7
Reactome_2016	IRE1alpha activates chaperones Homo sapiens R-HSA-381070	8_55	4.49341e-05	6.09872	0.00491066	61.0501	black	SEC61A1;ACADVL;XBP1;GOSR2;SRPR;SYVN1;PREB;SEC31A
Ligand_Perturbations_from_GEO_down	estradiol mouse uterus GSE23072 ligand:78	24_442	0.000171778	2.27667	0.00498156	19.7372	black	TMED9;OAT;ANXA2;MAOA;CAV1;CLTA;USMG5;KLF4;TM4SF1;CKAP4;TXNDC17;MYL12B;SEC61A1;KRT18;TMEM246;CLDN7;SELK;STAMBP;P4HB;RPL39;PTMA;MPZL1;BOK;PPIC
Ligand_Perturbations_from_GEO_up	interleukin-4 human PBMC GSE59184 ligand:147	16_251	0.000368412	2.67275	0.00506082	21.1316	black	CAP1;KCNK6;ANXA2;MAOA;WNT5A;TXNDC17;MRPL3;SGK223;SYNGR2;CHCHD7;SELK;RAB38;ANXA2P2;RPL39;PTMA;HMGN1
Ligand_Perturbations_from_GEO_down	3beta-Adiol(17beta-diol) human MCF7cells GSE33287 ligand:79	18_289	0.00021531	2.61148	0.00561959	22.0498	black	TIGD2;GABRP;SLC44A3;CAV1;WNT5A;MOGS;MFSD11;HK2;VAMP8;EFNA1;BACE2;S100A16;PPP1R13L;ST3GAL4;RNF39;TSPAN5;PTMA;VAMP2
Ligand_Perturbations_from_GEO_down	estradiol human estrogen receptor (ER)-positive MCF7 breast cancer cells GDS3217 ligand:40	18_292	0.000244285	2.58465	0.00579622	21.497	black	CD63;MOAP1;CSTA;WSB2;ANXA2;TUFT1;MYL12B;VAMP8;HADHB;EFNA1;S100A16;EEF1A2;S100P;ANXA2P2;RPL39;HMGN1;PPIC;HIST1H1C
Ligand_Perturbations_from_GEO_down	estradiol human breast epithelial cells GSE23500 ligand:130	17_269	0.000269997	2.64977	0.00587243	21.7734	black	CAP1;TMEM87A;GABRP;COPB2;COX7B;F3;HEBP2;RPL36AL;S100A16;SARNP;SNRPG;RNF181;P4HB;SLC39A1;SEC11A;HMGN1;CPA4
GO_Biological_Process_2018	intra-Golgi vesicle-mediated transport (GO:0006891)	7_33	1.04827e-05	8.89397	0.00594371	101.976	black	NSF;COPB2;COPA;GOLGA5;GOSR2;COG4;COPG1
Ligand_Perturbations_from_GEO_up	Growth hormone mouse Adipocytes GDS1489 ligand:171	15_232	0.000480122	2.71091	0.00626559	20.7153	black	CD63;LRRC59;XBP1;SURF4;USMG5;F3;PDRG1;DNAJB1;TMEM159;ARPC3;ST3GAL4;CALU;ANXA8;GARS;SLC39A7
Ligand_Perturbations_from_GEO_down	interleukin-22 human Bronchial epithelial cells GDS3393 ligand:198	20_354	0.000354476	2.36885	0.00711679	18.8202	black	FLG;RHBDF1;TPRA1;PMM2;EDEM2;SPINK5;PRICKLE3;VPS37B;WDR45;SGSH;GPR153;CREB3L1;ANPEP;MMP28;TRIP10;CLCA2;RNF39;EPS8L1;UBA1;CPA4
Ligand_Perturbations_from_GEO_up	interleukin-2 mouse Cytotoxic T cell line GDS3222 ligand:215	21_400	0.000667178	2.20126	0.00725557	16.0966	black	LRRC59;TMED9;OAT;GOT1;SSR2;EDEM2;SLC2A1;USMG5;MOGS;HK2;MANF;SEC61A1;ARPC3;GORASP2;CALU;ANXA8;P4HB;CRELD2;PTMA;NOP10;VIMP
Ligand_Perturbations_from_GEO_up	17beta-estradiol mouse uterus GSE38800 ligand:122	21_400	0.000667178	2.20126	0.00757103	16.0966	black	RNASEH2C;COX7B;TMED9;ACADVL;ANXA2;SURF4;USMG5;KLF4;CKAP4;TXNDC17;RCN3;SEC61A1;KRT18;ANPEP;CLDN7;SNRPG;SUCLG1;SLC39A7;P4HB;RPL39;HMGN1
Ligand_Perturbations_from_GEO_up	insulin-like growth factor I (IGF-I) human MCF-7 cells GSE26834 ligand:136	16_263	0.000613708	2.5508	0.00762751	18.8657	black	LRRC59;METTL1;IFRD2;SLC52A2;PMM2;LGALSL;DEF8;KLC2;CLDN7;MAP6D1;NSMF;GARS;RPP25;TMEM8A;PDE9A;C11ORF24
Ligand_Perturbations_from_GEO_up	estradiol mouse uterus GSE24525 ligand:140	20_375	0.000732441	2.2362	0.00764669	16.1434	black	CD63;COX7B;TMED9;ANXA2;SURF4;USMG5;MOGS;KLF4;CKAP4;TXNDC17;RCN3;SEC61A1;RPL36AL;ANPEP;CLDN7;SUCLG1;SLC39A7;P4HB;CRELD2;HMGN1
Ligand_Perturbations_from_GEO_up	17beta-estradiol mouse uterus GSE38800 ligand:125	21_399	0.000646105	2.20677	0.00766516	16.2078	black	TMED9;TESK1;USMG5;VPS37B;KLF4;F3;FBLN2;TM4SF1;CKAP4;TXNDC17;MYL12B;PDRG1;DNAJB1;JPH2;SARNP;CLDN7;SBDS;TIMP3;SLC39A7;CRELD2;PTMA
Ligand_Perturbations_from_GEO_down	estradiol mouse uterus GSE23072 ligand:77	22_419	0.000500191	2.20151	0.00932498	16.7326	black	CDKN1C;TMED9;OAT;TCF25;SLC2A1;CLTA;USE1;CKAP4;RBX1;TXNDC17;MYL12B;SEC61A1;KRT18;TMEM246;ANPEP;CLDN7;TIMP3;STAMBP;P4HB;PTMA;MPZL1;BOK
Ligand_Perturbations_from_GEO_up	estradiol (E2) mouse uterine tissue GSE61921 ligand:288	18_328	0.000961392	2.30097	0.00965089	15.9851	black	CDKN1C;TMED9;GOT1;VPS37B;KLF4;F3;FBLN2;TM4SF1;CKAP4;TXNDC17;DNAJB1;JPH2;SELK;TIMP3;SLC39A7;CRELD2;PTMA;SEC11A
Reactome_2016	Biosynthesis of the N-glycan precursor (dolichol lipid-linked oligosaccharide, LLO) and transfer to a nascent protein Homo sapiens R-HSA-446193	9_78	9.82118e-05	4.83793	0.0100176	44.6463	black	TSTA3;ST6GALNAC1;ALG8;GMDS;MPI;PMM2;ST3GAL4;DHDDS;GNE
GO_Cellular_Component_2018	endoplasmic reticulum-Golgi intermediate compartment membrane (GO:0033116)	7_47	0.000115706	6.2447	0.010321	56.6048	black	GOLGA2;TMED9;KDELR1;GOSR2;GORASP1;TGFA;SEC22B
Ligand_Perturbations_from_GEO_up	testosterone mouse submandibular glands from BALB/c females GDS1833 ligand:53	17_306	0.00115367	2.32937	0.0111521	15.7578	black	CD63;XBP1;COX7B;TMED9;ANXA2;KDELR1;TRAPPC4;SRPR;MANF;VAMP8;MFSD4;ARPC3;SBDS;TIMP3;SEC11A;NOP10;PFDN6
Reactome_2016	Synthesis of substrates in N-glycan biosythesis Homo sapiens R-HSA-446219	8_63	0.000121012	5.32428	0.0115718	48.023	black	TSTA3;ST6GALNAC1;GMDS;MPI;PMM2;ST3GAL4;DHDDS;GNE
Ligand_Perturbations_from_GEO_up	estradiol human MCF7cells GSE33287 ligand:82	17_311	0.00137397	2.29192	0.0128074	15.1039	black	KRT80;OAT;ANXA2;FAM46B;C9ORF152;KCNK15;NADSYN1;KLF4;KIAA0513;CEACAM5;SALL4;AMTN;TIMP3;LY6G6C;A4GALT;SRGAP1;HIST1H1C
Ligand_Perturbations_from_GEO_down	estradiol human endometrial cancer cells GSE56946 ligand:222	16_269	0.000781588	2.4939	0.0135996	17.8418	black	RNASEH2C;SEC13;ANXA2;RHOA;TXNDC17;MYL12B;MANF;VAMP8;FUT6;SGK223;SYNGR2;GPR153;KRT18;PLSCR3;RPL39;MIF-AS1
KEGG_2019_Human	SNARE interactions in vesicular transport	6_34	0.000135996	7.39919	0.0139623	65.8741	black	VAMP8;GOSR2;SEC22B;USE1;BET1L;VAMP2
Ligand_Perturbations_from_GEO_up	interleukin-13 human esophageal epithelial cells GDS3223 ligand:205	16_291	0.00177097	2.30536	0.0149105	14.6073	black	CSTA;MAOA;CAV1;LGALSL;USMG5;HADHB;MRPL3;ARPC3;GJB6;LYPD6B;HSBP1L1;SNRPG;SBDS;ANXA8;TRIM16;RPL39
Ligand_Perturbations_from_GEO_up	estradiol mouse uterus GSE56423 ligand:92	19_374	0.00172787	2.13007	0.0150325	13.5491	black	TMED9;TESK1;MOGS;VPS37B;KLF4;F3;FBLN2;TM4SF1;CKAP4;TXNDC17;MYL12B;PDRG1;DNAJB1;JPH2;CLDN7;SELK;TIMP3;SLC39A7;CRELD2
Ligand_Perturbations_from_GEO_up	estradiol mouse urogenital sinus mesenchymal cells GSE16854 ligand:152	17_317	0.00168436	2.24854	0.0151592	14.36	black	SEC13;ANXA2;GOT1;CAV1;SLC2A1;ETFDH;HK2;CKAP4;MANF;TGFBR2;SEC61A1;KRT18;S100A16;TIMP3;P4HB;CRELD2;PFDN6
Ligand_Perturbations_from_GEO_up	calcitriol human RWPE1 prostate epithelial cell line GDS3761 ligand:195	15_266	0.00190748	2.3644	0.0155579	14.8058	black	MAOA;FBLIM1;TMPRSS4;ARHGEF16;CLTB;HR;MAPK13;ABLIM1;TMEM159;ADCK1;ADAMTSL3;CLDN7;MMP28;S100P;ULBP2
Ligand_Perturbations_from_GEO_up	17beta-estradiol mouse uterus GDS1058 ligand:32	19_380	0.00206785	2.09644	0.0158738	12.9586	black	CDKN1C;LRRC59;COPB2;SEC13;WSB2;ANXA2;EYA2;SURF4;RRBP1;KLF4;F3;SEC61A1;DNAJB1;INPP5A;GORASP2;TRIM27;SLC39A7;PTMA;HSPA1B
Ligand_Perturbations_from_GEO_up	TGF-beta human A549 epithelial cells GDS3710 ligand:251	19_379	0.00200756	2.10197	0.0158779	13.055	black	KRT80;TUFT1;EYA2;SMOX;HTR1D;SLC2A1;AFAP1;VPS37B;F3;EFNA1;FERMT1;GPR143;PLSCR3;PPP1R13L;TIMP3;ANXA8;ACOX3;RARA-AS1;ULBP2
Ligand_Perturbations_from_GEO_up	progesterone mouse uterine horn GDS187 ligand:47	16_299	0.00232682	2.24368	0.0173514	13.604	black	LRRC59;METTL1;SSR2;LGALSL;SLC2A1;HK2;MANF;SEC61A1;IMPDH1;CLDN7;ALPL;GARS;CRELD2;HSPA1B;VCL;VIMP
Ligand_Perturbations_from_GEO_up	17beta-estradiol mouse uterus GSE38800 ligand:123	20_416	0.00251723	2.0158	0.0182499	12.0638	black	PTPN18;TMED9;USMG5;VPS37B;KLF4;F3;FBLN2;TM4SF1;TXNDC17;MYL12B;PDRG1;DNAJB1;JPH2;SARNP;SELK;SBDS;TIMP3;SLC39A7;CRELD2;PTMA
Reactome_2016	Unfolded Protein Response (UPR) Homo sapiens R-HSA-381119	9_86	0.000209389	4.38789	0.018845	37.1712	black	SEC61A1;ACADVL;XBP1;GOSR2;SRPR;SYVN1;PREB;EXOSC1;SEC31A
KEGG_2019_Human	Amino sugar and nucleotide sugar metabolism	7_48	0.00013271	6.11461	0.0204373	54.5872	black	TSTA3;GMDS;MPI;PMM2;HK2;GALK1;GNE
Ligand_Perturbations_from_GEO_up	fibroblast growth factor 2 (FGF2) human embryonic fibroblast GDS2422 ligand:9	17_335	0.00299026	2.12773	0.0210934	12.3672	black	ACADVL;FOXD1;MANF;SGK223;KRT18;PLSCR3;EVA1B;CARM1;CALU;TRIP10;TIMP3;VWA1;ALPL;GARS;PTMA;VCL;VIMP
GO_Cellular_Component_2018	mitochondrion (GO:0005739)	42_1026	0.000476486	1.71638	0.0236125	13.1287	black	COX7B;MCUR1;ACADVL;OAT;MAOA;ARAF;DLST;AK3;IBA57;HTRA2;AKAP1;DHTKD1;MRPL3;HEBP2;KLC2;AIFM1;BOK;MCCC2;MOAP1;CPT1A;PDHA1;FAHD1;CMC1;USMG5;COQ9;BRI3BP;COX7B2;FANCG;HADHB;PLSCR3;ETHE1;PTRH2;TMEM126A;PICK1;GARS;RAB38;SERHL2;SUCLG1;UBA1;NDUFS1;MICU1;HSPA1B
Ligand_Perturbations_from_GEO_down	estradiol human endometrial cancer cells GSE56946 ligand:220	19_369	0.00148193	2.15893	0.0241739	14.0642	black	COPB2;ANXA2;SRPR;LSM1;CLTA;MYL12B;PDIA4;HEBP2;ABLIM1;GPR153;KRT18;ANXA2P1;CDH24;P4HB;RPL39;PTMA;SEC11A;NOP10;HMGN1
Ligand_Perturbations_from_GEO_up	17beta-estradiol mouse uterus GSE38800 ligand:121	18_372	0.00378332	2.02881	0.0253192	11.315	black	TMED9;TESK1;VPS37B;KLF4;F3;FBLN2;TM4SF1;CKAP4;TXNDC17;MYL12B;DNAJB1;JPH2;CLDN7;SBDS;TIMP3;SLC39A7;CRELD2;PTMA
GO_Cellular_Component_2018	COPI-coated vesicle membrane (GO:0030663)	4_16	0.000462942	10.4822	0.025809	80.4812	black	COPB2;COPA;COPG1;ARCN1
Ligand_Perturbations_from_GEO_up	TGF-beta1 mouse renal mesangial MES-13 cells GDS1892 ligand:15	16_314	0.00376126	2.1365	0.0258339	11.9281	black	RHBDF1;LRRC59;ANXA2;GOT1;SSR2;CAV1;SLC2A1;F3;TM4SF1;HK2;DNAJB1;KRT18;ANXA8;GARS;HSPA1B;BOK
GO_Cellular_Component_2018	COPII-coated ER to Golgi transport vesicle (GO:0030134)	8_75	0.00041097	4.4724	0.0261846	34.8712	black	GOLGA2;SEC13;TMED9;GOSR2;TGFA;SEC22B;SEC24D;SEC31A
GO_Cellular_Component_2018	COPI vesicle coat (GO:0030126)	4_15	0.000353845	11.181	0.0263024	88.8515	black	COPB2;COPA;COPG1;ARCN1
Ligand_Perturbations_from_GEO_down	estradiol human estrogen receptor (ER)-positive MCF7 breast cancer cells GDS3217 ligand:41	17_324	0.00211915	2.19996	0.0291104	13.5446	black	CD63;XBP1;CSTA;WSB2;ANXA2;TUFT1;MYL12B;VAMP8;EFNA1;SYNGR2;EEF1A2;ANXA2P2;RPL39;SEC11A;HSPA1B;HMGN1;HIST1H1C
GO_Biological_Process_2018	IRE1-mediated unfolded protein response (GO:0036498)	8_57	5.84944e-05	5.88473	0.0298497	57.356	black	MYDGF;SEC61A1;ACADVL;XBP1;GOSR2;SYVN1;PREB;SEC31A
Ligand_Perturbations_from_GEO_down	testosterone mouse submandibular glands from BALB/c females GDS1833 ligand:53	16_294	0.00196469	2.28184	0.0301637	14.2214	black	LRRC59;COPB2;CPT1A;COPA;OAT;USMG5;RRBP1;MYL12B;PDIA4;ACLY;GORASP2;ST3GAL4;NDUFS1;HSPA1B;GNE;SEC31A
Ligand_Perturbations_from_GEO_down	testosterone human MCF-7aro cells GSE10911 ligand:160	16_296	0.00210343	2.26642	0.0304997	13.9706	black	CSTA;ANXA2;TUFT1;GPR87;SEMA4C;KCNK15;OPLAH;EFNA1;FERMT1;ARFRP1;PLSCR3;TIMP3;NSMF;S100P;TRIM16;ANXA2P2
Ligand_Perturbations_from_GEO_up	estradiol human endothelial cells GDS3600 ligand:30	17_354	0.00518703	2.01353	0.0338454	10.5944	black	ACADVL;AFAP1;FAM127A;RHOA;SGSH;VAMP8;SGK223;SYNGR2;KRT18;TMEM214;PPP1R13L;ETHE1;CARM1;TRIP10;UBA1;P4HB;CRELD2
Ligand_Perturbations_from_GEO_up	transforming growth factor-beta human Hepatocellular carcinoma Huh-7 cell line GDS4269 ligand:17	15_298	0.0055152	2.11051	0.035109	10.9752	black	CD63;LRRC59;TMED9;SEC13;GOT1;CLTA;AUP1;TM4SF1;FAM127A;RHOA;KRT18;SNRPG;UBA1;RPL39;PTMA
Ligand_Perturbations_from_GEO_down	Interleukin-1 human epidermal keratinocyte GDS3011 ligand:227	15_277	0.00281134	2.27051	0.036688	13.3372	black	FGFBP1;SEC13;ANXA2;KDELR1;UNC5B;IFRD2;SLC2A1;DLST;DNAJB1;ABLIM1;KRT18;IMPA2;STT3A;GARS;P4HB
Ligand_Perturbations_from_GEO_up	estradiol human breast epithelial cells GSE23500 ligand:130	16_331	0.00619382	2.02677	0.0367406	10.3045	black	ANXA2;KDELR1;PDE4C;CLTB;SLC2A1;TM4SF1;RHOA;TXNDC17;DERA;RBX1;VAMP8;PLSCR3;TCN1;RPL39;HSPA1B;NOP10
Ligand_Perturbations_from_GEO_up	growth hormone mouse 3T3-F442A adipocytes GDS1489 ligand:11	13_246	0.00637976	2.21575	0.0370026	11.1998	black	LRRC59;XBP1;SEC13;SURF4;F3;PDRG1;CREB3L1;ST3GAL4;CALU;ANXA8;GARS;VCL;HMGN1
Ligand_Perturbations_from_GEO_up	interleukin-2 mouse Cytotoxic T cell line GDS3222 ligand:214	18_390	0.00612325	1.93517	0.0371667	9.86098	black	LRRC59;TMED9;OAT;SSR2;SLC2A1;USMG5;MOGS;HK2;MANF;SYNGR2;ARPC3;GORASP2;ANXA8;P4HB;CRELD2;PTMA;NOP10;VIMP
Ligand_Perturbations_from_GEO_up	TGF-beta human A549 epithelial cells GDS3710 ligand:252	16_330	0.00602224	2.03291	0.0374239	10.3928	black	KRT80;TUFT1;GPR87;SLC10A3;HTR1D;AFAP1;VPS37B;F3;GPR143;PLSCR3;PPP1R13L;TIMP3;ANXA8;ACOX3;RARA-AS1;ULBP2
Ligand_Perturbations_from_GEO_up	calcitriol human RWPE1 prostate epithelial cell line GDS3761 ligand:201	14_276	0.0067452	2.12682	0.0382717	10.6318	black	UNC5B;MAOA;FBLIM1;TMPRSS4;ARHGEF16;HR;VPS37B;HK2;MAPK13;ABLIM1;TRIM7;ADAMTSL3;CLDN7;MMP28
Ligand_Perturbations_from_GEO_down	triiodothyronine (T3) human HepG2 cells GDS3945 ligand:66	15_280	0.00311146	2.24618	0.0386711	12.9664	black	LRRC59;SSR2;SURF4;SLC2A1;RRBP1;TM4SF1;PDIA4;TGFBR2;KRT18;ANPEP;STT3A;GARS;P4HB;HSPA1B;UGT2B7
Ligand_Perturbations_from_GEO_up	17beta-estradiol mouse uterus GDS1058 ligand:36	15_307	0.00718558	2.04863	0.0399029	10.1114	black	CYFIP1;CPT1A;PLEKHB2;ANXA2;KLF4;F3;MYL12B;VAMP8;SEC61A1;KRT18;MFSD4;ARPC3;ANPEP;CLDN7;ALPL
Ligand_Perturbations_from_GEO_up	growth hormone mouse 3T3-F442A adipocytes GDS1489 ligand:10	11_196	0.0075819	2.35314	0.0412266	11.488	black	CD63;ACLY;DNAJB1;XBP1;COX7B;SURF4;USMG5;ANXA8;UBA1;F3;PDRG1
Ligand_Perturbations_from_GEO_up	estradiol mouse BAL cells GSE52649 ligand:95	14_282	0.00808071	2.08157	0.0421813	10.0296	black	TMED9;COPA;SSR2;SURF4;SLC2A1;RRBP1;MANF;CALU;STT3A;SLC39A7;P4HB;CRELD2;RPL39;VIMP
Ligand_Perturbations_from_GEO_up	3beta-Adiol(17beta-diol) human MCF7cells GSE33287 ligand:80	16_340	0.00792277	1.97312	0.0422009	9.54596	black	MCCC2;KRT80;FAM46B;C9ORF152;KCNK15;AK3;TM4SF1;KIAA0513;SGK223;KRT18;CEACAM5;SALL4;RNF39;TIMP3;SERHL2;A4GALT
Ligand_Perturbations_from_GEO_up	estradiol human MCF-7 cells GDS4052 ligand:266	16_343	0.00857815	1.95586	0.0439	9.30703	black	TOE1;SMOX;CAV1;SLC10A3;TWF2;KLHL21;KLF4;HK2;AKAP1;INPP5A;ARMCX6;CYP2R1;TSPAN5;VWA1;MAP6D1;A4GALT
Ligand_Perturbations_from_GEO_down	estradiol human endometrial cancer cells GSE56946 ligand:221	15_286	0.00379103	2.19906	0.0449754	12.26	black	CD63;COPB2;ANXA2;SEMA4C;LSM1;FANCG;HEBP2;KLC3;GPR153;PLSCR3;RPL36AL;SELK;SLC39A7;PTMA;HMGN1
Ligand_Perturbations_from_GEO_down	fibroblast growth factor 2 (FGF2) human embryonic fibroblast GDS2422 ligand:9	14_265	0.00475739	2.2151	0.0477569	11.8465	black	CDKN1C;CAP1;EIF2B4;COX7B;FAM46B;SSR2;TRAPPC4;RBX1;RPL36AL;SARNP;SALL4;EIF4E2;SEC11A;NOP10
Ligand_Perturbations_from_GEO_down	estradiol mouse uterus GSE23241 ligand:148	16_324	0.00507181	2.07055	0.0490275	10.9409	black	CD63;RNASEH2C;ACADVL;CLTA;AK3;USE1;RCN3;KRT18;EVA1B;ANPEP;SNRPG;NSMF;MPZL1;PPIC;KANK3;BOK
Ligand_Perturbations_from_GEO_down	Interleukin 1&Icirc;&sup2; rat insulinoma cell line GDS4332 ligand:184	15_293	0.00473265	2.14652	0.0494089	11.4909	black	CAP1;CD63;COX7B;TMED9;KDELR1;SYVN1;RHOA;ACLY;CREB3L1;KIT;EEF1A2;SELK;GARS;SEC24D;PTMA
Ligand_Perturbations_from_GEO_up	Interleukin-13 (IL-13) human airway epithelial cells (AECs) GDS4981 ligand:72	71_326	1.16432e-49	9.76643	3.03887e-47	1100.43	pink	FCGBP;LOXL4;SOX21;AMOT;SLC22A16;FAM150A;VSIG2;PP7080;HYAL1;CA2;SLC39A8;CD36;SLC16A9;LGALS7;SYBU;SERPINB3;SERPINB2;SLC6A14;HPCAL1;C10ORF10;SHISA8;ANO1;HPDL;B3GNT6;CDC42EP5;TRNP1;PADI3;TYRO3;SLC45A4;SERPINB10;CANT1;USP54;ADCY4;TMPRSS2;FAM109B;UAP1;ABHD17C;SLC7A1;SSFA2;TMEM71;C6ORF15;SCIN;FAM83E;TSPAN8;PITRM1;CMYA5;GCNT3;LRRC8D;LRRC8A;ZNF467;PRODH;FAM83D;SPDEF;VAT1;LGALS7B;GALNT4;TMEM30B;RNLS;SLC31A…
Ligand_Perturbations_from_GEO_up	interleukin-4 human keratinocyte GDS4601 ligand:178	28_303	2.38279e-10	4.14391	3.10954e-08	91.8191	pink	SLC26A2;ADCY4;NEDD9;LOXL4;PAPSS2;HK1;FAM124B;LURAP1L;TSPAN8;PP7080;CA2;CEP72;GCNT3;LRRC8D;SERPINB3;ST6GAL1;EGLN3;DENND4A;GGH;SORL1;RUNX2;SLC16A14;ANO1;CAPN14;CD200R1;FAP;PADI3;EXOC3
Ligand_Perturbations_from_GEO_up	interleukin-13 human esophageal epithelial cells GDS3223 ligand:205	27_291	4.59048e-10	4.1607	3.99372e-08	89.4627	pink	SLC26A2;CANT1;LOXL4;UAP1;C1ORF74;PTHLH;HK1;PITRM1;CA2;FAM110C;EMC3;GCNT3;LRRC8D;SERPINB3;ST6GAL1;ANXA1;SERPINB2;PLEKHA1;ANXA4;GGH;HSPE1;GGCT;ANO1;CAPN14;KITLG;PXDN;SERINC5
KEGG_2019_Human	Mucin type O-glycan biosynthesis	8_31	2.888e-07	11.5724	8.89505e-05	174.252	pink	GALNT12;GALNT6;GALNT4;B3GNT6;GALNT18;GALNT1;GCNT3;POC1B-GALNT4
Reactome_2016	O-linked glycosylation of mucins Homo sapiens R-HSA-913709	11_66	2.13602e-07	7.47384	0.000326811	114.792	pink	GALNT12;GALNT6;ST6GAL1;WBSCR17;MUC2;GALNT4;B3GNT6;GALNT18;GALNT1;GCNT3;MUC6
Reactome_2016	O-linked glycosylation Homo sapiens R-HSA-5173105	13_110	1.05481e-06	5.29963	0.00080693	72.9343	pink	GALNT12;GALNT6;ST6GAL1;GALNT4;GALNT18;GALNT1;WBSCR17;MUC2;B3GNT6;ADAMTS17;GCNT3;ADAMTS7;MUC6
GO_Biological_Process_2018	O-glycan processing (GO:0016266)	11_65	1.81603e-07	7.58882	0.000926719	117.79	pink	GALNT12;GALNT6;ST6GAL1;MUC2;GALNT4;B3GNT6;GALNT18;GALNT1;GCNT3;POC1B-GALNT4;MUC6
GO_Molecular_Function_2018	acetylgalactosaminyltransferase activity (GO:0008376)	9_48	9.75634e-07	8.40807	0.00112295	116.369	pink	GALNT12;GALNT6;GALNT4;CHPF;B3GNT6;GALNT18;GALNT1;POC1B-GALNT4;ABO
GO_Molecular_Function_2018	nucleoside-diphosphatase activity (GO:0017110)	5_13	5.9866e-06	17.2473	0.00229686	207.416	pink	NUDT9;CANT1;ENTPD4;ENTPD6;ENTPD8
GO_Biological_Process_2018	carbohydrate biosynthetic process (GO:0016051)	8_36	1.00461e-06	9.96512	0.00256326	137.627	pink	GALNT12;GALNT6;FUT8;GALNT4;GALNT18;GALNT1;ST8SIA6;POC1B-GALNT4
GO_Molecular_Function_2018	polypeptide N-acetylgalactosaminyltransferase activity (GO:0004653)	6_21	4.85549e-06	12.8123	0.00279433	156.764	pink	GALNT12;GALNT6;GALNT4;GALNT1;GALNT18;POC1B-GALNT4
GO_Biological_Process_2018	protein O-linked glycosylation (GO:0006493)	13_115	1.75717e-06	5.06921	0.00298894	67.1763	pink	GALNT12;GALNT6;ST6GAL1;GALNT4;GALNT18;GALNT1;MUC2;B3GNT6;GCNT3;ST8SIA6;POC1B-GALNT4;ADAMTS7;MUC6
GO_Biological_Process_2018	oligosaccharide biosynthetic process (GO:0009312)	7_33	6.7663e-06	9.51216	0.00575474	113.229	pink	GALNT12;GALNT6;FUT8;GALNT4;GALNT18;GALNT1;POC1B-GALNT4
GO_Biological_Process_2018	protein O-linked glycosylation via threonine (GO:0018243)	6_21	4.85549e-06	12.8123	0.00619439	156.764	pink	GALNT12;GALNT6;GALNT4;GALNT1;GALNT18;POC1B-GALNT4
GO_Biological_Process_2018	protein O-linked glycosylation via serine (GO:0018242)	6_22	6.55108e-06	12.2299	0.00668603	145.975	pink	GALNT12;GALNT6;GALNT4;GALNT1;GALNT18;POC1B-GALNT4
GO_Biological_Process_2018	oligosaccharide metabolic process (GO:0009311)	9_63	1.02445e-05	6.40615	0.00746827	73.5988	pink	GALNT12;GALNT6;ST6GAL1;FUT8;GALNT4;GALNT18;GALNT1;ST8SIA6;POC1B-GALNT4
GO_Biological_Process_2018	nucleobase-containing small molecule catabolic process (GO:0034656)	5_15	1.34622e-05	14.9477	0.00858723	167.648	pink	NUDT9;ENTPD2;ENTPD4;ENTPD6;ENTPD8
Ligand_Perturbations_from_GEO_up	TGF-beta human HMEC-TR mammary epithelial cell line GDS4071 ligand:245	17_297	0.000392347	2.56677	0.0256006	20.1321	pink	ANXA1;SERPINB2;MAGED1;ANXA4;ANXA5;CTSV;C1ORF74;CST6;NDRG1;HERPUD1;LAPTM4A;SLPI;RRAS;BAG3;CA2;LIPG;LRRC8A
GO_Biological_Process_2018	cation transport (GO:0006812)	9_79	6.50542e-05	5.1087	0.0368857	49.2494	pink	SLC12A2;ANO1;TRPC6;P2RX4;SLC22A16;P2RX1;SLC1A1;ANO10;SLC9B1
Ligand_Perturbations_from_GEO_down	nterferon-&Icirc;&plusmn; human keratinocyte GDS4601 ligand:176	13_203	0.000662916	2.87172	0.0432553	21.0177	pink	EGLN3;EDN2;CAMK1D;SHMT2;HOMER2;FAM129A;GRHL1;NDRG1;SH3PXD2A;CD36;MIR210HG;FAM83D;PDK1
Ligand_Perturbations_from_GEO_down	interleukin-17 human Bronchial epithelial cells GDS3393 ligand:199	18_322	0.000355158	2.50675	0.0463481	19.911	pink	EPHA4;CDK18;GALNT6;EDN2;TRPC6;CAMK1D;HOMER2;C10ORF10;FRY;UPK1B;TSPAN8;CA2;PXDN;BDKRB1;CD36;VILL;PRODH;FGF13
Ligand_Perturbations_from_GEO_down	estradiol human MCF7cells GSE33287 ligand:81	18_334	0.00054761	2.41669	0.047642	18.1492	pink	GALNT12;EGLN3;ANXA1;PDXDC1;CPNE4;LINC00294;DIO2;TMPRSS2;NDRG1;SORL1;PAPSS2;SSFA2;LAPTM4A;LBX2;RRAS;KIAA1147;RRAGD;PXDN
Ligand_Perturbations_from_GEO_up	Interleukin-13 human Breast cancer - MCF10CA1a cell line (pLKO-shIL13RA2) GSE57677 ligand:243	15_264	0.000913941	2.5479	0.0477077	17.8296	pink	SERPINB3;ST6GAL1;EGLN3;SLC26A2;ERVMER34-1;CHPF;KCNE3;RUNX2;PAPSS2;KITLG;FAP;CA2;GCNT3;CD36;PPP4R1L
KrasnowSingleCellData	Goblet	41	6.63957e-08	NA	2.32385e-06	NA	pink	TSPAN8;CDC42EP5;SPDEF;UPK1B;SERPINB3;FAM83D;ST6GAL1;CXCL17;BPIFB1;NPDC1;SLC31A1;SERPINB2;GALNT6;KCNE3;SORL1;HES4;AMN;SLPI;DNAJC12;DPYSL3;GALE;VILL;SYTL2;SYBU;CCDC64B;MAGED1;ARL1;FAM114A1;FAM129A;SLC12A2;GALNT12;SLC6A14;UAP1;CAMK1D;VSIG2;PPCS;SMIM14;HDLBP;ANXA1;TFF1;SLC26A2
KrasnowSingleCellData	Serous	10	0.000168821	NA	0.00295437	NA	pink	LYZ;SLC12A2;SLPI;BPIFB1;CXCL17;NPDC1;GCNT3;CA2;CDC42EP5;PYCR1;HERPUD1;SLC31A1;FAM129A;PYGB;DHRS7
Ligand_Perturbations_from_GEO_up	Interleukin-13 (IL-13) human airway epithelial cells (AECs) GDS4981 ligand:72	36_326	3.26459e-31	14.1576	8.52057e-29	993.823	saddlebrown	RTN4R;SLC24A3;ALOX15;CCBL1;ITLN1;SLC1A5;PTS;LRRC31;DPP4;PRB4;CST1;C1QTNF1;PRB1;DHX35;PRB2;CLCA1;CDH26;TSPAN3;ADAMTS9;CTSC;NTRK1;POSTN;CHST6;GSN;CISH;VWF;ELOVL5;ADRA2A;SLC9B2;GADD45G;ITGA10;TFF3;FETUB;SLC29A4;CD44;CCL26
Ligand_Perturbations_from_GEO_up	interleukin-4 human keratinocyte GDS4601 ligand:178	10_303	0.000137349	4.23119	0.017924	37.6279	saddlebrown	DPP4;NTRK1;PROCR;SFRP1;C1QTNF1;LBH;CISH;CTSC;CD44;CCL26
GO_Biological_Process_2018	negative regulation of endopeptidase activity (GO:0010951)	7_83	3.87806e-06	10.8125	0.0197898	134.725	saddlebrown	SERPINA11;CST2;CST1;AHSG;SERPINF1;FETUB;CST4
GO_Molecular_Function_2018	neurotrophin binding (GO:0043121)	3_9	3.77769e-05	42.735	0.0217406	435.206	saddlebrown	NTRK1;NTRK2;PCSK6
GO_Molecular_Function_2018	endopeptidase inhibitor activity (GO:0004866)	7_111	2.64427e-05	8.08501	0.0304355	85.2203	saddlebrown	SERPINA11;CST2;CST1;AHSG;SERPINF1;FETUB;CST4
GO_Biological_Process_2018	extracellular matrix organization (GO:0030198)	10_229	1.29851e-05	5.59848	0.0331316	62.9924	saddlebrown	FBN2;POSTN;COL13A1;VWF;ITGA10;ITGA2B;CTSG;TPSAB1;ADAMTS9;CD44
GO_Biological_Process_2018	positive regulation of ion transport (GO:0043270)	5_46	2.86697e-05	13.9353	0.0365753	145.759	saddlebrown	CHRM1;GDNF;ANO6;DRD1;ADRA2A
GO_Molecular_Function_2018	peptidase activity, acting on L-amino acid peptides (GO:0070011)	8_185	0.000104185	5.54401	0.0399723	50.8349	saddlebrown	DPP4;TPSD1;TPSB2;CTSG;TPSAB1;PCSK6;ADAMTS9;CTSC
GO_Biological_Process_2018	granulocyte differentiation (GO:0030851)	3_8	2.53296e-05	48.0769	0.0430857	508.824	saddlebrown	CEBPE;TAL1;GATA1
Ligand_Perturbations_from_GEO_down	17beta-estradiol mouse ovarian cancer cells GSE45271 ligand:94	10_311	0.000169704	4.12235	0.0442926	35.788	saddlebrown	CPA3;DPP4;TPSB2;HPGDS;TFF3;PRR15;TPSAB1;APOB;CTSC;PTGS1
KrasnowSingleCellData	MastCell.BasophilT1	24	2.0341e-12	NA	5.73568e-11	NA	saddlebrown	TPSB2;TPSAB1;CPA3;MS4A2;HPGDS;SLC18A2;GATA2;RGS13;C1orf186;CD9;IL1RL1;SIGLEC17P;PTGS1;PROCR;CD44;NTRK1;CDK15;GATA1;GCSAML;KRT1;DLC1;CTSG;RPS27L;SLC1A5
KrasnowSingleCellData	MastCell.BasophilT2	25	3.27753e-12	NA	5.73568e-11	NA	saddlebrown	TPSAB1;TPSB2;CPA3;MS4A2;HPGDS;RGS13;IL1RL1;C1orf186;SLC18A2;SIGLEC17P;CD9;GATA2;PTGS1;GCSAML;CTSG;CDK15;TPM1;DLC1;GATA1;NTRK1;CD44;COL13A1;PROCR;UTS2;SLC1A5
Ligand_Perturbations_from_GEO_up	Interleukin-13 (IL-13) human airway epithelial cells (AECs) GDS4981 ligand:72	24_326	1.07936e-07	3.52247	2.81714e-05	56.5065	magenta	SERPINB4;SPRR3;CEMIP;ARHGEF35;KRT16P2;PARM1;FZD5;NOS2;PPM1M;SLC6A12;KRT23;ITPR3;ATP12A;SDR16C5;SLCO4A1;KRT16;CDC42EP2;ACKR2;SGK1;BCAT1;SPRR1B;CD55;KRT6A;PLS1
Ligand_Perturbations_from_GEO_up	TGF-beta human HMEC-TR mammary epithelial cell line GDS4071 ligand:245	22_297	3.31046e-07	3.54421	4.32015e-05	52.8832	magenta	SERPINE2;LAMB3;HIST1H2BK;EMP1;ABRACL;PDIA6;CNN3;COL1A1;FKBP1A;ALDH1A3;GPRC5A;CDH3;KRT16;KRT14;MIR22HG;PLS3;PMEPA1;SPRR1B;ATF4;S100A10;KRT6A;TMEM45A
Ligand_Perturbations_from_GEO_up	TGF-beta1 mouse renal mesangial MES-13 cells GDS1892 ligand:15	21_314	3.15654e-06	3.19995	0.000274619	40.5307	magenta	OSER1;CSTB;TPM4;ANXA3;ZFAND2A;SPNS2;PDGFB;ASNS;MRPS6;YBX3;EIF1;GNL3;FKBP1A;GPRC5A;RHEB;MYADM;PMEPA1;SGK1;ATF4;S100A10;YWHAH
Ligand_Perturbations_from_GEO_up	progesterone mouse uterus GSE31406 ligand:161	21_321	4.4544e-06	3.13017	0.000290649	38.5688	magenta	IVNS1ABP;PKDCC;TPM4;STX18;AMD1;ASNS;YBX3;GNL3;CNN3;COL1A1;FKBP1A;MAB21L3;LDHA;RHEB;VDAC2;CDK2AP1;SGK1;BCAT1;KCNK1;ATF4;S100A10
Ligand_Perturbations_from_GEO_up	interleukin-13 human esophageal epithelial cells GDS3223 ligand:205	19_291	1.30308e-05	3.12402	0.000680206	35.1396	magenta	SERPINB4;MREG;STAC;ANXA3;CAV2;HEXB;SLC30A1;WFDC21P;YBX3;MRPL32;ARNTL2;CDH3;KRT16;HAS3;ADAM9;RPL22L1;DSG3;SGK1;CD55
Ligand_Perturbations_from_GEO_up	17beta-estradiol mouse uterus GDS1058 ligand:34	20_328	2.0962e-05	2.91749	0.000911845	31.4296	magenta	CSTB;TPM4;ANXA3;EMP1;BZW1;PDIA6;GSPT1;EIF1;FKBP1A;LDHA;MYADM;PGK1;ISOC1;RAC1;SGK1;FKBP4;BCAT1;PADI1;SPRR1B;ATF4
Ligand_Perturbations_from_GEO_up	17beta-estradiol mouse uterus GDS1058 ligand:33	20_334	2.71563e-05	2.86508	0.00101254	30.1232	magenta	CSTB;SLC12A4;TINAGL1;TPM4;ANXA3;EMP1;ASNS;BZW1;GSPT1;EIF1;FKBP1A;NR4A1;LDHA;UBE2N;CDK2AP1;SGK1;FKBP4;BCAT1;PADI1;ATF4
Ligand_Perturbations_from_GEO_up	progesterone mouse uterus GSE31406 ligand:162	19_318	4.42842e-05	2.85878	0.00144477	28.6589	magenta	IVNS1ABP;PKDCC;TPM4;STX18;AMD1;YBX3;EIF1;GNL3;CNN3;COL1A1;MAB21L3;LDHA;CALB1;RHEB;VDAC2;CDK2AP1;SGK1;BCAT1;ATF4
Ligand_Perturbations_from_GEO_up	estradiol human breast epithelial cells GSE23500 ligand:130	19_331	7.56655e-05	2.7465	0.0021943	26.062	magenta	PPP1R14A;TMEM183A;NNMT;SERPINE2;ITPR3;MRPS6;YBX3;TPD52L2;CNN3;CDH3;CAMK2N1;KRT14;MYADM;SRSF4;PNPLA6;LOC729603;ATF4;S100A10;YWHAH
Ligand_Perturbations_from_GEO_up	17beta-estradiol mouse uterus GDS1058 ligand:32	20_380	0.000160263	2.51826	0.00380261	22.0063	magenta	CSTB;SLC12A4;TINAGL1;HIP1R;GSPT1;EIF1;GNL3;CORO1C;NR4A1;LDHA;LATS2;UBE2N;CDK2AP1;SGK1;FKBP4;BCAT1;PADI1;CDR2;SPRR1B;ATF4
Ligand_Perturbations_from_GEO_up	TGF-beta human A549 epithelial cells GDS3710 ligand:251	20_379	0.000154748	2.5249	0.00403891	22.1528	magenta	SPECC1;BEAN1;SERPINE2;LAMB3;SUSD1;PDGFB;SLC30A1;NAV2;COL1A1;ABR;KLF7;CYP27C1;BMP2;C3ORF52;MIR22HG;PMEPA1;ANGPTL4;ZNF697;FERMT2;ABCG1
Ligand_Perturbations_from_GEO_up	interleukin-17A human keratinocyte GDS4601 ligand:185	18_333	0.000244394	2.58632	0.00531557	21.5097	magenta	SERPINB4;SPRR3;CSTB;CEMIP;MREG;ANXA3;DAPK2;ATP12A;WFDC21P;FAM126A;ARNTL2;ALDH1A3;RAB11FIP1;SLCO4A1;TRPS1;C3ORF52;SLC26A9;SGK1
Ligand_Perturbations_from_GEO_up	interleukin-10 human PBMC GSE59184 ligand:142	17_324	0.000506702	2.51048	0.010173	19.0485	magenta	CEMIP;DUSP3;NARF;TM2D2;HEXB;EMP1;LDLRAD3;PDIA6;UBE2J1;LDHA;SLCO4A1;H3F3AP4;ADAM9;HYOU1;UPP1;SGK1;CD55
Ligand_Perturbations_from_GEO_down	interleukin-1 rat chondrocyte GDS2472 ligand:228	19_338	9.9666e-05	2.68962	0.0130064	24.7813	magenta	HEXIM1;CEMIP;AHCYL1;TPM4;TM2D2;ANXA3;HEXB;LOXL3;EMP1;COL1A1;EHD2;LDHA;TMEM43;CNKSR3;MYADM;PLS3;MGAT2;MATN3;S100A10
Ligand_Perturbations_from_GEO_down	Interleukin-1 beta mouse embryonic fibroblasts from IRAK-4 kinase deficient mutants GDS2641 ligand:59	18_331	0.000227107	2.60195	0.0148188	21.8306	magenta	UPF1;CSTB;SERPINE2;TPM4;ANXA3;ASNS;ABRACL;EIF1;CNN3;KANSL2;MYADM;PACSIN2;PLS3;LRRFIP1;BCAT1;FERMT2;ATF4;FAM84B
Ligand_Perturbations_from_GEO_down	estradiol human endometrial cancer cells GSE56946 ligand:224	17_299	0.000200273	2.72039	0.0174237	23.1664	magenta	HEXIM1;CYB5B;ATP6V1G1;COX17;TXNL1;EMP1;ASNS;UBALD2;TNFAIP1;MRPS6;PDIA6;EIF1;ABR;RHEB;VDAC2;TCEB1;ATF4
Ligand_Perturbations_from_GEO_up	Progesterone mouse Uterus tissue after 14 days after ovariectomy (6hrs after injection) GDS186 ligand:55	15_286	0.0010689	2.50945	0.0199274	17.1675	magenta	PKDCC;STX18;PDIA6;GSPT1;GNL3;NR4A1;CLCN5;GCNT2;CDK2AP1;MGAT2;PKNOX1;SGK1;BCAT1;CDR2;ATF4
Ligand_Perturbations_from_GEO_up	interleukin-2 mouse Cytotoxic T cell line GDS3222 ligand:216	19_418	0.0013651	2.17486	0.0222682	14.3465	magenta	SLBP;EDEM1;COX17;BZW1;PDIA6;YBX3;FKBP1A;LDHA;SRP72;RHEB;VDAC2;CDK2AP1;RAC1;MGAT2;POLR2K;PFKP;CD55;ATF4;YWHAH
Ligand_Perturbations_from_GEO_down	Interleukin-1 beta mouse embryonic fibroblasts GDS2641 ligand:57	21_392	8.62507e-05	2.56323	0.0225114	23.9873	magenta	CSTB;SERPINE2;TPM4;ANXA3;SLC30A4;ASNS;UBALD2;TNFAIP1;CNN3;LDHA;KCTD20;RHEB;PGK1;PLS3;PMEPA1;LRRFIP1;METTL9;FERMT2;ATF4;YWHAH;FAM84B
Ligand_Perturbations_from_GEO_up	progesterone mouse uterine horn GDS187 ligand:48	16_322	0.00129966	2.37749	0.0226141	15.7999	magenta	PKDCC;STX18;ASNS;PDIA6;YBX3;ASGR1;EIF1;GNL3;NR4A1;CLCN5;GCNT2;MGAT2;SGK1;BCAT1;CDR2;ATF4
Ligand_Perturbations_from_GEO_up	fibroblast growth factor 2 (FGF2) human embryonic fibroblast GDS2422 ligand:9	16_335	0.00194588	2.28522	0.0230852	14.2645	magenta	CYB5B;TPM4;ITPR3;NAV2;BZW1;YBX3;PPP4R1;RBPMS2;HAS3;MYADM;PLS3;RAC1;UPP1;SGK1;S100A10;YWHAH
Ligand_Perturbations_from_GEO_up	17beta-estradiol mouse uterus GDS1058 ligand:35	17_366	0.00191354	2.2224	0.0237826	13.9095	magenta	CSTB;TPM4;ANXA3;COX17;PDIA6;GSPT1;FKBP1A;LDHA;MYADM;PGK1;UBE2N;CDK2AP1;FKBP4;BCAT1;PADI1;SPRR1B;ATF4
Ligand_Perturbations_from_GEO_up	17beta-estradiol mouse uterus GDS1058 ligand:31	14_271	0.00178554	2.4718	0.0245276	15.6416	magenta	IVNS1ABP;CSTB;ATP6V1G1;SLC12A4;TINAGL1;COX17;NR4A1;SGK1;FKBP4;BCAT1;PADI1;CDR2;SPRR1B;ATF4
Ligand_Perturbations_from_GEO_up	interleukin-4 human keratinocyte GDS4601 ligand:178	15_303	0.00188706	2.36866	0.0246261	14.858	magenta	SERPINB4;NNMT;STAC;DAPK2;KRT23;TBC1D9;UBALD2;ATP12A;WFDC21P;ARNTL2;LOC154761;HRH1;HAS3;NAGS;ZNF697
Ligand_Perturbations_from_GEO_up	transforming growth factor-beta human fibroblasts GDS4574 ligand:18	17_362	0.00170459	2.24695	0.0247166	14.323	magenta	IVNS1ABP;GABARAPL1;AHCYL1;NNMT;SERPINE2;VDR;CNN3;COL1A1;KLF7;UBE2NL;MYADM;MIR22HG;VDAC2;PMEPA1;SNX9;ANGPTL4;FERMT2
Ligand_Perturbations_from_GEO_up	TGF-beta human A549 epithelial cells GDS3710 ligand:252	16_330	0.0016712	2.31985	0.0256579	14.8336	magenta	BEAN1;SERPINE2;PDGFB;BTBD10;COL1A1;ABR;KLF7;CYP27C1;HRH1;BMP2;C3ORF52;MIR22HG;PMEPA1;ANGPTL4;FERMT2;KRT6A
Ligand_Perturbations_from_GEO_up	interleukin-2 mouse Cytotoxic T cell line GDS3222 ligand:213	18_405	0.00230645	2.12653	0.0261732	12.9124	magenta	AMD1;COX17;BZW1;PDIA6;YBX3;GNL3;FKBP1A;MTAP;LDHA;RHEB;VDAC2;CDK2AP1;MGAT2;ACPP;POLR2K;PFKP;CD55;YWHAH
Ligand_Perturbations_from_GEO_up	interleukin-2 mouse Cytotoxic T cell line GDS3222 ligand:212	17_375	0.00246335	2.16906	0.0267889	13.0279	magenta	COX17;AMD1;BZW1;PDIA6;GNL3;FKBP1A;LDHA;SRP72;RHEB;VDAC2;CDK2AP1;MGAT2;ACPP;CD55;POLR2K;PFKP;YWHAH
Ligand_Perturbations_from_GEO_up	neuromedin U mouse type-2 Th cell line D10.G4.1 GDS882 ligand:21	16_346	0.00268497	2.21257	0.0280311	13.0986	magenta	TPM4;EMP1;ASNS;ABRACL;YBX3;GSPT1;EIF1;FKBP1A;DNAJC1;PGK1;UBE2N;PGM2;RPL22L1;BCAT1;ATF4;YWHAH
Ligand_Perturbations_from_GEO_up	estradiol human endothelial cells GSE29881 ligand:129	13_263	0.00374342	2.36506	0.0315172	13.2154	magenta	SLBP;ANXA3;CAV2;SWAP70;SPNS2;MRPL32;EIF1;CNN3;H3F3AP4;PLS3;CDK2AP1;RPL22L1;ATF4
Ligand_Perturbations_from_GEO_up	interleukin-1 rat chondrocyte GDS2472 ligand:228	13_262	0.00362505	2.37408	0.031538	13.3421	magenta	SHC4;CSTB;ATP6V1G1;SERPINE2;ITPR3;MTAP;MMP13;GCNT2;PMEPA1;ANGPTL4;UPP1;SGK1;ATF4
Ligand_Perturbations_from_GEO_up	17beta-estradiol human MCF-7 cells GSE5840 ligand:84	16_353	0.00326674	2.1687	0.0315785	12.4135	magenta	SLBP;TFAP2C;MREG;C14ORF119;HIST1H2BK;HMGB3;MRPL32;TIAM1;LDHA;COPS5;UBE2NL;ISOC1;UBE2N;RPL22L1;POLR2K;ATF4
Ligand_Perturbations_from_GEO_up	TGF-beta human A549 epithelial cells GDS3710 ligand:248	16_352	0.00317776	2.17486	0.0318999	12.5089	magenta	ZBTB8A;TFAP2C;PKDCC;DAPK2;SLC30A1;NRARP;COL1A1;KLF7;CYP27C1;MMP13;TP53INP2;SERHL;C3ORF52;PMEPA1;ANGPTL4;ABCG1
Ligand_Perturbations_from_GEO_up	17beta-estradiol mouse uterus GSE6931 ligand:86	15_324	0.00356105	2.21513	0.0320495	12.4883	magenta	CSTB;TPM4;ASNS;YBX3;GSPT1;EIF1;GNL3;FKBP1A;LDHA;PGK1;UBE2N;CDK2AP1;RAC1;FKBP4;ATF4
Ligand_Perturbations_from_GEO_up	interleukin-2 mouse Cytotoxic T cell line GDS3222 ligand:211	16_355	0.00345087	2.15648	0.032167	12.2254	magenta	COX17;BZW1;YBX3;GNL3;FKBP1A;MTAP;LDHA;SRP72;RHEB;PGK1;CDK2AP1;MGAT2;ACPP;CD55;POLR2K;YWHAH
Ligand_Perturbations_from_GEO_up	estradiol human MCF-7 cells GDS4052 ligand:267	15_331	0.00433555	2.16829	0.0353618	11.7975	magenta	PARM1;SERPINE2;FICD;LAMB3;ENDOD1;GATC;CDC6;UCHL3;GPRC5A;MMP13;SLCO4A1;CHEK2;MIR22HG;SGK1;FKBP4
Ligand_Perturbations_from_GEO_up	interleukin-2 mouse Cytotoxic T cell line GDS3222 ligand:215	17_400	0.00471907	2.03349	0.0373236	10.8917	magenta	COX17;BZW1;PDIA6;YBX3;GNL3;FKBP1A;LDHA;RHEB;VDAC2;CDK2AP1;MGAT2;ACPP;POLR2K;PFKP;CD55;ATF4;YWHAH
Ligand_Perturbations_from_GEO_up	morphogenetic protein 4 (BMP-4) mouse C3H10T1/2 (10T1/2) stem cells committed to the adipocyte lineage GDS3025 ligand:8	12_244	0.00545541	2.35313	0.0406817	12.2625	magenta	CSTB;LDHA;SERPINE2;AMD1;PGK1;VDAC2;ASNS;CDK2AP1;LDLRAD3;MRPS6;EIF1;YWHAH
Ligand_Perturbations_from_GEO_up	estradiol human endometrium GDS3313 ligand:270	14_307	0.00544779	2.18194	0.0418198	11.3735	magenta	PKDCC;STX18;HIST1H2BK;ABRACL;PDIA6;COL1A1;LDHA;H3F3AP4;ISOC1;PMEPA1;CDK2AP1;HYOU1;SGK1;TMEM45A
Ligand_Perturbations_from_GEO_down	17beta-estradiol human U2OS osteosarcoma cell line GDS1094 ligand:46	15_283	0.000961545	2.53605	0.0418272	17.6179	magenta	NNMT;CTBP2;HIST1H2BK;HMGB3;YBX3;CNN3;COL1A1;FKBP1A;LDHA;H1F0;GPRC5A;H3F3AP4;PGK1;CDK2AP1;S100A10
Ligand_Perturbations_from_GEO_down	interleukin-13 human esophageal epithelial cells GDS3223 ligand:205	16_309	0.000844846	2.47751	0.044101	17.5317	magenta	SPRR3;CSTB;SERPINE2;LAMB3;ENDOD1;EMP1;NRARP;EIF1;SCEL;LDHA;GPRC5A;KRT14;VDAC2;PMEPA1;SPRR1B;S100A10
Ligand_Perturbations_from_GEO_up	TGF-beta human Panc-1 cells GDS4106 ligand:16	14_314	0.00660266	2.1333	0.0478693	10.7098	magenta	MREG;TPM4;ITGB3;TMEM92;COL1A1;FKBP1A;KLF7;HRH1;C3ORF52;MIR22HG;PMEPA1;ANGPTL4;UPP1;BCAT1
Ligand_Perturbations_from_GEO_up	17beta-estradiol human U2OS osteosarcoma cell line GDS1094 ligand:46	14_317	0.00715397	2.11311	0.0491365	10.439	magenta	UPF1;MAP2K1;AHCYL1;COX17;ITPR3;PTPRH;EIF1;CORO1C;SRP72;PACSIN2;ADAM9;TCEB1;UPP1;FKBP4
Ligand_Perturbations_from_GEO_up	17beta-estradiol human MCF-7 cells GSE11791 ligand:153	15_349	0.00697204	2.05646	0.0491812	10.212	magenta	TFAP2C;MREG;AMD1;HIST1H2BK;SYTL5;BZW1;PDIA6;MRPL32;GNL3;LDHA;COPS5;ISOC1;RPL22L1;FKBP4;ATF4
KrasnowSingleCellData	Basal	NA	7.40484e-07	NA	2.5917e-05	NA	magenta	NA
KrasnowSingleCellData	OLR1posClassicalMonocyte	NA	0.000354884	NA	0.00621048	NA	magenta	NA
KrasnowSingleCellData	EREGposDendritic	NA	0.00361107	NA	0.0421291	NA	magenta	NA
Ligand_Perturbations_from_GEO_up	interleukin-10 human PBMC GSE59184 ligand:142	57_324	2.16522e-50	14.7837	5.65121e-48	1690.61	royalblue	CSRNP1;IFITM2;AQP9;ADM;SLC2A3;LITAF;TREM1;ZFP36;FCGR3B;NAMPT;PROK2;FFAR2;JUNB;SLC2A14;RHOG;MCEMP1;TNFRSF1B;HCK;IL1B;TLR8;TRIB1;LILRA6;PFKFB3;BCL2A1;FPR1;CREM;FPR2;LILRA1;LILRA2;HIF1A;LILRA5;SOCS3;HCAR3;SBNO2;CYTH4;CHSY1;HLX;KIAA0226L;MKNK1;VASP;CCR1;LRRC25;EGR1;EGR3;LINC01002;GCA;LILRB2;LILRB3;LOC731424;EHD1;FCGR2A;RNF149;BCL3;ST20;NABP1;PTX3;MXD1
Ligand_Perturbations_from_GEO_up	interleukin-15 human PBMC GSE59184 ligand:144	49_321	4.62549e-40	12.8276	6.03627e-38	1161.82	royalblue	CXCL8;NCF1;TNFAIP6;AQP9;PLEK;ADM;SLC2A3;LITAF;ARL5B;NAMPT;PDE4B;FFAR2;DENND5A;PLAUR;TNFRSF1B;IL1A;SLC7A5;HCK;IL1B;TLR8;LCP2;CLEC4E;LILRA6;PFKFB3;BCL2A1;FPR1;NCF1C;ASAP1;CSF2RB;FPR2;PTGS2;HIF1A;SAMSN1;SOCS3;HCAR3;HAS1;KIAA0226L;S100A12;SIGLEC10;G0S2;LILRB2;PILRA;LILRB3;LOC731424;EHD1;RNF149;QPCT;ST20;PTX3
Ligand_Perturbations_from_GEO_up	interleukin-10 human PBMC GSE59184 ligand:143	46_298	8.21296e-38	12.9716	5.35896e-36	1107.68	royalblue	LILRA6;IFITM2;PFKFB3;BCL2A1;AQP9;C5AR1;PLEK;FPR1;CREM;ADM;FPR2;LILRA1;LILRA2;HIF1A;SAMSN1;LITAF;LILRA5;SOCS3;HCAR3;HK3;ZFP36;FCGR3B;CHSY1;KIAA0226L;NAMPT;MAP3K8;JUNB;CCR1;LRRC25;LINC01002;GCA;SIGLEC10;RHOG;LILRB2;FOS;LILRB3;TNFRSF1B;HCK;FCGR2A;RNF149;TLR8;NABP1;PTX3;MXD1;TRIB1;S100A8
Ligand_Perturbations_from_GEO_up	interleukin-10 human PBMC GDS4551 ligand:141	46_298	8.21296e-38	12.9716	7.14527e-36	1107.68	royalblue	LILRA6;IFITM2;PFKFB3;BCL2A1;AQP9;C5AR1;PLEK;FPR1;CREM;ADM;FPR2;LILRA1;LILRA2;HIF1A;SAMSN1;LITAF;LILRA5;SOCS3;HCAR3;HK3;ZFP36;FCGR3B;CHSY1;KIAA0226L;NAMPT;MAP3K8;JUNB;CCR1;LRRC25;LINC01002;GCA;SIGLEC10;RHOG;LILRB2;FOS;LILRB3;TNFRSF1B;HCK;FCGR2A;RNF149;TLR8;NABP1;PTX3;MXD1;TRIB1;S100A8
Ligand_Perturbations_from_GEO_up	interleukin-15 human PBMC GSE59184 ligand:145	44_311	1.80562e-34	11.889	9.42534e-33	923.739	royalblue	LILRA6;PFKFB3;CXCL8;BCL2A1;TNFAIP6;NCF2;AQP9;PLEK;FPR1;ADM;CSF2RB;FPR2;LILRA2;PPP1R18;HIF1A;SAMSN1;LITAF;SOCS3;HCAR3;HK3;FCGR3B;KIAA0226L;NAMPT;S100A12;VASP;CCR1;SRGN;SLC11A1;SIGLEC10;PLAUR;MCEMP1;LILRB2;PILRA;LILRB3;CLEC4A;HCK;RNF149;IL1B;QPCT;ATP6V1B2;LCP2;CLEC4E;MXD1;S100A8
GO_Biological_Process_2018	neutrophil activation involved in immune response (GO:0002283)	49_483	1.8914e-31	8.52515	9.65179e-28	603.093	royalblue	FCN1;CDA;SIGLEC9;ITGAM;TNFAIP6;SLC2A3;SIRPB1;FCAR;HK3;MMP25;FCGR3B;ADGRE3;SIRPA;PGLYRP1;CAMP;CR1;MME;CD300A;SLC11A1;NFAM1;RHOG;PLAUR;MCEMP1;TNFRSF1B;CEACAM3;FGR;CLEC4D;DOK3;ADAM8;S100A8;C5AR1;FPR1;FPR2;LILRA2;ADGRG3;SDCBP;CXCR1;ALOX5;CXCR2;S100A12;GCA;HSPA6;LILRB2;LILRB3;FCGR2A;QPCT;MNDA;PTX3;SIGLEC5
GO_Biological_Process_2018	neutrophil degranulation (GO:0043312)	48_479	1.4835e-30	8.4209	3.78515e-27	578.374	royalblue	FCN1;CDA;SIGLEC9;ITGAM;TNFAIP6;C5AR1;FPR1;SLC2A3;FPR2;SIRPB1;FCAR;ADGRG3;SDCBP;HK3;MMP25;FCGR3B;CXCR1;ALOX5;ADGRE3;CXCR2;S100A12;SIRPA;PGLYRP1;CAMP;CR1;MME;GCA;CD300A;SLC11A1;NFAM1;HSPA6;RHOG;PLAUR;MCEMP1;LILRB2;LILRB3;TNFRSF1B;CEACAM3;FGR;CLEC4D;DOK3;FCGR2A;QPCT;ADAM8;MNDA;PTX3;S100A8;SIGLEC5
GO_Biological_Process_2018	neutrophil mediated immunity (GO:0002446)	48_487	3.17229e-30	8.28257	5.39606e-27	562.578	royalblue	FCN1;CDA;SIGLEC9;ITGAM;TNFAIP6;C5AR1;FPR1;SLC2A3;FPR2;SIRPB1;FCAR;ADGRG3;SDCBP;HK3;MMP25;FCGR3B;CXCR1;ALOX5;ADGRE3;CXCR2;S100A12;SIRPA;PGLYRP1;CAMP;CR1;MME;GCA;CD300A;SLC11A1;NFAM1;HSPA6;RHOG;PLAUR;MCEMP1;LILRB2;LILRB3;TNFRSF1B;CEACAM3;FGR;CLEC4D;DOK3;FCGR2A;QPCT;ADAM8;MNDA;PTX3;S100A8;SIGLEC5
Ligand_Perturbations_from_GEO_down	interleukin-4 human PBMC GSE59184 ligand:146	34_285	3.28068e-24	10.0251	8.56257e-22	542.095	royalblue	PFKFB3;CXCL8;NCF1;BCL2A1;TNFAIP6;C5AR1;NCF1C;PTGS2;HIF1A;SAMSN1;FCAR;RGS2;FCGR3B;CHSY1;NAMPT;S100A12;DENND5A;MAP3K8;CYTIP;CCR1;RHOG;PLAUR;LILRB2;FOS;PILRA;TNFRSF1B;DOK3;RNF149;IL1B;TLR8;CLEC4E;MXD1;S100A8;MYO1F
Ligand_Perturbations_from_GEO_up	All-trans-retinoic acid human NB4 APL cells GDS4180 ligand:190	32_260	2.98305e-23	10.3426	1.29763e-21	536.434	royalblue	CSF3R;CXCL8;ITGAM;NCF1;NCF2;AQP9;PLEK;DYSF;ICAM3;ICAM4;SLC2A3;LILRA5;HK3;CXCR2;CD300LB;FFAR3;SIRPA;FFAR2;CCR1;LRRC25;SEMA6B;P2RY13;LINC01002;GCA;CD300A;MCEMP1;EHD1;FGR;THEMIS2;PADI4;S100A8;MYO1F
Ligand_Perturbations_from_GEO_up	Interleukin 1, beta human amnion mesenchymal cells (AMC) GDS4595 ligand:23	36_396	1.57415e-21	7.63942	5.86934e-20	365.933	royalblue	BTG2;PFKFB3;CXCL8;BCL2A1;TNFAIP6;ICAM4;ADM;ASAP1;PTGS2;SOCS3;ZFP36;NFIL3;HAS1;NAMPT;PDE4B;MAP3K8;JUNB;MCL1;KDM6B;EGR1;PLK3;EGR3;DUSP1;FOS;EREG;NFKB2;EHD1;IL1A;SLC25A37;NR4A3;IL1B;BCL3;FOSB;PTX3;MXD1;TRIB1
Ligand_Perturbations_from_GEO_up	17beta-estradiol mouse bone marrow (BM) c-kit+ stem cells (SCs) GDS3816 ligand:28	35_388	7.73497e-21	7.58035	2.52353e-19	351.035	royalblue	CSRNP1;BTG2;IFITM2;PLEK;FPR1;ADM;FPR2;MEFV;PTGS2;SOCS3;ZFP36;ARL5B;NFIL3;TMEM88;PDE4B;MAP3K8;JUNB;SH2B2;SRGN;KDM6B;EGR1;IFRD1;OSM;PLAUR;PILRA;EHD1;FGR;IL1A;SLC7A5;IL1B;BCL3;FOSB;MNDA;CLEC4E;MXD1
Ligand_Perturbations_from_GEO_down	interleukin-4 human PBMC GSE59184 ligand:147	34_349	2.48848e-21	8.18666	3.24747e-19	388.396	royalblue	FCN1;IFITM2;CSF3R;PFKFB3;CXCL8;NCF1;TNFAIP6;GPR65;C5AR1;NCF4;NCF1C;CSF2RB;HIF1A;SAMSN1;SDCBP;ZFP36;RGS2;FCGR3B;ALOX5;S100A12;DENND5A;HSPA6;RHOG;LILRB2;PILRA;TNFRSF1B;LAT2;FCGR2A;IL1B;TLR8;CLEC4E;S100A8;MYO1F;MEGF9
KEGG_2019_Human	Osteoclast differentiation	22_127	1.41678e-19	14.557	4.36367e-17	631.785	royalblue	LILRA6;SPI1;NCF1;NCF2;NCF4;FOS;LILRA1;LILRB2;LILRA2;LILRB3;SIRPB1;NFKB2;LILRA5;SOCS3;IL1A;FCGR3B;FCGR2A;IL1B;SIRPA;FOSB;LCP2;JUNB
Ligand_Perturbations_from_GEO_up	All-trans-retinoic acid human NB4 APL cells GDS4180 ligand:187	25_252	4.14661e-16	8.33667	1.20252e-14	295.277	royalblue	CSF3R;ITGAM;NCF1;NCF2;PLEK;ICAM3;ICAM4;HK3;CXCR2;CD300LB;SIRPA;FFAR2;CCR1;LRRC25;SEMA6B;P2RY13;LINC01001;GCA;CD300A;MCEMP1;FGR;THEMIS2;PADI4;S100A8;MYO1F
GO_Cellular_Component_2018	tertiary granule (GO:0070820)	22_164	4.21732e-17	11.2728	1.88093e-14	425.038	royalblue	CDA;ITGAM;CR1;TNFAIP6;CD300A;SLC11A1;FPR1;MCEMP1;SLC2A3;FPR2;LILRB2;FCAR;CLEC4D;DOK3;ADGRE3;QPCT;SIRPA;ADAM8;PTX3;PGLYRP1;CAMP;SIGLEC5
Ligand_Perturbations_from_GEO_up	All-trans-retinoic acid human NB4 APL cells (TG2-knockdown) GDS4180 ligand:196	24_237	1.03825e-15	8.50973	2.70982e-14	293.596	royalblue	CCR1;LRRC25;SEMA6B;CSF3R;LINC01002;ITGAM;GCA;NCF1;NCF2;CD300A;PLEK;DYSF;ICAM3;ICAM4;MCEMP1;SLC2A3;FGR;HK3;THEMIS2;CXCR2;FFAR2;PADI4;S100A8;MYO1F
GO_Biological_Process_2018	inflammatory response (GO:0006954)	26_252	3.92818e-17	8.67013	5.01138e-14	327.521	royalblue	CXCL8;TNFAIP6;C5AR1;FPR1;FPR2;MEFV;MMP25;NLRP6;CXCR2;PROK2;RELT;SLC11A1;NFAM1;TNFRSF10C;FOS;TNFRSF1B;TNFRSF10D;NFKB2;IL1A;NLRP12;IL1B;TLR8;ADAM8;PTX3;TLR4;S100A8
GO_Cellular_Component_2018	ficolin-1-rich granule (GO:0101002)	22_184	5.08618e-16	10.0475	1.13422e-13	353.821	royalblue	FCN1;CDA;CR1;TNFAIP6;CD300A;SLC11A1;HSPA6;FPR1;SLC2A3;FPR2;LILRB2;FCAR;HK3;CLEC4D;DOK3;ADGRE3;ALOX5;QPCT;SIRPA;ADAM8;MNDA;SIGLEC5
GO_Cellular_Component_2018	ficolin-1-rich granule membrane (GO:0101003)	14_61	1.0664e-14	19.2864	1.58538e-12	620.48	royalblue	CR1;CD300A;SLC11A1;FPR1;SLC2A3;FPR2;LILRB2;FCAR;CLEC4D;DOK3;ADGRE3;SIRPA;ADAM8;SIGLEC5
Ligand_Perturbations_from_GEO_up	17beta-estradiol mouse bone marrow-derived CD44+ stromal cells (StroCs) GDS3816 ligand:29	29_453	1.67151e-13	5.37964	3.96603e-12	158.268	royalblue	CSRNP1;CSF3R;PLEK;FPR1;FPR2;MEFV;PTGS2;SOCS3;ZFP36;ARL5B;TMEM88;ADAMTSL4;PDE4B;MAP3K8;JUNB;SH2B2;VASP;KDM6B;IFRD1;OSM;PLAUR;MCEMP1;EHD1;IL1A;IL1B;BCL3;FOSB;MNDA;CLEC4E
Ligand_Perturbations_from_GEO_up	All-trans-retinoic acid human NB4 APL cells (TG2-knockdown) GDS4180 ligand:193	20_220	2.11185e-12	7.63942	4.59327e-11	205.374	royalblue	CCR1;SEMA6B;LINC01001;CSF3R;ITGAM;GCA;NCF1;NCF2;CD300A;PLEK;ICAM3;MCEMP1;FGR;HK3;THEMIS2;CXCR2;FFAR2;PADI4;S100A8;MYO1F
Reactome_2016	Immune System Homo sapiens R-HSA-168256	56_1547	3.06677e-14	3.04194	4.69216e-11	94.6517	royalblue	FCN1;IFITM2;SIGLEC9;CSF3R;ITGAM;NCF1;NCF2;NCF4;ICAM3;ICAM4;TREM1;SIRPB1;MAP3K8;CAMP;CR1;DUSP1;CD300A;IL1R2;SLC11A1;FOS;TNFRSF1B;EREG;LAT2;CLEC4A;FGR;IL1A;HCK;CLEC4D;IL1B;ATP6V1B2;TLR8;LCP2;CLEC4E;TLR4;LILRA6;C5AR1;CSF2RB;LILRA1;MEFV;LILRA2;RASGRP4;LILRA5;SOCS3;CD300LB;S100A12;PIP5K1B;VASP;EGR1;SIGLEC10;OSM;LILRB2;LILRB3;NFKB2;FCGR2A;TREML2;SIGLEC5
Ligand_Perturbations_from_GEO_up	17beta-estradiol mouse cervical tissue GSE46890 ligand:118	26_402	2.58963e-12	5.43501	5.19918e-11	145.003	royalblue	CDA;CSF3R;C5AR1;PLEK;FPR1;FPR2;PTGS2;SAMSN1;TREM1;CXCR2;LIPN;PGLYRP1;CCR1;IL1R2;SLC11A1;PLAUR;PILRA;IL1A;CLEC4D;THEMIS2;IL1B;TLR8;ADAM8;CLEC4E;MXD1;S100A8
Ligand_Perturbations_from_GEO_up	interleukin-1&Icirc;&sup2; human fibroblast GDS4539 ligand:208	27_445	4.25356e-12	5.09867	7.92985e-11	133.5	royalblue	CSRNP1;CXCL8;TNFAIP6;PTGS2;SOCS3;MMP25;NFIL3;NAMPT;DENND5A;MAP3K8;JUNB;MCL1;KDM6B;PLK3;DUSP1;G0S2;FOS;NFKB2;EHD1;IL1A;PTPRE;SLC25A37;IL1B;BCL3;FOSB;PTX3;TRIB1
Ligand_Perturbations_from_GEO_up	neuromedin U mouse type-2 Th cell line D10.G4.1 GDS882 ligand:19	24_379	2.93288e-11	5.32139	5.10321e-10	129.057	royalblue	VASP;CDC42SE1;CCR1;SRGN;EGR1;PLK3;BTG2;DUSP1;GPR65;CREM;FOS;HIF1A;SLC7A5;ZFP36;NFIL3;NAMPT;NABP1;ADAM8;DENND5A;MAP3K8;LCP2;CYTIP;JUNB;MCL1
Ligand_Perturbations_from_GEO_up	Interleukin 1, beta human amnion mesenchymal cells (AMC) GDS4595 ligand:24	25_443	1.30161e-10	4.7423	2.12325e-09	107.945	royalblue	BTG2;CXCL8;BCL2A1;TNFAIP6;NCF2;ICAM4;PTGS2;ZFP36;HAS1;NAMPT;PDE4B;MAP3K8;JUNB;KDM6B;EGR1;EGR3;DUSP1;FOS;NFKB2;IL1A;SLC25A37;IL1B;BCL3;PTX3;TRIB1
Ligand_Perturbations_from_GEO_up	estrogen mouse alpha null aorta GDS3064 ligand:26	14_119	1.52263e-10	9.88631	2.33769e-09	223.484	royalblue	EGR1;CSRNP1;BTG2;DUSP1;IFRD1;ADM;FOS;PTGS2;PPP1R18;SOCS3;ZFP36;FOSB;MAP3K8;JUNB
Ligand_Perturbations_from_GEO_up	interleukin-4 human PBMC GSE59184 ligand:146	21_315	2.0941e-10	5.60224	3.03645e-09	124.856	royalblue	SLC2A14;DGAT2;ITGAM;NCF2;IL1R2;AQP9;PLEK;G0S2;AMPD2;ASAP1;SLC2A3;CLEC4A;FGR;PTPRE;NFIL3;HLX;QPCT;CXCR2;ATP6V1B2;MNDA;PICALM
Ligand_Perturbations_from_GEO_up	interleukin-2 mouse Cytotoxic T cell line GDS3222 ligand:207	21_317	2.35244e-10	5.5669	3.23151e-09	123.42	royalblue	EGR1;CSRNP1;BTG2;DUSP1;DCUN1D3;GPR65;OSM;FOS;LITAF;SLC7A5;SOCS3;ZFP36;NFIL3;CHSY1;PPP1R3B;BCL3;NABP1;ADAM8;CYTIP;JUNB;MCL1
Ligand_Perturbations_from_GEO_up	Interleukin-1B human myometrium GSE68171 ligand:241	22_362	4.4498e-10	5.10702	5.53046e-09	109.969	royalblue	SRGN;PFKFB3;CXCL8;BCL2A1;TNFAIP6;DUSP1;PLAUR;G0S2;PTGS2;TNFRSF1B;EREG;NFKB2;EHD1;IL1A;SLC25A37;NR4A3;IL1B;SIRPA;DENND5A;MAP3K8;PHACTR1;PTX3
Ligand_Perturbations_from_GEO_up	TGF-beta1 human IOSE - immortalized ovarian surface epithelial cell line GDS2975 ligand:255	24_432	4.27971e-10	4.66853	5.58502e-09	100.709	royalblue	CDC42SE1;CSRNP1;EGR3;CXCL8;BCL2A1;TNFAIP6;IFRD1;PLAUR;PTGS2;IL1A;PTPRE;CHSY1;PPP1R3B;HLX;IL1B;HAS1;KIAA0226L;ST20;FOSB;MXD1;TRIB1;JUNB;TLR4;MCL1
GO_Cellular_Component_2018	tertiary granule membrane (GO:0070821)	12_73	5.91748e-11	13.8137	6.59799e-09	325.321	royalblue	ITGAM;CLEC4D;CD300A;SLC11A1;SIRPA;SLC2A3;MCEMP1;ADAM8;FPR2;LILRB2;FCAR;SIGLEC5
GO_Cellular_Component_2018	specific granule (GO:0042581)	16_160	8.67312e-11	8.40336	7.73642e-09	194.691	royalblue	ITGAM;PLAUR;MCEMP1;SLC2A3;FPR2;TNFRSF1B;FCAR;ADGRG3;CEACAM3;MMP25;CLEC4D;QPCT;ADAM8;PTX3;PGLYRP1;CAMP
Ligand_Perturbations_from_GEO_up	angiotensin II mouse suprarenal aorta GSE17901 ligand:260	22_372	7.42884e-10	4.96973	8.81331e-09	104.466	royalblue	LRRC25;LILRA6;CSF3R;ITGAM;NCF1;TNFAIP6;NCF2;IL1R2;GPR65;LST1;FPR1;PILRA;MEFV;PTGS2;FGR;HCK;CLEC4D;IL1B;ADAM8;PTX3;MYO1F;SIGLEC5
KEGG_2019_Human	Leishmaniasis	12_74	6.9892e-11	13.6271	1.07634e-08	318.656	royalblue	IL1A;ITGAM;FCGR3B;CR1;FCGR2A;NCF1;NCF2;IL1B;NCF4;FOS;PTGS2;TLR4
Ligand_Perturbations_from_GEO_up	Interleukin-1 beta mouse embryonic fibroblasts GDS2641 ligand:57	16_208	4.18523e-09	6.46412	4.74932e-08	124.704	royalblue	KDM6B;EGR1;CSRNP1;BTG2;EGR3;DUSP1;IFRD1;ADM;FOS;PTGS2;HIF1A;EREG;ZFP36;FOSB;PTX3;MCL1
GO_Cellular_Component_2018	specific granule membrane (GO:0035579)	12_91	8.40971e-10	11.0814	6.25122e-08	231.561	royalblue	CEACAM3;ADGRG3;MMP25;ITGAM;CLEC4D;PLAUR;SLC2A3;MCEMP1;ADAM8;FPR2;TNFRSF1B;FCAR
Ligand_Perturbations_from_GEO_up	Interleukin-1 human epidermal keratinocyte GDS3011 ligand:227	19_323	1.22504e-08	4.94315	1.33223e-07	90.0529	royalblue	BTG2;IFITM2;CXCL8;TNFAIP6;DUSP1;NCF2;PLAUR;HIF1A;LITAF;NFKB2;EHD1;IL1A;HCAR3;ZFP36;IL1B;NAMPT;ITGA5;TRIB1;S100A8
Ligand_Perturbations_from_GEO_up	TGF-beta human A549 epithelial cells GDS3710 ligand:252	19_330	1.73045e-08	4.8383	1.80659e-07	86.4715	royalblue	KDM6B;CDA;CSRNP1;SLC2A14;PFKFB3;BCL2A1;TNFAIP6;NCF2;PLAUR;LOC284454;SLC2A3;TREM1;SLC25A37;THBD;RGS2;TMEM88;QPCT;JUNB;PDLIM7
Ligand_Perturbations_from_GEO_up	TGF-beta human A549 epithelial cells GDS3710 ligand:253	18_297	1.89971e-08	5.09295	1.90701e-07	90.5474	royalblue	KDM6B;CDA;CSRNP1;SLC2A14;BCL2A1;TNFAIP6;NCF2;PLAUR;LOC284454;SLC2A3;TREM1;THBD;RGS2;TMEM88;QPCT;ITGA5;JUNB;PDLIM7
GO_Biological_Process_2018	cellular response to cytokine stimulus (GO:0071345)	25_456	2.38938e-10	4.60711	2.4386e-07	102.07	royalblue	CSF3R;CXCL8;ITGAM;FPR1;CSF2RB;PTGS2;HIF1A;SOCS3;SBNO2;ZFP36;ALOX5;JUNB;MCL1;CCR1;EGR1;MME;IL1R2;OSM;FOS;TNFRSF1B;EREG;IL1A;HCK;NLRP12;IL1B
Ligand_Perturbations_from_GEO_up	interleukin-2 mouse Cytotoxic T cell line GDS3222 ligand:203	16_242	3.59179e-08	5.55594	3.34806e-07	95.2401	royalblue	EGR1;CSRNP1;BTG2;DUSP1;GPR65;OSM;FOS;SOCS3;ZFP36;NFIL3;PPP1R3B;NABP1;MAP3K8;CYTIP;JUNB;MCL1
Ligand_Perturbations_from_GEO_up	Interleukin-6 mouse macrophage GSE411 ligand:232	17_275	3.57487e-08	5.19481	3.45571e-07	89.074	royalblue	VASP;CCR1;PLK3;ITGAM;C5AR1;NCF4;RHOG;HIF1A;LITAF;SOCS3;ZFP36;CLEC4D;RNF149;HLX;BCL3;SIRPA;JUNB
Ligand_Perturbations_from_GEO_up	17beta-estradiol mouse cervical tissue GSE46890 ligand:119	19_348	4.03867e-08	4.58804	3.6348e-07	78.1103	royalblue	CCR1;LRRC25;CSF3R;PFKFB3;ITGAM;FPR1;PLAUR;MCEMP1;TNFRSF1B;TREM1;LILRA5;IL1A;CLEC4D;IL1B;CXCR2;LIPN;PGLYRP1;CLEC4E;S100A8
Ligand_Perturbations_from_GEO_up	TNFSF11 (RANKL) human monocyte-derived macrophage GSE72292 ligand:239	18_316	4.90442e-08	4.78672	4.26684e-07	80.5632	royalblue	SRGN;DGAT2;CXCL8;TNFAIP6;IL1R2;G0S2;FCAR;NFKB2;HCAR3;MMP25;CLEC4D;IL1B;NAMPT;PGLYRP1;CLEC4E;CYTIP;S100A8;LINC01127
Ligand_Perturbations_from_GEO_up	estradiol mouse BAL cells GSE52649 ligand:95	17_282	5.157e-08	5.06586	4.34186e-07	85.0067	royalblue	VASP;CDC42SE1;SRGN;EGR1;DUSP1;PLEK;PLAUR;AMPD2;FOS;EHD1;CLEC4D;RNF149;DDIT3;PDE4B;ADAM8;CLEC4E;MCL1
Reactome_2016	Immunoregulatory interactions between a Lymphoid and a non-Lymphoid cell Homo sapiens R-HSA-198933	15_157	6.50544e-10	8.02869	4.97666e-07	169.833	royalblue	LILRA6;SIGLEC9;CD300A;SIGLEC10;ICAM3;ICAM4;LILRA1;LILRB2;LILRA2;LILRB3;TREM1;LILRA5;TREML2;CD300LB;SIGLEC5
Ligand_Perturbations_from_GEO_up	interleukin-17A human keratinocyte GDS4601 ligand:185	18_333	1.08056e-07	4.54236	8.54621e-07	72.8622	royalblue	EGR3;CXCL8;DUSP1;IFRD1;PLAUR;PTGS2;EREG;HCAR3;IL1B;QPCT;HAS1;NAMPT;PDE4B;S100A12;MAP3K8;MXD1;SPRR2C;CAMP
Ligand_Perturbations_from_GEO_up	angiotensin II mouse suprarenal aorta GSE17901 ligand:262	19_370	1.05845e-07	4.31524	8.63295e-07	69.3083	royalblue	LRRC25;LILRA6;NCF1;NCF2;GPR65;PLEK;FPR1;PILRA;MEFV;LAT2;FGR;HCK;HK3;HAL;CLEC4D;SIRPA;ADAM8;PTX3;MYO1F
GO_Biological_Process_2018	positive regulation of cytokine production (GO:0001819)	17_220	1.26153e-09	6.49351	1.07293e-06	133.058	royalblue	FAM49B;SLC11A1;NFAM1;LILRB2;PTGS2;HIF1A;EREG;NFKB2;FGR;IL1A;DDIT3;IL1B;RARA;PDE4B;FFAR3;FFAR2;TLR4
Ligand_Perturbations_from_GEO_up	calcitriol human RWPE1 prostate epithelial cell line GDS3761 ligand:192	19_381	1.66773e-07	4.19065	1.28023e-06	65.402	royalblue	CDA;CSRNP1;EGR3;DUSP1;G0S2;ADM;FOS;PTGS2;HIF1A;EHD1;HCAR3;THBD;ZFP36;ARL5B;RNF149;IL1B;EHBP1L1;BCL3;JUNB
Ligand_Perturbations_from_GEO_up	Interleukin-6 mouse macrophage (SOCS3 KO) GSE411 ligand:233	17_316	2.63534e-07	4.5208	1.96521e-06	68.4859	royalblue	CDC42SE1;CCR1;FAM49B;HIF1A;LITAF;HCK;SDCBP;ZFP36;NFIL3;RNF149;HLX;NAMPT;BCL3;MNDA;CYTIP;JUNB;MCL1
Ligand_Perturbations_from_GEO_up	TGF-beta human A549 epithelial cells GDS3710 ligand:251	18_379	7.24276e-07	3.99104	5.251e-06	56.4257	royalblue	KDM6B;CDA;CSRNP1;SLC2A14;PFKFB3;NCF2;PLAUR;LOC284454;SLC2A3;SLC25A37;THBD;ZFP36;PPP1R3B;QPCT;FOSB;JUNB;PDLIM7;MCL1
Ligand_Perturbations_from_GEO_up	interferon-y human keratinocyte GDS4601 ligand:177	18_383	8.42513e-07	3.94936	5.94313e-06	55.2392	royalblue	CSRNP1;CXCL8;GCA;TNFAIP6;IL1R2;CREM;PLAUR;G0S2;SOCS3;HCAR3;SBNO2;FCGR3B;ADAMTSL4;S100A12;NABP1;MAP3K8;JUNB;TRIB2
Ligand_Perturbations_from_GEO_up	TGF-beta human A549 epithelial cells GDS3710 ligand:254	16_307	9.09721e-07	4.3796	6.24835e-06	60.9208	royalblue	KDM6B;CDA;CSRNP1;SLC2A14;BCL2A1;TNFAIP6;NCF2;PLAUR;SLC2A3;PPP1R18;TREM1;THBD;TMEM88;QPCT;ITGA5;JUNB
GO_Biological_Process_2018	positive regulation of acute inflammatory response (GO:0002675)	6_15	1.21987e-08	33.6134	8.89286e-06	612.502	royalblue	IL1B;OSM;FFAR3;FFAR2;ADAM8;PTGS2
Ligand_Perturbations_from_GEO_up	TGF-beta human A549 epithelial cells GDS3710 ligand:247	16_331	2.42678e-06	4.06205	1.62408e-05	52.518	royalblue	KDM6B;CSRNP1;PFKFB3;NCF2;PLAUR;LOC284454;ADM;ARID3A;ZFP36;FCGR3B;PPP1R3B;TMEM88;TREML2;BCL3;FOSB;JUNB
GO_Cellular_Component_2018	secretory granule lumen (GO:0034774)	17_317	2.75552e-07	4.50653	1.75566e-05	68.0689	royalblue	FCN1;SRGN;CDA;FAM49B;GCA;HSPA6;FGR;SDCBP;HK3;ALOX5;QPCT;S100A12;MNDA;PTX3;PGLYRP1;CAMP;S100A8
Ligand_Perturbations_from_GEO_up	nitric oxide human CD3+ T cells GDS4188 ligand:280	11_158	3.11391e-06	5.85044	2.03183e-05	74.1814	royalblue	SRGN;SDCBP;PFKFB3;CXCL8;NFIL3;GPR65;CREM;OSM;SLC2A3;CYTIP;PTENP1
Ligand_Perturbations_from_GEO_up	17beta-estradiol mouse uterus GDS1058 ligand:32	17_380	3.33012e-06	3.7594	2.11991e-05	47.4154	royalblue	CDC42SE1;EGR1;PLK3;SVIL;BTG2;ELL;DUSP1;SLC2A3;FOS;HIF1A;LITAF;SLC7A5;SOCS3;ZFP36;DENND5A;JUNB;MCL1
GO_Biological_Process_2018	response to lipopolysaccharide (GO:0032496)	13_155	4.4329e-08	7.04798	2.51346e-05	119.334	royalblue	CXCL8;SLC11A1;TNFRSF10C;LILRB2;TNFRSF1B;TNFRSF10D;ZFP36;SBNO2;PDE4B;TRIB1;JUNB;TLR4;RELT
Ligand_Perturbations_from_GEO_up	growth hormone mouse 3T3-F442A adipocytes GDS1489 ligand:10	12_196	4.23073e-06	5.14492	2.62909e-05	63.6587	royalblue	EGR1;SOCS3;BTG2;ZFP36;DUSP1;G0S2;NABP1;ADM;PTX3;FOS;JUNB;MCL1
GO_Biological_Process_2018	cytokine-mediated signaling pathway (GO:0019221)	26_633	4.22916e-08	3.45162	2.69768e-05	58.6039	royalblue	IFITM2;CSF3R;CXCL8;ITGAM;FPR1;CSF2RB;PTGS2;HIF1A;SOCS3;ALOX5;MAP3K8;JUNB;RELT;MCL1;CCR1;EGR1;IL1R2;OSM;TNFRSF10C;FOS;TNFRSF1B;EREG;TNFRSF10D;IL1A;HCK;IL1B
Ligand_Perturbations_from_GEO_up	TGF-beta human A549 epithelial cells GDS3710 ligand:250	17_390	4.70581e-06	3.663	2.85632e-05	44.933	royalblue	CDC42SE1;KDM6B;CSRNP1;SLC2A14;PFKFB3;NCF2;PLAUR;LOC284454;SLC25A37;THBD;ZFP36;PPP1R3B;QPCT;FOSB;JUNB;PDLIM7;MCL1
Ligand_Perturbations_from_GEO_up	estradiol human MCF-7 cells GDS4052 ligand:264	15_310	4.97815e-06	4.06614	2.95295e-05	49.6494	royalblue	EGR3;PFKFB3;CXCL8;NCF2;FOS;EHD1;SLC7A5;PTPRE;THBD;SBNO2;CHSY1;KIAA0226L;MKNK1;RARA;MAP3K8
Ligand_Perturbations_from_GEO_up	interleukin-17 human Bronchial epithelial cells GDS3393 ligand:199	14_278	6.56717e-06	4.23191	3.80896e-05	50.5012	royalblue	GCA;BCL2A1;PLAUR;PTGS2;TREM1;RGS2;ALOX5;QPCT;NAMPT;S100A12;PIP5K1B;MAP3K8;SPRR2C;S100A8
Ligand_Perturbations_from_GEO_up	estradiol mouse uterus GSE24525 ligand:139	13_247	8.79027e-06	4.42282	4.98752e-05	51.4899	royalblue	SRGN;EGR1;BTG2;DUSP1;ADM;FOS;LITAF;SOCS3;ARC;NFIL3;CHSY1;ADAM8;JUNB
Ligand_Perturbations_from_GEO_down	TGF-beta1 human IOSE - immortalized ovarian surface epithelial cell line GDS2975 ligand:257	16_297	5.869e-07	4.52706	5.10603e-05	64.9562	royalblue	EGR1;SVIL;DGAT2;CXCL8;G0S2;ADM;FOS;TNFRSF1B;THBD;ZFP36;RGS2;THEMIS2;NFIL3;IL1B;PTX3;TRIB2
Reactome_2016	Innate Immune System Homo sapiens R-HSA-168249	29_807	1.19257e-07	3.0198	6.08208e-05	48.1415	royalblue	FCN1;ITGAM;C5AR1;ICAM3;CSF2RB;MEFV;TREM1;RASGRP4;SIRPB1;CD300LB;S100A12;PIP5K1B;MAP3K8;CR1;DUSP1;FOS;EREG;NFKB2;LAT2;CLEC4A;FGR;HCK;CLEC4D;FCGR2A;IL1B;TLR8;LCP2;CLEC4E;TLR4
Ligand_Perturbations_from_GEO_down	Interleukin-17A human smooth muscle GDS4803 ligand:173	16_313	1.17317e-06	4.29565	7.65492e-05	58.6605	royalblue	LILRA6;SVIL;DGAT2;MME;SLC2A3;SLC7A5;SOCS3;RGS2;NR4A3;NFIL3;HRH2;IL1B;DDIT3;NAMPT;PDE4B;FOSB
Ligand_Perturbations_from_GEO_up	interleukin-1 rat chondrocyte GDS2472 ligand:228	13_262	1.6475e-05	4.16961	9.14889e-05	45.9227	royalblue	EGR1;BTG2;ADM;PTGS2;LITAF;NFKB2;SLC25A37;SDCBP;THBD;RNF149;PDE4B;MAP3K8;MCL1
GO_Cellular_Component_2018	integral component of plasma membrane (GO:0005887)	39_1463	1.66546e-06	2.24013	9.28496e-05	29.8058	royalblue	SIGLEC9;CSF3R;GPR65;C5AR1;FPR1;ICAM3;ICAM4;SLC2A3;CSF2RB;FPR2;LILRA2;SIRPB1;FCAR;ADGRE1;SDCBP;HCAR3;HAS1;CXCR2;FFAR3;FFAR2;RELT;CCR1;SEMA6B;P2RY13;CR1;MME;SLC11A1;GCGR;TNFRSF10C;LILRB2;LILRB3;TNFRSF1B;EREG;TNFRSF10D;CLEC4A;SLC7A5;TLR8;ADAM8;TLR4
Ligand_Perturbations_from_GEO_up	Interleukin-1 beta mouse embryonic fibroblasts from IRAK-4 kinase deficient mutants GDS2641 ligand:59	13_269	2.17455e-05	4.0611	0.000118241	43.6004	royalblue	EGR1;BTG2;EGR3;DUSP1;IFRD1;ADM;FOS;PTGS2;EREG;THBD;ZFP36;CHSY1;MCL1
Ligand_Perturbations_from_GEO_up	Interleukin-21 mouse CD8+ T cells GDS1030 ligand:231	13_270	2.26078e-05	4.04606	0.000120421	43.2816	royalblue	SRGN;SAMSN1;SOCS3;ZFP36;ADAMTSL4;IL1B;BCL3;NABP1;CYTIP;JUNB;TRIB2;PICALM;MCL1
KEGG_2019_Human	Staphylococcus aureus infection	8_68	1.42866e-06	9.88631	0.000146676	133.058	royalblue	ITGAM;FCGR3B;FCGR2A;C5AR1;FPR1;FPR2;FCAR;CAMP
Ligand_Perturbations_from_GEO_up	interleukin-4 human PBMC GSE59184 ligand:147	12_251	5.00613e-05	4.01754	0.00026132	39.7828	royalblue	CLEC4A;PTPRE;ITGAM;NCF2;IL1R2;QPCT;CXCR2;FPR1;G0S2;AMPD2;ASAP1;MNDA
KEGG_2019_Human	Legionellosis	7_55	3.86109e-06	10.6952	0.000297304	133.311	royalblue	CXCL8;ITGAM;CR1;IL1B;HSPA6;TLR4;NFKB2
Ligand_Perturbations_from_GEO_up	Insulin mouse Kidney GDS4839 ligand:164	14_344	6.92302e-05	3.41997	0.000354296	32.7567	royalblue	ITGAM;IL1R2;PLEK;FPR1;G0S2;PILRA;PTGS2;IL1A;CLEC4D;NFIL3;IL1B;CXCR2;CLEC4E;S100A8
Ligand_Perturbations_from_GEO_up	Thyroid hormone human Endometrial cells GDS4987 ligand:168	11_222	7.48972e-05	4.16383	0.000375927	39.5538	royalblue	EGR1;BTG2;RGS2;EGR3;NR4A3;CXCL8;LSMEM1;HSPA6;SPRR2A;MXD1;S100A8
Ligand_Perturbations_from_GEO_up	Interleukin-6 mouse macrophage (SOCS3 KO) GSE411 ligand:234	12_265	8.41906e-05	3.8053	0.000414599	35.7029	royalblue	CCR1;FAM49B;ZFP36;RNF149;HLX;NAMPT;BCL3;CSF2RB;MNDA;HIF1A;JUNB;LITAF
Ligand_Perturbations_from_GEO_up	TGF-beta human A549 epithelial cells GDS3710 ligand:248	14_352	8.83856e-05	3.34225	0.000427197	31.1959	royalblue	KDM6B;CSRNP1;PFKFB3;NCF2;PLAUR;LOC284454;ARID3A;SLC25A37;ZFP36;TMEM88;BCL3;RARA;FOSB;JUNB
Ligand_Perturbations_from_GEO_up	Growth hormone mouse Adipocytes GDS1489 ligand:171	11_232	0.000110841	3.98435	0.0005166	36.2871	royalblue	EGR1;SLC7A5;SOCS3;BTG2;ZFP36;DUSP1;G0S2;NABP1;FOS;JUNB;MCL1
Ligand_Perturbations_from_GEO_up	Interleukin 17C human keratinocyte GDS4807 ligand:172	13_315	0.000109351	3.46805	0.000518919	31.6319	royalblue	NECAB2;CXCL8;BCL2A1;TNFAIP6;DCUN1D3;PLAUR;FOS;NR4A3;CYTH4;KIAA0226L;BCL3;MAP3K8;SPRR2C
Ligand_Perturbations_from_GEO_up	transforming growth factor-beta human fibroblasts GDS4574 ligand:18	14_362	0.000118695	3.24992	0.000543497	29.3759	royalblue	EGR1;IFITM2;PFKFB3;TNFAIP6;DUSP1;PLAUR;PTGS2;HIF1A;SLC7A5;HLX;NRBF2;ITGA5;JUNB;MCL1
Ligand_Perturbations_from_GEO_up	estradiol mouse uterus GSE23241 ligand:148	12_276	0.000123576	3.65364	0.000556093	32.8778	royalblue	EGR1;SLC7A5;SOCS3;BTG2;NFIL3;CHSY1;DUSP1;ADM;FOS;JUNB;LITAF;MCL1
Ligand_Perturbations_from_GEO_up	Interleukin-6 (IL-6) mouse liver GDS3773 ligand:61	14_365	0.000129389	3.22321	0.000572382	28.8564	royalblue	EGR1;PLK3;CSRNP1;BTG2;PFKFB3;LITAF;SOCS3;ZFP36;NFIL3;DDIT3;BCL3;MAP3K8;JUNB;S100A8
GO_Cellular_Component_2018	secondary lysosome (GO:0005767)	4_13	1.28494e-05	25.8565	0.000636758	291.201	royalblue	NCF1;NCF2;NCF4;ADAM8
GO_Biological_Process_2018	cellular response to lipopolysaccharide (GO:0071222)	9_91	1.38129e-06	8.31102	0.000640794	112.136	royalblue	HCK;ZFP36;SBNO2;CXCL8;IL1B;PDE4B;LILRB2;TNFRSF1B;TLR4
GO_Biological_Process_2018	macrophage activation (GO:0042116)	5_17	1.25983e-06	24.7158	0.000642891	335.752	royalblue	SBNO2;ITGAM;SLC11A1;FPR2;TLR4
Ligand_Perturbations_from_GEO_up	estradiol mouse uterus GSE56423 ligand:92	14_374	0.000166639	3.14564	0.00072488	27.3661	royalblue	SRGN;EGR1;BTG2;DUSP1;ADM;FOS;LITAF;SOCS3;ARC;NFIL3;CHSY1;MRVI1;JUNB;MCL1
Ligand_Perturbations_from_GEO_up	Interleukin 17C human keratinocyte GDS4807 ligand:174	12_286	0.000172175	3.52589	0.000736683	30.5588	royalblue	NECAB2;CLEC4D;CXCL8;PPP1R3B;CD300A;ALOX5;IL1B;KIAA0226L;S100A12;MAP3K8;SPRR2C;CAMP
KEGG_2019_Human	Phagosome	10_152	1.44531e-05	5.52853	0.000741927	61.6132	royalblue	ITGAM;FCGR3B;FCGR2A;NCF1;NCF2;NCF4;ATP6V1B2;ITGA5;TLR4;FCAR
KEGG_2019_Human	Cytokine-cytokine receptor interaction	14_294	1.23806e-05	4.0016	0.000762644	45.2156	royalblue	CCR1;CSF3R;CXCL8;IL1R2;OSM;TNFRSF10C;CSF2RB;TNFRSF1B;TNFRSF10D;IL1A;CXCR1;IL1B;CXCR2;RELT
KEGG_2019_Human	Hematopoietic cell lineage	8_97	2.07754e-05	6.93061	0.000914119	74.724	royalblue	IL1A;CSF3R;ITGAM;CR1;MME;IL1R2;IL1B;ITGA5
Ligand_Perturbations_from_GEO_up	estriol mouse uterus GSE23241 ligand:150	13_339	0.000225127	3.22253	0.000947713	27.0655	royalblue	EGR1;BTG2;DUSP1;ADM;FOS;LITAF;SLC7A5;SOCS3;ARC;NFIL3;CHSY1;JUNB;MCL1
Reactome_2016	ROS, RNS production in response to bacteria Homo sapiens R-HSA-1222556	6_34	2.71274e-06	14.8295	0.00103762	190.077	royalblue	NCF1;NCF2;SLC11A1;NCF4;ATP6V1B2;CAMP
Ligand_Perturbations_from_GEO_up	estradiol human MCF-7 cells GDS4052 ligand:266	13_343	0.000252193	3.18495	0.0010448	26.3883	royalblue	EGR3;PFKFB3;CXCL8;NCF2;FOS;EHD1;SLC7A5;PTPRE;SBNO2;CHSY1;KIAA0226L;MKNK1;RARA
GO_Biological_Process_2018	positive regulation of chemokine production (GO:0032722)	6_34	2.71274e-06	14.8295	0.00106486	190.077	royalblue	EGR1;IL1B;FFAR3;FFAR2;HIF1A;TLR4
Ligand_Perturbations_from_GEO_up	interferon-&Icirc;&plusmn; human hepatocyte GDS4390 ligand:179	16_488	0.000261843	2.7552	0.00106783	22.7242	royalblue	CCR1;SRGN;BCL2A1;NCF1C;ADM;CSF2RB;PILRA;SAMSN1;HCK;RGS2;ARL5B;THEMIS2;HLX;DENND5A;LCP2;MNDA
Ligand_Perturbations_from_GEO_up	TGF-beta human A549 epithelial cells GDS3710 ligand:246	13_345	0.000266739	3.16648	0.00107106	26.0578	royalblue	KDM6B;CSRNP1;PFKFB3;PLAUR;LOC284454;ADM;ARID3A;FOS;ZFP36;BCL3;FOSB;JUNB;SIGLEC5
GO_Biological_Process_2018	response to molecule of bacterial origin (GO:0002237)	9_98	2.58043e-06	7.71737	0.00109733	99.3037	royalblue	CXCL8;SLC11A1;TNFRSF10C;TRIB1;TNFRSF1B;JUNB;TLR4;RELT;TNFRSF10D
Ligand_Perturbations_from_GEO_up	estradiol mouse uterus GSE23072 ligand:75	14_394	0.000283911	2.98597	0.00112274	24.3859	royalblue	SRGN;EGR1;BTG2;DUSP1;ADM;FOS;LITAF;EHD1;SLC7A5;SOCS3;NFIL3;CHSY1;JUNB;MCL1
KEGG_2019_Human	C-type lectin receptor signaling pathway	8_104	3.44791e-05	6.46412	0.00117995	66.4199	royalblue	PLK3;CLEC4D;EGR3;IL1B;BCL3;CLEC4E;PTGS2;NFKB2
KEGG_2019_Human	Pertussis	7_76	3.36575e-05	7.73994	0.00129581	79.7158	royalblue	IL1A;CXCL8;ITGAM;IL1B;FOS;ITGA5;TLR4
Ligand_Perturbations_from_GEO_up	Interleukin-6 mouse macrophage GSE411 ligand:230	12_310	0.00035937	3.25291	0.00139993	25.7994	royalblue	CCR1;SOCS3;FAM49B;ZFP36;CLEC4D;HLX;NAMPT;BCL3;LCP2;MNDA;HIF1A;LITAF
Ligand_Perturbations_from_GEO_up	estradiol human MCF-7 cells GDS4052 ligand:268	13_358	0.00037994	3.0515	0.0014583	24.0321	royalblue	EGR3;PFKFB3;CXCL8;NCF2;ADM;FOS;SLC7A5;PTPRE;SBNO2;CHSY1;KIAA0226L;RARA;SH2B2
KEGG_2019_Human	TNF signaling pathway	8_110	5.15938e-05	6.11154	0.00158909	60.3337	royalblue	SOCS3;IL1B;BCL3;MAP3K8;FOS;TNFRSF1B;PTGS2;JUNB
Ligand_Perturbations_from_GEO_up	17beta-estradiol mouse uterus GDS1058 ligand:31	11_271	0.000423515	3.41096	0.00160199	26.4926	royalblue	EGR1;PLK3;SLC7A5;SOCS3;BTG2;ZFP36;DUSP1;SLC2A3;FOS;HIF1A;LITAF
KEGG_2019_Human	Tuberculosis	10_179	5.87549e-05	4.69462	0.00164514	45.7356	royalblue	PLK3;IL1A;ITGAM;FCGR3B;CR1;FCGR2A;IL1B;CLEC4E;TLR4;CAMP
Ligand_Perturbations_from_GEO_down	interleukin-15 human PBMC GSE59184 ligand:144	13_279	3.18195e-05	3.91554	0.00166098	40.5472	royalblue	CCR1;IL1R2;C5AR1;LOC284454;AMPD2;FOS;ZFP36;RGS2;FCGR3B;CHSY1;MAP3K8;CYTIP;MYO1F
Ligand_Perturbations_from_GEO_down	Interleukin-6 mouse macrophage (SOCS3 KO) GSE411 ligand:233	13_284	3.82369e-05	3.84661	0.0016633	39.1266	royalblue	PLK3;BTG2;ITGAM;NCF1;SLC11A1;LST1;C5AR1;TNFRSF1B;PTPRE;RGS2;ATP6V1B2;SIRPA;MYO1F
GO_Biological_Process_2018	cellular response to oxygen-containing compound (GO:1901701)	14_274	5.5633e-06	4.29369	0.00177435	51.9507	royalblue	EGR1;CXCL8;NCF1;LILRB2;FOS;TNFRSF1B;SBNO2;ZFP36;NR4A3;RARA;PDE4B;FFAR3;FFAR2;TLR4
Ligand_Perturbations_from_GEO_down	TGF-beta1 human IOSE - immortalized ovarian surface epithelial cell line GDS2975 ligand:256	12_250	4.81671e-05	4.03361	0.00179595	40.0975	royalblue	EGR1;ZFP36;RGS2;DGAT2;CXCL8;THEMIS2;NFIL3;G0S2;ADM;FOS;TNFRSF1B;TRIB2
GO_Biological_Process_2018	positive regulation of neuron death (GO:1901216)	6_38	5.35133e-06	13.2685	0.00182052	161.055	royalblue	EGR1;ITGAM;DDIT3;FOS;TLR4;PICALM
GO_Biological_Process_2018	regulation of inflammatory response (GO:0050727)	11_166	5.02033e-06	5.56849	0.00182991	67.9468	royalblue	HCK;SBNO2;NLRP12;NLRP6;TNFAIP6;S100A12;FFAR2;MEFV;PTGS2;TLR4;S100A8
GO_Biological_Process_2018	positive regulation of cytokine biosynthetic process (GO:0042108)	6_40	7.29393e-06	12.605	0.00206783	149.098	royalblue	EGR1;IL1A;IL1B;TLR8;TLR4;EREG
Ligand_Perturbations_from_GEO_down	interleukin-10 human PBMC GSE59184 ligand:143	13_302	7.16265e-05	3.61734	0.00207717	34.5241	royalblue	FCN1;CXCL8;NCF1;TNFAIP6;NCF2;IL1R2;NCF1C;PILRA;CLEC4A;RGS2;QPCT;ATP6V1B2;CLEC4E
GO_Biological_Process_2018	response to lipid (GO:0033993)	10_140	7.00184e-06	6.0024	0.00210179	71.2445	royalblue	CXCL8;SLC11A1;TNFRSF10C;RARA;TRIB1;TNFRSF1B;JUNB;TLR4;RELT;TNFRSF10D
GO_Cellular_Component_2018	tertiary granule lumen (GO:1904724)	6_55	4.74699e-05	9.1673	0.00211716	91.2643	royalblue	CDA;TNFAIP6;QPCT;PTX3;PGLYRP1;CAMP
Ligand_Perturbations_from_GEO_up	estradiol (E2) mouse uterine tissue GSE61921 ligand:288	12_328	0.000593912	3.0744	0.00221444	22.839	royalblue	SRGN;EGR1;SLC7A5;SOCS3;ARC;BTG2;CHSY1;DUSP1;MRVI1;FOS;JUNB;LITAF
GO_Biological_Process_2018	regulation of phagocytosis (GO:0050764)	6_41	8.45985e-06	12.2976	0.00227214	143.638	royalblue	FGR;HCK;SLC11A1;IL1B;SIRPA;SIRPB1
Ligand_Perturbations_from_GEO_down	interleukin-10 human PBMC GDS4551 ligand:141	13_302	7.16265e-05	3.61734	0.00233682	34.5241	royalblue	FCN1;CXCL8;NCF1;TNFAIP6;NCF2;IL1R2;NCF1C;PILRA;CLEC4A;RGS2;QPCT;ATP6V1B2;CLEC4E
GO_Biological_Process_2018	regulation of MAP kinase activity (GO:0043405)	8_87	9.30179e-06	7.72723	0.00237335	89.5223	royalblue	RGS2;CD300A;DUSP1;IL1B;S100A12;ADAM8;TRIB1;TRIB2
GO_Biological_Process_2018	regulation of interferon-gamma production (GO:0032649)	6_43	1.12447e-05	11.7256	0.00249486	133.621	royalblue	FAM49B;SLC11A1;IL1B;PDE4B;RARA;TLR4
GO_Biological_Process_2018	regulation of immune response (GO:0050776)	13_251	1.0442e-05	4.35234	0.00253741	49.9199	royalblue	SIGLEC9;CD300A;ICAM3;ICAM4;LILRB2;LILRA1;PILRA;TREM1;FGR;NLRP12;NLRP6;TREML2;CD300LB
GO_Biological_Process_2018	positive regulation of interferon-gamma production (GO:0032729)	6_43	1.12447e-05	11.7256	0.00260827	133.621	royalblue	FAM49B;SLC11A1;IL1B;PDE4B;TLR8;TLR4
GO_Molecular_Function_2018	superoxide-generating NADPH oxidase activator activity (GO:0016176)	4_9	2.35093e-06	37.3483	0.00270593	484.06	royalblue	NCF1;NCF4;NCF1B;NCF1C
GO_Biological_Process_2018	positive regulation of interleukin-8 production (GO:0032757)	6_44	1.28916e-05	11.4591	0.00274107	129.018	royalblue	FCN1;IL1B;DDIT3;TLR8;FFAR2;TLR4
Ligand_Perturbations_from_GEO_up	Interleukin-1 beta mouse embryonic fibroblasts GDS2641 ligand:58	10_246	0.00076008	3.416	0.0027941	24.534	royalblue	EGR1;BTG2;IFITM2;TNFAIP6;IFRD1;NABP1;PTX3;PTGS2;HIF1A;EREG
Ligand_Perturbations_from_GEO_up	neuromedin U mouse type-2 Th cell line D10.G4.1 GDS882 ligand:21	12_346	0.000945626	2.91446	0.00342789	20.2953	royalblue	CCR1;LAT2;SRGN;EGR1;PLK3;SLC7A5;FAM49B;NAMPT;RHOG;ADAM8;LCP2;CYTIP
GO_Molecular_Function_2018	complement receptor activity (GO:0004875)	4_11	6.04275e-06	30.5577	0.0034776	367.201	royalblue	CR1;C5AR1;FPR1;FPR2
Reactome_2016	Adaptive Immune System Homo sapiens R-HSA-1280218	24_762	1.4671e-05	2.64673	0.00448934	29.4571	royalblue	VASP;LILRA6;SIGLEC9;NCF1;CD300A;NCF2;SIGLEC10;NCF4;ICAM3;ICAM4;LILRB2;LILRA1;LILRB3;LILRA2;TREM1;EREG;LILRA5;SOCS3;TREML2;CD300LB;PIP5K1B;MAP3K8;LCP2;SIGLEC5
GO_Cellular_Component_2018	ficolin-1-rich granule lumen (GO:1904813)	8_123	0.000113631	5.4656	0.00460722	49.6416	royalblue	FCN1;CDA;HK3;TNFAIP6;ALOX5;QPCT;HSPA6;MNDA
Ligand_Perturbations_from_GEO_up	TGF-beta1 mouse renal mesangial MES-13 cells GDS1892 ligand:15	11_314	0.00141245	2.94385	0.00498175	19.3188	royalblue	EGR1;CSRNP1;BTG2;DUSP1;IFRD1;PLAUR;FOS;JUNB;LITAF;PDLIM7;MCL1
Ligand_Perturbations_from_GEO_up	TGF-beta human Panc-1 cells GDS4106 ligand:16	11_314	0.00141245	2.94385	0.00505	19.3188	royalblue	CSRNP1;HCK;SLC25A37;PFKFB3;BCL2A1;PPP1R3B;QPCT;PLAUR;LOC284454;JUNB;PDLIM7
Ligand_Perturbations_from_GEO_up	interleukin-2 mouse Cytotoxic T cell line GDS3222 ligand:209	11_317	0.00152302	2.91599	0.00523036	18.9162	royalblue	SLC7A5;PTPRE;CSRNP1;SOCS3;CHSY1;PPP1R3B;DUSP1;BCL3;OSM;NABP1;CYTIP
Ligand_Perturbations_from_GEO_up	17beta-estradiol mouse uterus GSE38800 ligand:123	13_416	0.00150932	2.62605	0.00525245	17.0591	royalblue	SRGN;EGR1;BTG2;FOS;LITAF;EHD1;SLC7A5;SOCS3;ARC;NFIL3;CHSY1;JUNB;MCL1
GO_Biological_Process_2018	positive regulation of defense response (GO:0031349)	7_74	2.82692e-05	7.94913	0.0057703	83.2571	royalblue	NLRP12;TLR8;S100A12;ADAM8;TLR4;S100A8;EREG
GO_Cellular_Component_2018	cytoplasmic vesicle lumen (GO:0060205)	8_129	0.000158232	5.21139	0.00588094	45.6072	royalblue	FCN1;FGR;CDA;HK3;ALOX5;HSPA6;S100A12;S100A8
Ligand_Perturbations_from_GEO_up	Interleukin 1&Icirc;&sup2; rat insulinoma cell line (Pdx1 overexpression) GDS4332 ligand:194	11_326	0.00189802	2.83549	0.00643354	17.7699	royalblue	KDM6B;ZFP36;DUSP1;DDIT3;IFRD1;PTGS2;JUNB;LITAF;RELT;NFKB2;MCL1
KEGG_2019_Human	Fluid shear stress and atherosclerosis	8_139	0.000264038	4.83647	0.00677698	39.8497	royalblue	THBD;IL1A;NCF1;NCF2;DUSP1;IL1R2;IL1B;FOS
Ligand_Perturbations_from_GEO_up	fibroblast growth factor 2 (FGF2) human embryonic fibroblast GDS2422 ligand:9	11_335	0.00234513	2.75931	0.00784715	16.7088	royalblue	VASP;EHD1;EGR1;SLC7A5;CSRNP1;ZFP36;CHSY1;ADM;SLC2A3;TRIB1;PDLIM7
GO_Biological_Process_2018	positive regulation of immune response (GO:0050778)	6_54	4.27125e-05	9.33707	0.00838315	93.9404	royalblue	ITGAM;FFAR3;TLR8;FFAR2;ADAM8;EREG
Reactome_2016	Class A/1 (Rhodopsin-like receptors) Homo sapiens R-HSA-373076	14_323	3.50877e-05	3.64232	0.00894736	37.3617	royalblue	CCR1;P2RY13;CXCL8;GPR65;C5AR1;FPR1;FPR2;HCAR3;CXCR1;HRH2;CXCR2;PROK2;FFAR3;FFAR2
GO_Biological_Process_2018	regulation of hormone biosynthetic process (GO:0046885)	3_7	5.62204e-05	36.0144	0.00925461	352.445	royalblue	EGR1;FFAR3;HIF1A
GO_Biological_Process_2018	cellular defense response (GO:0006968)	6_56	5.26421e-05	9.0036	0.00926319	88.7034	royalblue	NCF1;NCF2;C5AR1;CXCR2;MNDA;LILRB2
GO_Biological_Process_2018	cellular response to lipid (GO:0071396)	10_178	5.60482e-05	4.72099	0.0095338	46.2152	royalblue	ZFP36;SBNO2;CXCL8;PDE4B;RARA;FFAR3;FFAR2;LILRB2;TNFRSF1B;TLR4
GO_Biological_Process_2018	granulocyte chemotaxis (GO:0071621)	6_56	5.26421e-05	9.0036	0.00959402	88.7034	royalblue	ADGRE2;CXCL8;CXCR2;PDE4B;S100A12;S100A8
Ligand_Perturbations_from_GEO_up	interleukin-17 human keratinocyte GDS4601 ligand:180	12_396	0.00291795	2.54647	0.00964033	14.8634	royalblue	EGR1;SLC2A14;ADAMTSL4;IL1R2;QPCT;ICAM3;G0S2;NABP1;SLC2A3;CSF2RB;ITGA5;PTGS2
Ligand_Perturbations_from_GEO_up	Interleukin-15 mouse CD8+ T cells GDS1030 ligand:229	10_296	0.00298973	2.83897	0.00975401	16.5017	royalblue	SLC7A5;SOCS3;FAM49B;CREM;NABP1;DENND5A;LCP2;LYST;PICALM;MCL1
GO_Biological_Process_2018	regulation of chemokine production (GO:0032642)	4_18	5.24759e-05	18.6741	0.00991794	184.037	royalblue	FFAR3;FFAR2;HIF1A;TLR4
Ligand_Perturbations_from_GEO_up	17beta-estradiol mouse uterus GSE38800 ligand:125	12_399	0.00310102	2.52733	0.00999217	14.5979	royalblue	SRGN;EGR1;SLC7A5;SOCS3;ARC;BTG2;NFIL3;CHSY1;FOS;JUNB;LITAF;MCL1
GO_Biological_Process_2018	cellular response to molecule of bacterial origin (GO:0071219)	7_84	6.43374e-05	7.0028	0.0102598	67.5866	royalblue	ZFP36;SBNO2;CXCL8;PDE4B;LILRB2;TNFRSF1B;TLR4
Ligand_Perturbations_from_GEO_up	TGF-beta1 human IOSE - immortalized ovarian surface epithelial cell line GDS2975 ligand:256	11_350	0.00327742	2.64106	0.0104318	15.1087	royalblue	CDC42SE1;CSRNP1;BCL2A1;TNFAIP6;CHSY1;HLX;HAS1;PTGS2;MXD1;TRIB1;JUNB
Ligand_Perturbations_from_GEO_up	Interleukin-1 beta mouse embryonic fibroblasts from IRAK-4 kinase deficient mutants GDS2641 ligand:60	11_351	0.00334885	2.63353	0.0105307	15.0089	royalblue	VASP;EGR1;THBD;TNFAIP6;CHSY1;IFRD1;FOS;PTGS2;HIF1A;EREG;MCL1
Ligand_Perturbations_from_GEO_up	estradiol human MCF-7 breast cancer cells GDS3283 ligand:42	10_304	0.00361176	2.76426	0.0112222	15.545	royalblue	CDC42SE1;EGR1;EGR3;CHSY1;RARA;FOS;MEFV;MXD1;S100A8;SH2B2
Reactome_2016	Interleukin-1 processing Homo sapiens R-HSA-448706	3_7	5.62204e-05	36.0144	0.0122882	352.445	royalblue	IL1A;IL1B;NFKB2
GO_Biological_Process_2018	immune response-activating cell surface receptor signaling pathway (GO:0002429)	4_20	8.15467e-05	16.8067	0.0126101	158.224	royalblue	C5AR1;FPR1;FPR2;LILRA2
KEGG_2019_Human	Salmonella infection	6_86	0.000566776	5.86281	0.0134282	43.8277	royalblue	IL1A;CXCL8;IL1B;RHOG;FOS;TLR4
GO_Biological_Process_2018	negative regulation of cytokine biosynthetic process (GO:0042036)	4_21	9.97967e-05	16.0064	0.0141462	147.457	royalblue	NLRP12;ZFP36;BCL3;TRIB2
GO_Biological_Process_2018	positive regulation of leukocyte cell-cell adhesion (GO:1903039)	4_21	9.97967e-05	16.0064	0.0145504	147.457	royalblue	FAM49B;NR4A3;SIRPA;SIRPB1
GO_Biological_Process_2018	mRNA transcription (GO:0009299)	4_21	9.97967e-05	16.0064	0.0149783	147.457	royalblue	DDIT3;C5AR1;HIF1A;EREG
KEGG_2019_Human	IL-17 signaling pathway	6_93	0.000857722	5.42152	0.0155399	38.2826	royalblue	CXCL8;IL1B;FOSB;FOS;PTGS2;S100A8
Ligand_Perturbations_from_GEO_up	neuromedin U mouse type-2 Th cell line D10.G4.1 GDS882 ligand:20	10_320	0.00516219	2.62605	0.0156667	13.8298	royalblue	VASP;CCR1;SRGN;SLC7A5;RNF149;NAMPT;CREM;LCP2;CYTIP;HIF1A
KEGG_2019_Human	Rheumatoid arthritis	6_91	0.000764957	5.54068	0.0157071	39.7582	royalblue	IL1A;CXCL8;IL1B;ATP6V1B2;FOS;TLR4
Ligand_Perturbations_from_GEO_up	17beta-estradiol mouse uterus GSE38800 ligand:121	11_372	0.00516113	2.48486	0.0158477	13.0868	royalblue	SRGN;EGR1;SOCS3;ARC;BTG2;NFIL3;CHSY1;FOS;JUNB;LITAF;MCL1
GO_Cellular_Component_2018	phagocytic vesicle (GO:0045335)	6_83	0.000468664	6.07472	0.0160788	46.5665	royalblue	NCF1;NCF2;SLC11A1;NCF4;ADAM8;PGLYRP1
KEGG_2019_Human	NF-kappa B signaling pathway	6_95	0.000958926	5.30739	0.0164083	36.8847	royalblue	CXCL8;BCL2A1;IL1B;PTGS2;TLR4;NFKB2
Reactome_2016	GPCR ligand binding Homo sapiens R-HSA-500792	16_447	9.6643e-05	3.00791	0.0164293	27.8066	royalblue	CCR1;P2RY13;CXCL8;GCGR;GPR65;C5AR1;FPR1;ADM;FPR2;HCAR3;CXCR1;HRH2;CXCR2;PROK2;FFAR3;FFAR2
KEGG_2019_Human	MAPK signaling pathway	11_295	0.000854878	3.13346	0.0164564	22.1365	royalblue	IL1A;DUSP1;IL1B;MKNK1;DDIT3;HSPA6;MAP3K8;FOS;RASGRP4;EREG;NFKB2
KEGG_2019_Human	Fc gamma R-mediated phagocytosis	6_91	0.000764957	5.54068	0.0168291	39.7582	royalblue	VASP;HCK;FCGR2A;NCF1;ASAP1;PIP5K1B
Reactome_2016	Cross-presentation of particulate exogenous antigens (phagosomes) Homo sapiens R-HSA-1236973	3_8	8.9162e-05	31.5126	0.0170522	293.857	royalblue	NCF1;NCF2;NCF4
Ligand_Perturbations_from_GEO_up	estradiol human MCF-7 breast cancer cells GDS3283 ligand:43	12_433	0.00590301	2.32888	0.017709	11.9525	royalblue	EGR1;SLC7A5;SVIL;SLC2A14;EGR3;PFKFB3;CHSY1;KIAA0226L;RARA;FOS;MXD1;HIF1A
GO_Biological_Process_2018	podosome assembly (GO:0071800)	3_9	0.000132568	28.0112	0.0182836	250.096	royalblue	NCF1;NCF1B;NCF1C
Ligand_Perturbations_from_GEO_up	Interleukin-17A human smooth muscle GDS4803 ligand:175	10_330	0.00636929	2.54647	0.0188907	12.8756	royalblue	DOK3;CXCL8;TMEM88;NAMPT;BCL3;MAP3K8;PTGS2;CYTIP;JUNB;NFKB2
Ligand_Perturbations_from_GEO_up	17beta-estradiol rat ischemic cerebral cortex GDS2311 ligand:263	11_385	0.00662452	2.40096	0.019427	12.0456	royalblue	EGR1;SLC7A5;SDCBP;ARC;BTG2;ZFP36;DUSP1;DDIT3;FOS;JUNB;LITAF
GO_Biological_Process_2018	positive regulation of interleukin-6 production (GO:0032755)	5_43	0.000152303	9.77135	0.0204526	85.8867	royalblue	IL1B;TLR8;LILRB2;TLR4;EREG
Ligand_Perturbations_from_GEO_up	interleukin-12 human PBMC peripheral blood mononuclear cells GDS3498 ligand:197	10_338	0.00748455	2.4862	0.0217052	12.1697	royalblue	EGR1;SOCS3;RNF149;OSM;CREM;TLR8;NABP1;MCEMP1;MAP3K8;PPP1R18
KEGG_2019_Human	NOD-like receptor signaling pathway	8_178	0.00134695	3.77679	0.0218348	24.9643	royalblue	NLRP12;CXCL8;NLRP6;IL1B;NAMPT;MEFV;TLR4;CAMP
GO_Biological_Process_2018	positive regulation of vascular endothelial growth factor production (GO:0010575)	4_24	0.000172285	14.0056	0.0225429	121.378	royalblue	IL1A;IL1B;PTGS2;HIF1A
KEGG_2019_Human	Toll-like receptor signaling pathway	6_104	0.00153257	4.84809	0.0236016	31.4196	royalblue	CXCL8;IL1B;TLR8;MAP3K8;FOS;TLR4
GO_Biological_Process_2018	complement receptor mediated signaling pathway (GO:0002430)	3_10	0.00018772	25.2101	0.0239483	216.317	royalblue	C5AR1;FPR1;FPR2
Ligand_Perturbations_from_GEO_down	TGF-beta1 human IOSE - immortalized ovarian surface epithelial cell line GDS2975 ligand:255	8_168	0.000929253	4.0016	0.0242535	27.9357	royalblue	SLC2A14;ZFP36;NFIL3;THEMIS2;ADM;FOS;TNFRSF1B;TRIB2
Ligand_Perturbations_from_GEO_up	interleukin-2 mouse Cytotoxic T cell line GDS3222 ligand:210	11_400	0.00869761	2.31092	0.0249459	10.9647	royalblue	EGR1;PTPRE;SOCS3;NFIL3;CHSY1;PPP1R3B;DUSP1;OSM;NABP1;AMPD2;CYTIP
KEGG_2019_Human	Transcriptional misregulation in cancer	8_186	0.00177858	3.61435	0.0260859	22.8858	royalblue	SPI1;NR4A3;CXCL8;ITGAM;BCL2A1;IL1R2;DDIT3;RARA
Ligand_Perturbations_from_GEO_up	estradiol human MCF-7 cells GDS4052 ligand:265	9_298	0.0096348	2.53793	0.0273335	11.782	royalblue	SLC7A5;THBD;EGR3;CXCL8;BCL2A1;KIAA0226L;MAP3K8;FOS;PTGS2
Reactome_2016	Dectin-2 family Homo sapiens R-HSA-5621480	3_10	0.00018772	25.2101	0.0287211	216.317	royalblue	CLEC4A;CLEC4D;CLEC4E
GO_Biological_Process_2018	positive regulation of inflammatory response (GO:0050729)	6_73	0.000233284	6.90687	0.0290353	57.7639	royalblue	NLRP12;OSM;S100A12;ADAM8;TLR4;S100A8
GO_Biological_Process_2018	response to cytokine (GO:0034097)	8_138	0.000251379	4.87151	0.0305425	40.3778	royalblue	NLRP12;IFITM2;MME;SLC11A1;MEFV;JUNB;MCL1;NFKB2
GO_Biological_Process_2018	pattern recognition receptor signaling pathway (GO:0002221)	5_48	0.000258147	8.7535	0.0306355	72.3213	royalblue	FCN1;TLR8;FFAR2;TLR4;S100A8
GO_Biological_Process_2018	regulation of vascular endothelial growth factor production (GO:0010574)	4_27	0.000276692	12.4494	0.0313768	101.993	royalblue	IL1A;IL1B;PTGS2;HIF1A
GO_Biological_Process_2018	regulation of defense response (GO:0031347)	6_75	0.000270548	6.72269	0.0313774	55.2273	royalblue	FGR;HCK;SBNO2;NLRP12;NLRP6;PTGS2
Ligand_Perturbations_from_GEO_down	estradiol mouse hematopoietic stem cells (HSCs) GSE52711 ligand:96	10_267	0.00141071	3.14733	0.0334723	20.658	royalblue	LAT2;EGR1;SDCBP;ZFP36;DUSP1;PLEK;SIRPA;SLC2A3;CAMP;S100A8
GO_Biological_Process_2018	positive regulation of vascular endothelial growth factor receptor signaling pathway (GO:0030949)	3_12	0.000338139	21.0084	0.0338338	167.9	royalblue	IL1B;ITGA5;HIF1A
Ligand_Perturbations_from_GEO_up	estradiol human MCF-7 cells GSE26834 ligand:135	9_310	0.0122377	2.43969	0.0343445	10.7425	royalblue	SLC7A5;PTPRE;HCK;ARC;EGR3;GCA;GPR65;KIAA0226L;FOS
GO_Biological_Process_2018	regulation of hormone secretion (GO:0046883)	3_12	0.000338139	21.0084	0.0345105	167.9	royalblue	OSM;FFAR3;FFAR2
GO_Biological_Process_2018	receptor internalization (GO:0031623)	5_50	0.000313319	8.40336	0.0347579	67.8008	royalblue	CXCL8;CXCR1;CXCR2;ADM;PICALM
GO_Biological_Process_2018	cellular response to fatty acid (GO:0071398)	3_12	0.000338139	21.0084	0.0352148	167.9	royalblue	DGAT2;FFAR3;FFAR2
KEGG_2019_Human	Complement and coagulation cascades	5_79	0.00252221	5.31858	0.035311	31.8191	royalblue	THBD;ITGAM;CR1;C5AR1;PLAUR
GO_Biological_Process_2018	negative regulation of lymphocyte proliferation (GO:0050672)	4_29	0.000367537	11.5908	0.0353876	91.6683	royalblue	CD300A;LST1;MNDA;LILRB2
GO_Biological_Process_2018	regulation of interleukin-8 biosynthetic process (GO:0045414)	3_12	0.000338139	21.0084	0.0359485	167.9	royalblue	BCL3;TLR8;TLR4
GO_Biological_Process_2018	superoxide metabolic process (GO:0006801)	4_29	0.000367537	11.5908	0.0360681	91.6683	royalblue	NCF1;NCF2;NCF1B;NCF1C
KEGG_2019_Human	Malaria	4_49	0.002723	6.85989	0.0364646	40.5146	royalblue	CXCL8;CR1;IL1B;TLR4
GO_Biological_Process_2018	regulation of interleukin-2 biosynthetic process (GO:0045076)	3_12	0.000338139	21.0084	0.0367133	167.9	royalblue	IL1A;ZFP36;IL1B
GO_Biological_Process_2018	neutrophil chemotaxis (GO:0030593)	5_53	0.000412262	7.9277	0.0389588	61.7873	royalblue	CXCL8;CXCR2;PDE4B;S100A12;S100A8
Ligand_Perturbations_from_GEO_down	interleukin-10 human PBMC GSE59184 ligand:142	10_276	0.00180221	3.0447	0.039198	19.2387	royalblue	FCN1;RGS2;CXCL8;NCF1;TNFAIP6;NCF2;IL1R2;NCF1C;PILRA;EREG
GO_Molecular_Function_2018	phosphatidylinositol-3,4-bisphosphate binding (GO:0043325)	4_24	0.000172285	14.0056	0.0396601	121.378	royalblue	NCF1;PLEK;NCF1B;NCF1C
GO_Biological_Process_2018	regulation of cytokine secretion (GO:0050707)	4_31	0.000477919	10.843	0.0435504	82.9067	royalblue	SRGN;FGR;IL1A;NLRP12
GO_Biological_Process_2018	positive regulation of interleukin-1 beta production (GO:0032731)	4_31	0.000477919	10.843	0.0443422	82.9067	royalblue	EGR1;NLRP12;TLR8;TLR4
GO_Biological_Process_2018	neutrophil activation (GO:0042119)	3_14	0.000549702	18.0072	0.0492128	135.164	royalblue	CXCL8;CXCR2;LILRA2
GO_Molecular_Function_2018	tumor necrosis factor-activated receptor activity (GO:0005031)	4_24	0.000172285	14.0056	0.0495751	121.378	royalblue	TNFRSF10C;TNFRSF1B;RELT;TNFRSF10D
Ligand_Perturbations_from_GEO_up	estradiol human MCF-7 cells GDS4052 ligand:267	9_331	0.0180075	2.2849	0.0499996	9.17837	royalblue	SLC7A5;EGR3;CXCL8;BCL2A1;KIAA0226L;ADM;MAP3K8;FOS;PTGS2
KrasnowSingleCellData	Neutrophil	93	4.84914e-93	NA	1.6972e-91	NA	royalblue	FCGR3B;IFITM2;IL1R2;NAMPT;S100A8;FPR1;CSF3R;ADGRG3;MMP25;CXCR1;MME;G0S2;SLC11A1;LUCAT1;SLC25A37;SRGN;AQP9;MXD1;NCF1C;CDA;TREM1;CMTM2;FOS;ABTB1;CXCR2;TRIB1;MNDA;FCGR2A;CLEC4E;C5AR1;RGS2;S100A12;PGLYRP1;BCL2A1;FFAR2;DUSP1;GCA;RNF149;SPI1;SIRPB1;ZDHHC18;KDM6B;PLAUR;MCL1;MEGF9;DYSF;DGAT2;TNFRSF10C;SLC2A3;NCF4;PHOSPHO1;VASP;CEACAM3;PDLIM7;CA4;SOCS3;PFKFB3;FPR2;PROK2;JUNB;SAMSN1;CLEC4D;CXCL8;NFAM1;CR1;…
KrasnowSingleCellData	OLR1posClassicalMonocyte	99	1.54645e-73	NA	2.7063e-72	NA	royalblue	AQP9;NAMPT;IL1B;HIF1A;G0S2;BCL2A1;SLC25A37;SRGN;S100A8;FCN1;CXCL8;PFKFB3;TNFRSF1B;CLEC4E;MXD1;S100A12;FPR1;PLAUR;LITAF;LOC731424;TNFAIP6;FCAR;TREM1;LUCAT1;FPR2;LCP2;EHD1;MCEMP1;LILRB2;SLC7A5;VASP;EREG;LINC01272;SIRPA;ATP6V1B2;IL1A;C5AR1;SLC11A1;MAP3K8;ITGA5;HCK;LST1;SLC2A3;SOCS3;SEMA6B;CSF3R;KDM6B;MCL1;FCGR2A;CCR1;SPI1;DENND5A;SAMSN1;ADGRE2;CLEC4D;PLEK;DGAT2;LILRA5;LILRB3;TLR4;PDE4B;PTGS2;OSM;DUS…
KrasnowSingleCellData	IntermediateMonocyte	80	2.36473e-62	NA	2.75885e-61	NA	royalblue	LILRB2;LST1;LILRA5;FCN1;IL1B;LINC01272;ADGRE2;NAMPT;FGR;SOCS3;LILRA1;THBD;FPR1;HCK;C5AR1;CD300A;LRRC25;S100A8;HRH2;CLEC4E;FPR2;TNFRSF1B;RNF149;PTPRE;SLC11A1;SPI1;MNDA;DUSP1;LILRB3;RGS2;FOS;BCL2A1;NCF2;IFITM2;TRIB1;TLR4;FCAR;FCGR2A;LILRA2;LYST;PILRA;CCR1;SIGLEC10;FFAR3;GCA;MEFV;NFIL3;MXD1;FFAR2;NFAM1;SSH2;P2RY13;JUNB;EREG;TLR8;BRE-AS1;AQP9;CDA;HLX;RHOG;SLC2A3;AMPD2;CLEC4A;THEMIS2;LILRA6;VASP;CSF3R…
KrasnowSingleCellData	ClassicalMonocyte	77	4.14787e-56	NA	3.62939e-55	NA	royalblue	S100A8;S100A12;MNDA;FCN1;GCA;LST1;CDA;CSF3R;MEGF9;CLEC4E;FPR1;NCF2;CLEC4A;TLR4;LILRA5;FGR;RGS2;SLC11A1;CLEC4D;NAMPT;MCL1;ITGAM;CR1;NFAM1;FCAR;CCR1;LILRA2;ADM;NCF1C;NFIL3;ATP6V1B2;MXD1;SOCS3;SPI1;AQP9;PTPRE;TLR8;LILRB3;QPCT;SIRPB1;SLC2A3;HRH2;PADI4;GLT1D1;DOK3;PICALM;USP15;EREG;SSH2;RNF149;EHBP1L1;FOS;LILRA6;LRRC25;THBD;C5AR1;LILRB2;HLX;NCF1;SLC25A37;FPR2;MYO1F;MAP3K8;DUSP1;TNFRSF1B;LINC01272;RHOG…
KrasnowSingleCellData	EREGposDendritic	70	9.41065e-47	NA	6.58746e-46	NA	royalblue	NAMPT;EREG;PLAUR;FCGR2A;THBD;MXD1;C5AR1;FPR1;IL1B;TREM1;G0S2;LST1;RGS2;CXCL8;HIF1A;OSM;FCN1;MCL1;SOCS3;SLC25A37;SEMA6B;SRGN;LITAF;FCAR;LILRB2;ATP6V1B2;PFKFB3;LCP2;CREM;ADGRE2;LUCAT1;PDE4B;FOS;PICALM;CLEC4E;RNF149;IL1R2;SPI1;FOSB;SAMSN1;SLC2A3;SLC11A1;PTPRE;LAT2;HRH2;SLC7A5;FPR2;LINC01272;DUSP1;SIRPA;KDM6B;BCL3;LILRB3;FGR;TLR4;BCL2A1;NCF2;QPCT;MAP3K8;CSRNP1;VASP;HCK;CHSY1;ITGA5;NFIL3;PLEK;PDLIM7;A…
KrasnowSingleCellData	NonclassicalMonocyte	53	3.77736e-30	NA	2.20346e-29	NA	royalblue	LST1;LINC01272;LILRB2;LRRC25;IFITM2;LILRA5;FCN1;LILRA1;PILRA;SPI1;FGR;HCK;SIGLEC10;TNFRSF1B;LILRA2;LYST;C5AR1;CDA;LILRB3;DUSP1;BCL2A1;NCF2;ADGRE2;RNF149;RHOG;P2RY13;ADGRE1;SLC11A1;CD300A;HK3;NAMPT;MNDA;THEMIS2;VASP;ICAM4;CYTIP;FPR2;CEACAM3;SSH2;FPR1;AMPD2;ATP6V1B2;RARA;MYO1F;RELT;ICAM3;FFAR2;ADM;NFAM1;TLR4;EHBP1L1;TRIB1;BRE-AS1
KrasnowSingleCellData	MastCell.BasophilT2	34	1.29411e-14	NA	5.6789e-14	NA	royalblue	RGS2;GPR65;SDCBP;SRGN;FOSB;CREM;NR4A3;SAMSN1;KDM6B;PTGS2;EGR3;SLC2A3;BRE-AS1;LOC284454;SOCS3;MCL1;CSRNP1;JUNB;PLAUR;HIF1A;ZFP36;NFKB2;EHD1;ALOX5;LAT2;PLK3;EGR1;CSF2RB;TMEM88;BTG2;BCL2A1;BCL3;LYST;MAP3K8
KrasnowSingleCellData	Macrophage	40	1.29804e-14	NA	5.6789e-14	NA	royalblue	MCEMP1;TREM1;MME;LINC01272;SLC11A1;SVIL;LOC731424;ADAMTSL4;C5AR1;NCF2;SIRPA;SPI1;PILRA;ALOX5;HCK;FPR1;FPR2;FCGR2A;MNDA;ATP6V1B2;PDLIM7;PLAUR;AQP9;IL1B;BCL2A1;NCF4;HK3;DENND5A;GCA;SIRPB1;SDCBP;THEMIS2;THBD;CAMP;VASP;RNF149;IL1A;CXCL8;TNFAIP6;PTX3
KrasnowSingleCellData	IGSF21posDendritic	28	3.45045e-09	NA	1.34184e-08	NA	royalblue	FCGR2A;EGR1;FOS;MCL1;NCF4;DUSP1;CCR1;CXCL8;SPI1;PICALM;P2RY13;THBD;MNDA;PTPRE;FOSB;SIRPA;C5AR1;HSPA6;ZFP36;TLR4;ITGAM;LCP2;CYTH4;PILRA;CHSY1;TRIB1;THEMIS2;LOC284454;NAMPT;PFKFB3
KrasnowSingleCellData	TREM2posDendritic	26	8.21455e-08	NA	2.87509e-07	NA	royalblue	ITGAM;PILRA;C5AR1;CLEC4E;FCGR2A;NCF2;SIRPA;HCK;LILRB3;SPI1;QPCT;ATP6V1B2;MNDA;PDLIM7;TREM1;ALOX5;RNF149;THEMIS2;NCF1C;PLAUR;NCF1;CAMP;SDCBP;MCEMP1;SLC11A1;G0S2
KrasnowSingleCellData	MyeloidDendriticT2	17	2.79305e-07	NA	8.88699e-07	NA	royalblue	LST1;MNDA;SPI1;IL1R2;CLEC4A;ADAM8;THEMIS2;PTPRE;P2RY13;PILRA;FCGR2A;FAM49B;LILRB3;PICALM;MCL1;NR4A3;PLAUR
KrasnowSingleCellData	MyeloidDendriticT1	20	6.4731e-07	NA	1.88799e-06	NA	royalblue	ADAM8;SPI1;NR4A3;PLEK;IL1R2;G0S2;HCK;ASAP1;TRIB1;QPCT;KIAA0226L;NFKB2;PICALM;NABP1;BCL2A1;PTPRE;FAM49B;PDLIM7;VASP;CXCL8;PLAUR;LITAF;IL1B
KrasnowSingleCellData	Basal	21	5.76374e-05	NA	0.000134487	NA	royalblue	HCAR3;JUNB;MCL1;FOS;CXCL8;SOCS3;EGR1;LITAF;DUSP1;G0S2;NAMPT;IFITM2;THBD;S100A8;FAM49B;CSRNP1;ZFP36;TRIB1;FOSB;ADM;BTG2
KrasnowSingleCellData	MastCell.BasophilT1	18	5.00852e-05	NA	0.000134487	NA	royalblue	RGS2;SAMSN1;FOS;LOC284454;EGR1;DUSP1;ALOX5;SRGN;LAT2;FOSB;BTG2;JUNB;ZFP36;PTGS2;DDIT3;CSF2RB;GPR65;SDCBP
KrasnowSingleCellData	ProliferatingMacrophage	29	5.76127e-05	NA	0.000134487	NA	royalblue	MCEMP1;MME;TREM1;ADAMTSL4;SIRPA;LINC01272;SLC11A1;PDLIM7;SVIL;NCF4;NCF2;FPR1;SIRPB1;MNDA;HCK;PILRA;DENND5A;LOC731424;GCA;ALOX5;CAMP;PLAUR;SPI1;BCL2A1;CXCL8;SDCBP;IL1B;TNFAIP6;PTX3
KrasnowSingleCellData	NaturalKiller	19	0.000251432	NA	0.000550008	NA	royalblue	IFITM2;PPP1R18;LITAF;CYTIP;FAM49B;CDC42SE1;MYO1F;THEMIS2;GPR65;CD300A;CXCR2;PLEK;ADAM8;ICAM3;BTG2;FGR;TAGAP;ZFP36;TNFRSF1B
Ligand_Perturbations_from_GEO_up	interferon-&Icirc;&plusmn; human hepatocyte GDS4390 ligand:179	141_488	3.03738e-151	19.5226	7.92755e-149	6766.13	tan	IFITM1;SAMD9L;CD80;IFIT5;UBE2L6;IFI35;KLHDC7B;JADE2;IFIT1;TMEM140;IFIT3;IFI44L;IFIT2;HERC5;ZFYVE26;NUB1;SMCHD1;RNF114;DHX58;EPSTI1;TNFSF10;TRIM25;TRIM26;LGALS9;CMTR1;TRIM21;TRIM22;HERC6;IL15RA;RSAD2;SP110;LMO2;TAP2;TAP1;TRAFD1;HLA-E;GBP1P1;IFI27;CMPK2;PRKD2;LAP3;CARD16;C19ORF66;CNP;TRANK1;ZC3HAV1;DDX60;HELZ2;RNF213;SLC15A3;RABGAP1L;PNPT1;APOBEC3G;RARRES3;IFI44;EIF2AK2;ISG15;TDRD7;NMI;PARP14;PARP1…
Ligand_Perturbations_from_GEO_up	interleukin 28B human hepatocyte GDS4390 ligand:189	126_399	4.2692e-139	21.3371	5.57131e-137	6798.18	tan	IFITM1;SAMD9L;MT1M;IFIT5;UBE2L6;IFI35;KLHDC7B;JADE2;IFIT1;TMEM140;IFIT3;IFI44L;IFIT2;HERC5;ZFYVE26;NUB1;RNF114;DHX58;EPSTI1;TNFSF10;TRIM26;FBXO6;LGALS9;CMTR1;TRIM21;TRIM22;HERC6;ZBP1;RSAD2;SP110;LMO2;HRASLS2;TAP2;TAP1;TRAFD1;GTPBP1;HLA-E;GBP1P1;IFI27;CMPK2;PRKD2;LAP3;CARD16;C19ORF66;CNP;TRANK1;ZC3HAV1;DDX60;HELZ2;RNF213;SLC15A3;RABGAP1L;PNPT1;APOBEC3G;RARRES3;IFI44;EIF2AK2;ISG15;TDRD7;NMI;PARP14;…
Ligand_Perturbations_from_GEO_up	interleukin 28B human hepatocyte GDS4390 ligand:183	107_329	4.51215e-118	21.9749	3.92557e-116	5937.57	tan	IFITM1;SAMD9L;IFIT5;UBE2L6;IFI35;KLHDC7B;JADE2;IFIT1;TMEM140;IFIT3;IFI44L;IFIT2;HERC5;NUB1;DHX58;EPSTI1;TNFSF10;TRIM26;LGALS9;CMTR1;TRIM21;TRIM22;HERC6;RSAD2;SP110;LMO2;TAP2;TAP1;TRAFD1;HLA-E;GBP1P1;IFI27;CMPK2;PRKD2;LAP3;C19ORF66;CNP;TRANK1;ZC3HAV1;DDX60;HELZ2;RNF213;SLC15A3;RABGAP1L;PNPT1;APOBEC3G;RARRES3;IFI44;EIF2AK2;ISG15;TDRD7;NMI;PARP14;PARP10;BST2;CXCL10;XAF1;MYD88;RTP4;INTS12;SECTM1;CX3C…
Ligand_Perturbations_from_GEO_up	interferon-y human keratinocyte GDS4601 ligand:177	102_383	5.38101e-102	17.9945	3.51111e-100	4195.97	tan	SAMD9L;IFIT5;UBE2L6;IFI35;KLHDC7B;IFI30;TMEM140;IFIT3;IFI44L;IFIT2;LSM12;RNF114;EPSTI1;TNFSF10;FBXO6;TRIM21;TRIM22;IL15RA;RSAD2;SP110;TAP2;TAP1;HLA-E;GBP1P1;PSME2;CMPK2;KCTD14;LAP3;CARD16;IDO1;CSNK1G1;TRANK1;LYPD5;DDX60;RNF213;SLC15A3;APOBEC3G;RARRES3;ISG15;NMI;PARP14;PARP12;BST2;CXCL10;CXCL11;SP140L;XAF1;RTP4;CXCL9;CIITA;SECTM1;KIAA1551;HAPLN3;CX3CL1;IL18BP;OASL;IFIH1;CASP7;CASP4;BATF2;C5ORF56;W…
Ligand_Perturbations_from_GEO_up	interferon-&Icirc;&plusmn; human hepatocyte GDS4390 ligand:181	82_323	4.90125e-79	17.1534	2.55845e-77	3093.01	tan	RTP4;IFITM1;SAMD9L;IFIT5;SECTM1;UBE2L6;IFI35;KLHDC7B;IFIT1;TMEM140;IFIT3;IFI44L;IFIT2;IL18BP;OASL;HERC5;IFIH1;DHX58;EPSTI1;TRIM26;LGALS9;CMTR1;TRIM21;TRIM22;HERC6;BATF2;RSAD2;SP110;DDX58;TAP2;TAP1;USP30-AS1;PARP9;HLA-E;ETV7;GBP1P1;PLSCR1;CEACAM1;AIM2;IFI27;OAS1;OAS2;OAS3;IRF7;CMPK2;LAP3;CARD16;C19ORF66;SFT2D2;IRF9;SP100;SAMD9;CNP;IFI6;NLRC5;DDX60;USP18;TYMP;SLC25A28;SLC15A3;CBR3;PNPT1;APOBEC3G;ST…
Ligand_Perturbations_from_GEO_up	nterferon-&Icirc;&plusmn; human keratinocyte GDS4601 ligand:176	81_397	1.11225e-69	13.7858	4.83827e-68	2188.8	tan	IFITM3;RTP4;IFITM1;SAMD9L;CXCL9;IFIT5;UBE2L6;ADAR;IFI35;KLHDC7B;IFIT1;TMEM140;IFIT3;IFI44L;IFIT2;OASL;HERC5;IFIH1;ZFYVE26;DHX58;EPSTI1;TNFSF10;FBXO6;CMTR1;TRIM21;TRIM22;BATF2;ZBTB39;RSAD2;DTX3L;SP110;DDX58;HRASLS2;TAP1;PARP9;HLA-E;ETV7;PLSCR1;IFI27;OAS1;OAS2;OAS3;IRF2;IRF7;TRIM14;PSME2;CMPK2;LAP3;C19ORF66;TLR3;SP100;SAMD9;TRANK1;IFI6;NLRC5;DDX60;USP18;TYMP;HELZ2;RNF213;APOL1;SLC15A3;PNPT1;STAT1;R…
Ligand_Perturbations_from_GEO_up	Interleukin 1, beta human amnion mesenchymal cells (AMC) GDS4595 ligand:24	72_443	3.20259e-54	10.9816	1.19411e-52	1352.67	tan	RTP4;IFITM1;IFIT5;UBE2L6;IFI35;IFIT1;TMEM140;IFIT3;CX3CL1;IFI44L;IFIT2;OASL;HERC5;PANX1;IFIH1;RNF114;PPP3CC;DHX58;TNFSF10;TRIM22;HERC6;IL15RA;RSAD2;SP110;DDX58;TAP1;PLSCR1;SLC7A7;IFI27;OAS1;OAS2;IRF1;OAS3;IRF2;IRF7;C19ORF66;OPTN;TLR3;IRF9;IDO1;SAMD9;TRANK1;GATA6;IFI6;DDX60;USP18;APOL6;DRAM1;SLC25A28;APOL1;GBP2;SLC15A3;GBP1;APOL3;CBR3;GCH1;SLC31A2;STAT1;RARRES3;MX2;MX1;IFI44;ISG15;NMI;PARP12;PSMB8…
Reactome_2016	Interferon Signaling Homo sapiens R-HSA-913531	50_196	1.02209e-47	17.2366	1.56379e-44	1865	tan	IFITM3;IFITM1;CIITA;UBE2L6;ADAR;IFI35;IFI30;IFIT1;IFIT3;IFIT2;OASL;HERC5;MT2A;NUP62;TRIM25;TRIM26;TRIM21;TRIM22;GBP7;RSAD2;DDX58;HLA-E;IFI27;OAS1;IFNG;OAS2;IRF1;OAS3;IRF2;IRF7;TRIM14;IRF9;SP100;IFI6;USP18;NUP160;GBP2;GBP1;GBP4;STAT1;STAT2;MX2;MX1;EIF2AK2;ISG15;PSMB8;PML;BST2;TRIM38;XAF1
Ligand_Perturbations_from_GEO_up	Interleukin-1B human myometrium GSE68171 ligand:241	56_362	1.10902e-40	10.4524	3.61818e-39	961.624	tan	RTP4;SAMD9L;MT1M;IFIT5;IFI35;IFIT1;IFIT3;CX3CL1;IFI44L;IFIT2;OASL;HERC5;PANX1;IFIH1;PPP3CC;EPSTI1;TNFSF10;CD38;TRIM25;TRIM21;IL15RA;RSAD2;SP110;DDX58;TAP2;TAP1;GTPBP1;ETV7;TBC1D1;PLSCR1;OAS1;OAS2;OAS3;CMPK2;C19ORF66;IDO1;SAMD9;ZC3HAV1;USP18;SLC25A28;GBP2;GBP4;APOL2;CBR3;APOBEC3G;GCH1;MX2;MX1;IFI44;ISG15;PARP14;PARP12;DNAJA1;CXCL10;CXCL11;ZNFX1
Ligand_Perturbations_from_GEO_down	17beta-estradiol human MCF-7 cells GSE5840 ligand:85	53_324	8.84388e-40	11.0527	2.30825e-37	993.901	tan	IFITM3;IFITM1;SAMD9L;UBE2L6;ADAR;IFI35;IFI30;IFIT1;TMEM140;IFIT3;IFI44L;IFIT2;OASL;HERC5;IFIH1;TRIM25;TRIM22;RSAD2;DTX3L;SP110;DDX58;TAP2;TAP1;PARP9;SRRM1;HLA-E;PLSCR1;IFI27;OAS1;OAS2;OAS3;IRF7;PSME2;CMPK2;LAP3;C19ORF66;IRF9;SAMD9;IFI6;DDX60;PNPT1;STAT1;STAT2;IFI44;EIF2AK2;ISG15;TDRD7;NMI;PARP14;PARP12;BST2;ZNFX1;XAF1
Ligand_Perturbations_from_GEO_down	calcitriol human RWPE1 prostate epithelial cell line GDS3761 ligand:201	51_324	2.08199e-37	10.6356	2.717e-35	898.31	tan	IFITM3;IFITM1;IFIT5;UBE2L6;IFI35;IFIT1;IFIT3;IFI44L;OASL;HERC5;IFIH1;EPSTI1;CASP1;TRIM21;HERC6;DTX3L;SP110;DDX58;HEG1;TAP1;PARP9;PLSCR1;IFI27;OAS1;OAS2;IRF1;OAS3;IRF7;CMPK2;KCTD14;CARD16;C19ORF66;OPTN;IRF9;SP100;IFI6;DDX60;USP18;STAT1;RARRES3;MX1;IFI44;ISG15;TDRD7;NMI;PARP14;PARP12;PSMB8;PSMB9;BST2;XAF1
GO_Biological_Process_2018	type I interferon signaling pathway (GO:0060337)	30_65	5.44905e-38	31.185	1.39033e-34	2675.76	tan	IFITM3;IFITM1;SP100;IFI6;ADAR;IFI35;IFIT1;IFIT3;IFIT2;OASL;GBP2;RSAD2;STAT1;MX2;STAT2;MX1;ISG15;PSMB8;HLA-E;BST2;OAS1;IFI27;OAS2;IRF1;OAS3;IRF2;IRF7;XAF1;IRF9;MYD88
GO_Biological_Process_2018	cellular response to type I interferon (GO:0071357)	30_65	5.44905e-38	31.185	2.78065e-34	2675.76	tan	IFITM3;IFITM1;SP100;IFI6;ADAR;IFI35;IFIT1;IFIT3;IFIT2;OASL;GBP2;RSAD2;STAT1;MX2;STAT2;MX1;ISG15;PSMB8;HLA-E;BST2;OAS1;IFI27;OAS2;IRF1;OAS3;IRF2;IRF7;XAF1;IRF9;MYD88
Ligand_Perturbations_from_GEO_down	interleukin-4 human PBMC GSE59184 ligand:147	50_349	1.2526e-34	9.68017	1.08976e-32	755.66	tan	IFITM3;IFITM1;UBE2L6;KIAA1551;IFI30;IFIT1;IFIT3;IFI44L;IFIT2;HERC5;MT2A;CTSL;EPSTI1;TNFSF10;BLNK;CASP1;TRIM22;RSAD2;DTX3L;LMO2;RHBDF2;PLSCR1;SLC7A7;OAS1;IRF2;IRF7;PSME2;CMPK2;LAP3;CARD16;IRF9;IFI6;DDX60;ZFP36L2;TYMP;GBP1;GCH1;STAT1;MX2;STAT2;MX1;CCDC109B;IFI44;ISG15;CXCL10;CXCL11;MAFB;XAF1;PIK3AP1;MYD88
Reactome_2016	Interferon alpha/beta signaling Homo sapiens R-HSA-909733	29_68	1.76672e-35	28.8156	1.35154e-32	2305.86	tan	IFITM3;IFITM1;IFI6;ADAR;IFI35;IFIT1;USP18;IFIT3;IFIT2;OASL;GBP2;RSAD2;STAT1;MX2;STAT2;MX1;ISG15;PSMB8;HLA-E;BST2;OAS1;IFI27;OAS2;IRF1;OAS3;IRF2;IRF7;XAF1;IRF9
Reactome_2016	Cytokine Signaling in Immune system Homo sapiens R-HSA-1280215	63_620	1.11477e-34	6.86574	5.68531e-32	536.758	tan	IFITM3;IFITM1;CIITA;UBE2L6;ADAR;IFI35;IFI30;IFIT1;IFIT3;IFIT2;IL18BP;OASL;HERC5;MT2A;NUP62;BLNK;CASP1;TRIM25;TRIM26;LGALS9;TRIM21;TRIM22;IL15RA;GBP7;RSAD2;DDX58;HLA-E;PSMA4;IFI27;OAS1;IFNG;OAS2;IRF1;OAS3;IRF2;IRF7;TRIM14;PSME2;IRF9;SP100;IFI6;CUL1;USP18;NUP160;GBP2;GBP1;GBP4;BRAP;STAT1;MX2;STAT2;MX1;DAB2IP;EIF2AK2;ISG15;IFNLR1;PML;PSMB8;PSMB9;BST2;TRIM38;XAF1;MYD88
Ligand_Perturbations_from_GEO_down	nitric oxide human CD3+ T cells GDS4188 ligand:280	54_442	9.35194e-34	8.25486	6.10214e-32	627.801	tan	IFITM3;RTP4;IFITM1;SAMD9L;UBE2L6;ADAR;IFI35;IFI30;IFIT1;HAPLN3;IFIT3;IFI44L;IFIT2;HERC5;MT2A;CTSL;EPSTI1;TNFSF10;TRIM22;RSAD2;DTX3L;SP110;TAP1;PARP9;PLSCR1;PSMA4;KARS;NCL;IRF1;PSME2;CMPK2;LAP3;SAMD9;NLRC5;DDX60;GBP2;GBP1;GBP4;GCH1;STAT1;RARRES3;MX2;MX1;IFI44;GZMB;ISG15;NMI;PARP12;PSMB8;PSMB9;DNAJA1;HNRNPK;PSMG2;XAF1
Ligand_Perturbations_from_GEO_down	TGF-beta1 human IOSE - immortalized ovarian surface epithelial cell line GDS2975 ligand:257	46_297	2.02792e-33	10.465	1.05857e-31	787.788	tan	RTP4;SAMD9L;SAMD9;SECTM1;UBE2L6;TMTC1;IFI35;IFIT1;TMEM140;USP18;IFIT3;IFI44L;IFIT2;OASL;HERC5;IFIH1;DHX58;EPSTI1;CASP1;FLVCR2;TRIM25;TRIM21;APOL3;BATF2;RSAD2;DTX3L;SP110;STAT1;DDX58;MX2;STAT2;MX1;IFI44;NMI;PARP14;PARP9;PML;MAFB;OAS1;OAS2;OAS3;IRF2;IRF7;CMPK2;CARD16;TLR3
GO_Biological_Process_2018	cytokine-mediated signaling pathway (GO:0019221)	62_633	3.42405e-33	6.61799	5.82432e-30	494.725	tan	IFITM3;IFITM1;CXCL9;CIITA;CD80;LRRC3;ADAR;IFI35;IFI30;IFIT1;IFIT3;CX3CL1;IFIT2;IL18BP;OASL;MT2A;CASP1;TRIM25;TRIM26;TRIM21;TRIM22;IL10;IL15RA;RSAD2;HLA-E;CEACAM1;PSMA4;AIM2;IFI27;KARS;OAS1;IFNG;OAS2;IRF1;OAS3;IRF2;IRF7;PSME2;RHOU;IRF9;SP100;IFI6;CUL1;GBP2;GBP1;HSPA9;STAT1;MX2;STAT2;MX1;ISG15;IFNLR1;PML;PSMB8;PSMB9;BATF;BST2;CXCL10;CXCL11;TRIM38;XAF1;MYD88
Ligand_Perturbations_from_GEO_up	interleukin-15 human PBMC GSE59184 ligand:145	43_311	3.73487e-29	9.34214	1.08311e-27	611.511	tan	SAMD9L;CXCL9;NLRC5;SECTM1;UBE2L6;IFI35;DDX60;IFIT3;TYMP;MT2A;CTSL;EPSTI1;FBXO6;GBP2;GBP1;TRIM21;BATF2;WARS;GCH1;SLC31A2;DTX3L;STAT1;RARRES3;RHBDF2;TAP2;TAP1;GZMB;LILRB1;PSMB8;PSMB9;DNAJA1;CXCL10;PLSCR1;SLC7A7;MAFB;IRF1;IRF7;PSME2;RHOU;FAM26F;LAP3;PIK3AP1;IDO1
Reactome_2016	Immune System Homo sapiens R-HSA-168256	87_1547	1.01815e-28	3.79986	3.89442e-26	244.917	tan	IFITM3;IFITM1;CIITA;CD80;UBE2L6;ADAR;IFI35;IFI30;IFIT1;IFIT3;IFIT2;IL18BP;OASL;HERC5;PANX1;IFIH1;RNF115;MT2A;RNF114;CTSL;NUP62;CASP4;DHX58;BLNK;CASP1;TRIM25;TRIM26;FBXO6;LGALS9;TRIM21;TRIM22;HERC6;MB21D1;ZBP1;IL15RA;GBP7;RSAD2;DTX3L;DDX58;TAP2;TAP1;HLA-E;PJA1;PSMA4;AIM2;IFI27;OAS1;IFNG;OAS2;IRF1;OAS3;IRF2;IRF7;TRIM14;PSME2;RBCK1;TLR3;IRF9;SP100;IFI6;CUL1;NLRC5;USP18;NUP160;RNF213;GBP2;GBP1;GBP4;B…
Ligand_Perturbations_from_GEO_down	TGF-beta1 human IOSE - immortalized ovarian surface epithelial cell line GDS2975 ligand:256	37_250	3.0179e-26	10	1.31279e-24	587.627	tan	RTP4;SAMD9L;GCNT1;IFIT5;JADE2;IFIT1;TMEM140;USP18;IFIT3;IFI44L;IFIT2;OASL;IFIH1;EPSTI1;TRIM25;FLVCR2;TRIM21;BATF2;RSAD2;DTX3L;SP110;DDX58;STAT2;MX2;MX1;IFI44;PARP9;PML;MAFB;OAS1;OAS2;OAS3;IRF2;IRF7;CMPK2;TLR3;IRF9
Reactome_2016	Interferon gamma signaling Homo sapiens R-HSA-877300	26_93	2.85785e-26	18.8899	8.74502e-24	1111.05	tan	CIITA;SP100;IFI30;OASL;MT2A;TRIM25;TRIM26;GBP2;TRIM21;GBP1;TRIM22;GBP4;GBP7;STAT1;PML;HLA-E;OAS1;IFNG;OAS2;IRF1;OAS3;IRF2;IRF7;TRIM14;TRIM38;IRF9
Ligand_Perturbations_from_GEO_down	calcitriol human RWPE1 prostate epithelial cell line GDS3761 ligand:195	40_334	9.81103e-25	8.09192	3.65811e-23	447.331	tan	IFITM1;IFIT5;IFI6;UBE2L6;IFI35;IFIT1;DDX60;USP18;IFI44L;HERC5;DHX58;EPSTI1;CASP1;TRIM21;DTX3L;SP110;STAT1;DDX58;HEG1;STAT2;MX1;TAP1;ISG15;TDRD7;NMI;PARP14;PARP9;PARP12;PSMB9;BST2;IFI27;SLC6A9;OAS1;OAS2;OAS3;IRF7;CMPK2;CARD16;C19ORF66;IRF9
GO_Biological_Process_2018	interferon-gamma-mediated signaling pathway (GO:0060333)	23_70	3.34098e-25	22.2008	4.26226e-22	1251.2	tan	CIITA;SP100;STAT1;IFI30;PML;OASL;HLA-E;MT2A;OAS1;IFNG;OAS2;IRF1;OAS3;IRF2;IRF7;TRIM25;TRIM26;TRIM38;GBP2;TRIM21;GBP1;TRIM22;IRF9
Ligand_Perturbations_from_GEO_down	TGF-beta mouse embryonic fibroblasts GDS4898 ligand:244	42_439	4.20269e-22	6.46432	1.37113e-20	318.181	tan	RTP4;SP100;SAMD9L;UBE2L6;IFI35;IFIT1;DDX60;USP18;IFIT3;IFIH1;RNF213;DHX58;TNFSF10;LGALS9;GBP2;TRIM21;HERC6;ZBP1;GBP7;RSAD2;DTX3L;STAT1;MX2;STAT2;MX1;IFI44;ISG15;NMI;PARP14;PARP12;PSMB8;PSMB9;BST2;CXCL10;GRIN3A;MAFB;OAS2;ID4;IRF7;CMPK2;XAF1;TLR3
GO_Biological_Process_2018	cellular response to interferon-gamma (GO:0071346)	26_116	1.52183e-23	15.1445	1.55318e-20	795.683	tan	CIITA;SP100;IFI30;CX3CL1;OASL;MT2A;CASP1;TRIM25;TRIM26;LGALS9;GBP2;TRIM21;GBP1;TRIM22;STAT1;PML;HLA-E;OAS1;IFNG;OAS2;IRF1;OAS3;IRF2;IRF7;TRIM38;IRF9
GO_Biological_Process_2018	negative regulation of viral life cycle (GO:1903901)	20_61	4.81745e-22	22.1533	4.09724e-19	1087.39	tan	IFITM3;IFITM1;RSAD2;APOBEC3G;MX1;IFIT5;EIF2AK2;ISG15;ZC3HAV1;IFIT1;PML;OASL;BST2;PARP10;PLSCR1;OAS1;OAS2;OAS3;TRIM26;TRIM21
Ligand_Perturbations_from_GEO_up	Interleukin-6 mouse macrophage (SOCS3 KO) GSE411 ligand:233	34_316	1.21473e-19	7.26993	3.17044e-18	316.639	tan	IFITM3;OGFR;IFI35;IFIT1;USP18;IFIT3;IFIT2;IFIH1;CASP4;CASP1;TRIM25;LGALS9;GBP2;TRIM21;IL10;GBP7;RSAD2;GCH1;MX2;MX1;TAP1;TRAFD1;PML;PSMB8;PSMB9;CXCL10;PLSCR1;ZNFX1;MAFB;IRF1;PSME2;NUPR1;RIN2;MYD88
Ligand_Perturbations_from_GEO_up	interleukin-1&Icirc;&sup2; human fibroblast GDS4539 ligand:208	39_445	3.1908e-19	5.92165	7.5709e-18	252.196	tan	RTP4;SAMD9L;IFIT5;TMEM140;HAPLN3;USP18;IFIT3;IFIT2;PANX1;IFIH1;IL4I1;MT2A;APOL6;PPP3CC;DRAM1;SLC25A28;DHX58;TNFSF10;TRIM25;GBP2;GBP1;GBP4;BATF2;IL15RA;GCH1;STARD8;LMO2;TAP1;TDRD7;NMI;ETV7;CXCL10;GBP1P1;CXCL11;ZNFX1;IRF1;CMPK2;TRIM38;OPTN
GO_Biological_Process_2018	negative regulation of viral genome replication (GO:0045071)	17_50	3.1386e-19	22.973	2.28804e-16	978.771	tan	IFITM3;IFITM1;RSAD2;APOBEC3G;MX1;IFIT5;EIF2AK2;ISG15;ZC3HAV1;IFIT1;OASL;BST2;PARP10;PLSCR1;OAS1;OAS2;OAS3
GO_Biological_Process_2018	response to cytokine (GO:0034097)	24_138	4.62598e-19	11.7509	2.9508e-16	496.092	tan	IFITM3;IFITM1;CIITA;SP100;GCH1;CALCOCO2;STAT1;MX2;MX1;TRAFD1;EIF2AK2;ISG15;IFNLR1;ADAR;PML;IL18BP;BST2;NUB1;PLSCR1;CASP1;LGALS9;XAF1;TRIM21;MYD88
GO_Biological_Process_2018	regulation of viral genome replication (GO:0045069)	18_63	9.82569e-19	19.305	5.57117e-16	800.466	tan	IFITM3;IFITM1;RSAD2;APOBEC3G;MX1;IFIT5;EIF2AK2;ADAR;ISG15;ZC3HAV1;IFIT1;OASL;BST2;PARP10;PLSCR1;OAS1;OAS2;OAS3
Ligand_Perturbations_from_GEO_down	interleukin-4 human keratinocyte GDS4601 ligand:178	30_297	1.11162e-16	6.82501	3.22371e-15	250.72	tan	SLFN5;SAMD9L;SAMD9;IFIT5;MAP3K7CL;KLHDC7B;IFIT1;DDX60;USP18;IFIT3;IFI44L;IFIT2;OASL;MT2A;EPSTI1;GBP2;GBP1;TRIM22;RSAD2;STAT1;RARRES3;MX2;MX1;CCDC109B;ISG15;CXCL10;OAS2;IRF7;CMPK2;XAF1
Ligand_Perturbations_from_GEO_down	interleukin-17A human keratinocyte GDS4601 ligand:185	28_267	4.6238e-16	7.08574	1.20681e-14	250.198	tan	IFITM3;RTP4;IFITM1;SAMD9L;TRANK1;IFI6;UBE2L6;IFI35;IFI30;IFIT1;DDX60;IFIT3;IFI44L;IFIT2;HERC5;RSAD2;STAT1;MX2;MX1;IFI44;ISG15;PSMB9;BST2;IFI27;OAS1;OAS2;CMPK2;TLR3
Ligand_Perturbations_from_GEO_up	interleukin-15 human PBMC GSE59184 ligand:144	29_321	7.05845e-15	6.10424	1.53521e-13	198.904	tan	SECTM1;UBE2L6;IFIT3;MT2A;DRAM1;CTSL;GBP2;SLC15A3;GBP1;IL10;WARS;GCH1;DTX3L;STAT1;RHBDF2;TAP1;LILRB1;NMI;BATF;DNAJA1;CXCL10;SLC7A7;IRF1;PSME2;RHOU;LAP3;PIK3AP1;RIN2;IDO1
KEGG_2019_Human	Influenza A	22_171	1.02196e-14	8.6929	3.14764e-12	280.037	tan	CIITA;RSAD2;DDX58;STAT1;STAT2;MX1;EIF2AK2;ADAR;PML;IFIH1;CXCL10;OAS1;IFNG;OAS2;OAS3;TNFSF10;CASP1;IRF7;TRIM25;MYD88;IRF9;TLR3
Ligand_Perturbations_from_GEO_down	interleukin-4 human PBMC GSE59184 ligand:146	26_285	1.48901e-13	6.16406	3.533e-12	182.059	tan	MAP3K7CL;KIAA1551;CTSL;CASP4;CASP1;GBP2;GBP1;TRIM22;GCH1;STAT1;MX2;CCDC109B;LMO2;NMI;VRK2;CXCL10;SLC7A7;MAFB;IRF1;IRF2;PSME2;RHOU;CARD16;PIK3AP1;RIN2;MYD88
Ligand_Perturbations_from_GEO_down	progesterone rat ovary GDS2783 ligand:275	20_168	7.59628e-13	8.04376	1.65219e-11	224.469	tan	IFITM3;RTP4;RSAD2;MX2;MX1;IFI44;UBE2L6;ISG15;USP18;PSMB8;OASL;PSMB9;CXCL10;PSMA4;IFI27;CTSL;IRF7;PSME2;LGALS9;GBP2
Ligand_Perturbations_from_GEO_up	17beta-estradiol mouse bone marrow (BM) c-kit+ stem cells (SCs) GDS3816 ligand:28	29_388	8.99774e-13	5.05015	1.80647e-11	140.074	tan	OGFR;RTP4;IFITM1;CXCL9;IFIT1;IFIT3;IFIT2;HELZ2;IFIH1;RASGEF1B;CASP4;BLNK;CD38;GBP2;IL10;GBP7;RSAD2;GCH1;HEG1;ISG15;PARP14;CXCL10;PLSCR1;IRF1;ARHGEF3;IRF7;FAM26F;NUPR1;OPTN
Ligand_Perturbations_from_GEO_up	Interleukin-6 mouse macrophage (SOCS3 KO) GSE411 ligand:234	24_265	1.56155e-12	6.11933	2.91117e-11	166.356	tan	IFITM3;OGFR;GBP7;STAT1;TAP1;TRAFD1;IFI35;IFIT1;PSMB8;IFIT2;PSMB9;CXCL10;PLSCR1;PSMA4;MAFB;CTSL;IRF1;CASP4;CASP1;PSME2;LGALS9;GBP2;RIN2;MYD88
Ligand_Perturbations_from_GEO_down	estrogen human MCF-7 cells GSE11324 ligand:89	14_71	2.01082e-12	13.3232	4.03711e-11	358.826	tan	IFITM1;IFI6;IFI35;TMEM140;PSMB9;BST2;OAS1;IFI27;BLNK;IRF7;CMPK2;FBXO6;BAK1;IRF9
Ligand_Perturbations_from_GEO_down	interleukin-10 human PBMC GSE59184 ligand:143	25_302	3.89508e-12	5.59334	6.77744e-11	146.944	tan	IFI6;UBE2L6;ADAR;IFIT1;DDX60;IFIT3;IFI44L;ZFP36L2;IFIT2;HERC5;MT2A;CASP1;TRIM22;WARS;STAT1;MX2;MX1;ISG15;PSMB9;CXCL10;IRF2;PSME2;CMPK2;CARD16;XAF1
Ligand_Perturbations_from_GEO_down	interleukin-10 human PBMC GDS4551 ligand:141	25_302	3.89508e-12	5.59334	7.26154e-11	146.944	tan	IFI6;UBE2L6;ADAR;IFIT1;DDX60;IFIT3;IFI44L;ZFP36L2;IFIT2;HERC5;MT2A;CASP1;TRIM22;WARS;STAT1;MX2;MX1;ISG15;PSMB9;CXCL10;IRF2;PSME2;CMPK2;CARD16;XAF1
Ligand_Perturbations_from_GEO_down	estrogen human MCF-7 cells GSE11324 ligand:90	15_92	5.91789e-12	11.0165	9.65356e-11	284.809	tan	SLC31A2;ISG15;IFI35;TMEM140;IFIT1;BST2;OAS1;IFI27;BLNK;IRF7;CMPK2;FBXO6;NUPR1;BAK1;IRF9
Ligand_Perturbations_from_GEO_up	interleukin-12 human PBMC peripheral blood mononuclear cells GDS3498 ligand:197	26_338	7.53467e-12	5.19751	1.31103e-10	133.116	tan	KHDRBS1;C4ORF32;HAPLN3;IFIT3;RNF213;EPSTI1;FBXO6;GBP2;GBP1;GBP4;PNPT1;RSAD2;DTX3L;SP110;STAT1;TAP2;PARP9;HNRNPK;ZNFX1;MAFB;KARS;IRF1;ASB7;CMPK2;FAM26F;PIK3AP1
Ligand_Perturbations_from_GEO_up	17beta-estradiol mouse bone marrow-derived CD44+ stromal cells (StroCs) GDS3816 ligand:29	29_453	3.9951e-11	4.32552	6.51701e-10	103.567	tan	IFITM1;NEXN;DDX60;IFIT2;HELZ2;RASGEF1B;CASP4;BLNK;CD38;GBP2;SLC15A3;IL10;RSAD2;GCH1;SLC31A2;RHBDF2;IFI44;ISG15;PARP14;BST2;CXCL10;PLSCR1;IRF1;ARHGEF3;IRF7;SRFBP1;FAM26F;NUPR1;OPTN
KEGG_2019_Human	NOD-like receptor signaling pathway	19_178	2.02469e-11	7.21227	3.11802e-09	177.588	tan	RNF31;GBP7;STAT1;STAT2;PANX1;AIM2;OAS1;OAS2;OAS3;CASP4;CASP1;IRF7;RBCK1;CARD16;GBP2;GBP1;MYD88;IRF9;GBP4
Ligand_Perturbations_from_GEO_up	All-trans-retinoic acid human NB4 APL cells GDS4180 ligand:190	21_260	3.42392e-10	5.45738	5.25673e-09	118.944	tan	OGFR;SLFN5;SAMD9L;RARRES3;IFIT5;IFI6;TAP1;IFI35;PARP14;PARP9;PSMB8;IFIT2;HLA-E;PSMB9;CEACAM1;DRAM1;OAS1;IRF1;OAS3;CD38;LGALS9
Reactome_2016	Antiviral mechanism by IFN-stimulated genes Homo sapiens R-HSA-1169410	13_72	4.08029e-11	12.1997	8.91834e-09	291.844	tan	DDX58;STAT1;MX2;MX1;EIF2AK2;UBE2L6;ISG15;IFIT1;USP18;NUP160;HERC5;NUP62;TRIM25
Ligand_Perturbations_from_GEO_down	TGF-beta human prostate fibroblasts GSE68164 ligand:240	24_352	5.89155e-10	4.60688	9.04526e-09	97.9069	tan	RARRES3;MX1;TMTC1;JADE2;IFI30;TMEM140;RANGAP1;PARP12;FAM117B;IFIT2;BST2;LRCH2;GJD3;ZNFX1;IRF1;DHX58;EPSTI1;TNFSF10;CASP1;GBP2;SLC15A3;GBP1;GBP4;HERC6
GO_Biological_Process_2018	response to interferon-gamma (GO:0034341)	13_68	1.90303e-11	12.9173	9.71118e-09	318.864	tan	IFITM3;IFITM1;CIITA;SP100;GCH1;CALCOCO2;STAT1;CX3CL1;BST2;NUB1;CASP1;LGALS9;TRIM21
Reactome_2016	ISG15 antiviral mechanism Homo sapiens R-HSA-1169408	13_72	4.08029e-11	12.1997	1.04047e-08	291.844	tan	DDX58;STAT1;MX2;MX1;EIF2AK2;UBE2L6;ISG15;IFIT1;USP18;NUP160;HERC5;NUP62;TRIM25
Ligand_Perturbations_from_GEO_down	estrogen human MCF-7 cells GSE11324 ligand:91	15_139	2.3654e-09	7.29146	3.42982e-08	144.825	tan	SLC31A2;LMO2;UBE2L6;ISG15;IFI35;IFIT1;TMEM140;PARP12;BST2;IFI27;OAS1;BLNK;IRF7;BAK1;IRF9
Ligand_Perturbations_from_GEO_up	interleukin-10 human PBMC GSE59184 ligand:142	22_324	3.39326e-09	4.58792	4.92023e-08	89.4712	tan	IFITM3;IL10;ARF3;IFITM1;HEG1;SECTM1;LILRB1;BATF;TYMP;PLSCR1;MAFB;DRAM1;CTSL;CASP4;IRF7;FLVCR2;LAP3;PIK3AP1;RIN2;HAMP;MYD88;SLAMF1
Ligand_Perturbations_from_GEO_up	Interleukin 1&Icirc;&sup2; rat insulinoma cell line GDS4332 ligand:186	22_325	3.59164e-09	4.5738	4.93377e-08	88.9361	tan	OGFR;DTX3L;MX2;EIF2AK2;UBE2L6;ISG15;PARP14;IFI30;PSMB8;IFI44L;PSMB9;PARP8;CXCL10;RNF115;NUB1;CXCL11;NCL;IRF1;PSME2;TRIM25;LGALS9;GBP2
GO_Biological_Process_2018	response to interferon-beta (GO:0035456)	8_19	1.37419e-10	28.4495	6.375e-08	646.031	tan	IFITM3;BST2;IFITM1;PLSCR1;PNPT1;STAT1;IRF1;XAF1
GO_Biological_Process_2018	regulation of I-kappaB kinase/NF-kappaB signaling (GO:0043122)	19_204	2.17928e-10	6.29306	9.26738e-08	140.001	tan	RNF31;STAT1;IFIT5;DAB2IP;HTR2B;SECTM1;BST2;NUP62;TNFSF10;CASP1;TRIM25;LGALS9;RBCK1;CARD16;TRIM38;TRIM22;OPTN;APOL3;MYD88
Ligand_Perturbations_from_GEO_up	All-trans-retinoic acid human NB4 APL cells GDS4180 ligand:187	19_252	7.55915e-09	5.09438	9.86468e-08	95.2675	tan	OGFR;SLFN5;RARRES3;IFIT5;IFI6;TAP1;IFI35;PARP14;PARP9;PSMB8;HLA-E;PSMB9;CASP7;DRAM1;OAS1;IRF1;OAS3;CD38;LGALS9
Ligand_Perturbations_from_GEO_up	Interleukin-6 mouse macrophage GSE411 ligand:230	21_310	8.12485e-09	4.57716	1.0098e-07	85.2648	tan	IFITM3;HSPA9;SCARB2;GBP7;STAT1;TAP1;TRAFD1;IFI35;IFIT1;IFIT3;PSMB8;IFIT2;CXCL10;PSMA4;ZNFX1;CASP4;CASP1;PSME2;GBP2;MYD88;IRF9
GO_Biological_Process_2018	regulation of type I interferon production (GO:0032479)	13_85	3.58054e-10	10.3339	1.2181e-07	224.765	tan	ZBP1;DDX58;NLRC5;UBE2L6;ISG15;HERC5;IFIH1;IRF1;DHX58;IRF7;TRIM25;TRIM21;MYD88
GO_Biological_Process_2018	positive regulation of I-kappaB kinase/NF-kappaB signaling (GO:0043123)	17_163	3.4118e-10	7.04692	1.2436e-07	153.613	tan	RNF31;IFIT5;HTR2B;SECTM1;BST2;NUP62;TNFSF10;CASP1;TRIM25;LGALS9;RBCK1;CARD16;TRIM38;TRIM22;MYD88;TLR3;APOL3
GO_Biological_Process_2018	regulation of defense response to virus by host (GO:0050691)	9_30	3.28667e-10	20.2703	1.29014e-07	442.621	tan	AIM2;APOBEC3G;DTX3L;DDX58;STAT1;IFNLR1;LILRB1;IFIT1;PARP9
KEGG_2019_Human	Hepatitis C	16_155	1.32717e-09	6.97472	1.36256e-07	142.565	tan	RSAD2;DDX58;STAT1;STAT2;MX1;EIF2AK2;IFIT1;CXCL10;OAS1;IFNG;OAS2;OAS3;IRF7;BAK1;IRF9;TLR3
KEGG_2019_Human	Measles	15_138	2.13828e-09	7.3443	1.64648e-07	146.616	tan	DDX58;STAT1;STAT2;MX1;EIF2AK2;ADAR;IFIH1;OAS1;OAS2;OAS3;IRF7;BAK1;MYD88;IRF9;SLAMF1
GO_Biological_Process_2018	negative regulation of cytokine production (GO:0001818)	14_110	9.15825e-10	8.59951	2.92091e-07	178.966	tan	IL10;DDX58;NLRC5;UBE2L6;ISG15;LILRB1;HERC5;IFIH1;CEACAM1;IFNG;DHX58;TRIM25;LGALS9;SLAMF1
Reactome_2016	RIG-I/MDA5 mediated induction of IFN-alpha/beta pathways Homo sapiens R-HSA-168928	12_79	1.87079e-09	10.2634	3.57789e-07	206.263	tan	HERC5;IFIH1;DDX58;IRF1;DHX58;IRF2;IRF7;NLRC5;TRIM25;UBE2L6;ISG15;MYD88
Ligand_Perturbations_from_GEO_up	Interleukin 1&Icirc;&sup2; rat insulinoma cell line (Pdx1 overexpression) GDS4332 ligand:202	21_335	3.13241e-08	4.23558	3.71618e-07	73.1861	tan	WARS;DTX3L;MX2;DAB2IP;TRAFD1;EIF2AK2;PARP14;IFI30;PSMB8;IFI44L;PSMB9;PARP8;CXCL10;RNF115;NUB1;CXCL11;NCL;IRF1;CASP4;PSME2;GBP2
KEGG_2019_Human	Epstein-Barr virus infection	17_201	8.59157e-09	5.71467	5.29241e-07	106.136	tan	STAT1;DDX58;STAT2;TAP2;EIF2AK2;TAP1;ISG15;HLA-E;CXCL10;OAS1;OAS2;OAS3;BLNK;IRF7;BAK1;MYD88;IRF9
Reactome_2016	Class I MHC mediated antigen processing & presentation Homo sapiens R-HSA-983169	21_305	6.09968e-09	4.65219	1.03695e-06	87.9964	tan	DTX3L;TAP2;CUL1;TAP1;UBE2L6;PSMB8;PSMB9;HLA-E;PJA1;HERC5;RNF115;RNF114;RNF213;PSMA4;CTSL;ASB7;PSME2;FBXO6;RBCK1;TRIM21;HERC6
Ligand_Perturbations_from_GEO_up	3beta-Adiol(17beta-diol) human MCF7cells GSE33287 ligand:80	20_340	1.88761e-07	3.97456	2.14202e-06	61.5373	tan	IFITM1;SAMD9;SLC31A2;STAT1;DDX58;STAT2;IFI6;ISG15;IFI30;IFIT1;PARP9;RANGAP1;IFIT2;BST2;IFI27;RHOU;NUPR1;GBP2;OPTN;IRF9
Ligand_Perturbations_from_GEO_up	TNFSF11 (RANKL) human monocyte-derived macrophage GSE72292 ligand:239	19_316	2.74901e-07	4.06261	2.98955e-06	61.3732	tan	CXCL9;RSAD2;CD80;MX1;IFIT1;IFIT3;IFI44L;IFIT2;OASL;IFIH1;ETV7;IL4I1;CXCL10;CXCL11;CD38;OPTN;APOL3;IDO1;SLAMF1
GO_Biological_Process_2018	positive regulation of defense response to virus by host (GO:0002230)	7_21	1.4105e-08	22.5225	3.99877e-06	407.134	tan	AIM2;APOBEC3G;DTX3L;STAT1;DDX58;LILRB1;PARP9
GO_Biological_Process_2018	positive regulation of intracellular signal transduction (GO:1902533)	26_479	1.35547e-08	3.66755	4.06881e-06	66.4433	tan	RNF31;CXCL9;CD80;IFIT5;HTR2B;SECTM1;DDX60;NUP62;DHX58;TNFSF10;CASP1;TRIM25;LGALS9;APOL3;TRIM22;DAB2IP;EIF2AK2;BST2;CXCL10;CXCL11;PRKD2;RBCK1;CARD16;TRIM38;PIK3AP1;MYD88
Ligand_Perturbations_from_GEO_up	3beta-Adiol(17beta-diol) human MCF7cells GSE33287 ligand:79	18_311	9.88578e-07	3.91066	1.03208e-05	54.0727	tan	IFITM3;IFITM1;SAMD9;MAST4;STAT1;DDX58;IFI6;ISG15;IFI30;IFIT1;PARP9;IFIT2;OASL;BST2;IFI27;RHOU;GBP2;IRF9
Ligand_Perturbations_from_GEO_down	interleukin-10 human PBMC GSE59184 ligand:142	17_276	8.45011e-07	4.16177	1.16078e-05	58.1978	tan	GCH1;STAT1;UBE2L6;ISG15;ADAR;VRK2;ZFP36L2;CXCL10;PSMA4;KARS;NCL;IRF1;CASP1;PSME2;PSMG2;CARD16;GBP1
Ligand_Perturbations_from_GEO_down	Progesterone mouse Uterus tissue after 14 days after ovariectomy (6hrs after injection) GDS186 ligand:55	18_314	1.13471e-06	3.8733	1.4808e-05	53.0221	tan	SP100;GBP7;NMI;IFIT1;IFIT3;PSMB9;IFIT2;IFIH1;CASP4;ID4;ARHGEF3;BLNK;CASP1;TRIM25;NUPR1;GBP2;RIN2;IRF9
GO_Molecular_Function_2018	double-stranded RNA binding (GO:0003725)	10_59	1.43481e-08	11.4521	1.65146e-05	206.821	tan	IFIH1;OAS1;DDX58;OAS2;OAS3;DHX58;EIF2AK2;DDX60;TLR3;OASL
GO_Biological_Process_2018	response to interferon-alpha (GO:0035455)	6_17	1.0779e-07	23.8474	2.89501e-05	382.585	tan	IFITM3;BST2;IFITM1;MX2;EIF2AK2;ADAR
GO_Biological_Process_2018	positive regulation of sequence-specific DNA binding transcription factor activity (GO:0051091)	16_215	1.41478e-07	5.02828	3.60982e-05	79.3017	tan	IL10;RNF31;DDX58;EIF2AK2;AIM2;TRIM25;TRIM14;TRIM26;PRKD2;LGALS9;RBCK1;CARD16;TRIM38;TRIM21;TRIM22;MYD88
Ligand_Perturbations_from_GEO_up	Interleukin 1&Icirc;&sup2; rat insulinoma cell line GDS4332 ligand:184	17_307	3.60334e-06	3.74153	3.6172e-05	46.895	tan	OGFR;DTX3L;EIF2AK2;UBE2L6;PARP14;IFI44L;PSMB9;PARP8;DNAJA1;CXCL10;RNF115;NUB1;CXCL11;IRF1;PSME2;LGALS9;GBP2
GO_Biological_Process_2018	positive regulation of cytokine production (GO:0001819)	16_220	1.93839e-07	4.914	4.71028e-05	75.952	tan	IL10;ZBP1;DDX58;HTR2B;EIF2AK2;DDX60;HLA-E;KARS;IFNG;IRF1;DHX58;IRF7;PRKD2;LGALS9;TLR3;MYD88
Reactome_2016	Antigen processing: Ubiquitination & Proteasome degradation Homo sapiens R-HSA-983168	17_260	3.66764e-07	4.41788	5.10136e-05	65.4666	tan	DTX3L;CUL1;UBE2L6;PSMB8;PSMB9;PJA1;HERC5;RNF115;RNF114;RNF213;PSMA4;PSME2;ASB7;FBXO6;RBCK1;TRIM21;HERC6
GO_Biological_Process_2018	negative regulation of type I interferon production (GO:0032480)	8_44	2.33721e-07	12.285	5.42126e-05	187.582	tan	IFIH1;HERC5;DDX58;DHX58;NLRC5;TRIM25;UBE2L6;ISG15
Reactome_2016	TRAF6 mediated IRF7 activation Homo sapiens R-HSA-933541	7_32	3.55113e-07	14.7804	5.43324e-05	219.501	tan	IFIH1;DDX58;IRF1;IRF2;IRF7;TRIM25;MYD88
GO_Biological_Process_2018	positive regulation of type I interferon production (GO:0032481)	9_62	3.07851e-07	9.8082	6.83027e-05	147.061	tan	IFIH1;ZBP1;DDX58;STAT1;IRF1;DHX58;IRF7;TLR3;MYD88
Reactome_2016	Negative regulators of RIG-I/MDA5 signaling Homo sapiens R-HSA-936440	7_34	5.53371e-07	13.911	7.05548e-05	200.419	tan	IFIH1;HERC5;DDX58;NLRC5;TRIM25;UBE2L6;ISG15
Ligand_Perturbations_from_GEO_up	Interleukin 1&Icirc;&sup2; rat insulinoma cell line (Pdx1 overexpression) GDS4332 ligand:204	16_296	9.45421e-06	3.6523	9.13907e-05	42.2537	tan	WARS;TRAFD1;PSMB8;PARP8;PSMB9;BST2;CXCL10;RNF115;NUB1;CXCL11;IFI27;IRF1;CASP4;PSME2;LGALS9;GBP2
GO_Biological_Process_2018	positive regulation of NF-kappaB transcription factor activity (GO:0051092)	12_128	4.55002e-07	6.33446	9.67448e-05	92.5019	tan	RNF31;AIM2;TRIM25;TRIM14;EIF2AK2;PRKD2;LGALS9;RBCK1;CARD16;TRIM38;TRIM22;MYD88
GO_Biological_Process_2018	regulation of nuclease activity (GO:0032069)	4_6	6.88944e-07	45.045	0.000140627	639.104	tan	OAS1;OAS2;OAS3;OASL
Ligand_Perturbations_from_GEO_up	Interleukin 1&Icirc;&sup2; rat insulinoma cell line (Pdx1 overexpression) GDS4332 ligand:200	16_309	1.61162e-05	3.49864	0.000150226	38.6099	tan	DTX3L;DAB2IP;TRAFD1;PARP14;PSMB8;IFI44L;PSMB9;PARP8;CXCL10;RNF115;NUB1;CXCL11;IRF1;CASP4;PSME2;GBP2
GO_Biological_Process_2018	regulation of innate immune response (GO:0045088)	9_69	7.85564e-07	8.81316	0.000154182	123.885	tan	PLSCR1;STAT1;IRF1;STAT2;DHX58;TRAFD1;PARP9;USP18;HLA-E
Ligand_Perturbations_from_GEO_down	estradiol human MCF-7 cells GSE46924 ligand:163	13_206	1.29116e-05	4.26397	0.000160473	48.0012	tan	MX1;IFI6;IFI44;IFIT1;DDX60;IFI44L;BST2;OAS1;BLNK;CMPK2;C19ORF66;RIN2;IRF9
Ligand_Perturbations_from_GEO_up	17beta-estradiol mouse thymus GSE2889 ligand:156	17_353	2.23227e-05	3.25396	0.000200904	34.8496	tan	IFITM3;CNP;STAT1;TAP2;IFI30;IFIT1;USP18;PSMB8;ZFP36L2;PSMB9;DNAJC7;CTSL;NCL;IRF7;EPC1;RBCK1;LGALS9
Ligand_Perturbations_from_GEO_down	17beta-estradiol mouse ovarian cancer cells GSE45271 ligand:94	16_311	1.74472e-05	3.47614	0.000206987	38.0858	tan	SP100;SAMD9L;SP110;GCNT1;LMO2;IFI44;TMTC1;IFI44L;CEACAM1;SLC7A7;MAFB;TNFSF10;CASP1;RHOU;PIK3AP1;GBP4
Ligand_Perturbations_from_GEO_down	progesterone mouse uterine horn GDS187 ligand:48	15_278	1.83586e-05	3.64573	0.000208331	39.7582	tan	SP100;GBP7;TAP1;IFIT1;USP18;IFIT3;IFIT2;PSMB9;IFIH1;SLC7A7;ARHGEF3;BLNK;CASP1;TRIM25;RIN2
GO_Biological_Process_2018	positive regulation of innate immune response (GO:0045089)	7_38	1.23404e-06	12.4467	0.000233234	169.339	tan	ZBP1;PLSCR1;DHX58;NLRC5;DDX60;TLR3;HLA-E
KEGG_2019_Human	Herpes simplex virus 1 infection	22_492	4.59526e-06	3.02131	0.00023589	37.1334	tan	SP100;ZNF350;STAT1;DDX58;STAT2;TAP2;TAP1;EIF2AK2;PML;HLA-E;BST2;IFIH1;OAS1;IFNG;OAS2;OAS3;IRF7;ZNF613;BAK1;TLR3;MYD88;IRF9
Ligand_Perturbations_from_GEO_up	Interleukin-1 human epidermal keratinocyte GDS3011 ligand:227	16_323	2.76891e-05	3.347	0.000240895	35.125	tan	IFITM3;TAP1;UBE2L6;ARHGAP17;IFIT3;HLA-E;TYMP;PANX1;CXCL10;MT2A;IFI27;IRF1;OAS3;PSME2;GBP1;OPTN
Ligand_Perturbations_from_GEO_up	Interleukin-13 human Breast cancer - MCF10CA1a cell line (pLKO-shSCR) GSE57677 ligand:242	16_324	2.87448e-05	3.33667	0.000242013	34.8917	tan	SAMD9L;C5ORF56;DTX3L;RARRES3;HTR2B;PARP14;IFIT3;PSMB9;OASL;CASP7;APOL6;IRF1;ID4;LGALS9;TLR3;TRIM22
GO_Biological_Process_2018	response to type I interferon (GO:0034340)	4_7	1.58879e-06	38.61	0.000289557	515.542	tan	SP100;MX1;ISG15;IFIT1
GO_Biological_Process_2018	regulation of viral entry into host cell (GO:0046596)	6_26	1.79244e-06	15.5925	0.000315407	206.319	tan	IFITM3;IFITM1;TRIM25;TRIM26;LGALS9;TRIM38
Ligand_Perturbations_from_GEO_up	17beta-estradiol mouse uterus GSE1839 ligand:157	14_269	5.16144e-05	3.51653	0.00042098	34.7141	tan	IFITM3;IFIT1;IFIT3;PSMB8;CEACAM1;CTSL;IRF1;BLNK;IRF7;TRIM25;LGALS9;GBP2;RIN2;IRF9
Ligand_Perturbations_from_GEO_down	retinoic acid mouse CD4+ T cells pooled from spleen and mesenteric/peripheral lymph nodes GDS3840 ligand:73	12_197	3.93296e-05	4.11579	0.000427709	41.7487	tan	BST2;ZBP1;RTP4;IFITM1;IFNG;GZMB;ISG15;IFI35;IFIT1;GBP2;IFIT3;IRF9
Reactome_2016	Innate Immune System Homo sapiens R-HSA-168249	30_807	3.72128e-06	2.51181	0.000437966	31.4012	tan	CD80;CUL1;NLRC5;UBE2L6;HERC5;PANX1;IFIH1;CTSL;CASP4;DHX58;CASP1;TRIM25;TRIM21;MB21D1;BRAP;ZBP1;DDX58;DAB2IP;ISG15;PSMB8;PSMB9;HLA-E;PSMA4;AIM2;IRF1;IRF2;IRF7;PSME2;TLR3;MYD88
Ligand_Perturbations_from_GEO_down	17beta-estradiol human MCF-7 cells GSE8597 ligand:259	12_203	5.26578e-05	3.99414	0.000549747	39.3491	tan	ZNFX1;SLC31A2;OAS1;MX2;MX1;BLNK;CMPK2;UBE2L6;C19ORF66;BAK1;IFIT1;TMEM140
Ligand_Perturbations_from_GEO_up	neuromedin U mouse type-2 Th cell line D10.G4.1 GDS882 ligand:20	15_320	9.16216e-05	3.16723	0.000724644	29.4484	tan	IFITM3;IL10;OGFR;HSPA9;GCH1;UTP3;ISG15;IFI35;USP18;TYMP;IFIH1;HNRNPK;PSMA4;NCL;ADPRM
KEGG_2019_Human	Antigen processing and presentation	8_77	1.81883e-05	7.02001	0.000800286	76.6215	tan	CIITA;IFNG;CTSL;TAP2;TAP1;PSME2;IFI30;HLA-E
Ligand_Perturbations_from_GEO_up	Interleukin-6 (IL-6) mouse liver GDS3773 ligand:61	16_365	0.000117448	2.96187	0.000901589	26.8034	tan	RNF31;RTP4;RSAD2;STAT1;MX2;STAT2;GATA6;UBE2L6;IFIT3;PLSCR1;IRF1;B3GALT1;CMPK2;HAMP;MYD88;IRF9
GO_Biological_Process_2018	negative regulation of natural killer cell mediated cytotoxicity (GO:0045953)	4_9	5.58708e-06	30.03	0.000950362	363.215	tan	CEACAM1;LILRB1;LGALS9;HLA-E
Ligand_Perturbations_from_GEO_down	calcitriol human RWPE1 prostate epithelial cell line GDS3761 ligand:192	12_219	0.000108822	3.70233	0.0010924	33.7867	tan	HERC5;GCH1;GCNT1;ARHGEF3;RBBP8;KCTD14;TMTC1;IFIT1;WDR43;ZFP36L2;MYD88;PJA1
GO_Biological_Process_2018	positive regulation of interferon-alpha production (GO:0032727)	5_19	6.73308e-06	17.7809	0.00110835	211.744	tan	IFIH1;DDX58;STAT1;IRF7;TLR3
KEGG_2019_Human	Necroptosis	11_162	3.06246e-05	4.58792	0.00117905	47.6855	tan	ZBP1;RNF31;IFNG;STAT1;STAT2;TNFSF10;CASP1;EIF2AK2;RBCK1;IRF9;TLR3
Ligand_Perturbations_from_GEO_down	insulin-like growth factor I (IGF-1) human MCF-7 cells GSE26834 ligand:138	13_257	0.000126752	3.41781	0.00122527	30.669	tan	IFITM1;ZNF350;LMO2;NMI;KIAA1551;ZFYVE26;MT2A;DRAM1;BLNK;ADPRM;RIN2;OPTN;HERC6
GO_Biological_Process_2018	positive regulation of cytokine-mediated signaling pathway (GO:0001961)	6_33	7.90363e-06	12.285	0.00126038	144.327	tan	ZBP1;CASP4;NLRC5;CASP1;PARP14;PARP9
KEGG_2019_Human	Cytosolic DNA-sensing pathway	7_63	3.94486e-05	7.50751	0.00135002	76.13	tan	ZBP1;CXCL10;AIM2;DDX58;CASP1;IRF7;ADAR
Ligand_Perturbations_from_GEO_up	Interleukin 1&Icirc;&sup2; rat insulinoma cell line (Pdx1 overexpression) GDS4332 ligand:206	14_310	0.000229738	3.05144	0.0016656	25.5667	tan	WARS;TRAFD1;UBE2L6;PSMB8;PSMB9;CXCL10;RNF115;CXCL11;IFI27;CTSL;IRF1;CASP4;PSME2;GBP2
Ligand_Perturbations_from_GEO_up	All-trans-retinoic acid human NB4 APL cells (TG2-knockdown) GDS4180 ligand:196	12_237	0.000227298	3.42114	0.00169499	28.7008	tan	OGFR;CASP7;APOL6;RARRES3;IRF1;OAS3;CD38;IFI35;PARP14;PSMB8;HLA-E;PSMB9
GO_Biological_Process_2018	negative regulation of viral process (GO:0048525)	5_21	1.15002e-05	16.0875	0.00177835	182.966	tan	IFITM3;APOBEC3G;STAT1;TRIM14;TRIM21
Ligand_Perturbations_from_GEO_down	estradiol human MCF-7 cells GSE26834 ligand:137	13_268	0.000191675	3.27753	0.00178668	28.0547	tan	ZNF350;GATA6;PARP8;PARP11;DRAM1;IRF1;ARHGEF3;BLNK;PXDC1;NUPR1;GBP2;RIN2;HERC6
Ligand_Perturbations_from_GEO_down	TGF-beta1 human IOSE - immortalized ovarian surface epithelial cell line GDS2975 ligand:255	10_168	0.000208301	4.02188	0.0018747	34.0916	tan	RTP4;BATF2;MAFB;IRF2;GCNT1;JADE2;IFIT1;TMEM140;IFIT3;ZFP36L2
GO_Biological_Process_2018	regulation of defense response (GO:0031347)	8_75	1.49603e-05	7.20721	0.00218121	80.0729	tan	HERC5;IRF1;CASP4;DHX58;CASP1;PIK3AP1;USP18;MYD88
GO_Biological_Process_2018	regulation of interferon-gamma-mediated signaling pathway (GO:0060334)	5_22	1.4703e-05	15.3563	0.00220675	170.876	tan	IFNG;STAT1;NLRC5;PARP14;PARP9
Ligand_Perturbations_from_GEO_down	estradiol human MCF-7 cells GDS4052 ligand:268	12_242	0.000275204	3.35046	0.00239428	27.467	tan	DDX58;GCNT1;ID4;BLNK;TRIM38;TMEM140;GBP2;GBP1;LPIN2;IFIT3;IFIT2;PARP8
KEGG_2019_Human	RIG-I-like receptor signaling pathway	7_70	7.82595e-05	6.75676	0.00241039	63.8884	tan	IFIH1;CXCL10;DDX58;DHX58;IRF7;TRIM25;ISG15
Ligand_Perturbations_from_GEO_up	Interleukin 1&Icirc;&sup2; rat insulinoma cell line (Pdx1 overexpression) GDS4332 ligand:194	14_326	0.000382318	2.90167	0.00269689	22.834	tan	OGFR;DTX3L;DAB2IP;TRAFD1;PARP14;PSMB9;PARP8;CXCL10;CXCL11;NCL;IRF1;ID4;PSME2;GBP2
GO_Biological_Process_2018	response to lipopolysaccharide (GO:0032496)	11_155	2.03103e-05	4.79512	0.00287899	51.8083	tan	IL10;CXCL10;CXCL11;CXCL9;GCH1;CD80;CASP1;DAB2IP;LILRB1;LGALS9;CARD16
GO_Molecular_Function_2018	NAD+ ADP-ribosyltransferase activity (GO:0003950)	5_18	5.02186e-06	18.7688	0.00289008	229.011	tan	PARP10;PARP11;PARP14;PARP9;PARP8
GO_Molecular_Function_2018	RNA binding (GO:0003723)	42_1387	7.63257e-06	2.04603	0.00292836	24.1085	tan	KHDRBS1;DBR1;NIP7;IFIT5;ADAR;ZC3HAV1;IFIT1;DDX60;WDR43;IFIT3;ZFP36L2;IFIT2;OASL;HERC5;HELZ2;IFIH1;DHX58;SAP18;TRIM25;HSPA9;PNPT1;APOBEC3G;UTP3;DDX58;EIF2AK2;TDRD7;RANGAP1;GTPBP1;PARP12;SRRM1;BST2;HNRNPK;EIF5;ZNFX1;KARS;OAS1;OAS2;NCL;OAS3;SRFBP1;TLR3;RBMS2
Reactome_2016	Antigen processing-Cross presentation Homo sapiens R-HSA-1236975	8_82	2.89027e-05	6.59196	0.00294807	68.8964	tan	PSMA4;CTSL;TAP2;TAP1;PSME2;PSMB8;HLA-E;PSMB9
Reactome_2016	Adaptive Immune System Homo sapiens R-HSA-1280218	27_762	2.71205e-05	2.39413	0.00296388	25.1748	tan	IFITM1;CD80;CUL1;UBE2L6;IFI30;HERC5;RNF115;RNF114;RNF213;CTSL;BLNK;FBXO6;TRIM21;HERC6;DTX3L;TAP2;TAP1;LILRB1;PSMB8;PSMB9;HLA-E;PJA1;PSMA4;ASB7;PSME2;RBCK1;PIK3AP1
GO_Biological_Process_2018	protein ubiquitination (GO:0016567)	21_506	2.32023e-05	2.80419	0.00303593	29.9242	tan	BRAP;RNF31;DTX3L;CUL1;ISG15;KLHDC7B;PSMB8;PSMB9;PJA1;HERC5;RNF115;NUB1;RNF114;RNF213;PSMA4;PSME2;TRIM25;FBXO6;RBCK1;TRIM21;HERC6
GO_Biological_Process_2018	positive regulation of immune effector process (GO:0002699)	5_24	2.31623e-05	14.0766	0.00311046	150.239	tan	IFNG;DHX58;LILRB1;LGALS9;DDX60
GO_Biological_Process_2018	protein polyubiquitination (GO:0000209)	15_283	2.26098e-05	3.58132	0.00311831	38.3098	tan	RNF31;DTX3L;CUL1;PSMB8;PSMB9;HERC5;RNF115;RNF114;RNF213;PSMA4;PSME2;FBXO6;RBCK1;TRIM21;HERC6
Ligand_Perturbations_from_GEO_up	All-trans-retinoic acid human NB4 APL cells (TG2-knockdown) GDS4180 ligand:193	11_220	0.000458115	3.37838	0.00314652	25.9743	tan	OGFR;RARRES3;IRF1;OAS3;CD38;IFI35;LGALS9;PARP14;PSMB8;HLA-E;PSMB9
GO_Molecular_Function_2018	adenylyltransferase activity (GO:0070566)	5_21	1.15002e-05	16.0875	0.00330918	182.966	tan	OAS1;KARS;OAS2;OAS3;OASL
Ligand_Perturbations_from_GEO_up	interleukin-10 human PBMC GSE59184 ligand:143	13_298	0.000529951	2.94758	0.00345793	22.2328	tan	IFITM3;IL10;IFITM1;STARD8;HEG1;LILRB1;BATF;PLSCR1;MAFB;DRAM1;CTSL;LAP3;PIK3AP1
Ligand_Perturbations_from_GEO_up	interleukin-10 human PBMC GDS4551 ligand:141	13_298	0.000529951	2.94758	0.0035466	22.2328	tan	IFITM3;IL10;IFITM1;STARD8;HEG1;LILRB1;BATF;PLSCR1;MAFB;DRAM1;CTSL;LAP3;PIK3AP1
Ligand_Perturbations_from_GEO_up	estradiol mouse mammary gland GSE48884 ligand:116	14_339	0.000563492	2.7904	0.00358711	20.876	tan	ZBP1;RTP4;RHBDF2;IFI44;EIF2AK2;ISG15;IFIT1;USP18;IFIT3;IFI44L;BST2;OAS2;IRF7;LGALS9
GO_Biological_Process_2018	positive regulation of cellular catabolic process (GO:0031331)	9_106	2.82397e-05	5.73687	0.00360268	60.0925	tan	AMER1;PNPT1;DTX3L;IFNG;ZC3HAV1;TRIM21;GTPBP1;TRIM22;OPTN
Reactome_2016	TRAF3-dependent IRF activation pathway Homo sapiens R-HSA-918233	4_14	4.18622e-05	19.305	0.00400307	194.616	tan	IFIH1;DDX58;IRF7;TRIM25
Ligand_Perturbations_from_GEO_up	17beta-estradiol mouse thymus GSE2889 ligand:155	13_307	0.000699146	2.86117	0.00434469	20.7882	tan	IFITM3;TAP2;IFI30;PSMB8;ZFP36L2;PSMB9;DNAJC7;CTSL;NCL;IRF7;PSME2;EPC1;LGALS9
GO_Biological_Process_2018	positive regulation of interferon-beta production (GO:0032728)	5_26	3.49877e-05	12.9938	0.00435469	133.323	tan	IFIH1;DDX58;IRF1;IRF7;TLR3
Reactome_2016	ER-Phagosome pathway Homo sapiens R-HSA-1236974	7_65	4.84034e-05	7.27651	0.0043563	72.2989	tan	PSMA4;TAP2;TAP1;PSME2;PSMB8;HLA-E;PSMB9
KEGG_2019_Human	Toll-like receptor signaling pathway	8_104	0.000157819	5.19751	0.00441893	45.4993	tan	CXCL10;CXCL11;CXCL9;STAT1;CD80;IRF7;MYD88;TLR3
Ligand_Perturbations_from_GEO_up	estradiol human MCF7cells GSE33287 ligand:82	13_311	0.000787807	2.82437	0.0047818	20.1837	tan	IFITM1;MAST4;IFI6;UBE2L6;ISG15;BST2;IFI27;EPSTI1;RHOU;NUPR1;GBP2;OPTN;IRF9
KEGG_2019_Human	African trypanosomiasis	5_37	0.000202959	9.13075	0.00520927	77.6343	tan	IL10;IFNG;APOL1;MYD88;IDO1
KEGG_2019_Human	Allograft rejection	5_38	0.000230905	8.89047	0.00547067	74.4444	tan	IL10;IFNG;CD80;GZMB;HLA-E
Ligand_Perturbations_from_GEO_up	Interleukin 1&Icirc;&sup2; rat insulinoma cell line GDS4332 ligand:188	13_318	0.000965726	2.7622	0.00572851	19.1769	tan	UBE2L6;PSMB8;PSMB9;PARP8;BST2;CXCL10;RNF115;CXCL11;IFI27;IRF1;PSME2;LGALS9;GBP2
GO_Biological_Process_2018	cellular response to cytokine stimulus (GO:0071345)	19_456	5.406e-05	2.81532	0.00656829	27.6616	tan	IL10;PNPT1;STAT1;STAT2;CD80;DAB2IP;LRRC3;IFNLR1;IFIT1;CX3CL1;ZFP36L2;IL18BP;BATF;CXCL10;MT2A;IRF1;CASP1;RHOU;LGALS9
GO_Molecular_Function_2018	transferase activity, transferring pentosyl groups (GO:0016763)	6_42	3.34753e-05	9.65251	0.00770602	99.4662	tan	PARP10;PARP11;PARP14;PARP9;TYMP;PARP8
GO_Biological_Process_2018	regulation of interferon-alpha production (GO:0032647)	4_16	7.43539e-05	16.8919	0.00882391	160.586	tan	IFIH1;STAT1;DDX58;IRF7
Ligand_Perturbations_from_GEO_up	neuromedin U mouse type-2 Th cell line D10.G4.1 GDS882 ligand:19	14_379	0.00163736	2.4959	0.00949669	16.0104	tan	IFITM3;IL10;OGFR;GBP7;RSAD2;TRAFD1;USP18;WDR43;IFIH1;DNAJA1;HNRNPK;EIF5;IRF1;NUP62
GO_Biological_Process_2018	positive regulation of gene expression (GO:0010628)	26_771	8.65822e-05	2.27854	0.0100416	21.3144	tan	SP100;CIITA;CD80;GATA6;WDR43;RIMS2;NUP62;EPC1;CD38;LGALS9;BRD7;IL10;WARS;DTX3L;STAT1;DDX58;LILRB1;PARP9;SETX;PLSCR1;KARS;IFNG;IRF1;IRF7;TLR3;MYD88
GO_Biological_Process_2018	SCF-dependent proteasomal ubiquitin-dependent protein catabolic process (GO:0031146)	7_72	9.37785e-05	6.56907	0.0106345	60.9253	tan	PSMA4;FBXO39;CUL1;PSME2;FBXO6;PSMB8;PSMB9
KEGG_2019_Human	Proteasome	5_45	0.000516546	7.50751	0.011364	56.8194	tan	PSMA4;IFNG;PSME2;PSMB8;PSMB9
Ligand_Perturbations_from_GEO_up	17beta-estradiol mouse cervical tissue GSE46890 ligand:119	13_348	0.00215458	2.52408	0.0122249	15.4982	tan	ZBP1;GCH1;STAT1;TAP1;PSMB8;BST2;CXCL10;OAS3;B3GALT1;TNFSF10;IRF7;GBP2;SLC15A3
GO_Biological_Process_2018	negative regulation of cell proliferation (GO:0008285)	16_363	0.000110237	2.97818	0.0122292	27.1398	tan	IL10;IFITM1;WARS;DAB2IP;CUL1;EIF2AK2;IFNLR1;SSTR2;PML;IFIT3;PARP10;KARS;IFNG;IRF1;NUP62;BRD7
Ligand_Perturbations_from_GEO_up	estrogen mouse beta null aorta GDS3064 ligand:27	12_309	0.00229811	2.62398	0.0127618	15.9425	tan	BST2;SCARB2;RTP4;RSAD2;LMO2;IRF7;UBE2L6;RHOU;ISG15;LGALS9;IFIT1;USP18
Ligand_Perturbations_from_GEO_down	Insulin mouse Kidney GDS4839 ligand:164	11_256	0.00157883	2.90329	0.0132927	18.7294	tan	IFITM3;RTP4;SLFN5;CEACAM1;MAP3K7CL;IFI44;IFIT1;IFIT3;GBP4;IFIT2;HERC6
Reactome_2016	Apoptosis Homo sapiens R-HSA-109581	10_163	0.000162862	4.14525	0.0138433	36.1574	tan	CASP7;PPP3CC;PSMA4;TNFSF10;PSME2;GZMB;BAK1;TLR3;PSMB8;PSMB9
Ligand_Perturbations_from_GEO_up	estradiol mouse mammary gland GSE48884 ligand:115	15_442	0.00257013	2.29302	0.0139751	13.6751	tan	IFITM3;IL10;ZBP1;STARD8;IFI44;ISG15;IFIT1;IFIT3;IFI44L;OAS2;ID4;IRF7;RHOU;S1PR2;IDO1
GO_Biological_Process_2018	regulation of interferon-beta production (GO:0032648)	5_34	0.000134341	9.93641	0.0142822	88.5843	tan	IFIH1;DDX58;IRF1;IRF7;TLR3
GO_Biological_Process_2018	regulation of interleukin-1 beta secretion (GO:0050706)	5_34	0.000134341	9.93641	0.0145861	88.5843	tan	PANX1;AIM2;CASP1;LGALS9;CARD16
Ligand_Perturbations_from_GEO_up	17beta-estradiol mouse cervical tissue GSE46890 ligand:118	14_402	0.00280491	2.3531	0.0149405	13.8277	tan	IFITM1;CXCL9;CIITA;STAT1;NLRC5;TAP1;CXCL10;CXCL11;IRF1;CD38;GBP2;SLC15A3;GBP4;IDO1
Reactome_2016	Programmed Cell Death Homo sapiens R-HSA-5357801	10_166	0.000188992	4.07034	0.0152188	34.8983	tan	CASP7;PPP3CC;PSMA4;TNFSF10;PSME2;GZMB;BAK1;TLR3;PSMB8;PSMB9
Ligand_Perturbations_from_GEO_down	estradiol human MCF-7 cells GDS4052 ligand:265	12_302	0.00190186	2.6848	0.0155121	16.8201	tan	C2ORF27A;OAS1;GCNT1;TNFSF10;BLNK;ZNF613;UBE2L6;IFIT1;RIN2;IFI44L;IRF9;PARP8
GO_Biological_Process_2018	antigen processing and presentation of exogenous peptide antigen via MHC class I (GO:0042590)	7_78	0.000155961	6.06376	0.0159173	53.1543	tan	PSMA4;TAP1;PSME2;IFI30;PSMB8;HLA-E;PSMB9
GO_Biological_Process_2018	protein ADP-ribosylation (GO:0006471)	4_19	0.000152898	14.2248	0.0159232	124.975	tan	PARP10;PARP14;PARP9;PARP8
GO_Biological_Process_2018	positive regulation of cAMP-mediated signaling (GO:0043950)	3_8	0.000170078	25.3378	0.0163756	219.914	tan	CXCL10;CXCL11;CXCL9
GO_Biological_Process_2018	negative regulation of leukocyte mediated cytotoxicity (GO:0001911)	3_8	0.000170078	25.3378	0.0166905	219.914	tan	CEACAM1;LILRB1;LGALS9
GO_Biological_Process_2018	negative regulation of mitotic cell cycle phase transition (GO:1901991)	7_79	0.000168986	5.987	0.0169086	52.0012	tan	PSMA4;CUL1;PSME2;BRD7;ZFP36L2;PSMB8;PSMB9
GO_Biological_Process_2018	apoptotic process (GO:0006915)	12_231	0.000179356	3.51	0.0169491	30.2778	tan	PLSCR1;CASP7;IFNG;IRF1;CASP4;MX1;CASP1;GZMB;BAK1;BCL2L14;MYD88;IFIT2
Ligand_Perturbations_from_GEO_up	Interleukin 1&Icirc;&sup2; rat insulinoma cell line GDS4332 ligand:182	12_325	0.00346033	2.4948	0.0180629	14.1365	tan	DNAJA1;CXCL10;RNF115;CXCL11;DTX3L;IRF1;DAB2IP;PSME2;GBP2;PARP14;IFI44L;PARP8
Ligand_Perturbations_from_GEO_down	interleukin-13 human esophageal epithelial cells GDS3223 ligand:205	12_309	0.00229811	2.62398	0.0181759	15.9425	tan	IFITM3;MT2A;CEACAM1;MAFB;IFI27;SAMD9;MX1;IFI44;ISG15;IFIT1;IFI44L;IRF9
Ligand_Perturbations_from_GEO_up	interleukin-12 mouse CD8 T cells GSE72791 ligand:236	8_168	0.00362353	3.2175	0.0185439	18.0834	tan	CXCL10;IFITM1;IFNG;IRF1;GBP2;USP18;SLAMF1;BATF
KEGG_2019_Human	C-type lectin receptor signaling pathway	7_104	0.000905276	4.54782	0.0185883	31.8678	tan	IL10;PPP3CC;STAT1;IRF1;STAT2;CASP1;IRF9
Ligand_Perturbations_from_GEO_up	Interleukin-1 beta mouse embryonic fibroblasts GDS2641 ligand:58	10_246	0.0037799	2.74665	0.0189722	15.321	tan	IFITM3;PLSCR1;SAMD9L;GBP7;DRAM1;DTX3L;CASP4;PXDC1;NUPR1;GBP2
GO_Biological_Process_2018	regulation of cytokine production (GO:0001817)	8_108	0.000204994	5.00501	0.0190197	42.5052	tan	ZBP1;IFIH1;DDX58;HTR2B;IRF7;EIF2AK2;ISG15;TRIM21
GO_Biological_Process_2018	ERK1 and ERK2 cascade (GO:0070371)	4_21	0.000230648	12.87	0.0210178	107.781	tan	KARS;HTR2B;LGALS9;ZFP36L2
GO_Biological_Process_2018	regulation of cytokine secretion involved in immune response (GO:0002739)	3_9	0.000252324	22.5225	0.0222001	186.595	tan	IL10;KARS;LILRB1
GO_Biological_Process_2018	cellular response to molecule of bacterial origin (GO:0071219)	7_84	0.000247974	5.63063	0.0222002	46.7466	tan	IL10;CXCL10;CD80;CASP1;DAB2IP;LILRB1;CARD16
GO_Biological_Process_2018	regulation of type I interferon-mediated signaling pathway (GO:0060338)	5_39	0.000261684	8.66251	0.0226334	71.4516	tan	ZBP1;STAT1;STAT2;NLRC5;USP18
GO_Biological_Process_2018	positive regulation of transcription, DNA-templated (GO:0045893)	32_1120	0.000288999	1.9305	0.0245794	15.7318	tan	SP100;CIITA;ZNF350;CD80;GATA6;NLRC5;WDR43;HELZ2;NUP62;EPC1;CD38;BRD7;IL10;DTX3L;STAT1;DDX58;LMO2;DAB2IP;LILRB1;PARP9;SETX;CXCL10;PLSCR1;HNRNPK;KARS;IRF1;IRF2;IRF7;ZNF613;PRKD2;LPIN2;TLR3
GO_Biological_Process_2018	regulation of transcription from RNA polymerase II promoter (GO:0006357)	39_1478	0.000312315	1.78291	0.0261269	14.3907	tan	SP100;CIITA;ZNF350;GATA6;NLRC5;HELZ2;HIRA;RBBP8;EPC1;SAP18;BRD7;E2F6;SMARCE1;BATF2;STAT1;DDX58;STAT2;LMO2;DAB2IP;LILRB1;PARP9;BATF;SETX;ETV7;CXCL10;PLSCR1;HNRNPK;IFI27;IFNG;IRF1;IRF2;ID4;IRF7;ZNF613;PRKD2;NUPR1;HAMP;LPIN2;TLR3
GO_Biological_Process_2018	positive regulation of mRNA catabolic process (GO:0061014)	4_23	0.000333388	11.7509	0.0270045	94.0799	tan	PNPT1;ZC3HAV1;GTPBP1;ZFP36L2
GO_Biological_Process_2018	regulation of stem cell differentiation (GO:2000736)	7_88	0.000330544	5.37469	0.0272059	43.0769	tan	PSMA4;LMO2;PSME2;EIF2AK2;ZFP36L2;PSMB8;PSMB9
GO_Biological_Process_2018	T cell chemotaxis (GO:0010818)	3_10	0.000356519	20.2703	0.0284268	160.928	tan	CXCL10;CXCL11;CXCL9
GO_Biological_Process_2018	regulation of cytokine-mediated signaling pathway (GO:0001959)	7_90	0.000379383	5.25526	0.0288954	41.3955	tan	RNF31;IFNG;STAT1;STAT2;VRK2;RBCK1;USP18
GO_Biological_Process_2018	negative regulation of gene expression (GO:0010629)	21_618	0.00037723	2.29599	0.0291668	18.0985	tan	SMARCE1;KHDRBS1;CIITA;PNPT1;ZNF350;GATA6;DAB2IP;EIF2AK2;PARP14;PARP9;PML;ZFP36L2;PARP10;IFNG;NCL;IRF1;ID4;EPC1;CD38;LGALS9;BRD7
GO_Biological_Process_2018	regulation of interleukin-6 production (GO:0032675)	5_42	0.000372891	8.04376	0.0292748	63.4992	tan	IL10;DDX58;MYD88;TLR3;SLAMF1
GO_Biological_Process_2018	negative regulation of T cell proliferation (GO:0042130)	4_24	0.000395434	11.2613	0.029675	88.2379	tan	IL10;CD80;LILRB1;LGALS9
GO_Biological_Process_2018	negative regulation of cellular process (GO:0048523)	19_534	0.000408463	2.40409	0.029777	18.7594	tan	IL10;IFITM1;SP100;WARS;APOBEC3G;DAB2IP;CUL1;HTR2B;EIF2AK2;LILRB1;IFNLR1;SSTR2;PML;IFIT3;BST2;KARS;IRF1;NUP62;BRD7
GO_Biological_Process_2018	positive regulation of interleukin-6 production (GO:0032755)	5_43	0.0004169	7.85669	0.029964	61.146	tan	IFIH1;DDX58;LGALS9;MYD88;TLR3
GO_Biological_Process_2018	cellular response to lipopolysaccharide (GO:0071222)	7_91	0.000405878	5.19751	0.0300173	40.5897	tan	IL10;CXCL10;CD80;CASP1;DAB2IP;LILRB1;CARD16
Reactome_2016	TRAF6 mediated NF-kB activation Homo sapiens R-HSA-933542	4_24	0.000395434	11.2613	0.0302507	88.2379	tan	IFIH1;DDX58;TRIM25;MYD88
Ligand_Perturbations_from_GEO_up	17beta-estradiol mouse uterus GDS1058 ligand:36	11_307	0.00626314	2.42099	0.030843	12.2818	tan	IFITM3;CEACAM1;CTSL;MX1;BLNK;TRIM25;LGALS9;GBP2;RIN2;PSMB8;IRF9
Ligand_Perturbations_from_GEO_up	estradiol human MCF7cells GSE33287 ligand:81	10_266	0.00648784	2.54013	0.0313579	12.7968	tan	BST2;IFITM1;IFI27;IFI6;ISG15;IFI30;IFIT1;GBP2;IRF9;IFIT2
Reactome_2016	Cytosolic sensors of pathogen-associated DNA Homo sapiens R-HSA-1834949	6_66	0.000430884	6.14251	0.031393	47.6024	tan	ZBP1;IRF7;TRIM21;TLR3;MYD88;MB21D1
GO_Biological_Process_2018	regulation of viral release from host cell (GO:1902186)	4_25	0.000465307	10.8108	0.0325269	82.9493	tan	TRIM25;TRIM26;TRIM21;PML
GO_Biological_Process_2018	positive regulation of interleukin-1 beta secretion (GO:0050718)	4_25	0.000465307	10.8108	0.0329786	82.9493	tan	PANX1;AIM2;CASP1;LGALS9
GO_Biological_Process_2018	cellular response to interferon-beta (GO:0035458)	3_11	0.000484854	18.4275	0.0329895	140.633	tan	PNPT1;STAT1;IRF1
GO_Biological_Process_2018	positive regulation of tumor necrosis factor secretion (GO:1904469)	3_11	0.000484854	18.4275	0.0334353	140.633	tan	IFIH1;DDX58;LGALS9
KEGG_2019_Human	Kaposi sarcoma-associated herpesvirus infection	9_186	0.00186171	3.2694	0.035838	20.5523	tan	PPP3CC;STAT1;STAT2;IRF7;EIF2AK2;BAK1;IRF9;TLR3;HLA-E
KEGG_2019_Human	Primary immunodeficiency	4_37	0.00211357	7.3046	0.0382929	44.9918	tan	CIITA;BLNK;TAP2;TAP1
Ligand_Perturbations_from_GEO_down	estradiol human MCF-7 cells GDS4052 ligand:266	10_257	0.00512715	2.62909	0.0393584	13.8637	tan	RSAD2;DDX58;GCNT1;BLNK;NUPR1;TRIM38;GBP1;LPIN2;PARP8;OASL
GO_Biological_Process_2018	negative regulation of interleukin-12 production (GO:0032695)	3_12	0.00063941	16.8919	0.0418321	124.239	tan	IL10;LILRB1;SLAMF1
GO_Biological_Process_2018	cellular response to tumor necrosis factor (GO:0071356)	10_194	0.000651824	3.48286	0.0421045	25.5494	tan	PSMA4;AIM2;KARS;STAT1;DAB2IP;PSME2;CX3CL1;PSMB8;ZFP36L2;PSMB9
GO_Biological_Process_2018	positive regulation of mRNA metabolic process (GO:1903313)	3_12	0.00063941	16.8919	0.0423754	124.239	tan	PNPT1;ZC3HAV1;GTPBP1
GO_Biological_Process_2018	positive regulation of tumor necrosis factor production (GO:0032760)	5_47	0.000633103	7.18804	0.0425095	52.939	tan	IFIH1;DDX58;LGALS9;TLR3;HLA-E
Ligand_Perturbations_from_GEO_up	Interleukin 1&Icirc;&sup2; rat insulinoma cell line GDS4332 ligand:191	11_323	0.00900098	2.30106	0.0427137	10.839	tan	CXCL10;RNF115;CXCL11;IFI27;CTSL;IRF1;PSME2;IFI30;PSMB8;PSMB9;PARP8
Reactome_2016	NF-kB activation through FADD/RIP-1 pathway mediated by caspase-8 and -10 Homo sapiens R-HSA-933543	3_12	0.00063941	16.8919	0.044468	124.239	tan	IFIH1;DDX58;TRIM25
GO_Biological_Process_2018	cellular response to mechanical stimulus (GO:0071260)	5_48	0.000698267	7.03829	0.0445407	51.1466	tan	IRF1;CASP1;BAK1;TLR3;MYD88
Reactome_2016	Host Interactions of HIV factors Homo sapiens R-HSA-162909	8_129	0.000679978	4.19024	0.0452333	30.5613	tan	PSMA4;APOBEC3G;NUP62;PSME2;RANGAP1;NUP160;PSMB8;PSMB9
GO_Biological_Process_2018	positive regulation of cytokine secretion (GO:0050715)	6_73	0.000740594	5.5535	0.0466574	40.0299	tan	IFIH1;IL10;KARS;DDX58;HTR2B;LGALS9
GO_Cellular_Component_2018	AIM2 inflammasome complex (GO:0097169)	3_7	0.000107476	28.9575	0.0479343	264.621	tan	AIM2;CASP4;CASP1
Reactome_2016	SUMOylation Homo sapiens R-HSA-2990846	7_101	0.000760973	4.6829	0.048512	33.6275	tan	SP100;HNRNPK;NUP62;SENP2;RANGAP1;NUP160;PML
Reactome_2016	Signaling by Interleukins Homo sapiens R-HSA-449147	15_392	0.000793162	2.58549	0.0485415	18.4591	tan	BRAP;IL15RA;STAT1;DAB2IP;CUL1;IFNLR1;PSMB8;PSMB9;IL18BP;PSMA4;BLNK;CASP1;PSME2;LGALS9;MYD88
KEGG_2019_Human	Osteoclast differentiation	7_127	0.00285849	3.7242	0.0489119	21.8143	tan	PPP3CC;IFNG;STAT1;STAT2;BLNK;LILRB1;IRF9
GO_Biological_Process_2018	antigen processing and presentation of exogenous peptide antigen via MHC class I, TAP-dependent (GO:0002479)	6_75	0.000854728	5.40541	0.0495645	38.1877	tan	PSMA4;TAP1;PSME2;PSMB8;HLA-E;PSMB9
GO_Biological_Process_2018	proteasomal protein catabolic process (GO:0010498)	11_237	0.000849059	3.13605	0.0498017	22.1762	tan	AMER1;RNF115;PSMA4;RHBDD1;CUL1;TRIM25;PSME2;RBCK1;PSMB8;PML;PSMB9
GO_Biological_Process_2018	negative regulation of viral release from host cell (GO:1902187)	3_13	0.000822158	15.5925	0.0499461	110.763	tan	TRIM26;TRIM21;PML
Ligand_Perturbations_from_GEO_down	estradiol mouse uterus GSE56423 ligand:92	9_226	0.00669901	2.69074	0.0499555	13.4693	tan	IFITM3;IFITM1;IFI27;CTSL;CASP4;NUPR1;TMEM140;RIN2;CBR3
KrasnowSingleCellData	NonclassicalMonocyte	35	1.58333e-11	NA	5.54166e-10	NA	tan	IFITM3;FAM26F;MAFB;C19orf38;IFI30;OAS1;SLC7A7;WARS;TYMP;CARD16;LILRB1;CASP1;LGALS9;SECTM1;SLC31A2;RABGAP1L;PIK3AP1;TNFSF10;LMO2;GCH1;MYD88;PSME2;PSMB9;PSMB8;ISG15;FGD2;GBP2;SP110;MX2;CASP4;PSMA4;IFIT2;OGFR;SNX27;NMI
KrasnowSingleCellData	IntermediateMonocyte	32	3.54984e-10	NA	6.21221e-09	NA	tan	IFITM3;IFI30;MAFB;FAM26F;TYMP;WARS;CARD16;LILRB1;C19orf38;MT2A;SLC7A7;SECTM1;MYD88;LGALS9;CASP1;SLC31A2;IFI6;PSME2;CASP4;IL10;PLSCR1;GCH1;FGD2;MX2;IRF1;TRIM25;PIK3AP1;FLVCR2;LMO2;OGFR;STAT1;ISG15;CXCL10
KrasnowSingleCellData	Macrophage	37	9.71111e-10	NA	1.13296e-08	NA	tan	IFI6;NUPR1;IFI30;CTSL;OASL;SLC31A2;SLC7A7;SLC15A3;IFIT3;LGALS9;PLSCR1;FLVCR2;OAS1;LAP3;SCARB2;MYD88;DRAM1;ACP2;IFI35;USP30-AS1;SECTM1;VRK2;TYMP;GBP1;MT2A;ISG15;MX1;UBE2L6;CARD16;RASGEF1B;DNAJA1;IFI27;PSME2;PSMA4;SAP18;MT1M;CXCL10
KrasnowSingleCellData	OLR1posClassicalMonocyte	37	2.51048e-09	NA	2.19667e-08	NA	tan	CTSL;RIN2;TYMP;PIK3AP1;PLSCR1;DRAM1;IFI30;SLAMF1;GBP1;GCH1;IL4I1;CASP4;MAFB;HAMP;MAP3K7CL;IL10;IFITM3;PARP14;MT2A;LILRB1;TRIM25;WARS;IRF7;CXCL10;GBP2;NUP62;SLC15A3;EPSTI1;ZNFX1;MX2;CCDC109B;ISG15;MYD88;IFIT3;CASP1;LAP3;OGFR;SLC31A2;OASL;STAT1
KrasnowSingleCellData	NaturalKiller	26	3.55424e-06	NA	2.48797e-05	NA	tan	GZMB;IFITM1;HLA-E;RARRES3;IRF1;C5orf56;PSMB8;RNF213;IRF9;RNF115;GBP2;TRIM22;PSMB9;TAP1;EPC1;APOL6;ZFP36L2;CARD16;MLLT6;SAMD9;C19orf66;ARHGEF3;PARP8;APOBEC3G;SLFN5;ZBP1
KrasnowSingleCellData	TREM2posDendritic	25	1.59518e-05	NA	9.30521e-05	NA	tan	NUPR1;IL4I1;ACP2;IFI30;MAFB;TYMP;CTSL;CXCL9;SLC7A7;SLC15A3;IFI27;SLC31A2;LAP3;PLSCR1;SCARB2;IFI6;LGALS9;STAT1;EPSTI1;MX1;OAS1;PSME2;WARS;GBP1;CXCL10
KrasnowSingleCellData	CD8naiveT	16	4.41438e-05	NA	0.000220719	NA	tan	GZMB;IFITM1;ZFP36L2;RARRES3;HLA-E;APOBEC3G;RNF213;PARP8;PSMB9;TAP1;C19orf66;OPTN;KIAA1551;ZC3HAV1;C5orf56;SLFN5
KrasnowSingleCellData	MyeloidDendriticT1	19	5.75817e-05	NA	0.00025192	NA	tan	IDO1;IL4I1;BCL2L14;CD80;TYMP;PXDC1;IFI30;LAP3;TAP1;LGALS9;HAPLN3;SLC31A2;NUB1;PSME2;WARS;PLSCR1;EPSTI1;CXCL9;TAP2;GBP1;MT2A
KrasnowSingleCellData	CD4memory.EffectorT	15	0.000306428	NA	0.00119166	NA	tan	ZFP36L2;IFITM1;APOBEC3G;BATF;RARRES3;ZC3HAV1;KIAA1551;SP100;SLAMF1;TAP1;OPTN;EPC1;IFNG;SLFN5;PARP8
KrasnowSingleCellData	CD8memory.EffectorT	13	0.00119873	NA	0.00400918	NA	tan	ZFP36L2;IFITM1;HLA-E;PARP8;RARRES3;SMCHD1;C19orf66;OPTN;RNF115;KIAA1551;APOL3;APOBEC3G;IRF1
KrasnowSingleCellData	NaturalKillerT	17	0.00126003	NA	0.00400918	NA	tan	GZMB;ZFP36L2;APOBEC3G;IFITM1;RARRES3;PARP8;OPTN;SP100;HLA-E;PSMB9;BATF;TAP1;KIAA1551;OASL;SLFN5;IFNG;C5orf56
KrasnowSingleCellData	ProliferatingMacrophage	29	0.00214602	NA	0.00625922	NA	tan	OASL;NUPR1;IFI6;HERC5;CTSL;IFIT3;SCARB2;SLC31A2;SLC7A7;SLC15A3;LGALS9;PARP9;PLSCR1;DRAM1;OAS1;CBR3;MX1;GBP1;LAP3;UBE2L6;IFI30;DNAJA1;PSMG2;PSMA4;CXCL10;PSME2;IFI27;SAP18;MT2A
KrasnowSingleCellData	MyeloidDendriticT2	11	0.00802797	NA	0.0216138	NA	tan	FAM26F;IFI30;PLSCR1;TYMP;LAP3;ARF3;LGALS9;CIITA;SLC31A2;PSME2;EPSTI1
KrasnowSingleCellData	ProliferatingNK.T	25	0.0182577	NA	0.0456444	NA	tan	GZMB;PSMB9;IFNG;OPTN;MASTL;IFITM1;TAP1;PSMB8;HNRNPK;BRD7;APOBEC3G;CBR3;PSMA4;RARRES3;HLA-E;ZFP36L2;RNF115;SP100;KHDRBS1;PSME2;SMCHD1;NCL;PSMG2;IRF1;SMARCE1;SRRM1
KrasnowSingleCellData	Mucous	6	0.0197206	NA	0.0460147	NA	tan	CX3CL1;TNFSF10;IDO1;IFITM1;CBR3;CXCL10
Reactome_2016	Extracellular matrix organization Homo sapiens R-HSA-1474244	24_283	5.44788e-13	6.42467	8.33526e-10	181.422	grey60	COL17A1;SPARC;DST;PCOLCE2;ELN;COL23A1;FN1;LTBP4;PDGFA;LTBP2;LAMB1;LTBP3;NID1;DCN;MMP11;MFAP4;CTSK;COL4A6;COL4A5;NCAM1;FMOD;DDR2;JAM3;FBN1
Ligand_Perturbations_from_GEO_down	TGF-beta mouse embryonic fibroblasts GDS4898 ligand:244	27_439	3.52896e-11	4.65935	9.21058e-09	112.139	grey60	SEMA5A;MEGF6;ELN;ISLR;PEG10;CARNS1;BOC;GPC3;TSLP;EYA1;MAMSTR;TET1;CYBRD1;SMARCA1;MCC;PTPRD;MFAP4;FNDC1;NFIB;GAS1;ROR1;GAS6;FMOD;ITM2A;LGR5;TRABD2B;LPPR1
Ligand_Perturbations_from_GEO_down	calcitriol human RWPE1 prostate epithelial cell line GDS3761 ligand:195	20_334	2.14792e-08	4.53638	2.80303e-06	80.0952	grey60	JAG2;CAMK2B;SPARC;BCL11A;LIX1L;FN1;CYBRD1;SMARCA1;NTF4;ARMCX1;ANKH;SLC7A8;SMO;SALL2;AXL;KRT15;EFHD1;SPRY2;GAS6;TNS1
Ligand_Perturbations_from_GEO_up	estradiol mouse mammary gland GSE48884 ligand:115	23_442	2.52575e-08	3.94214	6.59222e-06	68.9643	grey60	COL17A1;FKBP10;SPON1;EMX2;TSLP;SLC6A15;COL23A1;FN1;DKK3;ISLR;TUBB2B;KRT15;ELF5;PDPN;CDH11;SNAI2;EFHD1;FAT4;GAS6;LGR6;TRABD2B;VGLL3;FBN1
Ligand_Perturbations_from_GEO_down	17beta-estradiol mouse ovarian cancer cells GSE45271 ligand:94	18_311	1.8476e-07	4.38468	1.60741e-05	67.981	grey60	GPM6A;MEGF6;WNT2B;ELN;LTBP4;FMO2;PTPRD;SGCE;BCAM;ISLR;SV2A;CALD1;PDPN;BOC;GPC3;FMOD;ITM2A;RBMS3
Ligand_Perturbations_from_GEO_down	estradiol human endometrium GDS3313 ligand:270	16_293	1.92786e-06	4.13693	0.000125793	54.4383	grey60	SEMA5A;EMX2;RPL22;CYBRD1;VTCN1;DCN;MFAP4;FNDC1;FGF9;CALD1;LEPR;EFHD1;SPRY1;FMOD;FJX1;LGR5
Ligand_Perturbations_from_GEO_down	interleukin-17A human keratinocyte GDS4601 ligand:185	15_267	2.86461e-06	4.25604	0.000149533	54.3202	grey60	JAG2;CA11;MIR205HG;FN1;CYBRD1;LTBP2;LAMB1;KRT31;PHYHIP;BCAM;KRT15;CTSK;SPOCK1;GAS6;ITM2A
Ligand_Perturbations_from_GEO_up	TGF-beta human prostate fibroblasts GSE68164 ligand:240	15_248	1.14636e-06	4.58211	0.0001496	62.6783	grey60	PHLDB1;TENM3;PCOLCE2;ELN;FN1;MT1X;LTBP2;SORCS2;CALB2;MFAP4;ISLR;CDH2;EFHD1;S1PR5;TNS1
Ligand_Perturbations_from_GEO_up	estrogen human human epithelial ovarian cancer (EOC) cells GDS4066 ligand:64	16_325	7.25012e-06	3.7296	0.000630761	44.138	grey60	DPP10;EYA1;PCOLCE2;SLC6A15;FZD7;LIX1L;AMIGO2;TET1;MFAP4;FGF9;AXL;PEG10;COL4A6;ZNF711;FMOD;VGLL3
KEGG_2019_Human	Proteoglycans in cancer	13_201	2.87069e-06	4.89974	0.000884173	62.5254	grey60	CAMK2B;WNT10A;WNT2B;FZD7;HGF;FN1;EGFR;DCN;TFAP4;SMO;AKT3;GPC3;WNT4
Ligand_Perturbations_from_GEO_down	17beta-estradiol mouse prostate gland GSE36630 ligand:127	16_358	2.39592e-05	3.38581	0.00104222	36.0222	grey60	ELN;FMO2;LTBP2;SMARCA1;NUDT11;TRO;MMP11;MFAP4;ISLR;FNDC1;BOC;GPC3;GAS1;FMOD;ITM2A;WNT4
Ligand_Perturbations_from_GEO_down	calcitriol human RWPE1 prostate epithelial cell line GDS3761 ligand:192	12_219	3.63952e-05	4.1511	0.00135702	42.4287	grey60	JAG2;DEPDC7;ZNRF3;ELOVL4;SESN3;SLC6A15;AMIGO2;SNAI2;DUSP9;FJX1;AJUBA;DLK2
Ligand_Perturbations_from_GEO_up	interleukin-17 human keratinocyte GDS4601 ligand:180	17_396	2.23057e-05	3.25222	0.00145545	34.8334	grey60	LINC01123;TPRG1;FZD7;AMIGO2;FN1;LAMB1;KRT31;SGCE;BCAM;PEG10;CTSK;SPOCK1;SPRY2;FAT4;CYYR1;ITM2A;FJX1
GO_Biological_Process_2018	generation of neurons (GO:0048699)	11_130	1.25161e-06	6.41026	0.00212898	87.1223	grey60	PTPRD;GPM6A;WNT10A;TUBB2B;WNT2B;FZD7;SPOCK1;NRCAM;MAPT;SMARCA1;WNT4
GO_Biological_Process_2018	extracellular matrix organization (GO:0030198)	15_229	4.17785e-07	4.96229	0.00213196	72.8875	grey60	SPARC;ELN;FN1;PDGFA;LAMB1;NID1;DCN;MMP11;CTSK;COL4A6;COL4A5;GAS6;DDR2;JAM3;FBN1
Ligand_Perturbations_from_GEO_down	estrogen mouse aorta GDS3064 ligand:25	14_311	7.17017e-05	3.41031	0.00233927	32.5446	grey60	ELN;KCNC4;LTBP2;LAMB1;SORCS2;MFAP4;TUBB2B;CDH2;COL4A6;GPC3;FAT4;FMOD;ITM2A;KCTD15
Ligand_Perturbations_from_GEO_up	TGF-beta1 human IOSE - immortalized ovarian surface epithelial cell line GDS2975 ligand:257	14_303	5.42236e-05	3.50035	0.00283047	34.3818	grey60	ST6GAL2;BCL11A;AMIGO2;PDGFA;LTBP2;FNDC1;CDH2;CALD1;PKIA;CDH11;PLXNA2;SPOCK1;VGLL3;TNS1
Ligand_Perturbations_from_GEO_down	calcitriol human RWPE1 prostate epithelial cell line GDS3761 ligand:201	14_324	0.00011063	3.27348	0.00288744	29.8191	grey60	SPARC;TSLP;TGFB1I1;AMIGO2;FN1;STON1;DLK2;ARMCX1;ANKH;SALL2;AXL;KRT15;GAS6;TNS1
Ligand_Perturbations_from_GEO_down	interleukin-17 human Bronchial epithelial cells GDS3393 ligand:199	14_322	0.000103652	3.29381	0.00300592	30.2189	grey60	CYBRD1;LAMB1;KRT5;VTCN1;KRT31;PHYHIP;SULT2B1;NUDT11;ARMCX1;KRT15;SPOCK3;SPOCK1;RBMS3;WNT4
GO_Biological_Process_2018	negative regulation of signal transduction (GO:0009968)	16_283	1.2253e-06	4.28311	0.00312635	58.3031	grey60	NRG1;GLI3;EGFR;DCN;DKK3;NKD2;DLK2;AXL;MMRN2;SNAI2;SPRY2;ROR1;SPRY1;TRABD2B;DDR2;LTF
Ligand_Perturbations_from_GEO_up	transforming growth factor-beta human fibroblasts GDS4574 ligand:18	15_362	0.00010074	3.13913	0.00438217	28.8893	grey60	MEGF6;SPARC;ELN;TGFB1I1;AMIGO2;FN1;PDGFA;MT1X;LTBP2;CDH2;CALD1;SNAI2;ARHGEF40;TNS1;FBN1
Ligand_Perturbations_from_GEO_down	progesterone mouse uterine horn GDS187 ligand:47	13_301	0.00019486	3.27192	0.0046235	27.9528	grey60	SEMA5A;PHLDB1;LTBP4;DKK3;SGCE;MMP11;NFIB;PDPN;EFHD1;NCAM1;GAS6;ITM2A;WNT4
Ligand_Perturbations_from_GEO_down	17beta-estradiol mouse uterus GDS1058 ligand:33	12_266	0.000229836	3.41763	0.00499894	28.6334	grey60	SGCE;ISLR;SPARC;NFIB;ARHGEF25;MARVELD1;MCAM;PALM;GPC3;LTBP4;GAS1;DCN
GO_Molecular_Function_2018	collagen binding (GO:0005518)	7_52	5.19573e-06	10.1981	0.00598028	124.088	grey60	SPARC;PCOLCE2;CTSK;FN1;PDGFA;NID1;DDR2
KEGG_2019_Human	Wnt signaling pathway	10_158	4.88545e-05	4.79478	0.00752359	47.5962	grey60	CAMK2B;WNT10A;WNT2B;ZNRF3;FZD7;ROR1;LGR6;LGR5;WNT4;NKD2
Ligand_Perturbations_from_GEO_down	17beta-estradiol mouse uterus GSE38800 ligand:124	10_205	0.000412043	3.69549	0.00827255	28.8041	grey60	NISCH;NUDT11;MMP11;ARHGEF25;RPL22;MMRN2;LTBP4;FXYD6;GAS6;DCN
KEGG_2019_Human	Pathways in cancer	19_530	8.57665e-05	2.71584	0.00880536	25.4308	grey60	JAG2;CAMK2B;WNT10A;WNT2B;FZD7;HGF;FN1;PDGFA;CALML3;LAMB1;GLI3;EGFR;SMO;FGF9;AKT3;COL4A6;COL4A5;RUNX1T1;WNT4
Ligand_Perturbations_from_GEO_up	TGF-beta1 human IOSE - immortalized ovarian surface epithelial cell line GDS2975 ligand:256	14_350	0.000245938	3.0303	0.00916998	25.1831	grey60	BCL11A;AMIGO2;PDGFA;LTBP2;CDH2;CALD1;PKIA;CDH11;PLXNA2;SPOCK1;AMOTL1;ARHGEF40;VGLL3;TNS1
Ligand_Perturbations_from_GEO_down	estrogen mouse beta null aorta GDS3064 ligand:27	12_291	0.000516908	3.12402	0.00963663	23.6415	grey60	FKBP10;MFAP4;ISLR;TUBB2B;PCOLCE2;WSCD2;ELN;KCNC4;LTBP2;FMOD;ITM2A;KCTD15
GO_Biological_Process_2018	positive regulation of cell migration (GO:0030335)	13_221	8.09167e-06	4.45633	0.0103229	52.249	grey60	HGF;FN1;SEMA3G;PDGFA;LAMB1;EGFR;PDPN;NTF3;SNAI2;SPRY2;LGR6;TDGF1;DDR2
Reactome_2016	Elastic fibre formation Homo sapiens R-HSA-1566948	6_41	1.52497e-05	11.0865	0.0116661	122.96	grey60	MFAP4;ELN;LTBP4;LTBP2;LTBP3;FBN1
KEGG_2019_Human	Basal cell carcinoma	6_63	0.000180836	7.21501	0.0139244	62.1784	grey60	WNT10A;WNT2B;SMO;FZD7;GLI3;WNT4
Ligand_Perturbations_from_GEO_down	estradiol human MCF-7 cells GDS4052 ligand:267	11_269	0.000939212	3.09789	0.0144197	21.5938	grey60	BCAM;CTSK;ELF5;PALM;STON1;GAS1;COL4A5;EFHD1;VTCN1;ZNF423;SLC4A3
GO_Cellular_Component_2018	endoplasmic reticulum lumen (GO:0005788)	13_270	6.5982e-05	3.64759	0.014714	35.1121	grey60	COL17A1;SPON1;COL23A1;FN1;PDGFA;LAMB1;CDH2;COL4A6;GPC3;COL4A5;GAS6;FBN1;WNT4
Ligand_Perturbations_from_GEO_down	interleukin-22 human Bronchial epithelial cells GDS3393 ligand:198	13_354	0.000902521	2.78206	0.0147224	19.5031	grey60	COL17A1;NAP1L2;LAMB1;KRT5;LTBP3;PHYHIP;SULT2B1;NUDT11;SPOCK3;COL4A6;SPOCK1;SPRY1;WNT4
Ligand_Perturbations_from_GEO_down	17beta-estradiol mouse uterus GDS1058 ligand:34	11_272	0.00102749	3.06373	0.0148986	21.0804	grey60	NISCH;SGCE;ISLR;SPARC;ARHGEF25;MARVELD1;PALM;GPC3;LTBP4;GAS1;DCN
Ligand_Perturbations_from_GEO_down	estradiol mouse uterus GSE24525 ligand:139	13_353	0.000879515	2.78994	0.0153036	19.6304	grey60	ARHGEF25;RPL22;LTBP4;DCN;NISCH;SGCE;MMP11;ISLR;MMRN2;GAS1;FXYD6;SPRY1;KCTD15
Ligand_Perturbations_from_GEO_down	17beta-estradiol human MCF-7 cells GSE8597 ligand:258	9_198	0.00130696	3.44353	0.0179535	22.8652	grey60	JAG2;SALL2;PKIA;STON1;EFHD1;UBE2QL1;MT1X;LAMB1;VTCN1
Ligand_Perturbations_from_GEO_down	estradiol mouse urogenital sinus mesenchymal cells GSE16854 ligand:152	11_283	0.00141189	2.94464	0.0184251	19.3252	grey60	ISLR;SPARC;PEG3;PAPPA;FN1;GAS1;FMO2;LTBP2;GAS6;SORCS2;DCN
GO_Molecular_Function_2018	growth factor activity (GO:0008083)	7_69	3.46235e-05	7.68555	0.0199258	78.9381	grey60	NTF4;JAG2;HGF;NTF3;PDGFA;NRG1;TDGF1
Ligand_Perturbations_from_GEO_up	TGF-beta human A549 epithelial cells GDS3710 ligand:253	12_297	0.000618998	3.06091	0.0201948	22.6122	grey60	CDH2;TGFB1I1;CDH11;LTBP4;SPOCK1;SNAI2;MT1X;LTBP2;S1PR5;EGFR;VGLL3;TNS1
GO_Cellular_Component_2018	Golgi lumen (GO:0005796)	8_98	4.6806e-05	6.18429	0.0208755	61.6543	grey60	MMP11;GPC3;PDGFA;GAS6;FMOD;SOD3;DCN;WNT4
Ligand_Perturbations_from_GEO_up	TGF-beta human A549 epithelial cells GDS3710 ligand:250	14_390	0.000721702	2.7195	0.0209294	19.6726	grey60	ST6GAL2;MT1X;ELFN1;SULT2B1;EDAR;SV2A;PLXNA2;DACT2;SNAI2;SPRY2;S1PR5;TRABD2B;VGLL3;TNS1
KEGG_2019_Human	Hedgehog signaling pathway	5_47	0.00037628	8.05932	0.0231789	63.5491	grey60	SMO;GPR161;BOC;GAS1;GLI3
GO_Biological_Process_2018	regulation of canonical Wnt signaling pathway (GO:0060828)	12_213	2.77151e-05	4.26803	0.0235717	44.7867	grey60	TLE2;WNT2B;ZNRF3;SNAI2;LGR6;MCC;LGR5;GLI3;DKK3;NKD2;WNT4;RBMS3
KEGG_2019_Human	Signaling pathways regulating pluripotency of stem cells	8_139	0.000526852	4.36015	0.0270451	32.913	grey60	WNT10A;WNT2B;DLX5;FZD7;PCGF2;AKT3;DUSP9;WNT4
GO_Biological_Process_2018	positive regulation of cell motility (GO:2000147)	11_179	2.70146e-05	4.65549	0.0275711	48.9718	grey60	HGF;PDPN;NTF3;SEMA3G;PDGFA;SNAI2;SPRY2;LAMB1;LGR6;TDGF1;EGFR
Ligand_Perturbations_from_GEO_down	estriol mouse uterus GSE23241 ligand:150	10_261	0.00255285	2.90259	0.0302861	17.33	grey60	MMP11;MFAP4;ISLR;SLC7A8;ARHGEF25;RPL22;GAS1;FXYD6;KCTD15;DCN
Ligand_Perturbations_from_GEO_down	17beta-estradiol mouse uterus GDS1058 ligand:32	9_220	0.00267947	3.09917	0.0304061	18.3537	grey60	ISLR;SPARC;ARHGEF25;MARVELD1;MCAM;GPC3;LTBP4;GAS1;DCN
Ligand_Perturbations_from_GEO_down	interleukin-6 human prostate fibroblasts GSE68164 ligand:238	11_305	0.00253573	2.73224	0.0315154	16.3314	grey60	SAMD5;SPON1;PAPPA;CTSK;PDPN;BOC;LAMB1;SOD3;LRRC2;GLI3;VGLL3
KEGG_2019_Human	Gastric cancer	8_149	0.000832239	4.06752	0.0320412	28.8444	grey60	WNT10A;WNT2B;FGF9;HGF;FZD7;AKT3;EGFR;WNT4
KEGG_2019_Human	Breast cancer	8_147	0.00076194	4.12286	0.0335254	29.6007	grey60	JAG2;WNT10A;WNT2B;FGF9;FZD7;AKT3;EGFR;WNT4
Ligand_Perturbations_from_GEO_down	estradiol mouse uterus GSE24525 ligand:140	9_225	0.00311152	3.0303	0.0338378	17.4929	grey60	NISCH;MMP11;ARHGEF25;RPL22;LTBP4;FXYD6;CYS1;GAS6;DCN
Ligand_Perturbations_from_GEO_down	17beta-estradiol mouse uterus GSE38800 ligand:121	9_228	0.003396	2.99043	0.0354543	17.0011	grey60	MMP11;ARHGEF25;RPL22;MMRN2;LTBP4;GAS1;FXYD6;CYS1;DCN
GO_Cellular_Component_2018	platelet alpha granule lumen (GO:0031093)	6_67	0.000254185	6.78426	0.0377888	56.1564	grey60	ISLR;SPARC;HGF;FN1;PDGFA;GAS6
Ligand_Perturbations_from_GEO_down	estradiol mouse uterus GSE23241 ligand:148	11_324	0.00400905	2.57202	0.0402447	14.1955	grey60	SGCE;MMP11;MFAP4;SLC7A8;ARHGEF25;RPL22;MMRN2;LTBP4;GAS1;FXYD6;KCTD15
Ligand_Perturbations_from_GEO_down	estradiol mouse uterus GSE23072 ligand:76	9_242	0.00500472	2.81743	0.0435411	14.925	grey60	NISCH;MMP11;ARHGEF25;RPL22;LTBP4;FXYD6;CYS1;KCTD15;DCN
Ligand_Perturbations_from_GEO_down	TGF-beta human Panc-1 cells GDS4106 ligand:16	10_286	0.00486974	2.64887	0.0438277	14.1045	grey60	JAG2;CA11;TLE2;SALL2;PEG10;KRT15;SPRY1;FAT4;GAS6;PLCD4
Ligand_Perturbations_from_GEO_down	estriol mouse uterus GSE23241 ligand:151	10_285	0.00475314	2.65816	0.0443061	14.2184	grey60	NISCH;SEMA5A;SLC7A8;RPL22;LTBP4;FXYD6;GAS6;DCN;KCTD15;TNS1
Ligand_Perturbations_from_GEO_down	interleukin-1&Icirc;&sup2; human fibroblast GDS4539 ligand:208	7_155	0.00458378	3.42131	0.0443099	18.4245	grey60	SALL2;MAMSTR;KCNC4;KCNN2;LTF;RUNX1T1;C22ORF29
Ligand_Perturbations_from_GEO_down	17beta-estradiol mouse uterus GSE38800 ligand:125	8_201	0.00535858	3.01523	0.0451158	15.7668	grey60	NISCH;NUDT11;MMP11;ARHGEF25;RPL22;MMRN2;FXYD6;DCN
GO_Biological_Process_2018	nervous system development (GO:0007399)	17_455	0.000123865	2.8305	0.0451489	25.4641	grey60	SEMA5A;GPM6A;BCL11A;DLX5;GFRA1;NRG1;NR2E1;NTF4;SALL1;CDH2;NTF3;SPOCK1;NRCAM;FAT4;CNTN4;ITM2A;SDK2
GO_Biological_Process_2018	cell-cell adhesion via plasma-membrane adhesion molecules (GO:0098742)	9_142	0.000115142	4.80154	0.0451979	43.5468	grey60	PTPRD;TRO;TENM3;CDH2;CDH11;AMIGO2;CLDN19;FAT4;SDK2
GO_Biological_Process_2018	regulation of catenin import into nucleus (GO:0035412)	4_19	9.839e-05	15.949	0.045644	147.154	grey60	SEMA5A;FZD7;SNAI2;EGFR
GO_Molecular_Function_2018	frizzled binding (GO:0005109)	5_37	0.00011905	10.2375	0.0456754	92.5058	grey60	WNT10A;WNT2B;ZNRF3;FZD7;WNT4
GO_Biological_Process_2018	negative regulation of Wnt signaling pathway (GO:0030178)	10_174	0.00010959	4.35388	0.0466031	39.702	grey60	TLE2;ZNRF3;SNAI2;MCC;TRABD2B;GLI3;DKK3;WNT4;RBMS3;NKD2
GO_Biological_Process_2018	cellular response to growth factor stimulus (GO:0071363)	9_139	9.7761e-05	4.90517	0.0498874	45.2893	grey60	WNT10A;DLX5;HGF;SNAI2;GAS1;MAPT;TDGF1;EGFR;WNT4
KrasnowSingleCellData	Basal	23	3.16982e-05	NA	0.00110944	NA	grey60	MIR205HG;KRT15;DLK2;SOD3;KRT5;GPC3;DKK3;BCAM;SPOCK3;JAM3;AXL;PDPN;MT1X;DST;RPL22;CALD1;TP63;LTBP4;EGFR;DCN;ALDH7A1;TSLP;DUT
KrasnowSingleCellData	ProximalBasal	22	0.000241348	NA	0.00422359	NA	grey60	KRT15;MIR205HG;KRT5;TSHZ2;DLK2;SEMA5A;ISLR;FMO2;SULT2B1;MT1X;TP63;EGFR;CALML3;BCL11A;SPOCK3;ALDH7A1;DUT;SPRY1;CCNB1IP1;BCAM;RPL22;NFIB
Ligand_Perturbations_from_GEO_up	interleukin-2 mouse Cytotoxic T cell line GDS3222 ligand:216	8_418	7.72806e-07	10.3453	0.000100851	145.591	bisque4	SPCS2;TSPAN13;OSTC;SSR3;WBP5;TMED2;MAGT1;SEC11C
Ligand_Perturbations_from_GEO_up	estradiol human endometrium GDS3313 ligand:270	7_307	1.30058e-06	12.325	0.000113151	167.037	bisque4	FKBP11;ARF4;TSPAN13;OSTC;SSR3;KDELR2;RAI14
Ligand_Perturbations_from_GEO_up	17beta-estradiol mouse uterus GDS1058 ligand:34	7_328	2.01907e-06	11.5359	0.000131744	151.269	bisque4	FKBP11;ARF4;SPCS2;OSTC;SSR3;TMED2;SFT2D1
Ligand_Perturbations_from_GEO_up	testosterone mouse prostate (following castration) GDS2562 ligand:54	7_278	6.69865e-07	13.6107	0.000174835	193.493	bisque4	FKBP11;ARF4;OSTC;SSR3;WBP5;AGR2;TMED2
Reactome_2016	Asparagine N-linked glycosylation Homo sapiens R-HSA-446203	7_259	4.1613e-07	14.6092	0.000212226	214.642	bisque4	EDEM3;ARF4;COG3;PGM3;TMED2;KDELR2;MAGT1
Ligand_Perturbations_from_GEO_down	estradiol human estrogen receptor (ER)-positive MCF7 breast cancer cells GDS3217 ligand:40	7_292	9.30924e-07	12.9582	0.000242971	179.951	bisque4	MLPH;TSPAN13;AGR2;MAL2;ETFA;RAB6A;SMAP1
Ligand_Perturbations_from_GEO_up	interleukin-2 mouse Cytotoxic T cell line GDS3222 ligand:212	7_375	4.88383e-06	10.0901	0.000254936	123.398	bisque4	ARF4;SPCS2;TSPAN13;OSTC;SSR3;TMED2;REXO2
Reactome_2016	Post-translational protein modification Homo sapiens R-HSA-597592	9_521	3.34859e-07	9.33755	0.000256167	139.219	bisque4	GALNT7;EDEM3;ARF4;GALNT3;COG3;PGM3;TMED2;KDELR2;MAGT1
Ligand_Perturbations_from_GEO_up	interleukin-2 mouse Cytotoxic T cell line GDS3222 ligand:213	7_405	8.07768e-06	9.34268	0.000351379	109.556	bisque4	SPCS2;TSPAN13;OSTC;SSR3;TMED2;REXO2;SEC11C
Reactome_2016	Metabolism of proteins Homo sapiens R-HSA-392499	12_1074	2.87016e-07	6.03956	0.000439135	90.9783	bisque4	GALNT7;EDEM3;ARF4;SPCS2;GALNT3;SSR3;COG3;PGM3;TMED2;KDELR2;MAGT1;SEC11C
Ligand_Perturbations_from_GEO_down	estrogen mouse right lung from ovariectomized animals GDS960 ligand:50	7_384	5.70505e-06	9.8536	0.000744508	118.974	bisque4	ARF4;TSPAN13;NEDD4;SSR3;WBP5;MAL2;ETFA
Ligand_Perturbations_from_GEO_up	interleukin-12 human PBMC peripheral blood mononuclear cells GDS3498 ligand:197	6_338	3.32971e-05	9.59539	0.0012415	98.9289	bisque4	ERLEC1;OSTC;SSR3;TMED2;MAGT1;SEC11C
Ligand_Perturbations_from_GEO_up	interleukin-2 mouse Cytotoxic T cell line GDS3222 ligand:211	6_355	4.37868e-05	9.1359	0.00126982	91.6895	bisque4	ARF4;SPCS2;TSPAN13;SSR3;TMED2;SEC11C
Ligand_Perturbations_from_GEO_up	17beta-estradiol human MCF-7 cells GSE11791 ligand:153	6_349	3.98189e-05	9.29296	0.00129909	94.1486	bisque4	ARF4;TSPAN13;OSTC;SSR3;AGR2;TMED2
GO_Biological_Process_2018	retrograde vesicle-mediated transport, Golgi to ER (GO:0006890)	5_80	3.55668e-07	33.7838	0.00181497	501.664	bisque4	ARF4;COG3;TMED2;KDELR2;RAB6A
Ligand_Perturbations_from_GEO_down	interleukin-1 rat chondrocyte GDS2472 ligand:228	6_338	3.32971e-05	9.59539	0.00289684	98.9289	bisque4	ARF4;OSTC;NEDD4;WBP5;TMED2;KDELR2
Ligand_Perturbations_from_GEO_up	estradiol mouse BAL cells GSE52649 ligand:95	5_282	0.000162023	9.58405	0.00422881	83.6474	bisque4	SPCS2;OSTC;SSR3;TMED2;KDELR2
Reactome_2016	COPI-mediated anterograde transport Homo sapiens R-HSA-6807878	4_78	1.28188e-05	27.72	0.00490319	312.255	bisque4	ARF4;COG3;TMED2;KDELR2
Reactome_2016	Intra-Golgi and retrograde Golgi-to-ER traffic Homo sapiens R-HSA-6811442	5_179	1.87646e-05	15.0989	0.00574198	164.329	bisque4	ARF4;COG3;TMED2;KDELR2;RAB6A
Ligand_Perturbations_from_GEO_up	17beta-estradiol mouse uterus GDS1058 ligand:33	5_334	0.000354265	8.09192	0.00711255	64.2941	bisque4	ARF4;OSTC;SSR3;TMED2;SFT2D1
Ligand_Perturbations_from_GEO_up	estradiol mouse hematopoietic stem cells (HSCs) GSE52711 ligand:96	5_333	0.000349428	8.11622	0.00760006	64.5988	bisque4	OSTC;SSR3;TMED2;MAGT1;REXO2
Ligand_Perturbations_from_GEO_up	estradiol human MCF-7 cells GDS4052 ligand:267	5_331	0.000339905	8.16526	0.00806501	65.2147	bisque4	EDEM3;SSR3;AGR2;TMED2;RAI14
Ligand_Perturbations_from_GEO_up	Interleukin-1 beta mouse embryonic fibroblasts from IRAK-4 kinase deficient mutants GDS2641 ligand:60	5_351	0.000444537	7.70001	0.00828744	59.4323	bisque4	ARF4;NEDD4;SSR3;WBP5;RAB6A
GO_Biological_Process_2018	protein glycosylation (GO:0006486)	5_130	3.96158e-06	20.79	0.010108	258.604	bisque4	GALNT7;ARF4;COG3;PGM3;MAGT1
Ligand_Perturbations_from_GEO_up	calcium(2+) mouse blastocyst GDS3293 ligand:281	5_377	0.00061498	7.16897	0.0107007	53.0068	bisque4	SPCS2;SSR3;MAGT1;REXO2;RAB6A
Ligand_Perturbations_from_GEO_up	interleukin-2 mouse Cytotoxic T cell line GDS3222 ligand:214	5_390	0.00071668	6.93001	0.0116908	50.1794	bisque4	SPCS2;OSTC;SSR3;TMED2;SEC11C
Ligand_Perturbations_from_GEO_up	interleukin-2 mouse Cytotoxic T cell line GDS3222 ligand:215	5_400	0.000803126	6.75676	0.0123304	48.1554	bisque4	SPCS2;OSTC;SSR3;WBP5;TMED2
Ligand_Perturbations_from_GEO_up	Growth hormone mouse Adipocytes GDS1489 ligand:171	4_232	0.000862802	9.31966	0.0125106	65.7533	bisque4	FKBP11;ARF4;OSTC;SFT2D1
Reactome_2016	Golgi-to-ER retrograde transport Homo sapiens R-HSA-8856688	4_110	4.97374e-05	19.656	0.012683	194.767	bisque4	ARF4;TMED2;KDELR2;RAB6A
Ligand_Perturbations_from_GEO_up	growth hormone mouse 3T3-F442A adipocytes GDS1489 ligand:11	4_246	0.00107237	8.78928	0.014731	60.1001	bisque4	FKBP11;ARF4;OSTC;SFT2D1
Ligand_Perturbations_from_GEO_down	estradiol human endothelial cells GSE29881 ligand:129	5_337	0.000369082	8.01989	0.0192661	63.3932	bisque4	ARF4;OSTC;WBP5;KDELR2;RAI14
Ligand_Perturbations_from_GEO_down	estradiol human estrogen receptor (ER)-positive MCF7 breast cancer cells GDS3217 ligand:41	5_324	0.000308117	8.34168	0.0201046	67.4427	bisque4	MLPH;TSPAN13;AGR2;MAL2;ETFA
Reactome_2016	ER to Golgi Anterograde Transport Homo sapiens R-HSA-199977	4_131	9.81849e-05	16.5051	0.0214604	152.32	bisque4	ARF4;COG3;TMED2;KDELR2
Ligand_Perturbations_from_GEO_down	estradiol human estrogen receptor (ER)-positive MCF7 breast cancer cells GDS3217 ligand:39	4_210	0.0005946	10.296	0.0258651	76.4749	bisque4	MLPH;TSPAN13;MAL2;ETFA
Ligand_Perturbations_from_GEO_up	TGF-beta human HMEC-TR mammary epithelial cell line GDS4071 ligand:245	4_297	0.00213961	7.28001	0.0279219	44.7512	bisque4	ARF4;OSTC;WBP5;RAB6A
Ligand_Perturbations_from_GEO_down	estrogen mouse lungs from ovariectomized animals GDS960 ligand:49	5_397	0.000776414	6.80782	0.0289492	48.7496	bisque4	TSPAN13;SSR3;WBP5;MAGT1;RAB6A
Ligand_Perturbations_from_GEO_up	estradiol mouse urogenital sinus mesenchymal cells GSE16854 ligand:152	4_317	0.00270825	6.8207	0.0321297	40.3202	bisque4	SPCS2;SSR3;KDELR2;REXO2
Ligand_Perturbations_from_GEO_up	Interleukin-13 (IL-13) human airway epithelial cells (AECs) GDS4981 ligand:72	4_326	0.00299513	6.6324	0.032572	38.5393	bisque4	MLPH;SERPINB13;TSPAN13;SLK
GO_Cellular_Component_2018	Golgi membrane (GO:0000139)	6_442	0.000146431	7.33765	0.0326542	64.7838	bisque4	GALNT7;GALNT3;COG3;TMED2;KDELR2;RAB6A
Ligand_Perturbations_from_GEO_up	17beta-estradiol mouse uterus GSE6931 ligand:86	4_324	0.00292966	6.67334	0.0332452	38.9247	bisque4	ARF4;OSTC;SSR3;TMED2
GO_Cellular_Component_2018	Golgi subcompartment (GO:0098791)	6_479	0.00022634	6.77086	0.0336492	56.8311	bisque4	GALNT7;GALNT3;COG3;TMED2;KDELR2;RAB6A
Ligand_Perturbations_from_GEO_up	interleukin-2 mouse Cytotoxic T cell line GDS3222 ligand:209	4_317	0.00270825	6.8207	0.0336597	40.3202	bisque4	ARF4;TSPAN13;TMED2;SFT2D1
Reactome_2016	Transport to the Golgi and subsequent modification Homo sapiens R-HSA-948021	4_162	0.000222404	13.3467	0.0425348	112.259	bisque4	ARF4;COG3;TMED2;KDELR2
Ligand_Perturbations_from_GEO_down	testosterone mouse submandibular glands from BALB/c females GDS1833 ligand:53	4_294	0.00206215	7.35429	0.0448518	45.479	bisque4	ARF4;TSPAN13;SSR3;SEC11C
Ligand_Perturbations_from_GEO_up	17beta-estradiol mouse vagina GSE6931 ligand:88	4_361	0.00430917	5.98937	0.0449877	32.6242	bisque4	ARF4;OSTC;SSR3;TMED2
Ligand_Perturbations_from_GEO_up	17beta-estradiol mouse uterus GDS1058 ligand:35	4_366	0.00452416	5.90755	0.0454156	31.8908	bisque4	FKBP11;ARF4;OSTC;SSR3
Ligand_Perturbations_from_GEO_down	transforming growth factor-beta human Hepatocellular carcinoma Huh-7 cell line GDS4269 ligand:17	4_302	0.00227315	7.15948	0.045638	43.5768	bisque4	FKBP11;TSPAN13;WBP5;PGM3
Ligand_Perturbations_from_GEO_down	Interleukin 1&Icirc;&sup2; rat insulinoma cell line (Pdx1 overexpression) GDS4332 ligand:202	4_265	0.00141091	8.1591	0.0460308	53.5525	bisque4	OSTC;NEDD4;WBP5;TMED2
Ligand_Perturbations_from_GEO_down	Interleukin 1&Icirc;&sup2; rat insulinoma cell line (Pdx1 overexpression) GDS4332 ligand:200	4_291	0.00198666	7.43011	0.0471381	46.2249	bisque4	NEDD4;TMED2;KDELR2;RAB6A
KrasnowSingleCellData	Goblet	9	5.63215e-06	NA	0.000197125	NA	bisque4	AGR2;GALNT7;KDELR2;SMAP1;FKBP11;OSTC;MAL2;ARF4;TMED2
KrasnowSingleCellData	PlasmacytoidDendritic	6	0.00192159	NA	0.0336278	NA	bisque4	TSPAN13;OSTC;SFT2D1;SEC11C;SSR3;KDELR2
Ligand_Perturbations_from_GEO_up	Interleukin-3 mouse M2 macrophages (RAW264.7 cells) GSE73564 ligand:235	7_321	9.52824e-07	12.8276	0.000248687	177.839	plum2	CCL24;CD274;IL1R1;DSE;MRC1;IL31RA;TIMP1
Ligand_Perturbations_from_GEO_up	Interleukin-13 (IL-13) human airway epithelial cells (AECs) GDS4981 ligand:72	6_326	1.63917e-05	10.8264	0.00213912	119.293	plum2	CYP27B1;DSE;SIDT1;TMEM62;DEFB1;TIMP1
KrasnowSingleCellData	Ionocyte	18	5.89896e-25	NA	2.06463e-23	NA	salmon4	ASCL3;CLCNKB;FOXI1;PTGER3;STAP1;NEURL1;BSND;SLC35F3;LINC01187;DDX4;ATP6V0D2;ITIH5;PROX1;SMIM24;ANK2;STAC2;DGKI;PDE1C;SCUBE2
