# Supplementary material for: Type 2 and interferon inflammation regulate SARS-CoV-2 entry factor expression in the airway epithelium
Source: Nat Commun. 2020 Oct 12;11:5139. doi: 10.1038/s41467-020-18781-2 (PMC7550582; doi:10.1038/s41467-020-18781-2)
Supplement: Supplementary file 7 — Supplementary Data 3 [file 41467_2020_18781_MOESM7_ESM.xlsx]

## Sheet: Sheet1
Supplementary Data 3. Correlation matrix for genes with WGCNA networks. Correlation value is based on Pearson product-moment correlation coefficient between normalized gene expression and network eigengene
Gene	kMEbisque4	kMEblack	kMEblue	kMEbrown	kMEbrown4	kMEcyan	kMEdarkgreen	kMEdarkgrey	kMEdarkmagenta	kMEdarkolivegreen	kMEdarkorange	kMEdarkorange2	kMEdarkred	kMEdarkslateblue	kMEdarkturquoise	kMEfloralwhite	kMEgreen	kMEgreenyellow	kMEgrey60	kMEivory	kMElightcyan	kMElightcyan1	kMElightgreen	kMElightsteelblue1	kMElightyellow	kMEmagenta	kMEmediumpurple3	kMEmidnightblue	kMEnavajowhite2	kMEorange	kMEorangered4	kMEpaleturquoise	kMEpalevioletred3	kMEpink	kMEplum1	kMEplum2	kMEpurple	kMEred	kMEroyalblue	kMEsaddlebrown	kMEsalmon	kMEsalmon4	kMEsienna3	kMEskyblue	kMEskyblue3	kMEsteelblue	kMEtan	kMEthistle1	kMEthistle2
A1BG	-0.148819	-0.0645753	0.36812	0.11621	0.0331633	-0.0169743	0.0703543	0.120263	0.0803954	-0.0794731	0.0134955	0.148584	-0.0133112	0.234133	-0.125799	0.0339872	0.166732	0.146129	0.0307896	-0.0265933	0.00352364	0.00280278	-0.0595086	0.0429388	0.0437453	0.0315248	0.192285	0.010251	-0.115104	0.153356	-0.346055	-0.0380324	-0.0322829	-0.164596	-0.00240119	0.0755161	0.486722	0.0633318	0.23527	-0.129518	-0.121703	0.0331322	-0.0156249	-0.0644224	-0.0395223	0.255476	0.327106	0.185059	-0.0661218
A1BG-AS1	-0.0937455	-0.0488938	0.556944	0.144491	-0.0207956	0.186103	-0.061324	0.391539	-0.180785	-0.417693	0.0669593	0.234429	-0.344056	0.461835	-0.0268973	0.219256	0.359096	0.207902	-0.0715505	0.127775	-0.0479518	-0.102687	-0.0946436	0.0465085	0.258223	0.122793	0.300625	-0.237369	-0.0640555	0.288596	-0.511947	-0.207437	0.0523868	-0.19637	0.0299804	0.133137	0.664071	0.144754	0.365731	-0.223099	-0.234821	-0.016361	-0.0503994	0.149438	0.128969	0.337342	0.510414	0.30063	0.0165832
A2M	-0.524686	-0.383538	0.217213	-0.234337	0.266991	-0.244529	0.0796519	0.0786609	-0.0753808	-0.0954043	0.415751	-0.334128	-0.267356	0.147917	-0.0980364	-0.207566	0.100356	0.370026	-0.0278026	-0.200471	-0.238091	-0.293512	-0.140424	0.120132	-0.105517	-0.376104	-0.0892789	-0.0562172	-0.0677132	0.282807	-0.546692	-0.420374	-0.0192376	-0.648809	0.434144	-0.48991	0.722353	-0.0392839	-0.00461697	-0.737547	0.43699	-0.247446	0.491098	-0.0592322	0.285013	0.334105	0.372299	-0.268513	-0.0290365
A2M-AS1	-0.408515	-0.513861	-0.520909	0.0507557	0.200101	-0.270733	-0.304081	-0.286788	0.00712196	0.286382	-0.268098	-0.327799	0.0613026	-0.362078	0.368221	0.00540266	-0.610745	-0.0767937	0.352984	0.176271	0.34054	0.067516	-0.424804	-0.44749	-0.530097	-0.596319	-0.629018	-0.112872	-0.0252287	-0.528708	0.0977551	-0.305326	-0.113529	-0.338833	-0.0198202	-0.520634	-0.212233	-0.593618	-0.44375	-0.191525	0.243063	0.197584	0.402289	-0.00977513	0.00639673	-0.219632	-0.394298	-0.546556	-0.234425
A2ML1	0.351129	0.485803	0.262342	-0.0907902	-0.209915	0.102378	0.328205	0.0407783	0.0574499	-0.0971048	0.358082	0.176918	0.0355514	-0.0124197	-0.373967	-0.197608	0.404098	0.0135521	-0.356398	-0.275801	-0.292767	-0.133183	0.508434	0.500841	0.358144	0.44161	0.409212	0.229387	-0.00942521	0.446138	0.128025	0.307262	0.176011	0.295111	0.00248482	0.261083	-0.0254163	0.541339	0.306362	0.0658288	0.0590683	-0.367233	-0.239729	-0.0893427	-0.0423914	0.15663	0.0436737	0.346461	0.596978
A3GALT2	-0.296056	-0.316208	-0.213192	-0.0123991	-0.0485677	-0.256282	-0.107772	-0.217277	-0.0892342	0.234961	-0.099843	-0.247304	0.0815707	-0.187541	0.0798701	-0.127035	-0.306671	-0.258967	0.0702501	-0.0623135	0.159737	-0.111701	-0.2639	-0.235538	-0.316089	-0.327881	-0.274227	-0.0492661	0.00896664	-0.228003	-0.029391	-0.164593	-0.0955351	-0.254191	0.0789969	-0.307066	-0.151211	-0.299367	-0.112689	-0.186681	0.145499	0.0257234	0.157757	-0.0991833	0.011349	-0.323332	-0.168276	-0.282198	-0.0669693
A4GALT	0.692098	0.847093	0.104142	-0.0511974	-0.35769	0.189573	0.504384	-0.0620276	0.19762	0.0547455	0.313372	0.411844	0.335959	-0.0915245	-0.467495	-0.176899	0.418886	-0.10588	-0.281181	-0.269972	-0.308966	0.162835	0.8085	0.653133	0.404668	0.691127	0.529429	0.47581	0.0681859	0.414717	0.542728	0.741934	0.117389	0.759646	-0.171314	0.634293	-0.262552	0.703266	0.176565	0.603374	-0.0491249	-0.159547	-0.439172	-0.163406	-0.286759	0.116234	-0.0462628	0.479451	0.241684
AAAS	-0.409165	-0.35244	-0.303575	0.207808	0.577935	-0.408668	-0.0676384	-0.370375	0.237392	0.268114	-0.0807263	0.0382482	0.138079	-0.396285	0.0699828	-0.0849988	-0.451449	0.488462	0.330357	0.0421748	0.349989	0.105927	-0.177572	-0.179588	-0.541808	-0.494118	-0.460236	0.0983722	-0.0738662	-0.327965	-0.0374531	-0.179198	-0.123884	-0.330153	0.138188	-0.441595	0.0764098	-0.379583	-0.342499	-0.257784	0.300168	0.167239	0.413873	-0.287901	-0.0651408	0.342007	-0.276441	-0.400382	-0.166333
AACS	0.678091	0.690261	-0.107767	-0.114978	-0.254062	0.0712428	0.317307	-0.261879	0.229509	0.232306	-0.0546778	0.284118	0.435333	-0.245116	-0.345577	-0.185378	0.101976	-0.238702	-0.224054	-0.213838	-0.205002	0.101066	0.51995	0.303088	0.179871	0.517237	0.307329	0.396508	0.105011	0.0459497	0.66031	0.719026	0.0978539	0.764722	-0.213424	0.552154	-0.455584	0.384291	0.0161953	0.665645	-0.215194	-0.0788774	-0.528034	-0.23767	-0.318889	-0.158019	-0.276892	0.340543	0.109296
AACSP1	0.096027	0.0575446	-0.196927	0.22517	-0.0545017	0.0716208	-0.0956163	-0.0268356	0.0667532	0.000163826	-0.0634826	0.120903	0.0271445	-0.143431	0.123864	0.103811	-0.106375	-0.0470775	0.194498	0.103369	0.245144	0.255089	0.0461005	-0.024523	-0.0238775	0.0195612	-0.112708	-0.0026727	-0.00140226	-0.136456	0.22382	0.0197572	-0.067333	0.131403	-0.25622	0.00964711	-0.2928	-0.039539	-0.12013	0.132482	0.051431	0.0645432	0.0851974	0.0741564	-0.0614049	-0.00181338	-0.228838	-0.0502301	0.0807474
AADAC	0.615659	0.511337	-0.287504	0.140179	-0.293801	0.190762	0.0454752	-0.193432	0.149396	0.196416	-0.291885	0.300866	0.369034	-0.296544	-0.00832167	0.0468359	-0.107765	-0.364518	-0.0795335	0.0894586	0.118091	0.194567	0.311961	0.0415301	0.102521	0.385809	0.0841931	0.21644	0.0221659	-0.211083	0.73208	0.55448	0.0479226	0.729298	-0.467965	0.464921	-0.642626	0.134342	-0.0805482	0.743225	-0.273865	0.0348268	-0.449663	-0.0240971	-0.383047	-0.311407	-0.439611	0.242095	0.068506
AADACL2-AS1	-0.433238	-0.585456	-0.621318	0.0042463	0.277579	-0.428651	-0.404111	-0.432976	0.0345783	0.398245	-0.481773	-0.369083	0.139045	-0.419767	0.33382	-0.0369435	-0.750252	-0.204859	0.312506	0.176349	0.392785	-0.00553932	-0.581553	-0.664773	-0.692104	-0.644089	-0.709462	-0.172362	-0.00819799	-0.716878	0.113353	-0.292873	-0.127651	-0.304172	0.0409732	-0.497038	-0.344248	-0.750545	-0.527556	-0.0833172	0.0791877	0.305099	0.277698	-0.178999	0.0704944	-0.492031	-0.459002	-0.581449	-0.293569
AADACP1	-0.268461	-0.481348	-0.472373	0.0731632	0.229699	-0.184108	-0.434451	-0.248331	-0.0215478	0.259288	-0.581329	-0.2378	0.0947351	-0.254653	0.406587	0.141347	-0.639295	-0.156602	0.204066	0.262236	0.372439	-0.0702228	-0.56772	-0.654182	-0.491787	-0.488375	-0.570168	-0.219441	-0.0108879	-0.680911	0.0639833	-0.241366	-0.096804	-0.203282	-0.122823	-0.352179	-0.223576	-0.673598	-0.429319	-0.0103026	-0.119648	0.290174	0.106336	0.00522133	0.00461922	-0.412581	-0.343583	-0.411902	-0.291213
AADAT	-0.649764	-0.79058	-0.611406	0.0855961	0.379822	-0.414304	-0.437391	-0.331537	0.0582085	0.322865	-0.322598	-0.451541	-0.00850125	-0.403728	0.466057	0.00251855	-0.772527	0.00492754	0.495504	0.184166	0.469471	0.0639293	-0.655753	-0.62748	-0.713928	-0.842812	-0.837133	-0.214146	-0.0370833	-0.663427	-0.063604	-0.531797	-0.187571	-0.587532	0.0640119	-0.766364	-0.179718	-0.8231	-0.5561	-0.385954	0.33592	0.284288	0.615038	-0.0391908	0.110521	-0.235793	-0.422323	-0.753292	-0.304745
AAED1	-0.396969	-0.53249	-0.24241	-0.0943271	-0.0831531	-0.227938	-0.330688	-0.143462	-0.179964	0.182676	-0.371818	-0.393394	-0.0233562	0.00387101	0.251139	-0.00695209	-0.382036	-0.483915	0.124536	0.127971	0.19289	-0.142127	-0.589102	-0.562859	-0.369068	-0.41989	-0.33601	-0.292769	-0.0181094	-0.399476	-0.195241	-0.330639	-0.111241	-0.374361	0.154512	-0.315708	-0.147565	-0.521025	-0.213545	-0.210745	-0.113724	0.139124	0.0848719	-0.0109304	0.0396321	-0.637908	-0.0815943	-0.371063	-0.231631
AAGAB	0.374669	0.416339	0.415335	-0.0787907	-0.10361	0.431221	0.378965	0.38512	-0.135111	-0.257013	0.346316	0.128467	-0.0501734	0.378579	-0.183991	0.00460678	0.5584	0.232485	-0.507933	-0.21285	-0.365558	-0.325234	0.359597	0.476798	0.620448	0.445723	0.500959	0.1768	0.0741451	0.548097	-0.118939	0.212564	0.123529	0.159056	-0.0718245	0.279221	0.279746	0.538955	0.31919	-0.0422302	-0.0363449	-0.41259	-0.283079	0.282194	-0.155236	0.309809	0.401887	0.35233	0.156344
AAK1	0.423482	0.441699	0.39324	0.134838	-0.188376	0.367427	0.0412087	0.382246	-0.18276	-0.444984	0.199965	0.380324	-0.265968	0.253212	-0.135713	0.202372	0.497454	0.0892349	-0.146936	-0.032447	-0.113051	0.14042	0.335226	0.312828	0.513193	0.549356	0.450474	-0.106838	0.0237981	0.384871	-0.0158257	0.125105	0.114544	0.405761	-0.116996	0.497669	0.0926408	0.461438	0.329222	0.295263	-0.245081	0.0147817	-0.281321	0.180342	0.311989	0.264419	0.20426	0.546608	0.18329
AAMDC	0.0976483	0.0554428	-0.606646	-0.103977	0.0511874	-0.328853	0.0802728	-0.617177	0.503161	0.636176	-0.324267	-0.154398	0.609001	-0.586484	-0.029687	-0.256821	-0.522794	-0.273283	0.263533	-0.0729582	0.124593	0.283095	0.0398757	-0.172079	-0.462053	-0.152429	-0.349027	0.380408	0.0390218	-0.496024	0.631166	0.401973	0.060115	0.307639	-0.147154	-0.0256079	-0.652078	-0.270054	-0.42543	0.456413	0.0828517	0.24543	-0.0302897	-0.366639	-0.390228	-0.389542	-0.617597	-0.260816	-0.162067
AAMP	0.0165879	0.369548	0.18915	-0.40831	-0.0813274	-0.236949	0.772358	-0.179201	0.207107	0.279663	0.705663	-0.0739479	0.344301	0.0296305	-0.645038	-0.578995	0.414054	0.113894	-0.345879	-0.550798	-0.563568	-0.235768	0.620063	0.748025	0.137227	0.189788	0.395951	0.605674	0.0330212	0.622396	-0.00355345	0.408633	0.0720608	-0.00605734	0.42575	0.0491086	0.256889	0.594078	0.0923883	-0.21307	0.46333	-0.440619	0.0194757	-0.381776	-0.188605	0.200118	0.314703	0.0257306	0.148602
AAR2	-0.222789	0.118653	0.0220787	-0.534534	0.114949	-0.523292	0.637239	-0.394733	0.318475	0.456582	0.478292	-0.277048	0.418415	-0.0962823	-0.612066	-0.647069	0.16111	0.0637274	-0.0875102	-0.457635	-0.497368	-0.0348099	0.344461	0.429774	-0.19622	-0.0253383	0.182201	0.530993	-0.0238527	0.339125	-0.0334539	0.316053	0.0362815	-0.0988432	0.648824	-0.0323957	0.0552398	0.29518	-0.0471926	-0.122806	0.364095	-0.124642	0.0427188	-0.599704	-0.0896238	0.0283287	0.137304	-0.136128	-0.014659
AARS	-0.162452	-0.0992191	-0.225747	-0.31495	0.0147697	-0.32714	-0.0186628	-0.288906	0.00549026	0.163505	-0.0190977	-0.173927	0.0452599	-0.0997675	-0.0823243	-0.164906	-0.144504	-0.147187	0.201786	0.0327407	-0.135127	0.127585	-0.0744467	-0.136066	-0.311328	-0.174328	-0.144369	-0.0116436	-0.131899	-0.152802	0.0927275	-0.00482093	0.00328758	-0.044423	0.37518	-0.0565091	-0.0936612	-0.139153	-0.275852	0.0154028	0.040057	0.176254	0.107199	-0.317897	0.163388	-0.177781	-0.0714888	-0.251785	-0.207769
AARS2	0.197367	0.281517	0.263902	0.229331	-0.0305964	0.175242	0.0582338	0.185086	-0.0690603	-0.28336	0.130542	0.509681	-0.139125	0.156813	-0.100649	0.188835	0.31819	0.235896	-0.0611939	0.16205	0.0282432	0.0921637	0.266576	0.238147	0.238206	0.292628	0.276453	-0.018721	-0.0272786	0.227849	-0.0561178	0.0866032	-0.0262427	0.185909	-0.0633769	0.294704	0.206259	0.305525	0.164791	0.0830752	-0.131909	-0.0846232	-0.0915575	-0.000680646	0.0843367	0.388898	0.197579	0.282677	0.100279
AARSD1	-0.0901597	-0.0464227	-0.169449	-0.0912013	0.0807198	-0.164389	0.0841454	-0.20143	0.0894005	0.214526	0.0112602	-0.0825426	0.169666	-0.161229	-0.0571908	-0.137428	-0.144462	0.00579313	0.0839478	-0.118397	-0.0113452	0.0442654	0.0154737	-0.00777025	-0.172098	-0.113906	-0.112828	0.138985	-0.0520922	-0.0897813	0.099536	0.0598429	-0.205182	-0.0233001	0.100934	-0.0852695	-0.102289	-0.073548	-0.153528	0.00755871	0.119497	0.0676238	0.0630132	-0.140302	-0.0759906	-0.0364512	-0.124347	-0.147122	-0.0721083
AASDH	-0.131691	-0.37359	-0.479039	0.281204	0.116669	0.0520119	-0.558055	-0.0648423	-0.0697288	0.0301089	-0.575233	0.0381008	-0.0724884	-0.215201	0.609608	0.425564	-0.557047	-0.0964175	0.371508	0.583379	0.513085	0.190286	-0.474865	-0.614341	-0.35516	-0.3844	-0.565984	-0.325529	-0.0549957	-0.695895	0.147741	-0.28412	-0.160096	-0.0768767	-0.316596	-0.235889	-0.286779	-0.607927	-0.434871	0.0943156	-0.159447	0.349093	0.185078	0.191952	0.118514	-0.21666	-0.389479	-0.336728	-0.285278
AASDHPPT	-0.271853	-0.547559	-0.236566	0.0891982	0.236153	0.314376	-0.519866	0.344004	-0.22576	-0.202753	-0.336833	-0.237024	-0.350058	0.140289	0.760781	0.521445	-0.326528	0.185097	0.32372	0.494016	0.259663	0.0516863	-0.589284	-0.526953	-0.0642345	-0.444781	-0.485779	-0.433218	-0.135405	-0.440789	-0.243143	-0.564443	-0.246099	-0.393871	-0.186199	-0.411736	0.0822324	-0.550054	-0.330872	-0.280435	-0.0255043	0.234063	0.363242	0.59102	0.250001	0.0841196	-0.0539863	-0.389021	-0.325556
AASS	-0.0564215	-0.33961	-0.157392	0.435324	-0.0666959	0.221115	-0.577308	0.203104	-0.179768	-0.233225	-0.391797	0.0807536	-0.327952	-0.0130921	0.539486	0.449493	-0.277914	-0.168064	0.293336	0.340799	0.535488	0.145904	-0.468561	-0.484074	-0.0555501	-0.216012	-0.32872	-0.464953	-0.0466566	-0.394743	-0.0531887	-0.402247	-0.144602	-0.139637	-0.345944	-0.192007	-0.160803	-0.433204	-0.120938	-0.07124	-0.172076	0.140875	0.180991	0.391498	0.168765	-0.198398	-0.226613	-0.133574	-0.0704075
AATBC	-0.0876954	0.0267462	-0.142016	0.0375813	0.542394	-0.137195	0.159481	-0.170108	0.266218	0.134037	0.121185	0.0462279	0.160115	-0.241867	-0.0383973	-0.0897998	-0.11606	0.629567	0.170148	-0.00524832	0.027821	0.189304	0.184859	0.165153	-0.16847	-0.137495	-0.174313	0.261798	0.0334241	-0.0378918	0.134422	0.0545053	0.0286171	-0.0253591	-0.0162961	-0.156981	0.0565387	0.000766821	-0.167507	-0.0423254	0.304421	-0.0333133	0.268661	-0.153548	-0.0814347	0.519241	-0.132853	-0.145799	-0.0319829
AATF	-0.194359	0.00566525	0.243134	-0.517201	-0.149484	-0.216539	0.268171	0.00167604	0.0287692	-0.0829408	0.478938	-0.380692	-0.162812	0.257686	-0.362322	-0.363578	0.376682	-0.121154	-0.0567408	-0.337153	-0.518826	-0.0217349	0.12827	0.249608	0.0694854	0.0614896	0.272763	0.0258593	-0.0492856	0.450004	-0.25415	-0.0648661	0.218422	-0.195916	0.673667	0.0103207	0.18946	0.270169	0.15857	-0.243992	0.191339	-0.178763	0.085546	-0.197771	0.168954	-0.0376732	0.346409	-0.0239747	0.0474809
AATK	0.113069	0.175492	0.754775	0.111086	-0.166394	0.1924	0.0842245	0.312515	-0.2273	-0.357958	0.109319	0.239026	-0.224519	0.364394	-0.254184	0.0415617	0.472426	0.0317773	-0.320435	-0.13663	-0.132276	-0.197776	0.0924418	0.208135	0.410114	0.387195	0.539963	-0.120714	0.110304	0.426964	-0.378292	-0.00941771	0.091699	0.0319057	-0.0129945	0.324989	0.326913	0.359829	0.914075	-0.0645865	-0.296701	-0.134802	-0.338295	0.0626786	-0.0122848	0.132023	0.385121	0.620061	0.399855
ABALON	0.0386589	0.132954	0.0437776	-0.238697	-0.113801	-0.119291	0.188676	-0.107763	0.074853	0.0530062	0.149272	-0.168927	0.0703293	0.0174355	-0.23597	-0.240827	0.139125	-0.110299	-0.109198	-0.157393	-0.248033	-0.0609258	0.138791	0.141693	0.0288616	0.104823	0.141449	0.126462	0.0550398	0.159165	0.0526551	0.134866	0.876717	0.049943	0.153934	0.0700284	-0.0127872	0.167446	0.0511862	0.0127854	0.0498079	-0.124014	-0.076085	-0.165836	-0.0539104	-0.0655018	0.0535988	0.0209964	0.0980291
ABAT	-0.287917	-0.364126	-0.196427	-0.0520948	0.460963	-0.268719	-0.223204	-0.186444	-0.0923581	0.117901	-0.22272	-0.20495	-0.0531415	-0.134333	0.113451	-0.0455859	-0.361863	0.188522	0.0449377	-0.0180282	0.134679	-0.196225	-0.368938	-0.344471	-0.35347	-0.401795	-0.366801	-0.155618	0.0391406	-0.316437	-0.105689	-0.264862	-0.0401298	-0.263444	0.144652	-0.320804	0.106641	-0.408669	-0.243736	-0.183823	0.0380447	0.111489	0.157204	-0.118893	0.137776	-0.108463	-0.0768797	-0.272448	-0.167999
ABCA1	0.129557	0.251933	0.753607	0.0173873	-0.113648	0.354599	0.21109	0.588512	-0.297233	-0.555362	0.487508	0.202072	-0.409973	0.581731	-0.238233	0.0930243	0.746311	0.293747	-0.35383	-0.151056	-0.320505	-0.18019	0.260966	0.473564	0.641446	0.444337	0.604595	-0.107977	0.0886636	0.720994	-0.487976	-0.0902146	0.0952069	-0.0395597	0.122424	0.277625	0.522262	0.568945	0.622079	-0.221622	-0.0693234	-0.271252	-0.14481	0.256843	0.279993	0.446828	0.634234	0.50738	0.329958
ABCA10	0.399049	0.133396	0.049953	0.744519	-0.143966	0.448856	-0.465543	0.239325	-0.205045	-0.270773	-0.651893	0.667822	-0.0950343	0.0448611	0.364013	0.615236	-0.134117	-0.166383	0.0196223	0.43131	0.645327	0.141404	-0.206397	-0.384323	0.178823	0.284233	0.0316266	-0.343473	0.0526427	-0.380268	0.152673	0.0420666	-0.0991099	0.440645	-0.710555	0.422112	-0.228287	-0.168257	0.153041	0.554873	-0.682906	0.33038	-0.454649	0.333759	-0.107978	-0.156318	-0.179722	0.436517	-0.00292277
ABCA11P	-0.129388	-0.195701	-0.349441	0.220874	0.168055	-0.0264936	-0.170999	-0.136315	0.146844	0.183739	-0.290613	0.0216701	0.164159	-0.236059	0.328133	0.149111	-0.379048	0.0834141	0.273977	0.376819	0.349025	0.171777	-0.180478	-0.263622	-0.270637	-0.265683	-0.375309	0.0309619	-0.017611	-0.41008	0.191893	-0.0636552	-0.0498822	-0.0618346	-0.29048	-0.208074	-0.2372	-0.332251	-0.279753	0.049856	0.0645004	0.164585	0.201551	0.037581	-0.126997	0.016602	-0.317598	-0.263249	-0.110949
ABCA12	-0.029735	0.0410356	0.287862	-0.227231	-0.0617053	-0.0375311	0.148052	0.0787128	-0.184302	-0.118751	0.27597	-0.179113	-0.148349	0.0855089	-0.241109	-0.228586	0.268213	-0.0191311	-0.361033	-0.304214	-0.277881	-0.36076	0.088777	0.212239	0.198057	0.120798	0.229715	-0.0255575	0.00436244	0.348845	-0.256175	-0.0859581	0.0532118	-0.131399	0.253429	-0.0510767	0.140649	0.239028	0.280111	-0.305298	0.0827994	-0.384835	-0.0875893	-0.0325398	0.185023	-0.0401415	0.147569	0.130469	0.276444
ABCA13	-0.391261	-0.597687	-0.0510313	0.250693	0.248173	-0.0846986	-0.583714	0.0887815	-0.305096	-0.132378	-0.449144	-0.0947755	-0.321916	-0.0057024	0.407552	0.304522	-0.390048	-0.00792341	0.13194	0.25698	0.439059	-0.16777	-0.682233	-0.63378	-0.287786	-0.425421	-0.406825	-0.524196	-0.0771174	-0.445519	-0.386021	-0.563502	-0.152062	-0.40661	-0.0537066	-0.358521	0.128442	-0.593507	-0.0879851	-0.275238	-0.206111	0.246555	0.144381	0.145225	0.458243	-0.238493	-0.0728761	-0.169569	-0.133733
ABCA2	-0.472171	-0.57762	-0.416183	0.17972	0.177989	-0.400056	-0.481619	-0.300377	-0.0240729	0.220248	-0.422956	-0.109951	-0.0265314	-0.28321	0.307389	0.0952431	-0.626459	-0.193626	0.436404	0.228784	0.480246	0.121427	-0.582129	-0.625691	-0.640232	-0.589882	-0.584476	-0.301099	-0.161828	-0.619013	-0.0419085	-0.360649	-0.159218	-0.328725	0.05771	-0.407304	-0.118258	-0.685163	-0.401211	-0.10404	-0.00737706	0.415416	0.298744	-0.173871	0.194364	-0.352371	-0.309231	-0.449147	-0.281758
ABCA3	-0.292377	-0.334449	-0.650487	-0.108545	0.0264265	-0.423435	-0.239054	-0.472664	0.26925	0.413796	-0.194144	-0.327395	0.18362	-0.518546	0.206805	-0.124498	-0.593147	-0.305464	0.601315	0.0968074	0.235353	0.419182	-0.228798	-0.357647	-0.612394	-0.472713	-0.594286	0.00901465	-0.211655	-0.542491	0.370756	-0.0963676	-0.108256	-0.0929044	0.0688235	-0.358299	-0.513706	-0.492244	-0.529045	0.0658219	0.283977	0.358085	0.430751	-0.253122	0.106262	-0.368172	-0.569057	-0.533345	-0.205465
ABCA4	-0.200246	-0.207561	-0.643609	-0.115221	0.168588	-0.47257	0.000369378	-0.598961	0.315082	0.583825	-0.111315	-0.303627	0.405742	-0.63877	0.0198697	-0.299244	-0.576721	-0.133249	0.252671	-0.143268	0.168211	0.105583	-0.0730604	-0.183419	-0.581141	-0.424368	-0.525446	0.261823	0.00108144	-0.44985	0.424544	0.091587	-0.0829947	-0.0588008	0.0708091	-0.388791	-0.491324	-0.376121	-0.488263	0.0229739	0.383756	0.149645	0.293861	-0.358432	-0.0983253	-0.286758	-0.595436	-0.509503	-0.0834559
ABCA5	0.280434	-0.0840432	-0.146417	0.552564	-0.14748	0.337546	-0.626534	0.128303	-0.24652	-0.157203	-0.789513	0.392605	-0.110776	-0.0481683	0.498247	0.57913	-0.362638	-0.343329	0.0693434	0.423444	0.614851	0.0586121	-0.441465	-0.618744	-0.0110922	0.0503045	-0.195615	-0.44609	0.00415292	-0.599385	0.173946	-0.0804659	-0.12355	0.308017	-0.625457	0.224373	-0.296624	-0.426166	-0.0380151	0.468074	-0.652134	0.370136	-0.370427	0.333871	-0.0334229	-0.415818	-0.30098	0.203545	-0.118826
ABCA6	0.17337	0.0986022	0.352958	0.3826	-0.0867199	0.375431	-0.159074	0.380672	-0.262858	-0.376213	-0.0856321	0.39448	-0.255603	0.243027	0.132057	0.351592	0.214229	0.124234	-0.18158	0.15753	0.193086	-0.132005	-0.026315	0.00995594	0.341482	0.232212	0.210302	-0.220396	-0.0174173	0.115169	-0.209558	-0.0993577	-0.0601231	0.069971	-0.321305	0.187916	0.269676	0.122067	0.301242	0.00264126	-0.279021	-0.0728885	-0.173788	0.312075	0.0649282	0.221488	0.187535	0.364329	0.172977
ABCA7	-0.191391	-0.144345	0.1325	0.065405	-0.0118775	-0.163956	-0.0243236	-0.0430936	-0.124749	-0.00287241	0.0819865	0.0150879	-0.0731363	-0.012334	-0.106595	-0.0988364	-0.0134158	-0.0517549	-0.046268	-0.174815	0.076138	-0.147508	-0.084393	0.0047201	-0.0898757	-0.111199	0.00252884	-0.0717675	-0.0353882	0.0700516	-0.209367	-0.139751	-0.0636323	-0.199973	0.127392	-0.139581	0.156988	-0.0304287	0.12204	-0.22733	0.0751528	-0.0354468	0.0799612	-0.101697	0.109193	-0.0499256	0.0666329	-0.00365157	0.056654
ABCA9	0.164429	-0.0552717	0.0580157	0.653086	-0.141778	0.276583	-0.504309	0.183336	-0.241614	-0.251621	-0.59729	0.528458	-0.164987	0.0591941	0.339737	0.526391	-0.178428	-0.211207	0.105024	0.417007	0.620037	0.135001	-0.323378	-0.450764	0.0339837	0.121358	-0.0408925	-0.413401	0.00373146	-0.378519	-0.0103865	-0.112249	-0.113367	0.226928	-0.514865	0.270291	-0.101661	-0.262911	0.116735	0.375593	-0.59928	0.369036	-0.31507	0.236931	-0.0127888	-0.188849	-0.116212	0.314669	-0.0408369
ABCB1	-0.268322	-0.250355	0.473416	0.0206087	0.208012	0.0634007	-0.103055	0.352822	-0.31029	-0.378149	0.150055	0.025524	-0.425992	0.385511	0.00781488	0.12491	0.223833	0.377964	-0.225412	0.0129232	-0.108098	-0.423899	-0.221375	0.000576123	0.146796	-0.128208	0.102421	-0.28267	-0.105347	0.261872	-0.633754	-0.401123	-0.0084722	-0.437052	0.177297	-0.184099	0.891082	0.00581668	0.210828	-0.5067	-0.0251731	-0.110781	0.114948	0.142238	0.302825	0.349211	0.545068	0.101257	-0.0702873
ABCB10	-0.284576	-0.586389	-0.481061	0.218495	0.217653	0.084708	-0.597946	0.0128958	-0.200801	0.0857266	-0.61736	-0.20169	-0.0931224	-0.17553	0.721725	0.417213	-0.649435	-0.0936279	0.330453	0.469214	0.514046	0.0533583	-0.673172	-0.733607	-0.355634	-0.521636	-0.645358	-0.392651	-0.0474178	-0.733261	-0.00870727	-0.437365	-0.299979	-0.26507	-0.268195	-0.394915	-0.299129	-0.749971	-0.397786	-0.0499444	-0.13089	0.357355	0.194414	0.364577	0.0899404	-0.3003	-0.389652	-0.433608	-0.326556
ABCB11	-0.567054	-0.581638	-0.342855	-0.206666	0.509847	-0.469073	-0.116174	-0.338449	-0.0545552	0.313866	-0.024883	-0.521953	0.0195918	-0.330388	0.103614	-0.282909	-0.491511	0.213671	0.0504599	-0.179325	0.0689102	-0.319484	-0.389599	-0.278046	-0.522007	-0.663449	-0.562454	-0.035313	-0.0614641	-0.287932	-0.188076	-0.403027	-0.132139	-0.559228	0.305313	-0.691164	0.0992491	-0.489903	-0.357926	-0.513401	0.429411	-0.042155	0.455439	-0.185172	0.138035	-0.0960626	-0.182238	-0.55903	-0.178844
ABCB4	0.067195	0.0536479	0.0983977	-0.0175988	-0.00979184	0.0820087	-0.0449096	0.132947	-0.054984	-0.166717	0.077002	0.078473	-0.167384	0.114199	0.0228985	0.0842195	0.100201	0.100673	-0.015368	0.0475294	-0.0745972	-0.0202218	0.0249208	0.0657991	0.0971379	0.0212055	0.0423551	-0.0788584	-0.067459	0.0833344	-0.0184299	-0.0409473	0.0601545	0.0149006	-0.0202714	0.0362175	0.20822	0.0588194	-0.00397985	-0.0309344	0.00213599	-0.0288936	0.055498	0.0715125	0.14251	0.187773	0.129026	0.0521485	-0.0442133
ABCB5	-0.266474	-0.351687	-0.396448	-0.0386218	0.173941	-0.215024	-0.176265	-0.21135	0.00172198	0.210054	-0.147882	-0.291067	0.046439	-0.206384	0.20438	-0.0552525	-0.404818	-0.0374547	0.15113	0.0307245	0.169479	-0.0692541	-0.297221	-0.296634	-0.35896	-0.436456	-0.438376	-0.0551998	0.0506023	-0.333561	0.0444549	-0.196783	-0.0519734	-0.280107	0.0216806	-0.4219	-0.0833866	-0.402417	-0.406238	-0.212919	0.209617	0.0247793	0.309219	-0.0294039	0.00909834	-0.194302	-0.213089	-0.465179	-0.16427
ABCB6	-0.100944	0.0348215	-0.268694	-0.124225	0.334503	-0.33602	0.289083	-0.439076	0.158796	0.395922	0.149331	-0.0952045	0.350142	-0.454102	-0.227993	-0.385625	-0.234014	0.268228	-0.0344056	-0.300178	-0.0486099	-0.0655154	0.220825	0.203221	-0.274776	-0.163097	-0.192115	0.381133	-0.0136854	-0.0559968	0.203505	0.161617	-0.0854463	-0.0106563	0.130757	-0.218502	-0.134613	0.00743203	-0.211625	-0.0704114	0.37859	-0.0989209	0.142274	-0.348627	-0.195996	0.144222	-0.291179	-0.19046	-0.0228303
ABCB7	-0.0294174	0.0168206	-0.150676	-0.247887	0.196858	-0.0104119	0.230759	-0.061954	0.198436	0.124475	0.269859	-0.263588	0.090598	-0.148789	-0.00217196	-0.191105	0.00535399	0.302082	-0.0348167	-0.167084	-0.229158	-0.0474649	0.149366	0.221437	0.0324267	-0.0952402	-0.120023	0.252053	-0.0780055	0.0899547	0.090204	0.00586999	-0.0124236	-0.0798317	0.0846331	-0.215754	-0.0385443	0.0703551	-0.171417	-0.16452	0.405731	-0.175377	0.242967	0.0238501	-0.0111899	0.275645	-0.0988187	-0.195348	-0.0269273
ABCB8	-0.100359	0.102509	-0.0193563	-0.109653	0.333354	-0.280801	0.380238	-0.262325	0.015402	0.272957	0.222065	0.0737069	0.285084	-0.104085	-0.33553	-0.310986	0.0216205	0.325314	-0.185155	-0.249108	-0.115142	-0.204247	0.219844	0.252696	-0.132125	-0.0453899	0.0843013	0.339947	0.0173519	0.140392	-0.023906	0.192894	-0.125967	-0.0684729	0.321306	-0.0514519	0.0978626	0.160155	-0.0763575	-0.146878	0.194007	-0.157016	-0.0175457	-0.347968	-0.13724	0.179022	0.0672242	-0.0951537	0.0254329
ABCB9	0.375969	0.612353	0.115181	-0.112614	-0.0972455	0.0259269	0.541415	-0.108513	0.250559	0.113422	0.401186	0.248194	0.311345	-0.0870198	-0.45912	-0.260409	0.346914	0.169806	-0.118435	-0.279877	-0.320308	0.205315	0.699744	0.637209	0.242486	0.452463	0.388357	0.502869	0.0613777	0.407786	0.336	0.552959	0.0724434	0.455901	-0.00325676	0.389443	-0.0934502	0.588296	0.143958	0.32077	0.151935	-0.106464	-0.18062	-0.233687	-0.218486	0.356386	0.0187672	0.29593	0.200367
ABCC1	0.366982	0.524816	0.233262	-0.0981112	-0.258049	0.0397505	0.363954	0.0158687	0.0366449	-0.0782532	0.412642	0.172858	0.0540015	-0.00238922	-0.479343	-0.242088	0.429803	-0.06707	-0.198495	-0.477479	-0.287704	0.122968	0.533086	0.527423	0.338831	0.509312	0.457196	0.227272	0.0710166	0.465987	0.147137	0.34686	0.0927696	0.418645	0.0875785	0.414021	-0.123657	0.566374	0.255197	0.281576	0.037309	-0.16212	-0.266482	-0.158115	0.136115	0.115075	0.0597332	0.410727	0.277856
ABCC10	-0.192674	-0.0846576	-0.166191	0.0229681	0.212842	-0.34998	0.0784216	-0.271462	-0.00939094	0.208681	0.143691	0.036347	0.0962651	-0.26728	-0.168044	-0.211549	-0.209089	0.151587	0.0820406	-0.251583	0.0841029	-0.00322955	0.0275	0.0679642	-0.303183	-0.243843	-0.185301	0.103563	-0.0111863	-0.055485	0.0359565	-0.0103186	-0.154734	-0.106622	0.202471	-0.208852	0.0216171	-0.0861443	-0.191026	-0.0982522	0.259665	0.0140094	0.167254	-0.27784	0.122964	0.0905905	-0.122674	-0.190429	-0.0585582
ABCC11	-0.411709	-0.385084	0.023135	-0.106279	0.169848	-0.158592	-0.0839829	0.0653924	-0.133873	-0.0587312	0.174978	-0.283718	-0.222499	0.0992169	0.0825725	-0.0521799	-0.0416843	0.157435	0.0278462	-0.0331275	-0.0272847	-0.222992	-0.248246	-0.0767133	-0.140794	-0.366852	-0.191281	-0.147397	0.00988742	0.0528104	-0.368976	-0.38261	-0.0194154	-0.522831	0.268517	-0.444851	0.319617	-0.175887	-0.0913002	-0.578797	0.283445	-0.16911	0.395247	0.0397428	0.258655	0.0926858	0.172158	-0.325908	-0.0331769
ABCC2	-0.442725	-0.540033	-0.334986	-0.0208618	0.632284	-0.331393	-0.202691	-0.29618	-0.026414	0.307203	-0.318844	-0.350695	0.103251	-0.288035	0.219922	-0.0927238	-0.566248	0.282677	0.036488	0.0202357	0.237225	-0.291812	-0.481965	-0.443946	-0.502332	-0.589552	-0.545361	-0.0663345	-0.00523699	-0.467142	-0.12866	-0.317672	-0.110768	-0.425509	0.105418	-0.530854	0.0318672	-0.576727	-0.314632	-0.313582	0.140355	0.0886415	0.229277	-0.106014	-0.0279273	-0.109499	-0.228211	-0.437566	-0.272063
ABCC3	-0.433675	-0.263563	0.169926	-0.0223981	0.129878	-0.177024	0.115394	0.109371	-0.0195842	-0.130393	0.491395	-0.175212	-0.24069	0.14021	-0.108125	-0.153005	0.189635	0.27108	0.172787	-0.185389	-0.0520374	0.0275148	0.00250824	0.229747	-0.0318702	-0.231325	-0.0166035	-0.0173882	-0.00960771	0.332791	-0.438584	-0.35405	-0.0213631	-0.521342	0.331599	-0.385809	0.371941	0.077632	0.045588	-0.606462	0.476219	-0.184645	0.540806	-0.036877	0.272009	0.320847	0.280326	-0.224358	0.0978886
ABCC4	-0.472466	-0.427427	-0.164284	-0.0728914	0.321823	-0.192903	-0.0866445	-0.00354573	0.166418	0.0131446	0.246017	-0.325862	-0.170998	-0.112413	0.186711	-0.0333366	-0.162998	0.370737	0.433815	0.01017	0.0387916	0.214107	-0.165759	-0.0257498	-0.252468	-0.482253	-0.396288	-0.0275746	-0.151227	-0.0475916	-0.218147	-0.406805	-0.0757937	-0.513584	0.158433	-0.556324	0.233263	-0.247093	-0.282022	-0.497026	0.537528	0.0474569	0.752751	0.0252097	0.286185	0.34415	-0.0304268	-0.460715	-0.117747
ABCC5	-0.187399	-0.226033	-0.622773	0.241373	0.0049382	-0.266057	-0.187988	-0.357919	0.181092	0.32225	-0.0770909	-0.0740668	0.174253	-0.577595	0.216124	-0.022736	-0.534763	-0.157237	0.512594	0.0162413	0.44436	0.438472	-0.0819014	-0.186606	-0.476607	-0.385994	-0.555426	0.0575696	-0.0408875	-0.438028	0.392381	-0.076243	-0.102246	-0.0247609	-0.164177	-0.338134	-0.532019	-0.377888	-0.462224	0.115643	0.373472	0.259881	0.421371	-0.102619	0.0392355	-0.134468	-0.61085	-0.436642	-0.0918646
ABCC5-AS1	-0.238515	-0.306219	-0.349233	0.0378364	0.307901	-0.303793	-0.161437	-0.345799	0.13282	0.319629	-0.312285	-0.20516	0.185474	-0.337227	0.108314	-0.112431	-0.489244	-0.0174782	0.146432	-0.0101231	0.251809	-0.0237179	-0.293655	-0.344107	-0.435367	-0.367546	-0.411565	-0.00498751	0.00310304	-0.419517	0.093776	-0.100153	-0.0527719	-0.135572	0.00123839	-0.276438	-0.206361	-0.429169	-0.263778	0.0142407	0.0439366	0.205151	0.0929412	-0.175933	-0.135188	-0.254178	-0.324839	-0.274498	-0.166848
ABCC6	-0.577601	-0.67052	-0.387445	0.0606603	0.315589	-0.445251	-0.351614	-0.321924	-0.057435	0.301141	-0.332935	-0.293565	0.0235865	-0.261312	0.245127	-0.0454816	-0.621418	-0.0787335	0.217037	0.0694111	0.367686	-0.167048	-0.601178	-0.555934	-0.636471	-0.688243	-0.60701	-0.211042	0.00370279	-0.527467	-0.189405	-0.409011	-0.173667	-0.518242	0.155062	-0.585622	0.0323839	-0.680314	-0.413398	-0.345348	0.134279	0.236504	0.337615	-0.167843	0.0943924	-0.345079	-0.194901	-0.545043	-0.275087
ABCC6P1	-0.426993	-0.604952	-0.292004	0.213707	0.316681	-0.232098	-0.459703	-0.156699	-0.178418	0.139107	-0.45846	-0.1411	-0.0718221	-0.158329	0.361424	0.140132	-0.58123	-0.0289773	0.126247	0.18296	0.450186	-0.22402	-0.639104	-0.611112	-0.482935	-0.579366	-0.547232	-0.325752	0.0504012	-0.549829	-0.189383	-0.41898	-0.153472	-0.413576	-0.0468935	-0.464336	0.0752836	-0.672394	-0.305449	-0.23953	-0.0452531	0.201816	0.199144	0.0192132	0.0702291	-0.307523	-0.150206	-0.381968	-0.263085
ABCC6P2	-0.307903	-0.398059	-0.42824	0.014558	0.217288	-0.358851	-0.231782	-0.394142	0.0750983	0.37881	-0.395105	-0.234107	0.211166	-0.347717	0.181238	-0.0904224	-0.586495	-0.15538	0.223207	0.0703364	0.28937	0.0020172	-0.389324	-0.457033	-0.542322	-0.452224	-0.492936	-0.0434286	0.0223787	-0.535722	0.108543	-0.126965	-0.0803574	-0.175533	-0.000623091	-0.311643	-0.229255	-0.539716	-0.33571	0.0208667	0.0292902	0.306167	0.132386	-0.201858	-0.0696129	-0.371311	-0.332949	-0.359691	-0.251078
ABCC9	0.137791	0.0103027	-0.115343	0.0776149	-0.0631064	0.0321285	-0.234737	-0.06573	0.156544	0.00466644	-0.350024	0.0864458	0.0181913	-0.119271	0.13328	0.163117	-0.161696	-0.167738	0.22219	0.162254	0.146155	0.292816	-0.143867	-0.26969	-0.0745757	0.0849245	-0.0758028	-0.129586	0.0505057	-0.296443	0.161545	0.0475716	-0.00036545	0.247435	-0.16275	0.168821	-0.298203	-0.169825	-0.044379	0.344124	-0.29271	0.30019	-0.164728	-0.0144512	0.0486268	-0.13278	-0.25989	0.0951374	-0.106098
ABCD1	0.0394938	0.286598	0.746788	-0.108693	-0.108423	0.195915	0.380319	0.457508	-0.213619	-0.433386	0.591234	0.221793	-0.290794	0.660155	-0.401035	-0.0491124	0.780827	0.290402	-0.32788	-0.202895	-0.441054	-0.182981	0.362551	0.57869	0.530319	0.394366	0.670399	0.0320883	0.0112038	0.799677	-0.500716	0.0193035	0.0635605	-0.0898238	0.325882	0.294559	0.701853	0.636911	0.511626	-0.260188	-0.000708158	-0.271902	-0.0974787	0.0585418	0.121734	0.481266	0.818673	0.418882	0.194472
ABCD2	-0.553587	-0.780507	-0.57728	0.050382	0.310777	-0.234822	-0.545641	-0.192633	-0.143811	0.238888	-0.486686	-0.454686	-0.0658226	-0.250051	0.604068	0.169585	-0.757439	-0.105772	0.381488	0.32516	0.440249	-0.0486559	-0.75618	-0.755173	-0.609114	-0.783093	-0.791425	-0.338805	-0.0921809	-0.731637	-0.0802501	-0.540046	-0.210397	-0.531646	-0.0142444	-0.666581	-0.162416	-0.861392	-0.535807	-0.310463	0.117525	0.308058	0.442186	0.131679	0.11717	-0.375087	-0.342303	-0.688302	-0.372296
ABCD3	-0.0192516	-0.27209	-0.35084	0.129617	0.344551	0.170013	-0.34515	0.0283233	-0.0791003	0.032451	-0.316631	-0.112714	-0.0673774	-0.281174	0.51502	0.280578	-0.43593	0.270873	-0.0323368	0.258146	0.25819	-0.244555	-0.303915	-0.340179	-0.119544	-0.332629	-0.497883	-0.146915	-0.063656	-0.445957	0.114885	-0.240394	-0.14705	-0.126445	-0.307138	-0.391159	-0.105565	-0.425199	-0.307331	-0.147706	0.0853763	0.0245988	0.180107	0.32601	0.0845202	0.0481316	-0.368407	-0.275086	-0.0856676
ABCD4	0.00601233	-0.0429392	-0.13159	0.364093	0.0299108	-0.135228	-0.151823	-0.226061	-0.00573222	0.154243	-0.362483	0.341864	0.18227	-0.183565	-0.000855309	0.0928829	-0.262029	-0.138565	0.0394191	0.0127827	0.408912	0.0015541	-0.146434	-0.245309	-0.245844	-0.0432477	-0.107008	-0.0421639	0.086119	-0.317508	0.056435	0.0781922	-0.0948558	0.0994288	-0.175949	0.078832	-0.132032	-0.206222	-0.104599	0.189261	-0.251323	0.147205	-0.171277	-0.180544	-0.127402	-0.221364	-0.176186	0.0257231	-0.049915
ABCE1	0.010593	-0.306605	-0.040363	0.195153	0.0398469	0.580227	-0.462351	0.549693	-0.283575	-0.413162	-0.231356	-0.101794	-0.461752	0.271536	0.695273	0.594909	-0.0545049	0.131178	0.106219	0.383303	0.214093	-0.0122582	-0.413169	-0.360158	0.272393	-0.138395	-0.216036	-0.454593	-0.128326	-0.205537	-0.215105	-0.477285	-0.207411	-0.213177	-0.303899	-0.181964	0.0444709	-0.293256	-0.0871548	-0.199457	-0.124634	0.00762486	0.16743	0.774115	0.202892	0.103701	0.0118815	-0.132194	-0.143771
ABCF1	0.263214	0.497948	0.611738	-0.242752	-0.234482	0.179228	0.467756	0.332232	-0.0559225	-0.370725	0.653433	0.153082	-0.203703	0.444302	-0.523481	-0.183592	0.830022	0.126379	-0.347065	-0.304535	-0.559483	-0.0424332	0.551805	0.666675	0.590523	0.586485	0.729452	0.134741	0.0400758	0.835805	-0.228735	0.204506	0.220921	0.176864	0.390221	0.434129	0.318209	0.772513	0.480813	-0.0327617	0.00356397	-0.345045	-0.227503	-0.0356256	0.0882212	0.342396	0.537462	0.461015	0.289978
ABCF2	-0.141702	0.146939	0.321113	-0.536174	0.132477	-0.23348	0.507115	-0.0596944	0.0741435	0.00421914	0.552713	-0.209407	0.0102433	0.166231	-0.495119	-0.438974	0.450816	0.294618	-0.210256	-0.301617	-0.608693	-0.130536	0.337408	0.461987	0.123117	0.141779	0.346189	0.273008	-0.0476261	0.544863	-0.286376	0.0784293	0.134097	-0.148133	0.661028	0.0498147	0.322379	0.434861	0.174157	-0.278517	0.247186	-0.26898	0.0338302	-0.340405	0.109212	0.323905	0.352957	0.061267	0.0630943
ABCF3	0.0244491	0.33547	0.0728928	-0.442139	-0.180711	-0.235751	0.560314	-0.165544	0.0493369	0.154039	0.634052	-0.0815065	0.165998	-0.0204431	-0.509657	-0.468977	0.365474	-0.0605826	-0.199021	-0.306382	-0.514431	-0.0457839	0.53826	0.582001	0.0844083	0.190024	0.310991	0.38249	-0.0327868	0.509493	0.0904915	0.296899	0.092382	0.0794928	0.537432	0.110445	0.00111223	0.510039	0.0155893	-0.0579929	0.354781	-0.284263	0.00680057	-0.349257	-0.00220839	0.0476308	0.146887	-0.00380949	0.1653
ABCG1	0.423579	0.514017	0.303492	0.0137624	-0.239642	0.222418	0.236233	0.13652	-0.0548793	-0.148871	0.128622	0.34222	0.0638359	0.132752	-0.25908	0.00883858	0.386892	-0.0347962	-0.127431	-0.0862374	-0.198001	0.187007	0.407634	0.35659	0.382757	0.54062	0.460739	0.141589	0.0540896	0.311157	0.160819	0.375874	0.107901	0.500847	-0.121759	0.554862	-0.0473575	0.463032	0.318107	0.464157	-0.238727	0.153058	-0.388159	-0.0133064	-0.0794268	0.136056	0.119172	0.517513	0.125526
ABCG2	-0.0597654	-0.00867531	-0.206561	-0.108512	0.136059	-0.0863075	0.132481	-0.108112	0.129734	0.156559	0.196057	-0.1506	0.109004	-0.175867	-0.0123046	-0.136413	-0.0902333	0.15675	-0.0123251	-0.0656387	-0.0806491	-0.0454377	0.138272	0.155103	-0.0979571	-0.159727	-0.16268	0.194082	-0.0523362	0.0252158	0.15095	0.0353313	-0.0514959	-0.0692405	0.0355481	-0.214712	-0.0112731	0.00393293	-0.21361	-0.114531	0.357312	-0.208453	0.243906	-0.0422252	-0.0184665	0.132549	-0.102882	-0.232376	0.00733932
ABHD10	-0.16669	-0.344663	-0.778424	-0.0421655	0.284704	-0.204047	-0.235114	-0.427531	0.228138	0.507275	-0.467213	-0.356792	0.359039	-0.542783	0.442656	0.0252211	-0.768191	-0.0634797	0.33038	0.251717	0.296691	0.113684	-0.337129	-0.501956	-0.56408	-0.528547	-0.710006	0.0929871	0.0101304	-0.743278	0.441209	-0.0178557	-0.0925702	-0.0709688	-0.195101	-0.418469	-0.521437	-0.635499	-0.620861	0.106915	0.163191	0.293398	0.239901	-0.0183415	-0.184306	-0.295575	-0.647817	-0.582952	-0.300176
ABHD11	0.11512	0.234718	-0.0647834	-0.0975106	-0.0341862	-0.233058	0.335579	-0.386746	0.0387673	0.361747	-0.0332699	0.0538241	0.445463	-0.224944	-0.366113	-0.368682	-0.051574	-0.159472	-0.294169	-0.269312	-0.0861635	-0.201109	0.21966	0.137562	-0.0997438	0.155298	0.153632	0.333468	0.293183	0.0244821	0.19601	0.382744	0.0503547	0.221231	0.0983849	0.161239	-0.261358	0.159367	0.0563725	0.205698	-0.0615917	-0.128019	-0.372231	-0.367439	-0.411698	-0.235943	-0.142636	0.0995929	0.0668171
ABHD11-AS1	-0.0896985	-0.0944446	-0.281987	-0.132452	-0.0536757	-0.29616	0.0511729	-0.40171	0.154632	0.463924	-0.286114	-0.190131	0.416754	-0.247521	-0.0686254	-0.226321	-0.346067	-0.36464	0.000452642	-0.0679798	0.0542439	-0.0784669	-0.130895	-0.225366	-0.352591	-0.17001	-0.168935	0.175018	0.0611064	-0.306417	0.20602	0.204608	-0.0496317	0.0203546	0.026438	-0.0630463	-0.297345	-0.23782	-0.158921	0.136675	-0.0629542	0.0656261	-0.138246	-0.281222	-0.249081	-0.487616	-0.241938	-0.177758	-0.11687
ABHD12	0.011935	0.321726	0.21928	-0.308177	-0.256141	-0.120928	0.562387	-0.0209165	0.12906	0.0890799	0.650106	-0.0371615	0.148257	0.138766	-0.477979	-0.378689	0.445549	-0.0198948	-0.0962491	-0.350686	-0.456916	0.0501998	0.524747	0.637247	0.181303	0.210507	0.388892	0.395345	0.00770436	0.583917	-0.0123277	0.29277	0.0637453	0.0139498	0.345995	0.110232	0.17424	0.541866	0.137007	-0.125272	0.36241	-0.227224	0.0874738	-0.227857	-0.105227	0.214098	0.299653	0.0547503	0.178565
ABHD12B	-0.260926	-0.324821	-0.458236	-0.0749629	0.153336	-0.32418	-0.139673	-0.370802	0.116997	0.390157	-0.240644	-0.310255	0.229366	-0.350097	0.151465	-0.127148	-0.503277	-0.153391	0.168645	0.0133957	0.189121	-0.0410814	-0.290083	-0.345507	-0.472729	-0.423882	-0.460614	0.0365877	0.0501202	-0.437065	0.171568	-0.0722774	-0.0528362	-0.179969	0.0424357	-0.367326	-0.293092	-0.438793	-0.360371	-0.0612239	0.157336	0.177867	0.196489	-0.170345	-0.0346022	-0.351706	-0.354835	-0.429688	-0.115328
ABHD13	0.309707	-0.0104807	0.31653	0.342053	-0.188337	0.820582	-0.380528	0.776708	-0.485221	-0.582285	-0.238264	0.201997	-0.473285	0.537462	0.544282	0.704257	0.237025	-0.00766402	-0.212299	0.29473	0.173994	-0.186008	-0.263252	-0.192768	0.607312	0.229719	0.173438	-0.476783	0.0230887	0.0402132	-0.247124	-0.260788	-0.148767	0.0404838	-0.482561	0.18229	0.170479	-0.00973718	0.273974	0.0105866	-0.437393	-0.0381507	-0.233651	0.885309	0.100084	0.0196592	0.282754	0.29444	0.000529337
ABHD14A	-0.49448	-0.483137	-0.67935	-0.232485	0.406125	-0.691866	-0.039019	-0.726409	0.381772	0.722311	-0.253829	-0.52708	0.464841	-0.629115	0.0440241	-0.39962	-0.772048	-0.061652	0.380493	-0.101861	0.166051	0.0965623	-0.311079	-0.384451	-0.840289	-0.685101	-0.689314	0.236287	-0.0295949	-0.590347	0.24582	-0.0367626	-0.0916287	-0.3013	0.230028	-0.567407	-0.360254	-0.615614	-0.557673	-0.0941719	0.374053	0.277409	0.379781	-0.481823	-0.171268	-0.337429	-0.53915	-0.660001	-0.264349
ABHD14B	-0.192981	-0.113615	-0.701073	-0.276334	0.172192	-0.570781	0.152847	-0.725818	0.58207	0.713228	-0.0143866	-0.359592	0.544004	-0.725736	-0.0959882	-0.446089	-0.588928	-0.0918036	0.351019	-0.199105	0.00343599	0.246304	0.0938811	-0.0426688	-0.65117	-0.42595	-0.528984	0.4475	-0.112182	-0.400435	0.541425	0.238632	-0.059897	0.00495458	0.13332	-0.379772	-0.480892	-0.29818	-0.567101	0.0840888	0.498505	0.10066	0.338077	-0.494027	-0.212104	-0.156621	-0.631683	-0.541175	-0.11772
ABHD15	-0.144272	0.062351	-0.340077	-0.372693	0.102973	-0.404505	0.27553	-0.444461	0.173584	0.37757	0.264002	-0.196444	0.285763	-0.412525	-0.208229	-0.396486	-0.172864	0.0454862	0.0956258	-0.10174	-0.241212	0.0699487	0.291561	0.229628	-0.334446	-0.18255	-0.192877	0.338846	-0.102666	-0.0131513	0.301514	0.190201	0.0297311	0.0111095	0.305842	-0.184968	-0.142953	0.05481	-0.339664	-0.0212487	0.435083	-0.0246105	0.244197	-0.412686	-0.022479	0.0443727	-0.263182	-0.295287	-0.091785
ABHD16A	0.0588943	0.277528	0.447987	-0.196111	-0.276015	-0.0570743	0.413193	0.0844799	-0.161468	-0.047249	0.360342	0.127236	0.0550019	0.419981	-0.512025	-0.245982	0.51337	-0.169131	-0.395018	-0.356957	-0.368134	-0.292855	0.289952	0.412079	0.263065	0.320917	0.552108	0.159236	0.0834894	0.533277	-0.280019	0.230619	0.0149235	0.0158432	0.335162	0.299552	0.33887	0.48174	0.327969	-0.0982782	-0.0731962	-0.230327	-0.268766	-0.216444	-0.0268216	-0.102382	0.58236	0.274703	0.148584
ABHD16B	-0.20971	-0.143801	-0.175875	-0.155705	0.027438	-0.311074	0.0471121	-0.286475	0.0811463	0.235419	-0.00168942	-0.232633	0.141285	-0.178676	-0.0948486	-0.239538	-0.175479	-0.139695	0.0611286	-0.0521785	-0.0201222	-0.0486627	-0.0609638	-0.074749	-0.285306	-0.201958	-0.149563	0.085787	0.0594511	-0.10318	0.0464757	-0.0128139	0.48797	-0.148272	0.193921	-0.20257	-0.0995875	-0.127498	-0.134832	-0.126718	0.149481	-0.0257792	0.122073	-0.25451	-0.0687564	-0.200675	-0.118262	-0.228176	0.00124344
ABHD17A	0.480357	0.710553	0.19067	-0.0470535	-0.233828	-0.0397213	0.600016	-0.238358	0.347508	0.292597	0.204369	0.43736	0.549303	-0.111965	-0.594461	-0.299757	0.300289	-0.0714876	-0.231503	-0.358683	-0.265161	0.0920854	0.699984	0.591049	0.188926	0.542369	0.515717	0.599735	0.0595322	0.342788	0.389421	0.795567	-0.00879318	0.599003	-0.0753204	0.573235	-0.0785767	0.59085	0.231622	0.497209	-0.0910768	-0.0701299	-0.45462	-0.390771	-0.423563	0.108807	0.0214938	0.458638	0.137279
ABHD17B	-0.29311	-0.56146	-0.284642	0.0316423	-0.00836561	0.0805059	-0.546933	0.109245	-0.289589	-0.0188296	-0.502298	-0.272163	-0.211099	0.0622682	0.580166	0.346923	-0.427186	-0.298559	0.180177	0.384024	0.288665	-0.0883534	-0.675292	-0.680175	-0.23111	-0.423171	-0.436066	-0.465767	-0.0542468	-0.533597	-0.191759	-0.461947	-0.23092	-0.325546	-0.0607317	-0.319814	-0.114919	-0.614771	-0.285053	-0.149812	-0.210709	0.265221	0.0942167	0.330698	0.161139	-0.432402	-0.123942	-0.357622	-0.250101
ABHD17C	0.873466	0.852812	0.103844	0.0378067	-0.426967	0.453527	0.284441	0.0919903	0.0730566	-0.0690843	0.00490384	0.443157	0.244697	-0.00253874	-0.228598	0.0647204	0.36347	-0.228632	-0.291073	-0.127296	-0.203505	0.179404	0.618977	0.416217	0.544307	0.786111	0.528921	0.280947	0.0624782	0.229657	0.60629	0.704962	0.101477	0.91459	-0.413345	0.786963	-0.413999	0.581285	0.232562	0.807456	-0.358454	-0.0414711	-0.655708	0.103747	-0.332746	-0.0371643	-0.119061	0.599825	0.196129
ABHD2	0.519921	0.440257	-0.359086	-0.129591	-0.301988	0.0349665	0.0411878	-0.274288	0.0154549	0.22433	-0.14175	0.0539275	0.278694	-0.394285	-0.0770627	-0.114037	-0.142494	-0.435936	-0.150288	-0.075754	-0.0686534	0.0607145	0.288141	0.0541645	0.0311734	0.28636	0.00842815	0.165712	0.0302183	-0.172646	0.706355	0.462569	0.06238	0.639664	-0.200888	0.302844	-0.668501	0.118857	-0.162476	0.599538	-0.12026	0.00663471	-0.381364	-0.109698	-0.0740003	-0.422338	-0.498936	0.131933	0.0845612
ABHD3	0.476507	0.319161	0.378586	0.224231	-0.31375	0.490676	-0.126699	0.359033	-0.302767	-0.32828	-0.339699	0.424445	-0.105122	0.401002	0.0517001	0.374654	0.303138	-0.2618	-0.284273	0.12195	0.0608367	-0.0903072	-0.0238274	-0.0888327	0.471849	0.527173	0.445787	-0.227555	0.0508318	0.0498436	-0.0402587	0.182917	-0.0300528	0.415333	-0.324508	0.597275	-0.0548904	0.199922	0.392707	0.404241	-0.704353	0.0988192	-0.640318	0.291857	-0.069742	-0.23498	0.212391	0.565968	0.0712851
ABHD4	0.396371	0.584181	0.34011	-0.0879993	-0.277728	0.160711	0.391917	0.126456	0.070206	-0.161711	0.385826	0.315344	0.0527301	0.138678	-0.404226	-0.115176	0.536757	0.0185244	-0.250383	-0.0756408	-0.350087	0.0778369	0.606168	0.568386	0.407709	0.558074	0.536394	0.253518	0.0360506	0.530462	0.120139	0.404366	0.213606	0.402044	0.0379285	0.469637	0.107648	0.642788	0.288673	0.253737	-0.0518322	-0.211731	-0.28531	-0.114743	-0.0950202	0.244812	0.211922	0.444722	0.243533
ABHD5	0.62004	0.617349	0.504939	0.00237774	-0.294753	0.543309	0.278357	0.39481	-0.180724	-0.337619	0.24964	0.294944	-0.0866879	0.244385	-0.203955	0.0761768	0.595017	0.0429045	-0.627473	-0.15889	-0.325184	-0.320451	0.495259	0.507209	0.747136	0.6835	0.617559	0.115119	0.0389167	0.541047	0.0610387	0.328049	0.111983	0.438012	-0.245345	0.476456	0.0604543	0.654797	0.569334	0.166168	-0.202407	-0.444684	-0.500447	0.299689	-0.137952	0.171222	0.200956	0.635007	0.45742
ABHD6	-0.441186	-0.484767	-0.413045	-0.172948	0.56165	-0.474289	-0.176261	-0.444431	-0.0157829	0.397511	-0.340116	-0.373643	0.183098	-0.337178	0.122548	-0.191546	-0.577776	0.117722	0.0876004	0.0478589	0.151039	-0.185651	-0.439437	-0.467449	-0.601519	-0.5508	-0.51344	-0.0422093	-0.0297491	-0.497519	-0.0403375	-0.219703	-0.112097	-0.331389	0.263228	-0.442571	-0.126476	-0.556307	-0.39474	-0.184867	0.0808726	0.142783	0.151892	-0.29461	-0.0282062	-0.275378	-0.282911	-0.472396	-0.27325
ABHD8	0.189244	0.46633	-0.0429262	-0.278412	0.00807295	-0.252746	0.618572	-0.394844	0.314306	0.424747	0.348231	0.0845746	0.539487	-0.321332	-0.525518	-0.47892	0.114334	0.0905585	-0.168699	-0.349531	-0.361403	0.048285	0.6342	0.562987	-0.0390365	0.228151	0.223612	0.63717	0.0255105	0.28186	0.372433	0.597568	0.0382551	0.334301	0.159498	0.198932	-0.111501	0.432278	0.00365366	0.261281	0.265787	-0.109098	-0.149408	-0.464229	-0.356063	0.162438	-0.116641	0.116474	0.0793123
ABI1	0.572178	0.401109	0.331612	0.244172	-0.444742	0.751819	-0.137186	0.621813	-0.383861	-0.543745	-0.100999	0.368666	-0.314372	0.50252	0.215154	0.500837	0.449614	-0.204932	-0.374537	0.248342	-0.0106653	-0.132041	0.121181	0.0673667	0.69825	0.571615	0.448894	-0.280641	0.0912295	0.235166	0.0264742	0.0914584	0.0785221	0.405043	-0.426339	0.52391	0.00623051	0.335013	0.322439	0.318419	-0.502938	-0.163506	-0.492321	0.611223	-0.0096109	-0.047043	0.283882	0.497234	0.14623
ABI2	-0.480426	-0.732823	-0.58673	0.101755	0.241833	-0.248946	-0.651676	-0.223217	-0.123548	0.172309	-0.583947	-0.344759	-0.119087	-0.277024	0.585968	0.223369	-0.754576	-0.203349	0.453269	0.355186	0.501405	0.0813669	-0.773505	-0.837275	-0.622173	-0.691684	-0.766425	-0.436534	-0.0696381	-0.800625	-0.037234	-0.529072	-0.195319	-0.39691	-0.0188092	-0.531967	-0.281983	-0.873011	-0.530372	-0.147378	-0.0303088	0.409463	0.350498	0.0698466	0.213208	-0.450568	-0.410189	-0.601175	-0.356852
ABI3	-0.177199	-0.0515972	0.719864	-0.0895471	0.0831119	0.101938	0.108853	0.417271	-0.272097	-0.427075	0.284599	0.0890168	-0.38131	0.590234	-0.215745	0.0337525	0.515767	0.336511	-0.33114	-0.055836	-0.313838	-0.389161	-0.028197	0.205445	0.324331	0.123816	0.424418	-0.178157	-0.0298918	0.522229	-0.703143	-0.239633	0.0589157	-0.337337	0.303617	0.0726227	0.935751	0.280218	0.437083	-0.441485	-0.130885	-0.206335	-0.0632102	0.0675639	0.21597	0.388454	0.760202	0.307021	0.0240062
ABI3BP	-0.377231	-0.417215	-0.35636	-0.0339484	0.231955	-0.251541	-0.252822	-0.148942	0.187751	0.113751	-0.0668756	-0.293018	-0.0805837	-0.19632	0.244961	0.010748	-0.350297	0.0558466	0.398886	0.154993	0.184364	0.176717	-0.298028	-0.299508	-0.395453	-0.464352	-0.464898	-0.130491	-0.168291	-0.309348	-0.00765199	-0.316319	-0.0714323	-0.341382	0.121832	-0.44113	-0.108238	-0.412331	-0.372695	-0.255608	0.266808	0.127071	0.483494	-0.0518325	0.22441	-0.049687	-0.221903	-0.480088	-0.124502
ABL1	-0.136933	0.144344	0.434172	-0.397036	0.0526035	-0.190564	0.442802	0.0998502	-0.048406	-0.142256	0.774861	-0.15812	-0.182431	0.165979	-0.524422	-0.414726	0.514872	0.30827	-0.21865	-0.535482	-0.563716	-0.162647	0.380125	0.614133	0.229518	0.13328	0.360287	0.174219	0.0145499	0.713495	-0.347391	-0.0243309	0.0672621	-0.187596	0.56926	-0.0561575	0.481328	0.501267	0.262467	-0.378997	0.416166	-0.29715	0.166334	-0.207769	0.329605	0.414706	0.414282	0.135192	0.16731
ABL2	-0.0871008	-0.0870572	0.330838	0.0217125	-0.0942296	0.109397	-0.195736	0.350473	-0.301712	-0.35988	-0.0157866	0.037128	-0.359056	0.4427	0.036065	0.211527	0.285605	-0.104283	0.00876149	0.203796	-0.0105899	0.0403769	-0.185121	-0.127081	0.181367	0.131136	0.219251	-0.360663	-0.0197604	0.131516	-0.365177	-0.243899	0.050432	-0.0888816	0.140522	0.181279	0.156658	0.0477192	0.240156	-0.0509133	-0.292044	0.080927	-0.0906974	0.112464	0.446623	-0.088853	0.355413	0.193586	0.0758119
ABLIM1	0.417316	0.438378	-0.189806	-0.163364	-0.197589	0.118494	0.178949	-0.0541525	-0.0565858	0.0187737	0.279614	0.00990798	0.0588431	-0.232377	-0.14131	-0.143612	0.131838	-0.110842	-0.32125	-0.160939	-0.231925	-0.144125	0.451937	0.348346	0.227139	0.285949	0.0988619	0.185367	-0.0459658	0.186281	0.480518	0.294719	0.100226	0.40189	-0.0635902	0.121461	-0.301739	0.338631	-0.119755	0.201603	0.195922	-0.301712	-0.129059	0.00881757	0.0524913	-0.0786663	-0.22655	0.0731759	0.21667
ABLIM2	0.186036	0.323419	0.0475294	-0.0420215	0.429128	-0.0207983	0.34079	-0.121827	0.136325	0.0722275	0.235947	0.121902	0.184465	-0.180255	-0.289967	-0.200407	0.152467	0.525556	-0.261374	-0.247561	-0.15068	-0.128848	0.401497	0.361793	0.11913	0.214463	0.153699	0.329357	0.0180766	0.214912	0.149171	0.24317	0.116075	0.199224	0.0393779	0.109425	0.00363521	0.315824	0.0488762	0.0452598	0.159223	-0.314686	-0.0949716	-0.1678	-0.1086	0.362573	-0.0732715	0.149238	0.189684
ABLIM3	0.0850214	0.239543	0.486698	-0.0390702	-0.127944	0.167034	0.230899	0.304868	-0.120383	-0.301553	0.351403	0.184602	-0.174892	0.387325	-0.266972	-0.00535691	0.531988	0.128942	-0.286628	-0.11306	-0.268791	-0.159977	0.271867	0.382555	0.388577	0.330902	0.464954	0.0187655	-0.0291046	0.515475	-0.30354	0.033988	0.121337	-0.0110635	0.109587	0.217898	0.396126	0.452913	0.363009	-0.147207	-0.0482779	-0.224768	-0.140095	0.0475478	0.0749572	0.254822	0.468715	0.311334	0.314238
ABO	0.419928	0.374873	-0.016926	0.0839195	-0.136836	0.12845	0.0416076	-0.0465123	0.0322666	-0.0147319	-0.117751	0.246764	0.120311	-0.0951377	-0.106567	0.0259826	0.059963	-0.119103	-0.144502	0.0154338	0.000141262	0.0661016	0.240825	0.0900144	0.149646	0.333871	0.164203	0.0819305	0.117654	-0.00545079	0.338137	0.330687	0.0678036	0.472181	-0.215547	0.359972	-0.253167	0.180767	0.0908771	0.455133	-0.235511	0.00127215	-0.356953	-0.041735	-0.122765	-0.0954728	-0.136934	0.287297	0.134913
ABR	0.480522	0.604104	0.511832	-0.0530702	-0.187791	0.264496	0.250319	0.265223	-0.0519595	-0.344928	0.25206	0.452106	-0.120495	0.335256	-0.366872	0.0435478	0.615415	0.0856929	-0.261935	-0.0999244	-0.340146	0.0652717	0.484847	0.452982	0.512425	0.636726	0.638821	0.059846	-0.079736	0.510914	0.0322269	0.347744	0.1539	0.485158	0.0477886	0.650661	0.232858	0.613123	0.400368	0.35663	-0.298973	-0.0718823	-0.411152	-0.0320636	0.0705607	0.255893	0.362334	0.618609	0.140505
ABRACL	0.63587	0.667038	0.51823	0.0407217	-0.300139	0.564348	0.367229	0.40638	-0.0567653	-0.306636	0.207751	0.385182	0.0275935	0.3922	-0.234685	0.106389	0.647075	0.0815805	-0.48925	-0.113978	-0.319795	-0.158376	0.51717	0.527441	0.737649	0.719495	0.685833	0.20643	0.111351	0.542101	0.0631679	0.438376	0.1553	0.475123	-0.29291	0.595021	0.173676	0.676977	0.478086	0.278389	-0.279328	-0.322739	-0.503596	0.266212	-0.24659	0.268893	0.360328	0.636282	0.295999
ABT1	0.344042	0.585543	0.203614	-0.217345	-0.285574	-0.00589928	0.731468	-0.147124	0.413433	0.319823	0.38859	0.0890835	0.555711	0.0117171	-0.572139	-0.399317	0.391163	-0.0542006	-0.213331	-0.482993	-0.426771	0.069077	0.656727	0.652427	0.257142	0.455515	0.502158	0.688529	0.0818159	0.467891	0.260691	0.698697	0.119512	0.361228	-0.021091	0.39075	-0.0269495	0.603991	0.236305	0.254483	0.130258	-0.20898	-0.265405	-0.273226	-0.416867	0.159776	0.150495	0.299783	0.165559
ABTB1	-0.0481232	0.0475962	0.447898	0.180211	-0.168359	-0.0453082	0.0834442	0.0108547	-0.0725553	-0.04248	0.0247896	0.211151	0.0232812	0.0521306	-0.224894	-0.0586967	0.155966	-0.118991	-0.118774	-0.158665	0.0685737	-0.0785817	0.0492831	0.107102	0.0761795	0.158641	0.280696	0.0100047	0.123137	0.183947	-0.200808	0.0426517	-0.0238193	-0.0204944	-0.0186125	0.140897	0.0977663	0.159275	0.672143	-0.0487642	-0.133279	0.00729839	-0.185877	-0.119178	-0.127609	-0.0477406	0.103056	0.374958	0.306227
ABTB2	0.287915	0.425648	0.536652	-0.0267949	-0.378697	0.28622	0.257096	0.355538	-0.159295	-0.347519	0.38391	0.215378	-0.184768	0.444142	-0.320652	-0.0240572	0.669912	-0.116735	-0.2519	-0.220887	-0.291024	-0.00374303	0.394092	0.455211	0.561334	0.561162	0.633313	0.0120478	-0.0498948	0.61218	-0.134183	0.152961	0.0966699	0.225604	0.0318067	0.453855	0.169658	0.606884	0.49589	0.0631598	-0.12203	-0.255966	-0.246959	0.109615	0.0369952	0.0772447	0.456032	0.491536	0.4462
ACAA1	0.40785	0.662711	0.409255	-0.0720711	-0.295375	0.138944	0.624936	0.0792146	0.207942	-0.0113768	0.511541	0.320128	0.24629	0.166734	-0.555566	-0.245526	0.597492	0.0721294	-0.336935	-0.378077	-0.399996	-0.0226357	0.720075	0.750368	0.449432	0.576086	0.63323	0.489102	0.088126	0.644292	0.11912	0.557618	0.155437	0.364772	-0.0149303	0.450593	0.169458	0.752827	0.374069	0.154499	0.0864382	-0.341459	-0.263285	-0.152857	-0.228218	0.33104	0.302036	0.454017	0.348248
ACAA2	-0.222584	-0.164265	0.314747	-0.00763161	0.0454428	-0.0519337	-0.0205866	0.105228	-0.00787815	-0.120902	-0.0420688	-0.00532875	-0.101995	0.252881	-0.0550924	0.0288384	0.132475	0.064355	0.0561541	0.0549789	-0.0343545	-0.0216672	-0.182659	-0.10007	0.00377054	-0.012718	0.136102	-0.112003	0.00178614	0.0765228	-0.391727	-0.16506	0.0858201	-0.218964	0.132035	0.0337381	0.353299	-0.0232795	0.208021	-0.149428	-0.167569	0.127739	-0.0262058	-0.053311	0.0340156	0.10226	0.275203	0.121201	0.0304034
ACACA	-0.537618	-0.587377	-0.387058	-0.214305	0.460601	-0.48987	-0.266083	-0.344059	-0.0211025	0.246447	-0.126005	-0.472116	-0.0579713	-0.367123	0.156393	-0.172556	-0.522541	0.150206	0.234479	-0.0491868	0.112123	-0.119918	-0.452022	-0.407913	-0.578926	-0.647904	-0.599218	-0.144585	-0.137449	-0.413169	-0.139841	-0.433573	-0.102928	-0.493581	0.317312	-0.628851	-0.0100796	-0.560056	-0.402336	-0.432074	0.308575	0.0894866	0.458345	-0.230865	0.388967	-0.112092	-0.290951	-0.557469	-0.175736
ACACB	-0.472944	-0.58844	-0.506171	0.23027	0.366303	-0.328314	-0.451497	-0.248198	-0.198949	0.168772	-0.301324	-0.128374	-0.0761588	-0.36575	0.392247	0.109163	-0.649237	0.0621187	0.265861	0.283	0.510934	-0.0759837	-0.497932	-0.522331	-0.597428	-0.663159	-0.702364	-0.270468	-0.0747546	-0.573204	-0.00213168	-0.443	-0.172327	-0.395825	-0.0131285	-0.574083	-0.106889	-0.664376	-0.492118	-0.249908	0.200389	0.218641	0.440388	-0.0560842	0.235038	-0.189317	-0.344407	-0.547298	-0.257609
ACAD10	-0.302855	-0.301059	-0.550181	0.0350716	0.448537	-0.459115	-0.077379	-0.501051	0.224982	0.446067	-0.10844	-0.191416	0.243424	-0.592732	0.0762398	-0.219972	-0.584109	0.17948	0.248892	-0.070357	0.280558	0.0456513	-0.151915	-0.198961	-0.573206	-0.504044	-0.570862	0.142553	-0.0506126	-0.429112	0.249321	-0.0885227	-0.152324	-0.173224	0.0801332	-0.473822	-0.293168	-0.419055	-0.472992	-0.109435	0.387534	0.100495	0.3603	-0.304526	-0.0114881	-0.0396294	-0.520079	-0.483549	-0.103629
ACAD11	-0.423453	-0.577848	-0.451174	0.0909767	0.345082	-0.338112	-0.413884	-0.307366	-0.0748759	0.259613	-0.460604	-0.251744	0.0223606	-0.294257	0.333434	0.0264961	-0.647087	-0.0679651	0.25844	0.142236	0.408966	-0.0615349	-0.606924	-0.626675	-0.570983	-0.583673	-0.604198	-0.248935	-0.0230984	-0.627487	-0.0470664	-0.367517	-0.157583	-0.336258	0.0425847	-0.4446	-0.197077	-0.691867	-0.402166	-0.149437	0.00430787	0.279493	0.225685	-0.0912558	0.103671	-0.361503	-0.343029	-0.466236	-0.323293
ACAD8	0.0533056	0.138682	0.64727	-0.0204511	-0.0178252	0.164481	0.245706	0.31779	-0.229857	-0.288237	0.333705	0.119231	-0.205562	0.354311	-0.288635	-0.0861417	0.498859	0.230797	-0.488401	-0.321682	-0.264352	-0.451749	0.139719	0.369716	0.439617	0.262143	0.464914	0.00407133	0.062748	0.556778	-0.46594	-0.0483757	0.0154002	-0.143252	0.122429	0.0913748	0.525332	0.399837	0.546429	-0.342162	-0.0335325	-0.38081	-0.188742	0.0958668	0.0416071	0.26258	0.4778	0.387233	0.275744
ACAD9	0.175747	0.365601	0.0255758	-0.114742	0.270297	-0.144276	0.445837	-0.257721	0.303025	0.232324	0.193416	0.16369	0.360001	-0.182218	-0.379028	-0.274311	0.114101	0.387258	-0.118276	-0.238572	-0.214937	0.0509836	0.435703	0.373324	0.00529354	0.204874	0.190312	0.465902	0.110593	0.167688	0.220427	0.417968	0.0805104	0.257533	0.108817	0.201335	-0.00985538	0.307408	0.0185283	0.183679	0.113226	-0.0329392	-0.133127	-0.342627	-0.225312	0.363359	-0.049549	0.134597	0.0706389
ACADL	-0.625075	-0.684693	-0.320864	0.060236	0.404319	-0.350226	-0.312995	-0.199819	0.130875	0.185288	-0.18725	-0.352488	-0.0626659	-0.224836	0.319041	0.00471589	-0.51117	0.171032	0.522798	0.132419	0.331987	0.15337	-0.52994	-0.459001	-0.549559	-0.663989	-0.601542	-0.170284	-0.11936	-0.442205	-0.237007	-0.500083	-0.157078	-0.565972	0.138357	-0.592535	0.0387851	-0.620548	-0.333452	-0.395144	0.275695	0.305478	0.588676	-0.0660747	0.186564	0.00227403	-0.209105	-0.520717	-0.312398
ACADM	-0.337012	-0.566505	-0.569934	0.0503616	0.119026	-0.139675	-0.46778	-0.199006	0.043202	0.231761	-0.457059	-0.360724	0.0144476	-0.307816	0.551124	0.172831	-0.660058	-0.211993	0.435732	0.321342	0.382838	0.145245	-0.561817	-0.632789	-0.494779	-0.580711	-0.684166	-0.229347	-0.0785766	-0.682776	0.124292	-0.351339	-0.150631	-0.290522	-0.13258	-0.471024	-0.35611	-0.714192	-0.459499	-0.0851067	0.0879022	0.345672	0.359858	0.12799	0.057551	-0.368112	-0.453884	-0.541084	-0.289628
ACADS	0.00268804	0.219034	-0.390748	-0.185099	0.0483755	-0.437622	0.524205	-0.631577	0.387371	0.736043	0.146848	-0.0531763	0.743151	-0.554244	-0.384621	-0.52399	-0.273634	-0.0579533	-0.0694962	-0.369152	-0.107097	-0.0296627	0.398057	0.314149	-0.358323	-0.093133	-0.111569	0.686203	0.0850598	-0.0679771	0.477653	0.539634	-0.0816753	0.181457	0.067845	-0.0713235	-0.323683	0.0965383	-0.274067	0.172282	0.391531	-0.0483911	-0.0071658	-0.527029	-0.424282	-0.0789927	-0.365531	-0.208674	-0.0426321
ACADSB	-0.036734	-0.159808	-0.440745	0.0361458	0.241294	0.0260428	-0.129604	-0.0896787	0.0598847	0.133144	0.0097527	-0.200219	0.00905224	-0.392919	0.324012	0.0338519	-0.368335	0.213498	0.102934	0.0107105	0.148913	-0.0340177	-0.0567008	-0.0657569	-0.151164	-0.329537	-0.476774	0.0459442	-0.0399792	-0.256817	0.282687	-0.143128	-0.116279	-0.0845737	-0.209372	-0.40971	-0.207141	-0.263128	-0.370025	-0.114356	0.402374	-0.0437118	0.366933	0.201748	0.0804041	0.109324	-0.41482	-0.350273	-0.0406477
ACADVL	0.554178	0.549029	0.256088	0.379199	0.15097	0.28564	0.181682	0.078176	-0.0231714	-0.136311	-0.1006	0.651326	0.138354	0.0322636	-0.217724	0.101979	0.245265	0.28982	-0.352284	-0.0880126	0.120973	-0.0729894	0.348134	0.249525	0.365652	0.535729	0.410965	0.150629	0.149733	0.159942	0.203462	0.407912	0.00915163	0.542149	-0.314862	0.530881	-0.0533593	0.375695	0.286305	0.435266	-0.377764	-0.148434	-0.55066	0.0093951	-0.322641	0.226937	0.00570812	0.544663	0.183958
ACAP1	-0.161422	-0.106837	0.657565	0.205669	0.147352	0.105065	-0.011277	0.353827	-0.305898	-0.37289	0.076035	0.260268	-0.318198	0.471231	-0.134633	0.12632	0.324322	0.328655	-0.362528	-0.0528869	-0.0184001	-0.468947	-0.143714	0.0604113	0.230622	0.0586051	0.316428	-0.219895	0.0208878	0.330952	-0.654778	-0.249446	-0.00149076	-0.313276	0.0853753	0.0401025	0.860526	0.130726	0.463071	-0.386522	-0.219705	-0.160787	-0.133706	0.087757	0.084915	0.325548	0.622097	0.336759	0.0326976
ACAP2	0.0458646	-0.207485	0.246508	0.380493	-0.106442	0.665753	-0.527554	0.784084	-0.466818	-0.690679	-0.0925265	0.158052	-0.692842	0.476585	0.620503	0.714318	0.18178	0.110903	0.120067	0.408587	0.263838	0.0721123	-0.327811	-0.227162	0.445641	0.0294121	-0.0231652	-0.619772	-0.107844	0.0126808	-0.349225	-0.544759	-0.195497	-0.154309	-0.356756	-0.0233945	0.236554	-0.11565	0.163319	-0.157913	-0.208664	0.0539159	0.152446	0.825289	0.468458	0.212162	0.256086	0.130011	0.0157813
ACAP3	0.226025	0.231486	0.0235082	0.664826	-0.129427	0.135729	0.00245169	0.0190608	-0.129027	-0.0546176	0.000604669	0.628657	0.0644505	-0.151513	-0.049652	0.147044	-0.00529258	-0.00555847	-0.111489	-0.0748725	0.485294	-0.0128871	0.210705	0.172284	0.102795	0.181128	0.0896273	0.0445287	0.0993004	0.0328428	0.154561	0.143301	-0.145586	0.233063	-0.404196	0.146194	-0.107195	0.144769	0.103193	0.172446	-0.0354222	-0.082381	-0.135597	0.0565624	-0.226237	0.0752935	-0.124095	0.224293	0.195845
ACAT1	-0.42534	-0.525353	-0.528705	-0.137387	0.39571	-0.398158	-0.211178	-0.404051	0.148499	0.426709	-0.318875	-0.4682	0.195467	-0.372951	0.253918	-0.141084	-0.624491	0.00287242	0.300691	0.0529646	0.205614	0.00715449	-0.462734	-0.483277	-0.593012	-0.602501	-0.613498	-0.0126002	0.0167764	-0.557094	0.064075	-0.23142	-0.0947267	-0.344051	0.133024	-0.512766	-0.270019	-0.62124	-0.456056	-0.176738	0.206886	0.257862	0.330852	-0.166222	-0.0191418	-0.292391	-0.389269	-0.576198	-0.264931
ACAT2	-0.132972	-0.184231	-0.380794	-0.200541	0.0644775	-0.254701	0.0374484	-0.358308	0.203203	0.419134	-0.12599	-0.357914	0.294656	-0.323784	0.0439515	-0.245457	-0.389209	-0.144352	0.0907293	-0.128341	0.00264618	-0.0946692	-0.132058	-0.15628	-0.331121	-0.333205	-0.321783	0.192953	-0.0601453	-0.282076	0.214985	0.0530333	-0.0450627	-0.144454	0.00695334	-0.335351	-0.193347	-0.272947	-0.292776	-0.135389	0.225529	-0.0871425	0.159488	-0.151285	-0.228511	-0.241048	-0.296131	-0.37913	-0.0814819
ACBD3	0.739567	0.628245	0.466344	0.0188309	-0.467077	0.728633	0.0874177	0.614186	-0.269406	-0.553378	0.189245	0.331569	-0.308587	0.4873	-0.0514046	0.314327	0.674568	-0.123356	-0.461045	-0.0837478	-0.313393	-0.130065	0.379719	0.372758	0.858214	0.738731	0.643069	-0.117292	0.0199605	0.511362	0.0879826	0.262503	0.127765	0.535017	-0.258286	0.632789	0.0859506	0.601144	0.410385	0.334441	-0.380744	-0.27537	-0.511739	0.516694	0.0570366	0.0813754	0.34267	0.617603	0.214532
ACBD4	0.274974	0.235943	-0.414423	0.438869	-0.0639457	-0.0255872	-0.0330017	-0.356613	0.178003	0.312303	-0.350366	0.458408	0.423106	-0.457514	0.0782792	0.0829078	-0.37753	-0.152989	0.135012	0.162523	0.46337	0.233256	0.175142	-0.070623	-0.239155	0.0530563	-0.190686	0.218393	0.0830524	-0.396897	0.602815	0.38214	-0.073797	0.448583	-0.483268	0.177343	-0.483046	-0.11358	-0.245373	0.525483	-0.0918516	0.160476	-0.147441	-0.144481	-0.415799	-0.129335	-0.496072	0.010382	-0.0670241
ACBD5	0.457074	0.280111	0.228612	0.130261	-0.217998	0.608426	-0.178639	0.505052	-0.376758	-0.444201	-0.14497	0.285673	-0.285541	0.343972	0.241799	0.43371	0.278466	-0.0574075	-0.405227	0.269698	-0.0478598	-0.246739	0.0394359	-0.00895916	0.532287	0.40225	0.270439	-0.277556	0.0893571	0.104808	0.00544954	0.0272938	0.0147326	0.327775	-0.316513	0.376873	0.0603023	0.193044	0.174978	0.267276	-0.436678	-0.0735178	-0.451321	0.515934	0.100562	-0.00889785	0.181888	0.392987	0.0458041
ACBD6	-0.3018	-0.138483	-0.32141	-0.393805	0.307311	-0.431308	0.421746	-0.399626	0.353049	0.474536	0.468792	-0.552553	0.31048	-0.41106	-0.236459	-0.575686	-0.195519	0.275204	0.0657527	-0.547595	-0.276517	-0.0513075	0.184733	0.301148	-0.303881	-0.367617	-0.289392	0.474695	-0.00610421	0.105304	0.13025	0.0446949	0.00806655	-0.282456	0.349131	-0.503084	-0.0689797	-0.0199928	-0.284491	-0.325181	0.768181	-0.183596	0.460771	-0.277016	-0.0791802	0.198748	-0.210705	-0.447666	-0.0254742
ACBD7	-0.432748	-0.573489	-0.369923	0.0429122	0.654233	-0.266636	-0.28362	-0.228481	0.00677582	0.232009	-0.3059	-0.345705	0.0168969	-0.289707	0.316316	-0.0187174	-0.577098	0.329891	0.139054	0.0438402	0.297583	-0.183336	-0.514715	-0.472068	-0.469246	-0.599266	-0.598093	-0.135412	-0.0446278	-0.482995	-0.128922	-0.391445	-0.160909	-0.427052	0.0752489	-0.566157	-0.0187496	-0.608884	-0.354639	-0.312828	0.170532	0.127417	0.308744	-0.00669696	0.0131223	-0.0626116	-0.273976	-0.468468	-0.287729
ACCS	-0.302925	-0.401585	-0.351887	0.409226	0.271696	-0.245611	-0.276211	-0.255779	-0.0415339	0.222896	-0.281402	0.0692986	0.0704953	-0.332778	0.226302	0.0465107	-0.533964	0.0329453	0.121731	0.0820621	0.566309	-0.148128	-0.359001	-0.358581	-0.446579	-0.472433	-0.486936	-0.107913	-0.0368567	-0.444877	0.0111901	-0.248986	-0.204381	-0.277876	-0.146194	-0.430186	-0.0832093	-0.485669	-0.298726	-0.198217	0.13807	0.054158	0.250888	-0.070353	-0.095368	-0.187891	-0.295035	-0.348926	-0.124046
ACD	0.0842636	0.174356	-0.286659	-0.0388558	-0.209754	-0.278104	0.185308	-0.45702	0.161156	0.387977	-0.027448	0.0601957	0.382589	-0.350185	-0.237755	-0.279836	-0.197316	-0.345065	0.114978	-0.26105	0.0432319	0.19965	0.206208	0.0710483	-0.261642	0.04387	-0.0366724	0.27155	0.0397583	-0.121454	0.394688	0.340013	-0.0329531	0.288576	0.0639917	0.15482	-0.402245	0.0232835	-0.151401	0.353783	0.0585403	0.135823	-0.121265	-0.355785	-0.307145	-0.238655	-0.304513	-0.0329798	-0.110125
ACE	-0.468892	-0.355164	-0.160706	-0.158423	0.274146	-0.405218	0.0679718	-0.211135	0.080289	0.188329	0.278824	-0.3079	-0.012413	-0.131956	-0.0848764	-0.269613	-0.18602	0.185525	0.197915	-0.221453	-0.0331759	-0.0373337	-0.0979841	0.0487538	-0.355894	-0.466938	-0.306399	0.0799389	-0.0902171	0.0132087	-0.171779	-0.242347	-0.0508351	-0.441716	0.342813	-0.476812	0.255243	-0.189667	-0.264464	-0.401775	0.509948	0.0386635	0.54886	-0.2277	0.149422	0.0689674	0.0697744	-0.409056	-0.24884
ACE2	-0.408213	-0.337315	0.431712	-0.145437	0.0633907	0.00792491	-0.0383346	0.366895	-0.37609	-0.34339	0.289682	-0.200525	-0.446573	0.57946	-0.0208742	0.0285662	0.317184	0.183384	-0.205545	-0.0629672	-0.203021	-0.430794	-0.247472	0.0269192	0.142933	-0.18199	0.138474	-0.281813	-0.105938	0.353024	-0.710527	-0.470599	-0.0340883	-0.610517	0.357492	-0.288632	0.73764	0.0324918	0.179841	-0.69769	0.106857	-0.228999	0.239007	0.144542	0.324889	0.139398	0.716629	-0.0944395	0.0636471
ACER2	0.667141	0.681048	0.152121	-0.0902244	-0.206562	0.363819	0.254285	0.162707	-0.186419	-0.195949	0.193421	0.280854	0.0212823	0.0766871	-0.218865	-0.0097964	0.394846	0.014519	-0.546291	-0.10065	-0.324862	-0.245021	0.533927	0.439909	0.524948	0.594069	0.436601	0.156578	0.0178905	0.356755	0.364502	0.445461	0.1203	0.59984	-0.190836	0.480799	-0.0659663	0.557206	0.147484	0.387393	-0.158883	-0.327979	-0.484021	0.110987	-0.0664493	0.052507	0.0755182	0.444398	0.189674
ACER3	0.295488	0.202916	0.365585	0.201268	-0.142839	0.512444	-0.0489654	0.496516	-0.166586	-0.420431	0.0760855	0.259648	-0.287193	0.358625	0.137832	0.333329	0.382307	0.117543	-0.10199	0.0992211	-0.0126297	0.0243555	0.106119	0.169955	0.509992	0.326892	0.302818	-0.15376	-0.00207157	0.273741	-0.131411	-0.0373895	-0.0881761	0.132542	-0.250837	0.256854	0.20108	0.261942	0.288129	0.0172088	-0.184183	-0.159843	-0.0985601	0.442242	0.0717207	0.244672	0.261353	0.338805	0.0889244
ACHE	0.240476	0.319298	0.726618	0.0579048	-0.348498	0.376396	0.120906	0.521934	-0.270238	-0.520879	0.19254	0.344536	-0.321544	0.725606	-0.222478	0.177223	0.719742	-0.0571269	-0.199196	-0.00727395	-0.233214	0.0160786	0.177548	0.285886	0.604549	0.567245	0.713592	-0.176312	0.0404891	0.559868	-0.397845	0.0455912	0.0486142	0.140106	0.042121	0.545481	0.373815	0.516884	0.604004	0.0522948	-0.411106	-0.0912137	-0.355613	0.187758	0.0510888	0.150212	0.68293	0.580458	0.228597
ACIN1	-0.00126074	0.0435688	0.561573	0.349022	-0.000839553	0.206452	-0.162304	0.457464	-0.304057	-0.613814	0.140594	0.447558	-0.529685	0.469089	-0.0659013	0.310078	0.468832	0.21319	-0.0495629	0.126351	0.123344	0.051059	-0.0246487	0.062181	0.326654	0.274224	0.371489	-0.399581	0.0458106	0.347327	-0.478883	-0.278123	0.0992015	-0.0496148	0.14022	0.279278	0.396555	0.228985	0.421432	-0.0771043	-0.303639	0.0413676	-0.106226	0.142602	0.365945	0.30003	0.45757	0.410082	0.148066
ACKR2	0.663767	0.704203	0.521763	0.00609245	-0.236505	0.357336	0.288185	0.232451	-0.152277	-0.300516	0.140802	0.463606	-0.0213563	0.282654	-0.415477	0.00776001	0.58187	0.0283532	-0.556557	-0.258354	-0.322611	-0.219239	0.494094	0.451262	0.606595	0.74343	0.698453	0.11479	0.0503048	0.48705	0.10035	0.457951	0.190366	0.585087	-0.145184	0.691865	0.182767	0.647175	0.483627	0.393361	-0.40581	-0.246052	-0.658586	0.0228951	-0.142256	0.151901	0.313732	0.717511	0.292455
ACKR3	-0.40861	-0.381718	-0.0766515	-0.0261468	0.395444	-0.249907	-0.0929246	-0.0684192	0.148992	0.0629726	0.0660556	-0.188476	-0.0760486	-0.0741193	0.0913161	-0.0276203	-0.193946	0.359065	0.381056	-0.0158153	0.0873799	0.167938	-0.226732	-0.112253	-0.288624	-0.409168	-0.298964	-0.033447	-0.00414047	-0.116808	-0.24888	-0.297417	-0.111035	-0.412566	0.174463	-0.411376	0.212643	-0.270634	-0.19387	-0.347898	0.286864	0.201036	0.499198	-0.0918814	0.210729	0.267823	0.00110823	-0.311186	-0.10563
ACKR4	-0.33283	-0.352527	0.392779	-0.0245177	0.0368311	0.0862585	-0.126152	0.402836	-0.356659	-0.32034	0.0522092	-0.127744	-0.385873	0.67041	0.065071	0.13967	0.237614	0.0511781	-0.189483	0.00717762	-0.074517	-0.393672	-0.373337	-0.139146	0.134673	-0.160806	0.127345	-0.344815	0.00888221	0.214049	-0.686422	-0.415687	-0.0432664	-0.511559	0.230079	-0.148405	0.687551	-0.0816063	0.145968	-0.484775	-0.12638	-0.0790084	0.0703514	0.21999	0.184473	-0.0329332	0.752421	-0.0404412	-0.0854724
ACLY	0.28558	0.341332	0.135485	-0.3777	0.042077	-0.0107689	0.226262	-0.0354992	-0.0952233	-0.016653	0.144544	-0.0210323	0.0234438	0.059187	-0.32517	-0.201801	0.241094	0.0460748	-0.344817	-0.316599	-0.431289	-0.228113	0.229304	0.214814	0.201994	0.28172	0.296683	0.105152	-0.108777	0.228744	0.0954322	0.253987	0.0684222	0.280964	0.252609	0.286842	0.0680335	0.298689	0.0607769	0.152412	-0.128629	-0.183895	-0.33066	-0.147826	0.12607	-0.0163346	0.112608	0.215095	-0.00580253
ACO1	-0.195071	-0.187316	-0.443686	-0.313904	0.326033	-0.420907	0.0820434	-0.477053	0.285848	0.438246	0.0798853	-0.413391	0.238356	-0.59343	-0.0578504	-0.3935	-0.423984	0.147225	0.0190528	-0.287576	-0.105794	-0.163538	-0.0152533	-0.0167239	-0.41607	-0.409288	-0.450287	0.250439	-0.0920887	-0.229136	0.2286	-0.00926469	-0.0303274	-0.171223	0.192037	-0.48618	-0.15694	-0.242559	-0.390743	-0.233186	0.488707	-0.139258	0.323668	-0.296762	0.0575475	-0.021408	-0.476003	-0.43216	-0.0474107
ACO2	-0.289566	-0.170715	-0.265372	-0.527125	0.394132	-0.606117	0.225882	-0.539882	0.191716	0.469211	0.097662	-0.474516	0.280983	-0.342384	-0.32654	-0.559743	-0.262345	0.0778511	-0.017554	-0.402127	-0.293051	-0.136371	-0.0454542	-0.0300701	-0.447512	-0.307648	-0.210071	0.249297	-0.0315818	-0.0967545	0.0384375	0.0534169	0.0324494	-0.172937	0.604748	-0.273198	-0.116505	-0.154435	-0.256843	-0.143367	0.269267	0.0171173	0.0868518	-0.535641	0.0221909	-0.182739	-0.195926	-0.331515	-0.106186
ACOT1	-0.0844117	-0.0257989	-0.142629	-0.097188	0.0437028	-0.191579	0.0883206	-0.198125	0.103384	0.168002	0.0635394	-0.0934462	0.116816	-0.162369	-0.0892329	-0.180672	-0.125029	0.00279735	0.0381762	-0.0938873	-0.0480373	-0.0143036	0.0444838	0.0414943	-0.167593	-0.12583	-0.109778	0.123783	0.00375186	-0.0408283	0.0960663	0.0456583	0.0362769	-0.0490791	0.087594	-0.135373	-0.0301978	-0.0372771	-0.116289	-0.059293	0.17146	-0.012421	0.102061	-0.166412	-0.0647271	-0.00812461	-0.10154	-0.147419	0.00558808
ACOT11	-0.137294	-0.0331034	-0.239086	-0.0418344	0.210128	-0.266858	0.0924395	-0.278474	0.256709	0.220209	0.0636912	-0.0240101	0.186116	-0.301578	-0.080083	-0.155307	-0.17088	0.169443	0.275328	-0.0155374	0.0590678	0.273491	0.0972663	0.0463637	-0.279613	-0.14807	-0.184893	0.191036	0.0210803	-0.122995	0.140179	0.0555413	-0.0200908	-0.0234015	0.122215	-0.125206	-0.184164	-0.0642831	-0.223626	-1.6e-05	0.22208	0.0718521	0.233348	-0.26682	0.00747895	0.161005	-0.262644	-0.212166	-0.027422
ACOT13	0.0531583	0.0892291	-0.0624292	-0.215405	0.0801113	-0.13439	0.232549	-0.274223	0.146684	0.257436	-0.0168106	-0.177001	0.298899	-0.172278	-0.17364	-0.28629	-0.0653803	0.0245718	-0.257329	-0.18897	-0.184723	-0.263246	0.121414	0.0922395	-0.0781893	0.00208425	-0.00452669	0.284727	0.0656443	0.0107519	0.148685	0.213654	0.157705	0.0364337	0.0190639	-0.0524301	-0.0291968	0.0444209	-0.0185513	-0.0190708	0.0925292	-0.192489	-0.109444	-0.19796	-0.2961	-0.077174	-0.0842072	-0.0202299	0.0295033
ACOT2	0.0837523	0.302717	-0.121567	-0.257003	0.0243974	-0.219092	0.509774	-0.300645	0.28899	0.354251	0.382609	-0.0317755	0.400446	-0.251997	-0.370979	-0.409008	0.054406	0.128623	-0.0934982	-0.324086	-0.31094	0.00367199	0.478936	0.467545	-0.0572384	0.0641372	0.074907	0.534457	0.0170466	0.218588	0.310842	0.404272	-0.02364	0.158303	0.14786	0.0130937	-0.0441092	0.301002	-0.114504	0.0690516	0.39173	-0.0936453	0.0602768	-0.32299	-0.199185	0.196972	-0.0730231	-0.050815	0.0344682
ACOT4	0.466744	0.563183	0.159328	-0.118447	-0.152262	0.108495	0.354722	-0.0965778	0.153376	0.0928538	0.0141366	0.255165	0.315693	0.00669874	-0.342718	-0.14176	0.264369	-0.0416333	-0.268975	-0.138331	-0.268587	0.00876753	0.43993	0.324393	0.257985	0.50593	0.419294	0.331027	0.0882937	0.191997	0.295845	0.544131	0.140273	0.524557	-0.107831	0.52184	-0.114288	0.432807	0.197449	0.430837	-0.241086	-0.0767021	-0.493383	-0.186803	-0.302563	0.0520279	0.0232452	0.413258	0.142781
ACOT7	0.00497928	0.267508	0.31582	-0.363713	0.229077	-0.0646879	0.609245	0.0413092	0.0717319	0.0366637	0.594223	-0.118431	0.115199	0.215909	-0.482886	-0.398685	0.455797	0.457462	-0.298226	-0.474793	-0.539679	-0.191289	0.432677	0.59984	0.256998	0.189403	0.393737	0.403872	0.0347698	0.604414	-0.191143	0.200475	0.0479079	-0.0755239	0.386696	0.0711928	0.388153	0.50846	0.165499	-0.254073	0.313266	-0.403682	0.0132682	-0.155936	-0.10261	0.473198	0.42127	0.0937218	0.0719935
ACOT8	0.205922	0.272792	-0.0552799	-0.011017	0.166296	-0.199478	0.263759	-0.390502	0.259519	0.393601	-0.244592	0.228789	0.531495	-0.249679	-0.314451	-0.208225	-0.129409	0.0563686	-0.189501	-0.15479	-0.0171005	-0.076429	0.189282	0.0490807	-0.153845	0.169725	0.106653	0.374952	0.0645023	-0.143165	0.243317	0.488174	-0.0131162	0.33365	-0.0688561	0.268858	-0.133338	0.0702378	-0.00119306	0.363493	-0.232393	0.0935325	-0.420583	-0.409779	-0.388556	-0.0545383	-0.158151	0.181483	-0.0381711
ACOT9	0.446342	0.459261	0.625172	0.0179835	-0.439727	0.400683	0.219055	0.40743	-0.320242	-0.349353	0.0750044	0.306696	-0.111624	0.621971	-0.297153	0.0764841	0.652219	-0.269191	-0.555223	-0.150996	-0.259616	-0.303063	0.19892	0.252669	0.638917	0.654489	0.754936	-0.0611782	0.0846053	0.496672	-0.19738	0.261455	0.138662	0.31185	-0.0375722	0.641208	0.197149	0.533568	0.570155	0.195793	-0.523938	-0.225176	-0.665988	0.165442	-0.12092	-0.148388	0.562185	0.628615	0.189041
ACOX1	0.675399	0.630901	0.118331	-0.0331481	-0.359701	0.364565	0.191012	0.099238	0.0325961	-0.0889057	0.084847	0.275345	0.104113	-0.092454	-0.154208	0.0144445	0.303894	-0.189089	-0.242203	-0.112342	-0.210453	0.0897299	0.485795	0.36805	0.475335	0.597343	0.383685	0.187644	-0.0594624	0.224602	0.439776	0.461123	0.0473491	0.670873	-0.290862	0.534308	-0.312055	0.469404	0.226484	0.516544	-0.180785	-0.137803	-0.413842	0.112113	-0.114852	-0.0124451	-0.185523	0.491304	0.162385
ACOX2	-0.730157	-0.677886	-0.254588	-0.0772738	0.409454	-0.395098	-0.136937	-0.136933	0.043188	0.131241	0.176164	-0.439993	-0.152995	-0.129678	0.213031	-0.114486	-0.346049	0.326878	0.383222	0.0194987	0.138048	-0.0206513	-0.381125	-0.19465	-0.486938	-0.743817	-0.555159	-0.0870303	-0.0583891	-0.16033	-0.354257	-0.554337	-0.140748	-0.782378	0.326259	-0.794764	0.30343	-0.453282	-0.37351	-0.732986	0.591467	0.00766391	0.815218	-0.0656861	0.248165	0.187331	0.00353674	-0.68572	-0.185154
ACOX3	0.558073	0.601974	0.185963	0.0206645	-0.254271	0.239724	0.277648	0.100708	-0.135297	-0.0775652	0.142903	0.373626	0.123469	0.0961863	-0.287086	-0.0440025	0.33297	-0.103313	-0.478652	-0.152758	-0.204584	-0.204326	0.466129	0.404323	0.399403	0.510033	0.430244	0.191856	0.0795339	0.321992	0.292694	0.472954	0.0710208	0.541428	-0.175407	0.496239	0.0106861	0.482698	0.170243	0.414063	-0.189863	-0.173209	-0.484413	0.00131894	-0.140136	-0.0456842	0.161241	0.442722	0.0962672
ACP1	-0.0317816	-0.111969	-0.378701	-0.182665	0.345607	-0.0968045	0.191252	-0.265187	0.213718	0.433915	-0.0240768	-0.398456	0.357977	-0.334697	0.0664352	-0.255332	-0.3506	0.204606	-0.144048	-0.31286	-0.0608099	-0.279573	-0.0458306	-0.00676312	-0.173886	-0.286073	-0.327157	0.332294	-0.0152749	-0.194013	0.22379	0.101327	-0.087688	-0.101811	-0.0734867	-0.356815	-0.184777	-0.202665	-0.307323	-0.116394	0.340862	-0.148639	0.104669	0.026881	-0.303658	-0.0391801	-0.289416	-0.34025	-0.136935
ACP2	0.343253	0.573274	0.695095	-0.215443	-0.198756	0.219126	0.528048	0.324359	-0.128288	-0.29861	0.50796	0.284979	-0.0682576	0.563378	-0.561888	-0.160191	0.810791	0.158601	-0.506116	-0.320306	-0.566475	-0.227808	0.542718	0.66879	0.611707	0.624455	0.805641	0.20768	0.0496548	0.79472	-0.237465	0.351139	0.16392	0.242463	0.244878	0.542865	0.50215	0.779137	0.511482	0.0461239	-0.151055	-0.315401	-0.40582	-0.0570537	-0.0514366	0.315431	0.714093	0.573273	0.222798
ACP5	0.189207	0.404872	0.653949	-0.113485	-0.0629961	0.150065	0.44581	0.254256	-0.0394923	-0.248636	0.464891	0.234243	-0.061702	0.344518	-0.468053	-0.158829	0.620288	0.326458	-0.430816	-0.312658	-0.455896	-0.252192	0.450822	0.594205	0.465138	0.432766	0.605017	0.216249	0.0281307	0.677513	-0.279815	0.218352	0.140783	0.0879116	0.112248	0.326688	0.65166	0.621677	0.491475	-0.101945	-0.0049137	-0.362909	-0.224835	-0.0500287	-0.0510632	0.511196	0.542624	0.503715	0.202767
ACP6	0.378243	0.357425	-0.358954	0.00869585	-0.112366	-0.0113965	0.180266	-0.336871	0.241974	0.351202	-0.0971482	0.0961063	0.429762	-0.459844	-0.0758058	-0.164977	-0.212505	-0.160273	-0.0406156	-0.107882	0.0317624	0.120073	0.32498	0.137315	-0.0617533	0.156856	-0.073046	0.358123	0.0317685	-0.173307	0.660739	0.46552	0.0262324	0.490592	-0.288163	0.178927	-0.5386	0.0795542	-0.162066	0.479589	0.0573475	-0.00763763	-0.20206	-0.133959	-0.346138	-0.130057	-0.489395	0.046033	0.0247207
ACPP	0.735126	0.764547	0.457408	-0.0292253	-0.336185	0.385658	0.328267	0.214164	-0.00393348	-0.217565	0.150245	0.383664	0.0733625	0.197629	-0.37799	-0.0319807	0.56869	-0.0777237	-0.497577	-0.230002	-0.339351	-0.0916261	0.55934	0.493245	0.635751	0.788663	0.684234	0.205322	0.0613042	0.468531	0.259337	0.550671	0.189219	0.672381	-0.237558	0.696557	-0.0766071	0.675329	0.517436	0.478805	-0.348353	-0.240848	-0.654152	0.0490602	-0.181407	0.0773557	0.155536	0.721381	0.387755
ACR	-0.578629	-0.576491	-0.320626	-0.0860584	0.226526	-0.402881	-0.201002	-0.222105	-0.0223535	0.200234	0.00286105	-0.438925	-0.0835698	-0.188671	0.173637	-0.154625	-0.416552	-0.0190632	0.303531	-0.00412704	0.168495	-0.00834005	-0.394479	-0.312599	-0.496826	-0.607761	-0.500243	-0.141722	-0.0854914	-0.268311	-0.163664	-0.418841	-0.0512766	-0.527428	0.294213	-0.582186	0.0183122	-0.474724	-0.309916	-0.401573	0.363326	0.126209	0.498192	-0.109811	0.170121	-0.182031	-0.12084	-0.533282	-0.153605
ACRBP	-0.328695	-0.226729	0.196606	-0.0400526	0.463291	-0.117871	0.00757985	0.0859101	-0.0218127	-0.14055	0.126615	-0.0674641	-0.190461	0.149453	-0.0267474	-0.00113949	0.0711933	0.534512	0.0547464	0.0262163	-0.0621863	-0.0742963	-0.116763	-0.00684596	-0.0739231	-0.183013	-0.0401859	-0.0790132	-0.0884677	0.107467	-0.376838	-0.270781	0.0272722	-0.345399	0.27661	-0.188788	0.456481	-0.0513069	0.0399401	-0.342286	0.101711	0.0525231	0.219183	-0.0503342	0.151144	0.426714	0.25571	-0.0734567	-0.0681527
ACRC	0.278433	0.1761	0.362089	0.57821	-0.101942	0.445032	-0.254111	0.421288	-0.250486	-0.457649	-0.268759	0.632401	-0.25745	0.3076	0.164431	0.508928	0.242782	0.0803893	-0.144925	0.409408	0.349072	-0.0143736	-0.0347112	-0.0892504	0.363366	0.369537	0.284857	-0.29743	0.0567171	0.0340567	-0.165294	-0.0377654	0.0662562	0.222285	-0.439785	0.38749	0.199914	0.124258	0.298883	0.202452	-0.522971	0.0493847	-0.335433	0.293656	-0.00833584	0.164329	0.201395	0.472905	0.125249
ACRV1	-0.273168	-0.275384	-0.000175877	-0.104812	0.458575	-0.204781	-0.000222674	-0.0949258	-0.0311116	0.071801	-0.00143464	-0.248727	-0.0360017	-0.0261361	-0.0397741	-0.169658	-0.123004	0.313572	-0.139353	-0.17925	-0.0235265	-0.316873	-0.211289	-0.105223	-0.159849	-0.265941	-0.159995	-0.0216985	0.0281923	-0.0295396	-0.257062	-0.229244	0.0126128	-0.335196	0.199695	-0.309278	0.201104	-0.17744	-0.0520923	-0.353091	0.141648	-0.175218	0.1453	-0.0887968	0.0237719	0.047856	0.0632908	-0.185546	-0.0200794
ACSBG1	-0.482763	-0.608096	-0.583836	-0.0565139	0.20338	-0.486354	-0.354618	-0.473529	0.0386333	0.458643	-0.444228	-0.428448	0.176501	-0.405365	0.274792	-0.115317	-0.73723	-0.30796	0.330528	0.097532	0.346966	0.000448271	-0.581638	-0.635175	-0.712351	-0.659871	-0.663311	-0.138299	-0.00977832	-0.676608	0.0744812	-0.277295	-0.157333	-0.351995	0.115653	-0.512943	-0.347711	-0.732471	-0.473626	-0.129685	0.103727	0.305894	0.278603	-0.224989	0.00890066	-0.564139	-0.43564	-0.590816	-0.277809
ACSF2	-0.235924	-0.205574	-0.604734	0.123595	0.249925	-0.387434	0.00804992	-0.506985	0.324271	0.515845	-0.0684802	-0.0899278	0.380608	-0.610192	0.090208	-0.187142	-0.590102	0.0931186	0.277534	-0.0151148	0.304537	0.0952741	-0.00790633	-0.0922987	-0.560277	-0.476125	-0.570017	0.289717	-0.0290992	-0.412416	0.39451	0.0656767	-0.0682365	-0.101722	-0.120436	-0.445953	-0.249355	-0.360255	-0.514021	-0.0180901	0.472547	0.137967	0.407794	-0.274424	-0.185529	-0.0203633	-0.492764	-0.483175	-0.150522
ACSF3	-0.072666	0.0513604	-0.12938	-0.132867	0.12096	-0.350655	0.179031	-0.406549	0.192869	0.349999	-0.072801	0.073416	0.336369	-0.212079	-0.260198	-0.234091	-0.155026	-0.0229672	0.0737553	-0.171356	-0.039343	0.0696034	0.0896938	0.0129429	-0.306502	-0.0601216	-0.0226886	0.238668	-0.0246868	-0.12812	0.130272	0.239243	-0.104226	0.0868079	0.21585	0.0720394	-0.0975317	-0.0307669	-0.126525	0.139142	-0.0134823	0.191405	-0.0822378	-0.438684	-0.13751	-0.0956863	-0.10354	-0.0618634	-0.0761413
ACSL1	-0.0128977	0.0779775	0.700328	-0.0750712	-0.101093	0.209061	0.166157	0.430939	-0.234174	-0.388263	0.354883	0.0138764	-0.324801	0.54086	-0.225632	-0.010275	0.576497	0.133588	-0.321159	-0.236574	-0.297563	-0.300106	0.0857358	0.305149	0.46515	0.260519	0.501383	-0.107715	-0.0398944	0.572278	-0.505493	-0.139442	0.0419209	-0.201307	0.175038	0.122838	0.497684	0.391052	0.668495	-0.373583	-0.0507215	-0.295671	-0.0959851	0.168624	0.126132	0.190914	0.601726	0.365844	0.318247
ACSL3	0.561105	0.451638	0.412472	0.0118784	-0.102139	0.589534	0.054501	0.501672	-0.370623	-0.478651	0.0824024	0.28516	-0.282532	0.446827	-0.0118919	0.260629	0.501754	0.187708	-0.519574	-0.0104978	-0.264563	-0.332985	0.234841	0.254784	0.682811	0.528599	0.479557	-0.118274	-0.0680483	0.372215	-0.0109858	0.144226	0.0821492	0.359338	-0.216451	0.441874	0.283797	0.430828	0.312923	0.170468	-0.33848	-0.229755	-0.441593	0.413272	0.00591009	0.203387	0.3953	0.495753	0.128545
ACSL4	0.285786	0.160315	0.470882	0.200398	-0.194058	0.624029	-0.207161	0.675737	-0.150468	-0.590269	-0.0844395	0.299345	-0.419244	0.639071	0.248979	0.553689	0.461356	0.0655521	0.0597859	0.310056	-0.0112706	0.204855	-0.0361985	-0.0139819	0.564206	0.393225	0.379529	-0.34	-0.0871116	0.202754	-0.242918	-0.103537	0.00296933	0.160798	-0.266214	0.43054	0.273521	0.202011	0.358512	0.179527	-0.447814	0.135446	-0.168871	0.531841	0.186701	0.218293	0.457082	0.437522	-0.00131759
ACSL5	-0.218474	-0.155462	0.553246	-0.132799	0.0615708	0.0907759	0.0304886	0.431357	-0.314013	-0.421491	0.306944	-0.0528902	-0.452844	0.642001	-0.135982	0.0483815	0.46356	0.22261	-0.29994	-0.140795	-0.277657	-0.417378	-0.139643	0.12104	0.289575	0.00965215	0.314672	-0.255927	-0.0902371	0.45707	-0.704255	-0.340091	0.0282246	-0.432683	0.368353	-0.0646232	0.789971	0.175541	0.268377	-0.538623	-0.0349139	-0.236165	0.060121	0.136424	0.330295	0.182266	0.773193	0.0972776	0.00836509
ACSL6	-0.441737	-0.524937	-0.00912362	0.132235	0.0915069	0.000219522	-0.360246	0.215169	-0.0687736	-0.189177	-0.116345	-0.168985	-0.328894	0.258406	0.374917	0.269027	-0.134801	0.0648619	0.546875	0.27097	0.249206	0.279924	-0.487096	-0.357716	-0.170614	-0.400583	-0.280612	-0.356213	-0.10966	-0.192268	-0.390805	-0.518141	-0.088387	-0.487238	0.0199308	-0.326744	0.275143	-0.393146	-0.148437	-0.346377	0.0534305	0.240007	0.486264	0.224728	0.243134	0.0914538	0.193248	-0.308943	-0.233477
ACSM1	-0.0709732	-0.111197	-0.191538	-0.035632	-0.00893085	-0.170779	-0.0969666	-0.218353	0.0486674	0.188863	-0.194613	-0.104412	0.125458	-0.184302	0.0383409	-0.0671712	-0.243511	-0.180334	0.0930273	0.0238679	0.0909761	0.0272779	-0.144952	-0.196162	-0.233996	-0.137695	-0.170818	-0.0039079	-0.00603757	-0.242589	0.118912	0.0162596	-0.00427106	-0.00139926	0.00321898	-0.0855053	-0.172101	-0.203508	-0.153738	0.0673381	-0.0357047	0.140415	-0.00482637	-0.137395	-0.0425513	-0.230544	-0.205083	-0.125797	-0.0715855
ACSM3	-0.334999	-0.362635	-0.312537	0.085445	0.179693	-0.20375	-0.210623	-0.139879	0.302553	0.137379	-0.129155	-0.150527	0.0118502	-0.133741	0.247045	0.0782646	-0.344011	0.0927296	0.608337	0.184679	0.257782	0.429415	-0.253807	-0.265013	-0.396981	-0.425037	-0.423733	-0.045848	-0.0332534	-0.346379	0.0171575	-0.22122	-0.0714316	-0.260171	-0.0250224	-0.309497	-0.0524937	-0.398775	-0.333295	-0.0948589	0.219487	0.294884	0.507174	-0.0555618	0.0930016	0.106708	-0.152567	-0.39603	-0.215509
ACSM5	-0.430155	-0.342184	0.175017	-0.0628941	0.232745	-0.127039	0.0518457	0.12731	-0.121554	-0.0917014	0.311174	-0.211318	-0.206125	0.184237	-0.013683	-0.088928	0.0730543	0.321555	-0.0512281	-0.1294	-0.0853217	-0.299204	-0.147942	0.0840658	-0.0620057	-0.333029	-0.0899926	-0.0550693	0.0279474	0.217459	-0.469276	-0.357212	-0.00866026	-0.567065	0.264981	-0.425739	0.608948	-0.0596951	-0.000267519	-0.62711	0.348378	-0.227216	0.410616	0.0427024	0.173531	0.272065	0.366015	-0.234412	-0.0543047
ACSS1	-0.27359	-0.413013	-0.660254	0.104423	0.277315	-0.361225	-0.372952	-0.4603	0.0956084	0.396409	-0.499685	-0.0923102	0.20515	-0.478607	0.333463	0.053213	-0.763115	-0.0997343	0.365791	0.255265	0.42981	0.113979	-0.421328	-0.562695	-0.674611	-0.567206	-0.68823	-0.0872428	-0.0579155	-0.748284	0.295316	-0.129886	-0.210045	-0.104686	-0.0913049	-0.369092	-0.327714	-0.677806	-0.595297	0.111697	0.0509577	0.399378	0.239858	-0.200517	-0.0405313	-0.311963	-0.494937	-0.51564	-0.370189
ACSS2	0.216345	0.44774	0.263754	-0.267339	-0.0647102	-0.0200864	0.550162	-0.0200538	0.0856172	0.0316338	0.554699	0.0651903	0.131255	0.0723216	-0.516049	-0.371259	0.431387	0.183006	-0.372777	-0.491118	-0.470676	-0.211424	0.574432	0.656052	0.293245	0.31601	0.411467	0.403933	-0.0680064	0.566802	0.0430357	0.345589	0.0686227	0.164785	0.209262	0.18363	0.268554	0.578292	0.180458	-0.0420073	0.264063	-0.383505	-0.0920426	-0.190971	-0.133423	0.279524	0.287372	0.229759	0.18879
ACSS3	-0.669647	-0.666992	-0.531728	-0.148132	0.323535	-0.452875	-0.153818	-0.30569	0.15097	0.340856	0.0674649	-0.563797	0.024234	-0.349413	0.268984	-0.17741	-0.537181	0.11131	0.465739	0.0346861	0.172778	0.0883279	-0.376458	-0.278001	-0.613897	-0.784688	-0.706668	-0.000404268	-0.0927001	-0.353407	-0.0888344	-0.441885	-0.127255	-0.638256	0.259078	-0.791077	-0.0372189	-0.561598	-0.556239	-0.526135	0.624521	0.147032	0.792826	-0.114131	0.194799	-0.0221129	-0.272468	-0.791502	-0.277921
ACTA2	-0.40535	-0.444225	0.0179795	-0.0820976	0.0669537	-0.232675	-0.262806	-0.0529416	-0.106416	0.000203984	-0.23713	-0.184759	-0.146437	0.168715	0.101068	0.0311125	-0.163648	-0.142765	0.217999	0.108129	0.0856599	0.0138468	-0.46151	-0.403132	-0.2908	-0.301455	-0.16471	-0.284378	-0.0869835	-0.218686	-0.373769	-0.339713	-0.0315984	-0.368204	0.260557	-0.179568	0.216476	-0.357857	-0.0851639	-0.225674	-0.150938	0.192406	0.124727	-0.109783	0.15855	-0.209923	0.172103	-0.192746	-0.216915
ACTB	0.355686	0.523259	0.71096	-0.207868	-0.438119	0.231958	0.377133	0.284495	-0.10681	-0.302083	0.306103	0.210946	-0.0810417	0.535993	-0.510868	-0.122198	0.752325	-0.193772	-0.395716	-0.284655	-0.498502	-0.092902	0.40683	0.461309	0.583672	0.692202	0.840964	0.0838977	0.0783923	0.661817	-0.214287	0.320176	0.180694	0.309282	0.201973	0.651838	0.296119	0.690525	0.669743	0.171245	-0.352052	-0.207008	-0.537485	-0.0477164	-0.10276	0.0566681	0.566147	0.667029	0.261894
ACTBL2	0.0223553	0.0479982	0.699921	-0.0526727	-0.134781	0.27583	0.0526323	0.491621	-0.319878	-0.485593	0.199741	0.072721	-0.403039	0.63793	-0.162985	0.113245	0.598424	0.0637482	-0.303424	-0.124803	-0.257618	-0.248049	-0.0369679	0.160699	0.501485	0.330818	0.537748	-0.250801	0.0901148	0.506726	-0.60165	-0.188324	0.023572	-0.15134	0.192914	0.251865	0.492985	0.332256	0.559976	-0.257114	-0.274935	-0.143598	-0.208455	0.213067	0.202191	0.118769	0.63815	0.407158	0.13915
ACTG1	0.398228	0.561345	0.343099	-0.276229	-0.355585	0.117249	0.431413	0.0258913	0.118174	-0.0305937	0.252177	0.117967	0.157276	0.224464	-0.48168	-0.233458	0.520025	-0.214429	-0.260496	-0.31018	-0.456436	0.0446409	0.485711	0.449464	0.408434	0.602283	0.635413	0.276505	0.0699821	0.461825	0.102191	0.462995	0.146185	0.422187	0.138683	0.549071	-0.0193774	0.60103	0.349825	0.284713	-0.186416	-0.198951	-0.439554	-0.165501	-0.207994	-0.0282247	0.238836	0.450088	0.198032
ACTG1P17	-0.248363	-0.362325	-0.385553	0.407252	0.276221	-0.216278	-0.304136	-0.284357	0.0186655	0.254391	-0.419872	0.0598879	0.15161	-0.387089	0.276058	0.101073	-0.580474	0.0247819	0.207878	0.194428	0.589954	0.00953875	-0.364764	-0.439097	-0.469228	-0.411973	-0.490109	-0.0847094	0.0136159	-0.545571	0.0921957	-0.171106	-0.160391	-0.166547	-0.229435	-0.324356	-0.208986	-0.522019	-0.272962	-0.0196644	0.0103579	0.20893	0.151343	-0.075658	-0.129306	-0.14725	-0.41252	-0.290853	-0.125617
ACTG1P20	0.358776	0.286701	0.271336	0.29652	-0.303578	0.455037	-0.0525993	0.356428	-0.142935	-0.312024	-0.0823872	0.373458	-0.141261	0.301674	0.05976	0.310395	0.322753	-0.158434	-0.147953	0.134727	0.11556	0.037271	0.108114	0.0708344	0.445356	0.428177	0.37277	-0.127846	0.0350859	0.160155	-0.0136083	0.102586	0.0182489	0.284649	-0.288177	0.399299	-0.0265784	0.258195	0.27731	0.222567	-0.368289	-0.116867	-0.335494	0.31007	-0.140199	-0.019172	0.148645	0.388087	0.127798
ACTG1P4	0.0754654	0.0110995	0.0839941	0.322572	-0.0974757	0.13908	-0.163184	0.0966527	-0.106302	-0.121673	-0.222823	0.260179	-0.0597493	0.0843119	0.0984972	0.21394	-0.00610934	-0.104593	0.00182185	0.167718	0.281667	0.0247343	-0.102119	-0.147829	0.0626113	0.10561	0.0649743	-0.147528	0.0772452	-0.0952618	-0.0571721	-0.0322282	-0.0293356	0.0821374	-0.210149	0.15039	0.00975602	-0.0415353	0.104395	0.116354	-0.267593	0.101905	-0.15512	0.0907227	-0.0665495	-0.0984591	0.0259823	0.169398	0.05322
ACTG2	0.0759824	0.118135	-0.0470944	-0.113551	-0.167102	-0.0804361	0.103136	-0.140769	0.172632	0.146276	-0.0474623	-0.0577929	0.184144	-0.0619099	-0.121548	-0.129116	0.0146412	-0.247422	0.158021	-0.0507095	-0.0734359	0.277116	0.0916239	0.0184468	-0.0374457	0.135515	0.0970497	0.122982	0.0595354	-0.02566	0.153841	0.19142	0.124004	0.193906	0.0344016	0.21224	-0.288849	0.0653771	0.0572447	0.274264	-0.082817	0.202705	-0.12538	-0.147453	-0.12447	-0.174263	-0.122483	0.0727084	-0.0190398
ACTL10	0.496075	0.741669	0.311084	-0.252338	-0.295802	0.106631	0.63192	-0.00635054	0.0962846	0.0442252	0.445642	0.290276	0.282294	0.130233	-0.567991	-0.300048	0.564073	-0.0226884	-0.434376	-0.262271	-0.520319	-0.0812187	0.754356	0.716403	0.435914	0.622028	0.647612	0.482294	0.0299724	0.593328	0.250634	0.643608	0.0802582	0.500202	0.100521	0.535693	0.037056	0.767587	0.290744	0.285648	-0.00828403	-0.298406	-0.413607	-0.226736	-0.289633	0.16235	0.250785	0.438155	0.254373
ACTL6A	0.100561	0.217719	-0.0100261	-0.299444	0.268321	0.00449449	0.491452	-0.114144	0.38381	0.243219	0.245676	-0.176706	0.359908	-0.0674751	-0.204253	-0.254499	0.157231	0.442245	-0.111587	-0.21913	-0.354869	-0.0333874	0.321959	0.350656	0.107651	0.0961226	0.111141	0.510858	0.00137689	0.191905	0.102856	0.300687	0.0809656	0.0284576	0.0758927	-0.00767597	0.00482772	0.252602	-0.0369088	-0.0808019	0.266646	-0.234533	0.044289	-0.112507	-0.221872	0.397288	0.00348486	-0.0575228	0.0565095
ACTN1	-0.00975514	0.0597184	0.449794	-0.249296	0.305297	-0.0454478	0.124254	0.0932125	-0.0485113	-0.160787	0.0756364	-0.0645577	-0.127714	0.263088	-0.27683	-0.123468	0.306114	0.282621	-0.155426	-0.228491	-0.306508	-0.064576	-0.00546331	0.0620279	0.16528	0.212135	0.338709	-0.0599351	0.0594244	0.256391	-0.294676	-0.022281	0.066563	0.0118901	0.403585	0.247514	0.179335	0.183987	0.445167	-0.00123898	-0.228146	0.0477781	-0.251942	-0.123974	0.13919	0.126332	0.27067	0.324118	0.0443808
ACTN3	0.236039	0.355703	0.158993	-0.255817	-0.167501	0.0568439	0.289568	0.0415212	-0.0113174	-0.0414021	0.293496	0.0176541	0.0366135	0.108549	-0.284864	-0.165566	0.338092	-0.0471123	-0.227777	-0.179518	-0.364379	-0.0422621	0.359908	0.346036	0.257663	0.327006	0.334525	0.170285	0.0510178	0.341191	0.0884287	0.256523	0.177288	0.2412	0.203169	0.27744	-0.0213243	0.401805	0.143572	0.143503	0.00527839	-0.151936	-0.202164	-0.0764952	0.0320799	0.0372126	0.135187	0.211298	0.185997
ACTN4	0.32603	0.566122	0.278132	-0.373721	-0.416724	-0.0116112	0.484511	0.00545655	-0.0337204	-0.0779959	0.549731	0.0360554	0.0354288	0.184213	-0.592376	-0.368057	0.58782	-0.256086	-0.322614	-0.429944	-0.554729	0.00906591	0.603892	0.592523	0.371939	0.563209	0.613755	0.24444	0.0624482	0.630508	0.100183	0.396083	0.187315	0.37152	0.413889	0.470998	-0.0435138	0.692221	0.256532	0.216848	0.0281357	-0.249514	-0.331648	-0.234273	0.0109093	-0.0515592	0.268057	0.352125	0.241274
ACTR10	0.0895521	-0.0761497	0.120651	0.0117055	-0.0634574	0.288	-0.048117	0.191894	-0.177093	-0.0101668	-0.291801	-0.0518903	0.0505584	0.251566	0.189365	0.175484	0.0216862	-0.11186	-0.2788	0.0447033	0.0119246	-0.369967	-0.259679	-0.192054	0.205037	0.043575	0.086573	-0.0703811	-0.00269453	-0.0961459	-0.18583	-0.0318075	-0.0797511	-0.0771104	-0.213147	0.0328006	0.0650851	-0.0916304	0.104367	-0.098034	-0.285743	-0.108355	-0.252221	0.287141	-0.180748	-0.221319	0.14784	0.0632894	-0.0646822
ACTR1A	0.552835	0.803842	0.543432	-0.276516	-0.377611	0.19396	0.665878	0.139839	0.0874816	-0.121844	0.553111	0.303128	0.153192	0.26474	-0.661152	-0.282535	0.789363	-0.0248096	-0.467286	-0.38873	-0.620722	-0.0498634	0.796267	0.80708	0.608937	0.775113	0.833322	0.421382	0.0526509	0.795366	0.115689	0.61853	0.215169	0.517688	0.171514	0.669915	0.124498	0.911157	0.502262	0.283394	-0.0794443	-0.361559	-0.478102	-0.169735	-0.184783	0.232129	0.36522	0.614542	0.315533
ACTR1B	0.118948	0.136707	-0.271435	-0.0011633	-0.0826638	-0.29903	0.133403	-0.522439	0.275129	0.550496	-0.345689	0.127799	0.589754	-0.428559	-0.197076	-0.212538	-0.349289	-0.315497	-0.0184508	-0.117446	0.11365	0.0172516	0.0603927	-0.109607	-0.335214	0.00923355	-0.0775706	0.33396	0.0450988	-0.344733	0.376338	0.451899	-0.0886832	0.289677	-0.122103	0.129787	-0.378481	-0.120235	-0.132312	0.367082	-0.162365	0.168493	-0.315548	-0.430895	-0.34767	-0.34958	-0.399634	0.0040394	-0.0489445
ACTR2	0.394576	0.263122	0.64128	-0.00670369	-0.206724	0.751494	-0.0359816	0.803969	-0.430969	-0.679007	0.172707	0.148011	-0.528111	0.681821	0.131375	0.401548	0.659542	0.135308	-0.465413	0.030013	-0.302747	-0.314275	0.0741797	0.214119	0.843089	0.498459	0.54603	-0.309467	-0.0323542	0.497836	-0.359914	-0.129332	0.00803801	0.110579	-0.120898	0.37165	0.409889	0.423133	0.524787	-0.0725813	-0.341108	-0.298048	-0.335672	0.681479	0.213331	0.240837	0.54431	0.527408	0.181002
ACTR3	0.518033	0.397316	0.664404	0.0751491	-0.412241	0.627474	-0.0753939	0.590089	-0.346428	-0.56296	-0.160914	0.375503	-0.310575	0.669494	-0.023866	0.404076	0.620982	-0.210254	-0.385747	0.113561	-0.187716	-0.120291	0.0589328	0.0489201	0.717168	0.694841	0.689848	-0.296043	0.0622971	0.327393	-0.24156	0.119735	0.0863615	0.381491	-0.198336	0.717487	0.207132	0.406368	0.611874	0.3074	-0.746674	-0.0557181	-0.670061	0.389636	0.0416503	-0.0575637	0.49039	0.725675	0.153045
ACTR3B	-0.446042	-0.557716	-0.730252	-0.0380977	0.17679	-0.468811	-0.346099	-0.535016	0.159349	0.508102	-0.454004	-0.371724	0.245605	-0.544325	0.351009	-0.07625	-0.815132	-0.284856	0.41764	0.258223	0.374661	0.109246	-0.485992	-0.610947	-0.770267	-0.681298	-0.75778	-0.0628637	-0.099677	-0.756171	0.235519	-0.212839	-0.14733	-0.280911	0.0328815	-0.531022	-0.436622	-0.741939	-0.602665	-0.0546303	0.173916	0.337561	0.347298	-0.231037	-0.0367483	-0.488864	-0.587282	-0.659679	-0.306425
ACTR3C	-0.141308	-0.256055	-0.253265	-0.015257	0.213757	-0.197845	-0.176927	-0.26644	0.0513245	0.26231	-0.454009	-0.153884	0.204569	-0.161755	0.131886	-0.0132607	-0.403783	-0.0895022	0.062295	0.0957979	0.180726	-0.0766456	-0.36666	-0.431436	-0.346419	-0.260589	-0.285736	-0.0447923	0.109167	-0.450259	0.0401776	-0.0293896	-0.0156434	-0.0883016	-0.0566195	-0.127764	-0.144203	-0.413139	-0.2058	0.0626811	-0.181789	0.253569	-0.0719918	-0.13673	-0.137476	-0.331614	-0.203223	-0.204496	-0.159898
ACTR5	0.0673737	0.175188	-0.217274	0.0743015	-0.0569569	-0.0801977	0.231296	-0.187456	0.197402	0.231467	0.170833	0.12247	0.284088	-0.273064	-0.0948756	-0.110762	-0.0549505	0.00648567	0.102935	-0.0450995	0.0616268	0.181084	0.295198	0.240739	-0.0880115	0.00963527	-0.0635833	0.320006	-0.0816649	0.00437307	0.309638	0.238155	-0.0247127	0.147609	-0.0961054	0.00445787	-0.216463	0.117074	-0.168962	0.143024	0.264936	0.0209981	0.126905	-0.139455	-0.09487	0.0728229	-0.223636	-0.0838723	-0.00771525
ACTR6	-0.00262199	-0.329489	0.0695439	0.315498	0.427932	0.466871	-0.455744	0.414244	-0.320009	-0.284417	-0.554662	0.060391	-0.256496	0.29823	0.590186	0.581257	-0.174351	0.351547	-0.136843	0.367132	0.334102	-0.295544	-0.563635	-0.522463	0.153346	-0.140098	-0.180399	-0.415258	0.0436392	-0.359101	-0.32072	-0.374607	-0.16652	-0.182556	-0.361609	-0.0930371	0.187809	-0.40939	0.00998064	-0.107585	-0.429599	0.102868	-0.142794	0.585268	-0.018522	0.0487689	0.114181	0.0115783	-0.174619
ACTR8	0.30956	0.33805	0.207806	-0.0898638	-0.153666	0.279538	0.156323	0.242742	-0.129944	-0.228019	0.227991	0.150861	-0.109744	0.161876	-0.0907725	0.049478	0.365353	0.0490256	-0.279684	0.0244768	-0.251759	-0.104157	0.300664	0.313671	0.396731	0.347745	0.306194	0.0373622	0.017669	0.323033	0.0461061	0.144359	0.0367502	0.232001	-0.03021	0.254571	0.0557329	0.379703	0.151696	0.0784914	-0.0451816	-0.275907	-0.180143	0.152481	0.0896173	0.133038	0.135498	0.260996	0.117495
ACTRT3	0.158996	0.270784	0.42324	-0.105504	-0.0423726	0.124288	0.242285	0.184204	0.000710525	-0.172187	0.189394	0.168347	-0.0348154	0.284449	-0.272279	-0.0505419	0.438078	0.159642	-0.1968	-0.0963819	-0.281647	-0.0347531	0.245824	0.301171	0.328866	0.350079	0.432129	0.088018	0.0174394	0.384199	-0.184399	0.151465	0.0822877	0.121843	0.103549	0.321733	0.264081	0.386971	0.306556	0.0267132	-0.142551	-0.140501	-0.210863	-0.0494557	-0.00666046	0.247838	0.335082	0.351031	0.049987
ACVR1	0.361301	0.223131	-0.124925	-0.150207	-0.349715	0.119024	-0.107098	-0.0197023	-0.161961	0.00927454	-0.207367	-0.0376332	0.0329737	0.00372503	0.00928038	0.0385608	0.00572764	-0.53589	-0.0730397	-0.065414	-0.0807075	0.0860057	-0.00832872	-0.13055	0.11358	0.253042	0.111979	-0.113636	-0.0565999	-0.109938	0.329198	0.215958	0.0131179	0.419606	-0.0704835	0.341937	-0.434021	0.0247348	-0.0589707	0.472537	-0.323886	0.132271	-0.373494	0.052814	0.0492591	-0.561744	-0.144744	0.14073	-0.120038
ACVR1B	-0.599735	-0.54541	-0.457076	-0.238006	-0.00818002	-0.499347	-0.19788	-0.287892	0.137441	0.275524	0.0538994	-0.511998	-0.0250925	-0.203611	0.15285	-0.175455	-0.391264	-0.30729	0.530632	0.107947	0.084688	0.294899	-0.327697	-0.302261	-0.59016	-0.601878	-0.519922	-0.112402	-0.109258	-0.293767	-0.0280323	-0.340038	-0.0601314	-0.460589	0.393544	-0.532989	-0.202442	-0.455157	-0.462789	-0.28332	0.408851	0.219864	0.587451	-0.228823	0.286681	-0.34512	-0.184769	-0.65539	-0.182612
ACVR1C	0.183296	-0.0111792	0.169877	0.304753	-0.00196059	0.383698	-0.337887	0.36388	-0.277329	-0.368082	-0.301517	0.260298	-0.29458	0.225721	0.313644	0.423014	0.053756	0.0437895	-0.050723	0.333709	0.229595	-0.00972462	-0.208694	-0.227989	0.249665	0.152639	0.0482957	-0.358386	-0.0527584	-0.102038	-0.112016	-0.174157	-0.102115	0.126913	-0.3094	0.186294	0.047157	-0.0839135	0.133528	0.170907	-0.397646	0.16123	-0.207371	0.370156	0.0974245	0.0235706	0.0759838	0.257669	-0.0584596
ACVR2A	0.538676	0.430259	0.124696	0.190431	-0.474771	0.548328	-0.0506896	0.398249	-0.0439862	-0.310469	-0.0256538	0.328041	-0.115818	0.266464	0.140482	0.352143	0.353014	-0.29047	-0.0538862	0.276416	0.0142015	0.222179	0.247175	0.151548	0.509838	0.497825	0.333569	-0.0767494	0.00210294	0.155431	0.248652	0.228798	0.0597944	0.465571	-0.385026	0.464516	-0.251245	0.322459	0.14472	0.403102	-0.304095	-0.101857	-0.291381	0.382119	-0.073207	-0.0954463	0.0491475	0.343065	0.193113
ACVR2B	-0.236932	-0.435833	-0.284354	0.0889563	0.322897	-0.0634614	-0.531214	-0.0214924	-0.176874	-0.0272445	-0.514384	-0.109205	-0.166566	-0.129085	0.472387	0.293577	-0.442041	0.0261574	0.193048	0.534811	0.326275	0.0134561	-0.531172	-0.619653	-0.327989	-0.343637	-0.455151	-0.40328	-0.0369772	-0.559656	-0.0785676	-0.372197	-0.117433	-0.162501	-0.0363801	-0.237766	-0.170745	-0.561405	-0.284631	-0.0116891	-0.230564	0.271389	0.0709081	0.0882513	0.310984	-0.209971	-0.272823	-0.242012	-0.245269
ACVR2B-AS1	-0.363433	-0.317647	-0.392201	-0.0316298	0.0363283	-0.364326	-0.0527229	-0.290504	0.242247	0.312403	0.0413275	-0.291731	0.130398	-0.272029	0.0775151	-0.196602	-0.358697	-0.16416	0.38737	-0.0273373	0.165742	0.241236	-0.149594	-0.128101	-0.438874	-0.414099	-0.408012	0.0631056	-0.0259912	-0.230191	0.116292	-0.13259	-0.0808768	-0.233451	0.116005	-0.37958	-0.22032	-0.309152	-0.343575	-0.0999914	0.382003	0.155752	0.418949	-0.179479	-0.00334611	-0.195406	-0.228182	-0.439038	-0.132822
ACVRL1	-0.352453	-0.255799	0.362337	-0.249225	0.273602	-0.167283	0.111676	0.10693	-0.265634	-0.125965	0.245137	-0.252068	-0.221578	0.277628	-0.20496	-0.209032	0.200604	0.275811	-0.295765	-0.287929	-0.269206	-0.46961	-0.1675	0.0682166	0.0375886	-0.149439	0.130837	-0.102647	-0.0212083	0.311024	-0.596495	-0.3056	-0.0134361	-0.481819	0.447063	-0.248696	0.56538	0.0468429	0.186274	-0.586753	0.105528	-0.302424	0.0817449	-0.0654386	0.182135	0.143531	0.443427	-0.0464972	-0.00243259
ACY1	0.0307144	0.228985	-0.277733	-0.319276	0.0102193	-0.371329	0.513364	-0.510155	0.501908	0.56707	0.300556	-0.165095	0.563065	-0.441656	-0.395923	-0.522715	-0.108832	0.0377058	0.0941893	-0.444512	-0.274061	0.144493	0.431328	0.391361	-0.235544	-0.0427526	-0.0390022	0.643254	0.015375	0.0716304	0.390441	0.456094	-0.0600911	0.124649	0.144928	-0.0847963	-0.209815	0.17962	-0.207865	0.0508427	0.464041	-0.103883	0.143072	-0.454606	-0.275812	0.129139	-0.271578	-0.202944	0.00850826
ACY3	-0.410067	-0.336974	0.110529	-0.122114	0.176553	-0.243413	0.063607	-0.0257172	-0.122957	0.0378096	0.23734	-0.245199	-0.119861	0.0879364	-0.0931947	-0.214613	-0.0327611	0.166836	-0.157015	-0.229486	-0.0959168	-0.437424	-0.174078	0.0376115	-0.154148	-0.362862	-0.119537	-0.0261402	-0.0595299	0.158042	-0.404259	-0.287959	-0.042415	-0.530702	0.299484	-0.442109	0.559257	-0.105594	-0.0496227	-0.59807	0.320092	-0.242452	0.30377	-0.0790436	0.082871	0.0744862	0.305408	-0.250886	-0.0926479
ACYP1	-0.210457	-0.474095	-0.48881	0.362413	0.185605	-0.143731	-0.523178	-0.282744	-0.0276836	0.282408	-0.775258	-0.0312427	0.163032	-0.330006	0.473748	0.236948	-0.738695	-0.254491	0.269311	0.333844	0.652167	0.0354164	-0.632128	-0.772449	-0.521489	-0.439143	-0.579795	-0.256806	0.048827	-0.81655	0.131396	-0.206107	-0.145382	-0.100125	-0.320169	-0.246233	-0.405481	-0.75035	-0.337508	0.162696	-0.280627	0.410799	-0.0224536	0.0277916	-0.171929	-0.502631	-0.478822	-0.303225	-0.276753
ACYP2	-0.445097	-0.590601	-0.405312	-0.10154	0.287389	-0.312785	-0.267849	-0.292098	0.0529738	0.367162	-0.371432	-0.479847	0.135639	-0.259666	0.292475	-0.0727241	-0.60616	-0.0874902	0.178084	0.022673	0.211645	-0.163134	-0.551726	-0.528758	-0.526263	-0.615379	-0.573772	-0.0940047	-0.0284367	-0.523254	-0.0753993	-0.293727	-0.113198	-0.43945	0.0570466	-0.550086	-0.0868261	-0.643945	-0.366423	-0.291621	0.124852	0.132181	0.26948	-0.0464189	-0.0361075	-0.353332	-0.269902	-0.521879	-0.283115
ADA	-0.0482732	0.0676375	0.734994	0.0566383	0.10437	0.243438	0.153382	0.501259	-0.227906	-0.486036	0.306876	0.242839	-0.36842	0.627978	-0.196705	0.128879	0.587401	0.458484	-0.333851	-0.0813818	-0.239294	-0.322106	0.0652379	0.29201	0.446893	0.231108	0.489169	-0.127249	-0.00192817	0.558911	-0.653878	-0.171652	0.0556631	-0.238936	0.158888	0.157081	0.859199	0.367982	0.464829	-0.373821	-0.14092	-0.246027	-0.0985424	0.168672	0.149123	0.551657	0.758853	0.370832	0.088847
ADAD2	-0.20184	-0.180116	-0.340778	-0.00564615	0.157356	-0.210641	0.00226021	-0.249081	0.22919	0.266618	-0.0130867	-0.196991	0.183706	-0.317229	0.0881486	-0.112923	-0.303857	0.0659885	0.309129	-0.00435662	0.141753	0.223803	-0.0463977	-0.0775108	-0.305226	-0.289187	-0.330663	0.145695	0.00898732	-0.225683	0.153745	-0.0408384	-0.000138507	-0.129266	-0.0046741	-0.285359	-0.249739	-0.21623	-0.250781	-0.0630733	0.291158	0.045047	0.318798	-0.105038	-0.0627971	0.0264661	-0.316832	-0.323305	-0.11434
ADAL	-0.283802	-0.274488	-0.312822	-0.0609661	0.797236	-0.222687	0.0287684	-0.244514	0.178333	0.238581	-0.0226777	-0.228574	0.138363	-0.326139	0.134066	-0.106515	-0.363652	0.719689	0.0877871	-0.0331032	0.0781582	-0.099287	-0.116136	-0.0995174	-0.333487	-0.420993	-0.443633	0.168336	-0.017947	-0.257702	0.0328884	-0.156642	-0.0614501	-0.268957	0.079795	-0.448014	0.025091	-0.298585	-0.319306	-0.255145	0.366623	0.0173652	0.351468	-0.0956129	-0.00374404	0.384802	-0.234842	-0.386757	-0.147513
ADAM10	0.648926	0.5761	0.456545	0.13098	-0.322771	0.721129	0.0378696	0.622602	-0.26576	-0.577735	0.155287	0.424622	-0.319022	0.448621	0.0276003	0.407791	0.62334	0.0705024	-0.325792	0.0662495	-0.194707	0.00351981	0.368228	0.356732	0.79523	0.692408	0.569543	-0.130607	0.00970579	0.426142	0.044603	0.19273	0.0745011	0.496911	-0.337891	0.594916	0.0786934	0.557217	0.409857	0.321372	-0.351784	-0.161558	-0.406374	0.503742	0.144141	0.279608	0.294849	0.610639	0.257433
ADAM11	-0.142805	-0.265797	-0.121203	0.670466	0.0994498	0.0447933	-0.370409	0.0365985	-0.150867	-0.0869352	-0.292348	0.373339	-0.12514	-0.109155	0.319675	0.30809	-0.307791	0.0588294	0.180971	0.256474	0.681462	0.0317019	-0.302487	-0.304991	-0.177268	-0.228783	-0.282968	-0.256372	-0.0167485	-0.324623	-0.0538092	-0.276621	-0.221965	-0.138366	-0.366282	-0.186366	-0.0202711	-0.338862	-0.074687	-0.0704399	-0.0612439	0.102036	0.152335	0.15282	-0.0477777	0.0220781	-0.157897	-0.0820186	-0.0437704
ADAM12	0.411415	0.385213	0.480443	0.178503	-0.223018	0.337927	0.0111243	0.282134	-0.107674	-0.327796	-0.0946732	0.438109	-0.111311	0.262822	-0.122816	0.200901	0.379521	-0.0352933	-0.242334	0.0783372	-0.0511292	-0.00148781	0.176509	0.138789	0.432249	0.526299	0.47021	-0.0903344	0.0299076	0.228727	-0.0494367	0.200925	0.0766042	0.395472	-0.226592	0.544805	0.150486	0.340299	0.445855	0.363092	-0.481949	-0.0273511	-0.494705	0.112456	-0.0377535	0.10702	0.195321	0.633682	0.151247
ADAM15	0.453976	0.702412	0.101459	-0.201725	0.0271271	-0.00951348	0.708746	-0.175861	0.302682	0.222922	0.511335	0.200433	0.421806	-0.168235	-0.586211	-0.417328	0.371533	0.280157	-0.395596	-0.490592	-0.426933	-0.0799269	0.819213	0.777043	0.293223	0.476339	0.431987	0.660552	0.0852071	0.504415	0.389172	0.662635	0.0718212	0.4763	0.0637364	0.336372	-0.0920616	0.684469	0.128688	0.249883	0.263989	-0.364252	-0.258366	-0.285865	-0.297467	0.344667	0.00536108	0.296169	0.28065
ADAM17	0.288366	0.359086	0.741165	0.00570607	-0.368543	0.516366	0.169002	0.689111	-0.31711	-0.627553	0.39726	0.243629	-0.42852	0.748199	-0.184587	0.209222	0.848978	0.028716	-0.326173	-0.0530378	-0.339386	-0.0755183	0.257331	0.41019	0.774635	0.604168	0.736608	-0.17373	0.0333307	0.712803	-0.423307	-0.00705412	0.11761	0.108929	0.0652191	0.482519	0.412464	0.623608	0.60187	-0.0417667	-0.265402	-0.262352	-0.290783	0.362027	0.199005	0.275325	0.696336	0.557848	0.253993
ADAM19	0.304428	0.344349	0.894713	0.0594889	-0.195942	0.401299	0.108939	0.545332	-0.299506	-0.553976	0.134226	0.354474	-0.34734	0.682811	-0.275537	0.159214	0.725066	0.0880801	-0.45194	-0.0974913	-0.282263	-0.253021	0.153101	0.275316	0.662511	0.602084	0.754699	-0.188202	0.0226085	0.581295	-0.439985	0.0444057	0.118722	0.175592	-0.0114445	0.596724	0.56212	0.520829	0.798973	0.0563455	-0.497404	-0.173263	-0.501251	0.192903	0.0767298	0.222997	0.694688	0.776935	0.241778
ADAM1A	0.0177345	-0.197914	-0.208421	0.713492	0.0123033	0.180896	-0.558711	0.0986262	-0.134685	-0.185391	-0.522726	0.454165	-0.171938	-0.103217	0.473914	0.537943	-0.348341	-0.0652879	0.289338	0.533034	0.752092	0.199623	-0.364093	-0.488701	-0.14498	-0.125396	-0.305763	-0.389783	0.0519672	-0.508128	0.0672481	-0.23686	-0.0870081	0.0538954	-0.498544	-0.01674	-0.167447	-0.403122	-0.172311	0.178905	-0.321681	0.314352	0.0175021	0.228103	0.0343976	-0.0824579	-0.267881	-0.0235662	-0.0995608
ADAM22	-0.550491	-0.725638	-0.588876	0.017632	0.381043	-0.387474	-0.497096	-0.327956	0.0973514	0.294611	-0.449215	-0.426146	-0.00138266	-0.360783	0.450312	0.0665351	-0.750196	-0.0445198	0.56433	0.218138	0.419169	0.192942	-0.670689	-0.700534	-0.70248	-0.744158	-0.783873	-0.254744	-0.12265	-0.729967	-0.0147811	-0.459614	-0.134411	-0.441902	0.0568916	-0.597095	-0.226328	-0.829652	-0.550861	-0.194869	0.15181	0.409811	0.499103	-0.0751096	0.186741	-0.293658	-0.425479	-0.656178	-0.374721
ADAM23	0.136433	0.0963637	-0.224942	0.0354927	-0.0466996	0.00110012	-0.0737761	-0.136686	0.268149	0.112287	-0.158675	0.022816	0.134801	-0.21477	0.0913145	0.0466032	-0.153476	-0.119832	0.345922	0.0931176	0.10907	0.463533	0.0670338	-0.0849016	-0.0975212	0.0585802	-0.116062	0.0639287	-0.0741769	-0.224478	0.34797	0.143877	0.0152218	0.276827	-0.164705	0.143772	-0.41231	-0.0744486	-0.103835	0.37656	-0.0496062	0.234989	0.0186456	-0.0381093	-0.0610049	-0.0780908	-0.330615	0.0134959	-0.00261916
ADAM28	0.205619	0.140897	0.446101	0.268402	-0.00170029	0.364202	-0.137253	0.437414	-0.0411717	-0.472779	-0.0803138	0.390416	-0.311325	0.448482	0.0453586	0.380372	0.366475	0.225171	0.0659692	0.133059	0.0619458	0.199103	-0.0211062	0.0204841	0.383804	0.33351	0.325123	-0.237539	-0.0123314	0.173447	-0.291416	-0.0662518	0.0392982	0.137849	-0.196855	0.361201	0.346071	0.171178	0.286852	0.142686	-0.39368	0.199892	-0.152811	0.233761	0.157814	0.323271	0.384554	0.42177	-0.0287859
ADAM32	-0.493432	-0.581854	-0.290437	-0.0266367	0.387529	-0.317297	-0.266639	-0.211949	-0.126549	0.207504	-0.237981	-0.340014	-0.0260471	-0.191149	0.227192	-0.0529753	-0.481256	0.0838736	0.0852738	0.026385	0.225032	-0.253033	-0.507386	-0.439607	-0.462823	-0.57873	-0.505393	-0.18078	-0.0189904	-0.395968	-0.233372	-0.404541	-0.138299	-0.491782	0.176067	-0.533983	0.0452165	-0.549048	-0.311772	-0.388254	0.150405	0.0896703	0.274895	-0.0682996	0.101101	-0.195568	-0.14428	-0.462712	-0.191979
ADAM8	0.611862	0.643137	0.723561	0.20213	-0.376973	0.435231	0.189143	0.344882	-0.197476	-0.376676	0.00810144	0.579808	-0.0665159	0.387448	-0.345226	0.132799	0.62005	-0.127721	-0.48258	-0.117081	-0.161896	-0.106838	0.3868	0.345249	0.658187	0.813832	0.800367	-0.00494556	0.108075	0.467964	-0.0151924	0.397611	0.106983	0.585489	-0.248397	0.823585	0.110498	0.619803	0.845583	0.46849	-0.593941	-0.144089	-0.76228	0.099721	-0.19875	0.0585274	0.338997	0.924454	0.310119
ADAM9	0.839884	0.784196	0.508645	0.0878947	-0.382563	0.67294	0.172662	0.492894	-0.187718	-0.496826	0.119725	0.514336	-0.166451	0.381997	-0.183976	0.251879	0.674957	-0.0169018	-0.539372	-0.0642147	-0.288337	-0.11487	0.514952	0.44361	0.840244	0.88027	0.727377	-0.00235667	0.0374608	0.49687	0.156232	0.42298	0.158467	0.702792	-0.335942	0.78065	0.0374941	0.696344	0.483052	0.494371	-0.480443	-0.232573	-0.681978	0.342293	-0.0309722	0.193776	0.264959	0.786445	0.295019
ADAMDEC1	-0.303312	-0.200336	0.58306	-0.0846579	0.204941	0.0979279	0.0667255	0.425209	-0.2778	-0.419165	0.374299	-0.0649188	-0.442642	0.498357	-0.0870932	0.0386216	0.417217	0.48118	-0.237636	-0.111841	-0.262059	-0.384947	-0.0951636	0.191383	0.268229	-0.0596709	0.233827	-0.188974	-0.0192791	0.476358	-0.72504	-0.399669	0.026493	-0.516189	0.289762	-0.191926	0.88624	0.173502	0.316895	-0.654839	0.111862	-0.271223	0.194468	0.176832	0.291766	0.500199	0.658367	0.0898728	0.0648541
ADAMTS1	0.301698	0.315923	0.604304	-0.00496343	-0.36301	0.337457	0.0866025	0.419604	-0.0863453	-0.40383	0.107906	0.206256	-0.23311	0.568685	-0.195935	0.126892	0.615227	-0.154591	-0.118487	-0.0734044	-0.228873	0.131122	0.148984	0.20866	0.538812	0.545889	0.627661	-0.123177	0.0541439	0.433332	-0.237464	0.0953916	0.0972894	0.213149	-0.0240453	0.54895	0.139922	0.431974	0.581814	0.148398	-0.395027	-0.0362217	-0.356859	0.161688	0.052764	0.0541252	0.46822	0.531027	0.342468
ADAMTS10	-0.345125	-0.408139	-0.0264562	0.478075	0.171394	-0.0305298	-0.341175	0.0881903	-0.10096	-0.138144	-0.134099	0.205173	-0.235325	-0.0282833	0.310757	0.280309	-0.250204	0.202433	0.2571	0.239436	0.490473	0.0229615	-0.339008	-0.265347	-0.22716	-0.37311	-0.316907	-0.270906	-0.0771332	-0.220063	-0.274465	-0.41702	-0.188057	-0.388483	-0.159794	-0.343712	0.319616	-0.350134	-0.117877	-0.320039	0.0841376	0.0871204	0.37475	0.136192	0.0882192	0.205643	0.00389192	-0.198904	-0.118133
ADAMTS12	-0.214957	-0.268426	-0.212364	0.0330043	0.226032	-0.173417	-0.25527	-0.163229	0.0355987	0.076485	-0.263107	-0.0916406	-0.0208229	-0.163257	0.181589	0.0622694	-0.305039	0.0280539	0.288082	0.178003	0.206743	0.167479	-0.272887	-0.335927	-0.305258	-0.240744	-0.294461	-0.148719	-0.0978459	-0.345518	0.00495356	-0.188748	-0.0568388	-0.106234	0.021412	-0.150632	-0.151523	-0.334377	-0.1873	0.0138563	-0.0478341	0.321917	0.138307	-0.091214	0.0819723	-0.0800046	-0.212933	-0.186966	-0.143391
ADAMTS13	-0.38972	-0.534064	-0.410576	0.487805	0.314692	-0.239804	-0.493036	-0.213441	-0.0158395	0.158603	-0.477313	0.118958	-0.0116756	-0.307333	0.401042	0.255281	-0.6399	0.0399818	0.460309	0.300761	0.714387	0.180495	-0.542744	-0.594985	-0.558852	-0.54822	-0.599763	-0.268864	-0.0721327	-0.65495	-0.0213822	-0.361633	-0.25256	-0.284769	-0.188092	-0.387833	-0.151546	-0.676817	-0.355397	-0.0742206	-0.0175076	0.369538	0.31264	-0.0352586	0.0464869	-0.146934	-0.355284	-0.388429	-0.211364
ADAMTS14	0.0325719	-0.120324	-0.012078	0.602937	-0.0664684	0.131904	-0.456659	0.0995116	-0.137875	-0.174652	-0.525098	0.44962	-0.128533	0.073739	0.291412	0.436154	-0.202836	-0.205161	0.185154	0.403613	0.621486	0.1664	-0.344695	-0.458705	-0.0915271	0.0164269	-0.0820152	-0.382072	0.0948956	-0.380054	-0.0249968	-0.140918	-0.0738284	0.108153	-0.355323	0.193359	-0.161357	-0.291294	0.0426327	0.266381	-0.502142	0.261971	-0.213082	0.138231	-0.0321658	-0.226847	-0.103646	0.150781	-0.0192169
ADAMTS15	-0.443584	-0.361666	-0.218023	-0.162261	0.371839	-0.3196	-0.00758072	-0.177754	0.117954	0.166827	0.136182	-0.336558	-0.00667224	-0.187642	0.0778883	-0.168487	-0.229807	0.279622	0.347335	0.0404207	0.00365581	0.156085	-0.157303	-0.0816038	-0.346639	-0.417883	-0.3395	0.0355984	-0.0536911	-0.119429	-0.124728	-0.27083	-0.100636	-0.401052	0.290269	-0.442552	0.00653504	-0.239365	-0.24263	-0.365763	0.389316	0.0449901	0.486964	-0.145443	0.159073	0.169007	-0.127944	-0.419199	-0.0408825
ADAMTS17	0.688427	0.619322	-0.0472012	0.283852	-0.276133	0.290817	0.0331469	-0.0195498	0.0286035	-0.0451203	-0.187028	0.542449	0.182384	-0.163931	-0.0864344	0.152547	0.0926159	-0.185633	-0.184104	0.0779012	0.127017	0.126146	0.398243	0.167001	0.271402	0.528619	0.251834	0.127554	0.0263063	-0.0295573	0.5798	0.513125	0.0418459	0.757734	-0.499377	0.573163	-0.382699	0.298212	0.0635028	0.684567	-0.345824	-0.0398585	-0.493264	0.0173295	-0.211209	-0.0677793	-0.263307	0.44497	0.191525
ADAMTS2	-0.146995	-0.0363446	0.572801	-0.0175898	-0.067305	0.200535	0.0838944	0.492043	-0.25038	-0.441374	0.30871	0.0815738	-0.382899	0.679397	-0.0959673	0.135711	0.532797	0.200902	-0.100749	0.00860186	-0.217076	-0.10798	-0.0239789	0.195633	0.358208	0.13476	0.395205	-0.19158	-0.00360836	0.482142	-0.590898	-0.229132	0.0795024	-0.291572	0.211042	0.102461	0.664657	0.267803	0.329214	-0.355721	-0.079586	-0.124478	0.0475399	0.200553	0.210764	0.326242	0.738729	0.18651	0.0373431
ADAMTS3	-0.434895	-0.580458	-0.097697	0.0621399	0.311971	-0.0906188	-0.382883	0.0790182	-0.0617659	-0.0266922	-0.316154	-0.275488	-0.206571	0.14248	0.377217	0.190606	-0.286607	0.0758408	0.300181	0.258046	0.267329	0.032091	-0.609748	-0.528415	-0.268674	-0.438334	-0.350491	-0.341798	-0.0787147	-0.356588	-0.343377	-0.487952	-0.0970843	-0.455034	0.0948438	-0.331165	0.0662873	-0.525149	-0.156369	-0.282198	-0.0704728	0.214527	0.275672	0.137579	0.199724	-0.111293	0.0286764	-0.313757	-0.220615
ADAMTS4	-0.320635	-0.248787	0.138941	-0.0839971	0.620816	-0.111935	0.0812344	0.0921632	0.0861866	-0.056274	0.196272	-0.182815	-0.12991	0.133112	-0.0171844	-0.0643129	0.0672193	0.646249	0.0553128	-0.0895144	-0.076185	-0.056629	-0.110673	0.0381902	-0.0459183	-0.217833	-0.0683164	0.0142089	-0.047048	0.123864	-0.354078	-0.274412	-0.0472443	-0.376075	0.293288	-0.254856	0.340047	-0.0576972	0.00502667	-0.384513	0.231225	-0.0535666	0.296519	-0.0139674	0.180437	0.425293	0.218941	-0.150788	-0.0584916
ADAMTS6	0.228026	0.0771022	-0.0925271	0.472737	-0.121572	0.211779	-0.268114	0.0610237	-0.0824789	-0.0695225	-0.434228	0.421108	0.041652	0.00535385	0.225275	0.357446	-0.165164	-0.173647	0.144688	0.296628	0.444604	0.218251	-0.113344	-0.250291	0.000410023	0.115801	-0.0475081	-0.150094	0.037016	-0.311254	0.195235	0.0973095	-0.000782319	0.324033	-0.46291	0.296196	-0.159039	-0.159965	-0.0480997	0.500919	-0.395746	0.370885	-0.21747	0.140124	-0.175964	-0.150422	-0.0994582	0.201699	-0.188976
ADAMTS7	0.554845	0.580732	0.174673	0.282291	-0.237619	0.270597	0.138674	0.0490447	0.0836921	-0.114722	-0.0515163	0.542591	0.145669	-0.0552455	-0.185629	0.110577	0.248031	-0.0398212	-0.0490345	-0.00763969	0.0613167	0.333702	0.433237	0.276998	0.327165	0.58477	0.384247	0.15791	0.106648	0.136715	0.344991	0.447347	0.0581336	0.656657	-0.378706	0.617037	-0.259138	0.39956	0.279295	0.650534	-0.313368	0.0826316	-0.434914	-0.0104014	-0.23795	0.167876	-0.125842	0.560538	0.199244
ADAMTS7P1	-0.291899	-0.470073	-0.257238	0.548061	-0.0967099	-0.0735333	-0.569604	-0.0548603	-0.285267	-0.0101366	-0.519266	0.182342	-0.139462	-0.107655	0.435661	0.340335	-0.479088	-0.365276	0.283922	0.410952	0.728883	0.0560059	-0.563439	-0.628571	-0.374341	-0.359899	-0.408292	-0.443791	-0.00331299	-0.551673	-0.0849282	-0.382312	-0.204456	-0.218188	-0.235067	-0.216569	-0.212007	-0.575114	-0.154495	-0.0222218	-0.232248	0.28649	0.0963317	0.103524	0.0463972	-0.42185	-0.236221	-0.210103	-0.126053
ADAMTS8	-0.145281	-0.178355	-0.0478225	-0.0837593	0.382829	-0.198486	-0.0931861	-0.176565	-0.0102129	0.0993931	-0.223254	-0.11462	0.0321159	-0.0882731	-0.0145816	-0.0873081	-0.213298	0.164204	-0.0109647	-0.056155	0.0302315	-0.121677	-0.225214	-0.233399	-0.215522	-0.166621	-0.146262	-0.0653823	-0.000605505	-0.205378	-0.104432	-0.10204	0.0435009	-0.0954235	0.139291	-0.100523	0.061147	-0.223163	-0.0734495	-0.0380448	-0.115993	0.101396	-0.0692488	-0.15983	-0.00980161	-0.0566647	-0.054999	-0.0584306	-0.12998
ADAMTS9	0.718646	0.647733	0.0419017	0.192678	-0.415056	0.365887	0.0383875	0.0644046	0.0846091	-0.108158	-0.217756	0.483857	0.161447	-0.0176719	-0.0795006	0.18779	0.212798	-0.321985	-0.0115977	0.135699	0.0406713	0.386293	0.382433	0.130976	0.363944	0.665493	0.38425	0.0851284	0.0660068	0.00581652	0.538891	0.530398	0.0997357	0.834717	-0.443156	0.759206	-0.511445	0.349	0.191009	0.842745	-0.491006	0.137396	-0.567463	0.0615775	-0.202084	-0.121791	-0.21544	0.548575	0.124137
ADAMTS9-AS2	0.177988	0.084512	-0.292051	0.174589	-0.138553	-0.00882905	-0.152221	-0.199732	0.267607	0.174974	-0.347804	0.127292	0.226239	-0.227507	0.131103	0.106269	-0.256741	-0.280629	0.455331	0.144993	0.27241	0.546473	-0.0355652	-0.219951	-0.171394	0.0639648	-0.141378	0.0369659	0.0325278	-0.374334	0.416629	0.208725	-0.0645828	0.35118	-0.31142	0.215873	-0.505298	-0.17732	-0.153313	0.512008	-0.189025	0.435548	-0.0513951	-0.0735293	-0.129062	-0.237514	-0.375348	0.0235699	-0.126889
ADAMTSL3	0.630914	0.635175	0.173738	0.0470845	-0.229988	0.360729	0.147433	0.214701	-0.0115569	-0.227197	0.0618473	0.409619	0.00771397	0.205323	-0.189436	0.152711	0.402523	-0.0518999	-0.307544	-0.00472355	-0.175717	0.0316022	0.436246	0.302196	0.459254	0.607264	0.460423	0.0790524	-0.00115158	0.254143	0.310893	0.436628	0.11019	0.620194	-0.211825	0.619361	-0.122613	0.472692	0.157795	0.507468	-0.328053	-0.123365	-0.487256	0.0884036	0.00501668	0.0447133	0.137749	0.458597	0.126202
ADAMTSL4	0.332939	0.424229	0.878734	0.102409	-0.347718	0.409313	0.163352	0.544328	-0.280167	-0.566556	0.23345	0.429197	-0.330098	0.680853	-0.321746	0.159236	0.795973	-0.00330376	-0.373905	-0.123052	-0.266676	-0.11686	0.259678	0.370551	0.686641	0.671731	0.818829	-0.150122	0.0545851	0.650183	-0.399322	0.10362	0.131002	0.213887	-0.00537483	0.63497	0.450226	0.620204	0.81808	0.0775853	-0.450756	-0.196375	-0.477383	0.178511	0.0717403	0.228675	0.669719	0.763784	0.400935
ADAMTSL4-AS1	0.317288	0.247417	0.605606	0.476975	-0.238297	0.40664	-0.140798	0.42092	-0.312418	-0.447515	-0.181854	0.534332	-0.23891	0.383637	-0.034048	0.354595	0.375678	-0.0736302	-0.300274	0.121948	0.21771	-0.137739	0.0105138	0.00678099	0.461704	0.485151	0.486616	-0.267006	0.135563	0.204104	-0.221633	0.0269747	0.0501167	0.245565	-0.349497	0.481445	0.179485	0.254856	0.697052	0.183386	-0.565641	-0.0260854	-0.489583	0.234433	0.0434204	0.0121497	0.299757	0.682115	0.271966
ADAMTSL5	0.046894	0.126267	-0.0219209	0.171096	-0.0899885	-0.0137277	-0.00936375	-0.0486014	0.218568	-0.0375602	-0.0112175	0.271615	0.0330825	-0.038896	-0.0404943	0.0859809	0.0286317	0.00158626	0.363166	0.148065	0.123959	0.488979	0.154318	0.0566046	-0.0565553	0.108527	0.0548475	0.0425399	-0.0627347	-0.0296598	0.10908	0.108067	-0.00634237	0.157737	-0.0735631	0.178042	-0.0560725	0.0758326	-0.0248396	0.219908	-0.0552087	0.169828	0.0693807	-0.117661	-0.0743117	0.191813	-0.0547595	0.0771495	-0.000447032
ADAP1	-0.116223	0.0804281	0.232092	-0.181142	-0.124577	-0.255503	0.256645	-0.170924	0.00355642	0.18591	0.0902963	0.0645413	0.212026	0.0788645	-0.359158	-0.237012	0.115613	-0.161826	-0.157752	-0.202604	-0.20297	-0.16502	0.118192	0.142999	-0.0975017	0.0594209	0.248874	0.174278	0.0290513	0.1684	-0.143665	0.200477	-0.0237839	-0.0444951	0.26627	0.11898	0.245384	0.161046	0.182809	-0.05509	-0.0683373	-0.0126644	-0.17902	-0.344428	-0.0759479	-0.107546	0.228716	0.118514	0.0380507
ADAP2	-0.368068	-0.263904	0.627291	-0.0590438	0.0454236	0.0401833	-0.00798746	0.426612	-0.370725	-0.431436	0.277492	-0.03842	-0.470457	0.62732	-0.1045	0.061739	0.425002	0.222095	-0.21031	-0.0591945	-0.199667	-0.374279	-0.217354	0.064888	0.21368	-0.0567818	0.287365	-0.307192	-0.00400085	0.438708	-0.807756	-0.430862	0.0428379	-0.53432	0.369301	-0.098132	0.882583	0.11806	0.348466	-0.593288	-0.0514556	-0.189311	0.0985804	0.125565	0.307075	0.259889	0.76551	0.115488	0.00351318
ADAR	-0.0985817	0.0360871	0.683847	-0.222356	-0.125708	0.165552	0.144985	0.533804	-0.415504	-0.498831	0.448358	-0.0335567	-0.478991	0.820068	-0.254912	0.00747512	0.686127	0.0921039	-0.341134	-0.179086	-0.431333	-0.323616	0.0333761	0.285016	0.467302	0.233968	0.534686	-0.236187	-0.0284799	0.657338	-0.638898	-0.227612	0.0413117	-0.253111	0.416496	0.171907	0.693136	0.401314	0.434918	-0.362592	-0.0885138	-0.229956	-0.0801728	0.149622	0.380523	0.141074	0.93964	0.281053	0.105598
ADARB1	-0.0434966	-0.0763144	0.282005	0.319241	-0.0677177	0.090378	-0.284662	0.187071	-0.105112	-0.30264	-0.177964	0.34175	-0.271513	0.180911	0.0877653	0.291998	0.081987	-0.0317803	0.146608	0.21985	0.258766	0.122055	-0.169487	-0.177925	0.0372177	0.0690288	0.089694	-0.319335	-0.105262	-0.0476278	-0.213467	-0.193353	-0.0355667	-0.00893088	-0.108463	0.178444	0.232194	-0.0565584	0.218136	0.0533408	-0.306225	0.169695	-0.0421664	0.054891	0.188922	0.0205994	0.139261	0.269348	-0.0050794
ADARB2	0.0199477	0.0122734	-0.155999	-0.0308938	0.166544	-0.0556957	-0.0133804	-0.112515	0.0996974	0.0872844	-0.0244097	-0.0445883	0.0645475	-0.196573	0.0367108	-0.0252898	-0.139628	0.175745	0.0878891	0.00651674	-0.00177632	0.110087	0.0432014	-0.00322257	-0.0997977	-0.071882	-0.148986	0.074275	0.190404	-0.11158	0.159237	0.0399667	0.0138665	0.0667613	-0.0615565	-0.0587987	-0.0767631	-0.0664385	-0.137035	0.072049	0.108717	0.0310418	0.0817056	-0.041882	-0.0125368	0.187721	-0.186052	-0.0745507	-0.0559356
ADAT1	-0.432675	-0.437074	-0.346848	-0.216757	0.310882	-0.385042	-0.0958894	-0.302962	-0.0695543	0.292255	-0.0363297	-0.429939	0.0528715	-0.286155	0.10332	-0.211956	-0.40631	0.0676854	0.060366	-0.0659149	0.037415	-0.217951	-0.307584	-0.260247	-0.441375	-0.519251	-0.448047	-0.0184612	-0.0750958	-0.285279	-0.054514	-0.272091	-0.0455687	-0.396772	0.276791	-0.513068	-0.0247734	-0.396954	-0.347423	-0.349126	0.321924	-0.0270002	0.328531	-0.174356	0.145481	-0.132951	-0.210315	-0.490525	-0.149912
ADAT2	-0.218168	-0.341308	-0.019889	0.669622	0.212029	0.209144	-0.374573	0.26948	-0.152905	-0.278224	-0.14293	0.319153	-0.307267	0.0271204	0.454596	0.44184	-0.183241	0.334845	0.206846	0.40712	0.617683	0.0339339	-0.299467	-0.230963	-0.038164	-0.27444	-0.293026	-0.305765	-0.050863	-0.199241	-0.257895	-0.453024	-0.191458	-0.3204	-0.333109	-0.311622	0.209351	-0.293742	-0.0725779	-0.295081	0.0545182	0.0125686	0.339277	0.360145	0.0321499	0.342029	-0.029164	-0.122849	-0.0715987
ADAT3	-0.018315	0.190256	0.181747	-0.158291	-0.0512168	-0.244428	0.399803	-0.213465	0.0542464	0.22358	0.252723	0.0383896	0.260877	-0.0606628	-0.487341	-0.370257	0.19332	-0.0844916	-0.214246	-0.421816	-0.218893	-0.100239	0.279223	0.314118	0.00535032	0.179962	0.30382	0.293145	0.0720465	0.302225	-0.0442816	0.263088	-0.0771107	0.0735155	0.317549	0.159374	0.000128545	0.30186	0.207828	0.0207917	0.0527577	-0.117612	-0.229633	-0.357724	-0.203806	-0.0747649	0.0832053	0.153008	0.0910972
ADCK1	0.339118	0.438272	0.174149	0.119187	-0.0697131	0.0787197	0.2685	-0.0387515	0.0861404	-0.0167454	0.130292	0.391188	0.167846	-0.028839	-0.293403	-0.0671511	0.232254	0.124902	-0.164001	-0.171985	-0.0681288	0.0409387	0.404659	0.351599	0.203459	0.364324	0.312487	0.250889	0.0554709	0.222824	0.165555	0.360432	-0.00777541	0.356831	-0.125407	0.345202	0.0171133	0.370795	0.178225	0.267197	-0.0816084	-0.0813106	-0.246393	-0.143201	-0.174568	0.242367	0.0443817	0.336359	0.164775
ADCK2	-0.0174376	0.245394	-0.257996	-0.382298	0.153131	-0.401301	0.56962	-0.513842	0.446429	0.557774	0.351598	-0.146188	0.564904	-0.418971	-0.424809	-0.541307	-0.066207	0.168807	0.000387616	-0.35377	-0.338245	0.0586533	0.49909	0.457433	-0.243435	-0.0468929	-0.0232544	0.668373	-0.0238253	0.125542	0.357051	0.46042	0.00370201	0.100086	0.222857	-0.104646	-0.137371	0.23554	-0.233678	0.00964445	0.499042	-0.156169	0.15806	-0.512494	-0.272899	0.168423	-0.203759	-0.213936	0.0280988
ADCK3	-0.676398	-0.567242	-0.443863	-0.218664	0.536537	-0.612639	0.0374897	-0.468514	0.172415	0.470449	0.137739	-0.480361	0.176191	-0.459661	0.0470904	-0.362973	-0.531401	0.319983	0.221971	-0.114477	0.0599834	-0.125438	-0.244245	-0.147086	-0.670827	-0.746526	-0.623089	0.161682	-0.077331	-0.275925	-0.0881369	-0.305397	-0.144748	-0.598966	0.418312	-0.774307	0.0223532	-0.45327	-0.445876	-0.530302	0.645489	0.0352805	0.611203	-0.342748	0.0784365	0.0663794	-0.264801	-0.695683	-0.166742
ADCK4	-0.52556	-0.539346	-0.47581	-0.0143751	0.384072	-0.58159	-0.167963	-0.566437	0.0991263	0.546002	-0.400215	-0.259462	0.322108	-0.399638	0.0949238	-0.199472	-0.681546	-0.0768612	0.26673	0.0175473	0.340869	-0.0359481	-0.465102	-0.510257	-0.749127	-0.616317	-0.554483	0.0257222	0.0441567	-0.596558	-0.00650152	-0.164247	-0.220058	-0.35985	0.216086	-0.452746	-0.226037	-0.630317	-0.403082	-0.157141	0.0919969	0.295167	0.203822	-0.400269	-0.132536	-0.359794	-0.344789	-0.526803	-0.258267
ADCK5	0.321791	0.383495	-0.0206641	0.430982	-0.0631214	0.0791373	0.204406	-0.149678	0.00526545	0.167203	-0.0779072	0.589574	0.351842	-0.234298	-0.165396	0.0187488	-0.0220882	0.04277	-0.234802	-0.0502986	0.277566	-0.0893782	0.349461	0.236734	0.0668171	0.262812	0.154644	0.288617	0.0809014	-0.00638274	0.28913	0.406648	-0.149427	0.373309	-0.37936	0.262237	-0.164817	0.220065	0.0712611	0.291458	-0.100357	-0.106518	-0.303214	-0.115266	-0.366298	0.0965983	-0.179209	0.258314	0.174505
ADCY1	-0.138379	-0.0885697	0.135823	-0.0247426	0.648333	-0.0755322	0.0416595	0.0237201	0.0752235	-0.0935344	0.0723747	0.00553457	-0.0909613	0.0145971	-0.0580847	-0.0110309	0.0402098	0.726412	0.0373199	-0.0960565	-0.0508929	-0.0270443	-0.0347224	0.0357311	-0.0231011	-0.0725392	-0.0388586	0.0212614	-0.0452114	0.0454622	-0.233332	-0.149463	0.000931915	-0.146916	0.150713	-0.0991536	0.30297	-0.0157356	-0.00135352	-0.180769	0.0776496	0.0433044	0.14322	-0.0774148	0.20192	0.509552	0.103734	0.0161204	-0.0394653
ADCY10	-0.311486	-0.345131	0.086204	0.0113317	0.089141	-0.061034	-0.106127	0.0967862	-0.28395	-0.0614143	0.0282804	-0.198702	-0.190802	0.142249	0.0948835	-0.0223764	-0.0557657	0.0227611	-0.135462	-0.055524	0.0545374	-0.36053	-0.296394	-0.135135	-0.0564764	-0.266961	-0.114581	-0.185469	-0.036654	0.0277061	-0.367033	-0.346482	-0.0668711	-0.419069	0.111553	-0.318738	0.307541	-0.177313	0.0164959	-0.43898	0.107383	-0.127043	0.163093	0.106317	0.0889768	-0.0639583	0.213152	-0.167788	-0.0455459
ADCY10P1	0.052043	-0.169773	0.0275599	0.817961	-0.0765834	0.268893	-0.581375	0.202796	-0.275072	-0.299685	-0.587829	0.611863	-0.240113	0.0474894	0.436742	0.606839	-0.226693	-0.12281	0.169108	0.516826	0.789407	0.11113	-0.39247	-0.496089	-0.0313109	-0.0034743	-0.136688	-0.480958	-0.00329495	-0.425346	-0.0829351	-0.251625	-0.131995	0.067258	-0.53645	0.128692	-0.062633	-0.337705	0.0891258	0.186375	-0.512155	0.290127	-0.14414	0.275271	-0.0197352	-0.11643	-0.125898	0.187926	-0.0224292
ADCY2	-0.515575	-0.50957	-0.408658	-0.0907915	0.422903	-0.385852	-0.157258	-0.24381	0.0860557	0.220321	0.0736901	-0.358458	-0.0487188	-0.273023	0.183017	-0.117751	-0.446419	0.27639	0.215931	0.00587353	0.129777	-0.165206	-0.294496	-0.217101	-0.505873	-0.673852	-0.592004	-0.0299167	-0.126753	-0.277731	-0.0606345	-0.367433	-0.0684755	-0.534618	0.207388	-0.695574	0.198506	-0.453436	-0.504514	-0.520332	0.521238	-0.0568441	0.633968	-0.125348	0.211089	0.0824327	-0.129528	-0.644637	-0.20351
ADCY3	-0.228284	-0.0720492	0.447938	0.00787813	-0.00730879	0.0512889	0.11576	0.335725	-0.00739056	-0.313315	0.356315	0.0701331	-0.290439	0.444177	-0.121439	0.0552175	0.431228	0.262017	0.239568	-0.0513794	-0.136553	0.269634	0.0307269	0.223638	0.204322	0.0774102	0.286473	-0.0882442	-0.0373156	0.404612	-0.492601	-0.218081	-0.0307417	-0.268029	0.257819	0.0624334	0.448065	0.223893	0.255462	-0.27622	0.0733806	0.0106339	0.229178	0.0589056	0.256789	0.471916	0.482823	0.109355	-0.031621
ADCY4	0.712149	0.595566	0.151578	0.492639	-0.433146	0.474132	-0.0618339	0.202135	-0.126073	-0.218482	-0.289806	0.702755	0.0622665	0.114986	-0.00325061	0.336513	0.216182	-0.313629	-0.184302	0.175347	0.25342	0.165112	0.275581	0.0798912	0.42475	0.637295	0.405388	-0.0431376	0.0635497	0.0156574	0.421566	0.446318	0.0593756	0.760793	-0.592362	0.736596	-0.309483	0.304035	0.260863	0.759763	-0.58177	0.0682018	-0.637239	0.199913	-0.294716	-0.134455	-0.0558046	0.607867	0.0988527
ADCY5	-0.0592237	-0.120252	0.00788288	0.112602	-0.02833	0.0106252	-0.200108	0.042358	0.114105	-0.0327662	-0.285477	0.056545	-0.0191829	0.128418	0.125883	0.187079	-0.0693882	-0.13465	0.443493	0.170333	0.181158	0.499673	-0.215878	-0.269277	-0.0924395	0.0122403	-0.0211204	-0.154014	0.0842831	-0.214049	-0.0421438	-0.0538789	-0.0512838	0.0757877	-0.0600569	0.208096	-0.135011	-0.187658	0.0137824	0.294594	-0.279991	0.744187	-0.0249816	0.00895988	0.0361084	-0.0927199	0.0102794	0.0673095	-0.191046
ADCY6	0.539494	0.538233	-0.064052	0.306204	-0.262761	0.222959	0.0662325	-0.00755164	-0.0739263	-0.0617439	-0.00123929	0.58244	0.116111	-0.164028	-0.100955	0.135657	0.107182	-0.130049	-0.21018	0.0115539	0.142902	0.0172904	0.420604	0.252437	0.219101	0.401421	0.199584	0.1137	-0.0150843	0.053448	0.472475	0.403519	-0.0420617	0.576195	-0.371232	0.397184	-0.258036	0.310946	-0.00164369	0.452265	-0.146366	-0.123309	-0.310063	0.0110551	-0.0904348	-0.00534272	-0.18716	0.295545	0.169272
ADCY7	0.232923	0.256529	0.798242	0.266093	-0.168251	0.459208	-0.0372223	0.610487	-0.349016	-0.650831	0.0924503	0.5288	-0.450794	0.644692	-0.103545	0.344614	0.630313	0.182419	-0.374793	0.105909	-0.0897355	-0.238571	0.0895624	0.199768	0.602668	0.492435	0.614233	-0.3017	-0.0150331	0.48152	-0.490625	-0.0903231	0.0643323	0.0880117	-0.111252	0.475687	0.684833	0.423086	0.609171	-0.0331859	-0.47095	-0.196567	-0.372831	0.288251	0.165395	0.374424	0.653891	0.66645	0.151362
ADCY9	-0.104784	-0.153472	-0.333278	-0.0842678	-0.131632	-0.257914	-0.263087	-0.277209	0.0176602	0.180598	-0.307924	-0.12238	0.0723179	-0.199066	0.0844132	-0.0104095	-0.311919	-0.445489	0.379448	0.129159	0.149878	0.398879	-0.214631	-0.367376	-0.359196	-0.122425	-0.228457	-0.154344	-0.070825	-0.389308	0.201832	-0.0194273	-0.0613733	0.118926	0.0864211	0.0466792	-0.440297	-0.303927	-0.25428	0.321967	-0.156819	0.394216	-0.0026624	-0.220255	0.1542	-0.465506	-0.29863	-0.15988	-0.203316
ADCYAP1	0.509329	0.488756	0.15375	0.123941	-0.25643	0.241759	0.114843	0.0463762	-0.00731118	-0.062942	-0.123189	0.366947	0.147992	0.0606906	-0.164988	0.0713289	0.214551	-0.193506	-0.172544	-0.0151803	-0.0217248	0.14392	0.310857	0.17231	0.295596	0.514562	0.367392	0.104575	0.150753	0.0944034	0.310562	0.419022	0.0990485	0.588962	-0.280227	0.585928	-0.268469	0.316595	0.257198	0.630515	-0.371483	0.0527867	-0.506803	0.00290802	-0.229176	-0.117455	-0.0236589	0.485097	0.117683
ADD1	-0.526864	-0.300669	0.0663052	-0.530637	0.132548	-0.484807	0.231993	-0.146283	0.0391515	0.0867487	0.600233	-0.552377	-0.164364	-0.00104757	-0.310376	-0.494561	0.0911717	0.117558	0.0729695	-0.468477	-0.440307	-0.116422	-0.00680894	0.224956	-0.220182	-0.358102	-0.0813785	0.0631101	-0.0482114	0.346075	-0.344179	-0.283049	0.0621751	-0.529494	0.75189	-0.453069	0.373839	0.0350204	-0.0722463	-0.571457	0.58346	-0.130392	0.484218	-0.288627	0.343057	0.124648	0.226984	-0.34118	-0.0147777
ADD2	-0.34708	-0.319862	0.165016	0.0185953	-0.0230543	-0.0722389	-0.148289	0.159478	-0.0746226	-0.155825	0.0619203	-0.0986931	-0.254211	0.276068	0.0876795	0.0767014	0.0564439	-0.0227852	0.295959	0.055941	0.0574505	0.111614	-0.267121	-0.126999	-0.0754649	-0.208439	-0.040216	-0.23101	-0.075425	0.0459958	-0.38382	-0.332883	-0.024762	-0.36823	0.173756	-0.162597	0.37442	-0.14097	0.00623446	-0.295406	0.0386348	0.12748	0.298909	0.0548917	0.222752	0.0434294	0.304195	-0.115827	-0.128087
ADD3	-0.435343	-0.598644	0.0256747	0.152172	0.217907	0.183642	-0.547194	0.417732	-0.35169	-0.405162	-0.18453	-0.125786	-0.567949	0.369944	0.571208	0.480386	-0.13118	0.216739	0.159972	0.427773	0.240744	-0.180696	-0.613462	-0.483931	-0.0615325	-0.440264	-0.343441	-0.590288	-0.128427	-0.224643	-0.53061	-0.714899	-0.0965676	-0.579442	0.0034688	-0.414703	0.461509	-0.459897	-0.171467	-0.509875	-0.0402433	0.0892649	0.390156	0.451856	0.458865	0.119531	0.299723	-0.310256	-0.193264
ADD3-AS1	-0.392296	-0.440229	-0.409212	0.0360796	0.381233	-0.251481	-0.139362	-0.235564	0.160049	0.297473	-0.152928	-0.3169	0.124175	-0.27086	0.263986	-0.0646285	-0.484984	0.158927	0.214696	0.088892	0.254205	-0.0615508	-0.322649	-0.300155	-0.437987	-0.536831	-0.533684	0.022912	-0.0420795	-0.381715	0.0188151	-0.237875	0.00816036	-0.364791	0.00306183	-0.514221	-0.0839514	-0.47129	-0.368808	-0.261759	0.306749	0.0401868	0.386454	-0.0299772	-0.0331767	-0.0674105	-0.247987	-0.493557	-0.217606
ADGB	-0.461949	-0.658204	-0.552939	0.0377559	0.36722	-0.379951	-0.471127	-0.351603	-0.0475789	0.322369	-0.498327	-0.401259	0.0325732	-0.373289	0.393239	0.00410929	-0.743424	-0.140307	0.287561	0.15511	0.425241	-0.0633332	-0.670733	-0.710311	-0.643301	-0.668756	-0.709158	-0.267934	-0.0530771	-0.704589	0.0119252	-0.405958	-0.146994	-0.36846	0.0589556	-0.539856	-0.302636	-0.790074	-0.461267	-0.154207	0.0549809	0.301123	0.281113	-0.0842578	0.111304	-0.474138	-0.437252	-0.554345	-0.30127
ADGRA1	-0.0712283	-0.0854484	-0.144696	-0.111963	0.465	-0.158423	-0.0568676	-0.172543	0.104627	0.0917793	-0.142026	-0.0894913	0.0569817	-0.152505	-0.0013028	-0.0435688	-0.180193	0.292622	0.0468996	-0.0283634	-0.00327492	-0.00613321	-0.101472	-0.15957	-0.191517	-0.120867	-0.159591	-0.00173121	0.0291787	-0.191806	0.0275309	-0.0282208	-0.0255686	-0.0117734	0.146272	-0.0786627	-0.0621883	-0.163042	-0.16542	0.0236361	-0.0349483	0.0877076	-0.00183733	-0.143516	0.0275666	0.0343599	-0.147013	-0.115426	-0.101668
ADGRA2	-0.107279	-0.0328291	0.175879	-0.0869896	-0.100569	-0.0100084	0.0549034	0.110061	0.0433506	-0.11332	0.162659	-0.0507939	-0.122546	0.194913	-0.0648433	-0.0334177	0.18092	0.0104901	0.0988017	0.0115307	-0.132167	0.119262	0.0195333	0.0894459	0.0711527	0.020445	0.11685	-0.0351385	0.0167543	0.187323	-0.190448	-0.0833763	0.081485	-0.123502	0.15226	0.00359405	0.202615	0.0987681	0.0717167	-0.137216	0.0474009	-0.0502333	0.0957347	0.00313867	0.0607838	0.141526	0.209685	0.0105437	0.0291587
ADGRA3	-0.505518	-0.592982	-0.751675	-0.0694387	0.259237	-0.516477	-0.288894	-0.537841	0.268178	0.505688	-0.245787	-0.49573	0.197431	-0.652538	0.313191	-0.171396	-0.788918	-0.138565	0.543747	0.0660547	0.338382	0.247211	-0.413369	-0.477689	-0.764648	-0.731821	-0.817929	-0.00253226	-0.0489964	-0.661339	0.232816	-0.285607	-0.125194	-0.351841	0.0881983	-0.659212	-0.491473	-0.704689	-0.603377	-0.160878	0.431161	0.283581	0.564171	-0.220154	0.0689527	-0.314563	-0.678554	-0.730189	-0.219003
ADGRB1	-0.0845653	-0.085296	0.4395	0.336936	0.0339664	0.165131	-0.149291	0.333376	-0.151172	-0.377594	-0.0169632	0.329086	-0.315832	0.362212	0.0236254	0.266562	0.229806	0.20242	0.0927777	0.0557616	0.173262	0.0747321	-0.147025	-0.030484	0.18205	0.0866217	0.208082	-0.263119	0.0368397	0.15751	-0.448933	-0.23604	-0.0745403	-0.150134	-0.0699927	0.125955	0.492773	0.0489445	0.289096	-0.12765	-0.228077	0.0965135	0.0083067	0.154513	0.102077	0.299445	0.376905	0.269265	-0.025385
ADGRB2	-0.412883	-0.38039	-0.0927773	-0.188793	0.811167	-0.36721	0.0409678	-0.221613	0.0203675	0.200413	0.0202263	-0.310201	0.0361171	-0.14848	-0.0556048	-0.238726	-0.268526	0.623118	-0.105554	-0.233659	-0.0485717	-0.36045	-0.252509	-0.127397	-0.338159	-0.446109	-0.30783	0.0489511	0.0203293	-0.114988	-0.285672	-0.253068	-0.101977	-0.438628	0.367721	-0.464486	0.295932	-0.284477	-0.194049	-0.435483	0.261933	-0.108201	0.234036	-0.207425	0.0860811	0.197611	0.0198773	-0.328133	-0.160711
ADGRE1	0.64805	0.638164	0.61933	0.131356	-0.385579	0.443551	0.157379	0.32196	-0.120009	-0.322104	-0.080068	0.50695	-0.0133762	0.387527	-0.288105	0.15591	0.565678	-0.191667	-0.410284	-0.0667739	-0.179135	-0.032582	0.348372	0.270779	0.623773	0.795941	0.738823	0.00864817	0.0761192	0.36929	0.0703596	0.437972	0.13943	0.643171	-0.284022	0.858842	0.020433	0.551033	0.712176	0.579373	-0.63587	-0.0306323	-0.766197	0.108864	-0.180167	-0.0222835	0.30237	0.8809	0.236549
ADGRE2	0.292587	0.348309	0.907555	0.0852788	-0.268504	0.368734	0.124489	0.495783	-0.269144	-0.514578	0.119043	0.356732	-0.292796	0.619764	-0.303893	0.135556	0.707566	0.0058411	-0.413108	-0.120537	-0.248189	-0.183106	0.165478	0.273443	0.634432	0.621641	0.768923	-0.163132	0.0996865	0.566301	-0.423126	0.080112	0.128707	0.189527	-0.0212521	0.602797	0.429389	0.526046	0.933497	0.0858928	-0.507581	-0.140048	-0.534553	0.152732	0.0351661	0.166749	0.606822	0.807229	0.332551
ADGRE3	0.423781	0.442274	0.631797	0.105734	-0.262927	0.262613	0.133885	0.187642	-0.108327	-0.247823	-0.0389415	0.351117	-0.0286011	0.197521	-0.305057	0.0204868	0.426548	-0.108422	-0.401617	-0.153195	-0.14805	-0.1434	0.255868	0.230289	0.46055	0.596774	0.595959	0.00682462	0.09778	0.330828	-0.0422075	0.279975	0.132432	0.405253	-0.194137	0.582584	0.0561641	0.437967	0.872576	0.303877	-0.451723	-0.122843	-0.599605	0.0106179	-0.17463	0.000720963	0.170695	0.777914	0.391428
ADGRE4P	0.582585	0.463351	0.162062	0.440334	-0.296052	0.386122	-0.112765	0.1261	-0.07222	-0.182483	-0.338364	0.595135	0.0543777	-0.0133195	0.0192566	0.294434	0.0996337	-0.218928	-0.20578	0.178585	0.245387	0.0484078	0.190808	-0.0049766	0.311311	0.511393	0.293558	-0.0624102	0.0585848	-0.0656923	0.34062	0.338274	0.0685815	0.638356	-0.567934	0.60935	-0.199679	0.197629	0.308065	0.641759	-0.53493	0.0249039	-0.571238	0.151988	-0.258946	-0.102208	-0.139035	0.599246	0.0988217
ADGRE5	-0.356257	-0.256286	0.498732	-0.248153	0.231586	-0.158393	0.0818308	0.163954	-0.316979	-0.182007	0.178342	-0.222817	-0.261683	0.460765	-0.245992	-0.162218	0.281563	0.178346	-0.330711	-0.246619	-0.271491	-0.476503	-0.234712	-0.00974865	0.066646	-0.079996	0.251179	-0.188871	0.0769074	0.327774	-0.675522	-0.303468	-0.00264168	-0.459771	0.553855	-0.104547	0.564429	0.0606658	0.374268	-0.503482	-0.079821	-0.175795	-0.0689551	-0.089012	0.184739	-0.00531732	0.592736	0.0700237	0.0331516
ADGRF1	0.15587	0.257579	0.571768	-0.150716	-0.07205	0.149794	0.239912	0.277796	-0.254996	-0.31166	0.324977	0.092638	-0.213822	0.390042	-0.363232	-0.109856	0.552961	0.124052	-0.636257	-0.297002	-0.374282	-0.56213	0.215886	0.35844	0.455392	0.36355	0.523118	-0.0195696	-0.0548944	0.559957	-0.369569	0.0324619	0.115362	-0.0332771	0.204181	0.18205	0.466815	0.473789	0.43695	-0.279286	-0.113889	-0.469217	-0.304625	0.0154143	0.117677	0.10695	0.500737	0.385843	0.337168
ADGRF2	-0.438593	-0.579183	-0.595728	0.153438	0.300705	-0.324173	-0.420239	-0.331922	0.0683266	0.299329	-0.422106	-0.29013	0.0657454	-0.395095	0.412935	0.0606928	-0.706968	-0.10005	0.486296	0.228955	0.502508	0.21049	-0.542695	-0.608441	-0.625688	-0.623399	-0.700099	-0.192707	-0.0396833	-0.682459	0.100588	-0.348026	-0.162272	-0.310756	-0.0368183	-0.489318	-0.388188	-0.715248	-0.480771	-0.0898016	0.128105	0.350979	0.386484	-0.0560853	0.0362061	-0.342036	-0.486783	-0.565763	-0.284315
ADGRF3	-0.0992797	-0.149257	0.0667564	0.206099	-0.043488	0.0513283	-0.208376	0.133847	-0.224489	-0.173417	-0.130605	0.108532	-0.189883	0.168893	0.125771	0.169726	-0.0174971	-0.0416626	-0.0410379	0.170495	0.196758	-0.15125	-0.207292	-0.170623	-0.0106577	-0.0804792	-0.0487897	-0.237168	-0.02032	-0.0634653	-0.195796	-0.206794	0.213293	-0.143925	-0.100952	-0.0639101	0.224948	-0.123225	-0.0211922	-0.122128	-0.125776	0.00461772	0.0180726	0.0994927	0.0974261	-0.0223151	0.177505	-0.0157421	-0.0286138
ADGRF4	0.369349	0.489286	0.584101	0.00804252	-0.469024	0.34257	0.26191	0.386035	-0.147379	-0.38996	0.317661	0.282648	-0.172274	0.463596	-0.328435	0.0230666	0.706762	-0.186662	-0.328586	-0.131849	-0.279653	-0.0148394	0.392492	0.435337	0.618404	0.662711	0.727146	-0.000639683	0.0579157	0.605527	-0.165782	0.209235	0.161148	0.282955	0.0126678	0.562407	0.105649	0.648937	0.583704	0.127756	-0.272561	-0.288169	-0.419642	0.122493	0.0145927	0.0555288	0.414085	0.577398	0.415356
ADGRF5	-0.268947	-0.371191	-0.394064	0.0803055	0.0782133	-0.209925	-0.349375	-0.225981	0.0514234	0.192771	-0.376031	-0.149874	0.0526516	-0.254235	0.300049	0.113382	-0.499337	-0.186326	0.446004	0.224556	0.325305	0.287073	-0.378713	-0.474124	-0.44791	-0.373789	-0.457177	-0.168414	0.0183149	-0.52658	0.111271	-0.186816	-0.104108	-0.109286	-0.0583851	-0.205575	-0.247727	-0.510847	-0.331176	0.122871	-0.0350968	0.878016	0.20605	-0.0633953	0.0681079	-0.264368	-0.320436	-0.296243	-0.250218
ADGRG1	-0.0299692	0.171701	-0.474014	-0.367435	-0.213585	-0.445265	0.328637	-0.520141	0.279893	0.465701	0.375141	-0.262478	0.365964	-0.454017	-0.32031	-0.49978	-0.142062	-0.330064	0.270764	-0.331216	-0.2237	0.359082	0.390708	0.305462	-0.323564	-0.088219	-0.138347	0.408556	-0.0545069	0.035513	0.508989	0.32658	-0.00628443	0.158537	0.305095	-0.105444	-0.460588	0.12905	-0.387602	0.153489	0.516681	0.0160722	0.269637	-0.455569	-0.0807605	-0.23984	-0.344675	-0.34575	-0.0195274
ADGRG2	-0.312204	-0.389361	-0.148544	0.0849546	0.276566	-0.0916845	-0.318089	0.00241995	0.103395	-0.030342	-0.2165	-0.132505	-0.141359	-0.0266727	0.300851	0.179592	-0.262847	0.154708	0.533359	0.22287	0.248329	0.358193	-0.364691	-0.358299	-0.261274	-0.312313	-0.333773	-0.219269	-0.137465	-0.326251	-0.133237	-0.335182	-0.0936775	-0.242124	0.00104812	-0.221254	-0.0120621	-0.389655	-0.187652	-0.0902159	0.0090684	0.550656	0.346719	0.05156	0.213085	0.067723	-0.10378	-0.226148	-0.151086
ADGRG3	0.493999	0.523182	0.697309	0.156139	-0.243025	0.342251	0.174259	0.268484	-0.15395	-0.319811	-0.00260041	0.453662	-0.0525747	0.282068	-0.33217	0.0682868	0.523818	-0.0258906	-0.442719	-0.168629	-0.15579	-0.132677	0.314678	0.296565	0.560003	0.694342	0.689314	0.00973649	0.113322	0.407609	-0.0711136	0.315442	0.130524	0.466754	-0.211922	0.678655	0.0983177	0.524353	0.888075	0.356594	-0.506449	-0.112393	-0.666449	0.0568565	-0.16955	0.0978188	0.253211	0.859579	0.378486
ADGRG5	0.145844	0.210571	0.665055	0.0580395	-0.0128724	0.221594	0.0790029	0.349947	-0.176561	-0.391845	0.106145	0.316009	-0.253275	0.41454	-0.226251	0.101783	0.467176	0.222668	-0.352313	-0.0531725	-0.208914	-0.260195	0.114641	0.212478	0.397578	0.354692	0.485663	-0.120927	-0.105039	0.409762	-0.374131	-0.000903322	0.0741549	0.0672648	0.0192365	0.361831	0.649755	0.347804	0.493609	-0.033938	-0.322713	-0.167688	-0.316749	0.0706672	0.0720625	0.328119	0.510344	0.555309	0.045902
ADGRG6	-0.107556	-0.0937234	-0.151469	0.0654569	0.012776	0.0371609	-0.137252	0.0828039	0.164645	-0.126792	0.106132	0.00432582	-0.164521	-0.0261855	0.16949	0.158971	-0.00806359	0.118404	0.384492	0.187114	0.096101	0.380363	0.0264417	-0.000925073	-0.0514362	-0.106564	-0.158326	-0.0742586	-0.134993	-0.0557915	0.00548914	-0.177548	-0.0538381	-0.111402	-0.0346471	-0.147637	-0.0537231	-0.051358	-0.203254	-0.116915	0.201663	0.00957596	0.403701	0.0773906	0.217631	0.262234	-0.0849769	-0.201877	0.0424985
ADGRL1	0.232667	0.231675	-0.105355	0.134837	-0.094073	-0.0416322	-0.0461386	-0.170105	0.107922	0.088018	-0.193115	0.299239	0.159078	-0.201718	-0.0643018	0.0605898	-0.105443	-0.138271	0.178891	0.0948763	0.127621	0.360594	0.139111	-0.0350402	-0.0865057	0.182774	0.0243042	0.0563702	0.0250892	-0.174789	0.343724	0.274387	0.00981275	0.42009	-0.145767	0.323221	-0.293602	0.0173404	-0.0176321	0.529869	-0.221353	0.337206	-0.23482	-0.177646	-0.088308	-0.0531119	-0.244608	0.203158	-0.0280384
ADGRL2	-0.14155	-0.133799	-0.0572502	0.047963	-0.0231252	-0.0152014	-0.184112	0.0484299	0.274181	-0.125808	0.0208629	-0.0367989	-0.174647	-0.0309525	0.16537	0.130155	-0.0202593	0.0328934	0.647806	0.159854	0.108103	0.676891	-0.0642153	-0.0897603	-0.0929398	-0.0671827	-0.125027	-0.125001	-0.0855515	-0.0987986	-0.0204839	-0.197677	-0.0394016	-0.0637872	-0.00384165	-0.0262752	-0.143981	-0.100716	-0.0401146	0.00886594	0.0887915	0.244437	0.371088	0.0346329	0.219823	0.217264	-0.142613	-0.0898363	0.0353977
ADGRL3	-0.549266	-0.583053	-0.396426	-0.0524599	0.187124	-0.368483	-0.291158	-0.241356	0.237022	0.214109	-0.123165	-0.395169	-0.0345281	-0.247361	0.285965	-0.0339358	-0.4722	-0.0395786	0.709258	0.140984	0.246511	0.404647	-0.42596	-0.398762	-0.549526	-0.594423	-0.572618	-0.133986	-0.0941682	-0.427127	-0.0704967	-0.397725	-0.0855945	-0.43733	0.160418	-0.505711	-0.145865	-0.552141	-0.376742	-0.253352	0.308738	0.401601	0.625186	-0.108595	0.235413	-0.078681	-0.277114	-0.540119	-0.241618
ADGRV1	-0.10262	-0.287294	-0.47039	0.300511	-0.012062	-0.12736	-0.442806	-0.238378	-0.0364307	0.195114	-0.508608	0.0230569	0.0820018	-0.390184	0.372676	0.206774	-0.572274	-0.286568	0.330908	0.294038	0.539075	0.196875	-0.377554	-0.528298	-0.411061	-0.307298	-0.491755	-0.196884	-0.0347048	-0.638774	0.266649	-0.129995	-0.137745	0.028948	-0.312396	-0.178089	-0.471662	-0.536476	-0.309849	0.201077	-0.111208	0.390316	0.0955722	-0.00991627	0.1077	-0.375425	-0.524471	-0.242945	-0.136155
ADH1A	0.21035	0.295015	-0.238242	-0.0874052	0.0723094	-0.0808102	0.302568	-0.252086	0.248299	0.262939	0.194753	0.0102646	0.324241	-0.329253	-0.170327	-0.235367	-0.0636269	0.161418	-0.055042	-0.188809	-0.123478	0.0477881	0.403786	0.331499	-0.0442271	0.0515505	-0.0604514	0.422533	0.0706071	0.0512462	0.441043	0.354136	0.189589	0.259899	-0.126245	0.00736317	-0.160558	0.172623	-0.180734	0.20907	0.322821	-0.043479	0.0762089	-0.169124	-0.199718	0.172131	-0.214521	-0.0434228	0.0818618
ADH1B	0.150112	0.241741	-0.206784	-0.0660786	0.102193	-0.0958583	0.284571	-0.233172	0.175388	0.243921	0.201268	0.0325165	0.28539	-0.309131	-0.172678	-0.220269	-0.0588076	0.174346	-0.105692	-0.190254	-0.101972	-0.0331139	0.357042	0.31036	-0.0474522	0.0236824	-0.0574036	0.376082	0.0111529	0.0602531	0.342722	0.292934	0.122473	0.189871	-0.0829322	-0.0264461	-0.103179	0.161403	-0.18544	0.122467	0.30663	-0.0889266	0.0699238	-0.168885	-0.161988	0.158971	-0.190689	-0.0556218	0.0354461
ADH1C	0.183756	0.236786	-0.31943	-0.0296431	0.131356	-0.0682437	0.262994	-0.269235	0.221855	0.295852	0.164804	0.0112622	0.336128	-0.409038	-0.0920377	-0.199893	-0.160672	0.20975	-0.0521226	-0.175211	-0.0489281	0.00821795	0.364816	0.293766	-0.0842741	-0.0275897	-0.161379	0.417959	0.0420281	-0.0195381	0.456611	0.311837	0.0885266	0.217243	-0.186161	-0.0881024	-0.166002	0.0998945	-0.264422	0.163474	0.3746	-0.0542475	0.13267	-0.120368	-0.219548	0.184496	-0.292374	-0.114792	0.0319095
ADH4	0.0301188	-0.00451408	-0.0202541	0.0148429	0.0465342	-0.0313056	-0.0237618	-0.0692612	-0.00905086	0.0571724	-0.0706674	0.000219884	0.0401963	-0.145614	0.00996679	-0.0300277	-0.0954996	0.00313964	-0.072891	-0.025439	0.0361939	-0.104879	-0.034455	-0.0472871	-0.0377906	-0.0231976	-0.0488434	0.014305	0.0557748	-0.0706344	0.0537894	0.0155925	0.00719155	0.0287303	-0.0520042	-0.0341145	-0.0347749	-0.0517044	0.00792263	0.0202015	-0.0100205	-0.00200874	-0.0452844	-0.0209275	0.0104662	-0.0369186	-0.147109	0.0347837	0.0330463
ADH5	0.0764484	0.0917208	-0.47253	-0.0618717	-0.102804	-0.0428722	0.212011	-0.318745	0.438289	0.488797	-0.0839535	-0.12187	0.538508	-0.431304	0.107318	-0.114285	-0.330885	-0.0969289	0.266864	0.0368287	0.0307984	0.302691	0.176177	0.0623059	-0.214438	-0.126157	-0.269962	0.457005	0.0599443	-0.27857	0.475776	0.337871	-0.0298979	0.15567	-0.309973	-0.106415	-0.381038	-0.0953981	-0.359158	0.220276	0.264685	0.0748473	0.143993	-0.0594462	-0.377269	0.0405596	-0.453724	-0.271636	-0.107357
ADH6	-0.359509	-0.485018	-0.655755	-0.060504	0.157771	-0.426077	-0.312098	-0.491174	0.174124	0.481502	-0.429424	-0.406957	0.239337	-0.489111	0.285457	-0.103924	-0.723447	-0.310198	0.424223	0.135662	0.33171	0.176717	-0.457024	-0.570746	-0.67049	-0.567402	-0.652437	-0.0537945	-0.0688475	-0.684026	0.245876	-0.162957	-0.068563	-0.197354	0.0388711	-0.425543	-0.519587	-0.668267	-0.497234	0.0312824	0.118152	0.331611	0.268188	-0.207486	-0.0387656	-0.50662	-0.567532	-0.558039	-0.253987
ADH7	-0.265744	-0.344928	-0.684681	-0.013746	0.12028	-0.219709	-0.175526	-0.317669	0.11576	0.382122	-0.125342	-0.343131	0.190828	-0.451476	0.340677	-0.0443199	-0.587184	-0.0911155	0.289042	0.125191	0.256523	0.0607104	-0.192718	-0.272894	-0.480045	-0.538278	-0.650071	0.0733	-0.08671	-0.481752	0.330303	-0.140919	-0.0901955	-0.213092	-0.104819	-0.526821	-0.352532	-0.473539	-0.581879	-0.118176	0.425905	0.12137	0.462773	-0.000257426	-0.0023905	-0.201911	-0.461933	-0.624262	-0.126294
ADHFE1	-0.0827962	-0.311393	-0.436868	0.552216	0.120693	-0.0821045	-0.542277	-0.208683	-0.0204678	0.1164	-0.613379	0.241484	0.0258039	-0.343938	0.416293	0.31035	-0.621979	-0.160369	0.312183	0.337426	0.726075	0.132391	-0.44138	-0.589722	-0.423074	-0.338689	-0.518777	-0.279387	-0.00775201	-0.684024	0.228419	-0.175384	-0.115724	0.0163143	-0.42649	-0.179763	-0.294578	-0.597673	-0.337978	0.193665	-0.193983	0.364156	0.0810579	0.0321145	-0.0950915	-0.300193	-0.455817	-0.213119	-0.198199
ADI1	0.732979	0.748891	0.0101718	-0.0036725	-0.184119	0.236912	0.38514	-0.127371	0.254961	0.1515	0.0246353	0.373678	0.428658	-0.212641	-0.300342	-0.104107	0.187417	-0.00072495	-0.295159	-0.199046	-0.208099	0.0585862	0.623074	0.447775	0.324339	0.573778	0.344346	0.475195	0.0836129	0.156854	0.622441	0.738119	0.132333	0.765278	-0.391644	0.542998	-0.266358	0.477736	0.0937065	0.633929	-0.143046	-0.102333	-0.487518	-0.0974073	-0.412023	0.110196	-0.198337	0.44562	0.120877
ADIPOQ-AS1	0.705678	0.659549	-0.0335865	0.0574237	-0.296194	0.235488	0.194115	-0.084224	0.053367	0.0645569	-0.0833011	0.346115	0.288847	-0.142951	-0.214115	-0.0207129	0.147114	-0.243923	-0.247435	-0.12775	-0.0799032	0.109002	0.463771	0.260876	0.292253	0.566118	0.32607	0.252402	0.124901	0.0679278	0.604618	0.607863	0.0989999	0.777202	-0.357487	0.606328	-0.416797	0.373672	0.11988	0.721548	-0.277941	-0.0205312	-0.538898	-0.0401161	-0.301053	-0.155621	-0.208129	0.442109	0.115865
ADIPOR1	-0.103655	-0.00146074	-0.133382	-0.517748	0.0159666	-0.483043	0.25589	-0.490716	0.192706	0.437998	0.0457365	-0.429662	0.333677	-0.236114	-0.383316	-0.561261	-0.130946	-0.287338	-0.17754	-0.398236	-0.344492	-0.219821	0.0415079	0.0190788	-0.292831	-0.0884656	-0.0106739	0.255791	0.0282801	-0.00425857	0.128306	0.227931	0.132188	-0.0133132	0.445501	-0.0825908	-0.204083	-0.0126283	-0.0417375	-0.00694244	0.104911	-0.0787008	-0.147597	-0.489505	-0.160406	-0.463994	-0.137983	-0.130442	0.0460259
ADIPOR2	0.479112	0.638525	0.283365	-0.167259	-0.338516	0.226585	0.445362	0.161318	0.0667363	-0.152752	0.50114	0.240562	0.0446007	0.132964	-0.40599	-0.141875	0.592059	-0.00426423	-0.304428	-0.227586	-0.434498	-0.00166118	0.655018	0.656327	0.50592	0.562331	0.549017	0.302877	0.0160379	0.588684	0.201478	0.429305	0.169208	0.400648	0.0140067	0.405105	0.043016	0.702847	0.2426	0.15638	0.0800819	-0.376851	-0.208233	-0.0327952	-0.0624727	0.233705	0.186948	0.357446	0.317937
ADIRF	0.156537	0.358004	-0.363956	-0.164778	-0.116756	-0.186578	0.470465	-0.368588	0.560004	0.440234	0.36525	-0.0728687	0.49447	-0.395408	-0.269603	-0.377208	-0.00964652	-0.0482145	0.223464	-0.229387	-0.153479	0.409514	0.57674	0.465709	-0.107167	0.0955734	-0.0136557	0.609278	-0.00237706	0.113366	0.576215	0.477166	0.0554681	0.278678	-0.00548198	0.0250981	-0.484815	0.284949	-0.233714	0.213936	0.488682	-0.129014	0.202761	-0.291897	-0.272237	0.0975683	-0.341911	-0.177751	0.185351
ADK	0.147381	0.199675	-0.0932205	-0.170532	0.0989847	0.112382	0.373268	0.0102371	0.329464	0.146971	0.347907	-0.176619	0.212144	-0.102286	-0.0802842	-0.16346	0.112094	0.335233	-0.0475855	-0.251566	-0.254648	0.0107656	0.328846	0.382656	0.163488	0.0336993	0.0131756	0.425039	0.0194017	0.207844	0.180721	0.211397	0.0797262	0.014584	-0.0784583	-0.125573	-0.00632698	0.225845	-0.0864191	-0.116022	0.413399	-0.304838	0.197048	0.091881	-0.13024	0.426041	-0.0594083	-0.124874	0.148189
ADM	0.424383	0.502147	0.793531	0.0257732	-0.275584	0.374248	0.259923	0.398953	-0.177881	-0.397872	0.192336	0.344647	-0.154177	0.484782	-0.367708	0.0299063	0.696824	0.0111075	-0.486805	-0.229762	-0.31892	-0.200471	0.337412	0.407851	0.671477	0.693541	0.788423	0.00329013	0.108395	0.601989	-0.226284	0.246016	0.10526	0.323245	-0.047222	0.607876	0.254166	0.629134	0.875328	0.154214	-0.40173	-0.220561	-0.576681	0.120368	-0.0951757	0.160441	0.476904	0.783528	0.445777
ADM2	0.71147	0.62355	0.045244	0.0427895	-0.442945	0.307282	0.0505047	0.0353452	-0.0384975	-0.0778045	-0.204294	0.416904	0.137432	0.0611489	-0.112667	0.135007	0.197207	-0.393182	-0.186132	0.0908132	-0.0866753	0.127495	0.325245	0.110932	0.322334	0.566861	0.378045	0.0601633	0.00891727	0.0335455	0.52572	0.545253	0.0970781	0.745798	-0.314167	0.671228	-0.313141	0.319886	0.106285	0.707227	-0.489731	0.0364767	-0.59644	0.028823	-0.244709	-0.246788	-0.070652	0.439317	0.0148513
ADM5	0.379167	0.356759	0.27142	0.421587	-0.230663	0.2653	0.00935359	0.14421	-0.0463616	-0.162527	-0.171979	0.558215	0.0505091	0.140454	-0.115362	0.193584	0.229211	-0.135872	-0.131346	0.0196295	0.217395	0.107558	0.171714	0.0858798	0.296129	0.46943	0.389833	-0.0185151	0.0367313	0.0964212	0.0614459	0.255677	-0.00426846	0.418902	-0.326104	0.520707	-0.072657	0.256465	0.313855	0.412572	-0.439278	0.0272903	-0.469912	0.0584451	-0.262424	0.000128683	0.0667335	0.501925	0.101762
ADNP	-0.429251	-0.415028	-0.219396	-0.263075	0.145187	-0.144533	-0.196349	0.0880794	-0.0706127	-0.124381	0.29717	-0.48394	-0.363081	-0.0437528	0.235567	0.00937111	-0.0849881	0.138429	0.297739	0.0657265	-0.0990253	0.108873	-0.201629	-0.0990544	-0.181297	-0.412675	-0.368839	-0.227864	-0.108364	-0.0129705	-0.203652	-0.498801	0.0240127	-0.461665	0.346719	-0.518195	0.0716658	-0.219347	-0.312043	-0.47185	0.469548	-0.0457214	0.613102	0.11467	0.609193	0.133063	-0.0394323	-0.485623	-0.0803601
ADNP-AS1	-0.271603	-0.471579	-0.539889	0.221592	0.107878	-0.14557	-0.444199	-0.227235	0.0513668	0.228827	-0.458791	-0.172082	0.0508925	-0.333929	0.469887	0.165461	-0.649972	-0.208092	0.336183	0.280213	0.500469	0.0696858	-0.479955	-0.566072	-0.4874	-0.51981	-0.629667	-0.201066	-0.0417897	-0.645415	0.175704	-0.270238	-0.078259	-0.215612	-0.220271	-0.416044	-0.318981	-0.64888	-0.436211	-0.0371725	0.0589915	0.230138	0.277356	0.0866507	-0.0415587	-0.3634	-0.436745	-0.473606	-0.213208
ADNP2	-0.0434216	0.0552241	0.318115	-0.249168	-0.0385949	0.0914204	0.228817	0.308095	-0.0219149	-0.226959	0.540615	-0.231672	-0.249834	0.340616	-0.218667	-0.125019	0.437972	0.168016	-0.0919662	-0.488029	-0.384775	-0.0711661	0.133721	0.35542	0.333398	0.112869	0.278224	0.0190753	-0.00865276	0.505956	-0.313236	-0.107961	-0.0106167	-0.181885	0.277759	-0.0404773	0.343336	0.316538	0.167628	-0.311487	0.262532	-0.238546	0.161758	0.147293	0.32637	0.250958	0.413337	0.0546469	0.0795192
ADO	0.4111	0.395146	0.384369	0.0235831	-0.234106	0.588349	0.0673967	0.558436	-0.132624	-0.450108	0.192201	0.294036	-0.258476	0.399254	0.0967738	0.339516	0.525089	0.125643	-0.121778	0.267638	-0.233629	0.121121	0.322396	0.326864	0.630279	0.488633	0.442681	-0.0667419	0.00607287	0.390349	-0.031886	0.112781	-0.00734053	0.291646	-0.194791	0.408446	0.187659	0.456647	0.272483	0.152153	-0.198979	-0.109224	-0.183917	0.435678	0.0689134	0.3395	0.280324	0.420148	0.105028
ADORA1	0.407426	0.415184	0.0951908	0.129888	-0.187125	0.134998	0.0806937	-0.0553755	0.165027	0.0116467	-0.198621	0.380845	0.212931	-0.0497022	-0.150637	0.0681587	0.107605	-0.133898	0.00752082	0.0552527	0.0155501	0.293545	0.262024	0.0924929	0.143874	0.429112	0.267779	0.13288	0.0785022	-0.0164046	0.290269	0.410217	0.0724695	0.554266	-0.266316	0.547909	-0.200998	0.217311	0.141131	0.654901	-0.375231	0.189317	-0.433766	-0.104315	-0.232189	0.0120824	-0.103961	0.436653	0.0222018
ADORA2B	0.0587978	0.0467059	-0.163405	-0.0880722	0.192855	-0.0466588	0.0590365	-0.142651	0.0829991	0.133522	-0.0331234	0.0157975	0.143438	-0.187679	0.0201193	-0.0265556	-0.142714	0.228173	-0.015282	0.0467511	-0.062582	-0.0503227	0.0652338	0.0290358	-0.0999754	-0.101976	-0.140243	0.156068	-0.0683501	-0.100257	0.153843	0.120031	-0.0416975	0.0301696	-0.056223	-0.112202	0.0756778	-0.0498847	-0.221354	-0.0125545	0.106213	-0.0140957	0.0939587	-0.0837882	-0.0695579	0.178882	-0.119378	-0.131319	-0.17455
ADORA3	0.265963	0.366497	0.374867	0.0144857	-0.125141	0.202269	0.195595	0.164586	-0.00676409	-0.192513	0.140335	0.30001	-0.0161536	0.148301	-0.206244	0.0186976	0.353851	0.1293	-0.261703	0.0188078	-0.217463	-0.0899326	0.330594	0.313895	0.321569	0.373385	0.384355	0.0993787	0.011024	0.322766	-0.00455051	0.225008	0.10891	0.255971	-0.0887644	0.356536	0.315747	0.392431	0.321224	0.152193	-0.15723	-0.177452	-0.266972	0.0139945	-0.102586	0.297176	0.21783	0.434762	0.0721473
ADPGK	-0.041836	-0.0260158	0.663281	0.237204	-0.125234	0.239089	-0.0288078	0.433929	-0.347362	-0.372313	-0.0821544	0.326561	-0.236941	0.658344	-0.0806638	0.25841	0.425374	0.00688184	-0.283551	0.0790372	0.0447845	-0.299263	-0.184964	-0.0360004	0.331895	0.229122	0.46776	-0.256301	0.0458425	0.28499	-0.59753	-0.129882	-0.0278731	-0.17997	-0.00290942	0.268586	0.553445	0.162815	0.514361	-0.201565	-0.466672	-0.0828608	-0.307959	0.157533	0.0191442	0.034382	0.659188	0.385883	0.0634381
ADPGK-AS1	0.0425356	0.0965181	0.565016	0.0145231	-0.17522	0.176779	0.077964	0.333499	-0.253097	-0.31709	0.158273	0.106572	-0.237206	0.453965	-0.182176	0.0352519	0.438176	-0.0281869	-0.281894	-0.129558	-0.170419	-0.213442	0.0289143	0.153647	0.349669	0.271518	0.436556	-0.142471	0.0564277	0.393777	-0.354451	-0.0621051	0.119174	-0.038283	0.101306	0.256654	0.371137	0.283906	0.528153	-0.092454	-0.214699	-0.124112	-0.234375	0.119327	0.0755872	0.0632155	0.479555	0.402282	0.128451
ADPRH	-0.412241	-0.287974	0.362988	-0.267332	0.113365	-0.0664134	0.108273	0.294339	-0.249379	-0.232977	0.435858	-0.324524	-0.359164	0.505145	-0.100732	-0.128625	0.333838	0.204532	-0.159743	-0.169011	-0.304206	-0.356705	-0.136047	0.148039	0.126933	-0.193006	0.133011	-0.143665	-0.0727874	0.42944	-0.605843	-0.397345	0.00414344	-0.58596	0.46281	-0.30164	0.636749	0.0977696	0.122123	-0.674856	0.270357	-0.280413	0.326177	0.0859219	0.277563	0.147769	0.641832	-0.157477	0.0455849
ADPRHL1	-0.57423	-0.631611	-0.616106	-0.19153	0.270252	-0.592867	-0.215185	-0.545286	0.101671	0.539256	-0.247682	-0.575533	0.209209	-0.470392	0.181279	-0.285956	-0.721865	-0.219974	0.263327	-0.0342696	0.218798	-0.111509	-0.490891	-0.49789	-0.75597	-0.74528	-0.699729	-0.0204195	-0.0730342	-0.560532	0.0630187	-0.285272	-0.118276	-0.471971	0.265154	-0.666274	-0.271348	-0.677116	-0.528271	-0.308949	0.337919	0.137227	0.41056	-0.293886	-0.0115827	-0.496358	-0.423806	-0.711304	-0.229417
ADPRHL2	-0.209445	-0.194067	0.304919	0.533025	0.149397	0.0560137	-0.126266	0.238282	-0.241017	-0.198203	-0.116244	0.399801	-0.15547	0.373713	0.0318881	0.248211	0.103609	0.134364	-0.0712074	0.130602	0.441525	-0.167148	-0.238896	-0.134141	0.0381341	-0.036198	0.128137	-0.224795	0.0643314	0.0517774	-0.457409	-0.229108	-0.138897	-0.258107	-0.0465536	0.0197677	0.320065	-0.0674223	0.210612	-0.210146	-0.23477	0.0246057	-0.0602412	0.0807162	-0.06001	0.0253889	0.395978	0.11122	0.0243944
ADPRM	-0.0228922	-0.0265452	0.291835	0.0697681	-0.091866	0.199913	0.0797997	0.298128	-0.0408929	-0.168229	0.0797115	0.0222451	-0.0902471	0.421695	-0.00443131	0.099917	0.271866	0.0285375	-0.11567	-0.055798	-0.0535517	-0.120084	-0.0835258	0.0562907	0.243666	0.0920515	0.214838	-0.0423227	-0.0137881	0.213486	-0.305286	-0.0718569	0.0117688	-0.145499	-0.0261097	0.0723781	0.30023	0.108995	0.162408	-0.144345	-0.0956166	-0.101807	-0.0557457	0.194639	-0.0181126	0.0747124	0.415853	0.108031	-0.0225184
ADRA1B	-0.435353	-0.373572	-0.32483	-0.0912554	0.0770037	-0.338017	-0.0793103	-0.242552	0.26189	0.225338	0.0659184	-0.305829	0.0384699	-0.245825	0.123632	-0.136778	-0.306347	-0.0366611	0.629419	0.0410563	0.118635	0.450906	-0.171898	-0.149357	-0.428126	-0.430792	-0.392087	0.0247883	-0.0804864	-0.222813	-0.000190278	-0.230749	-0.117149	-0.32855	0.192546	-0.38428	-0.169344	-0.30767	-0.29514	-0.222854	0.376484	0.181822	0.548909	-0.156341	0.110657	0.0362478	-0.244797	-0.457278	-0.133756
ADRA2A	0.486696	0.345093	-0.462192	0.0619133	-0.163682	0.0276354	-0.0667962	-0.335154	0.214113	0.30012	-0.399114	0.170246	0.383503	-0.420083	0.0700924	0.0219065	-0.337698	-0.344143	0.132494	0.116937	0.153836	0.305114	0.148207	-0.137336	-0.133919	0.171155	-0.141647	0.171464	-0.0158492	-0.417998	0.790777	0.484004	0.0225707	0.664517	-0.399806	0.330076	-0.662557	-0.0937074	-0.286633	0.77384	-0.225918	0.267717	-0.307634	-0.111571	-0.295071	-0.357386	-0.552947	0.0695213	-0.170472
ADRA2B	-0.0715238	-0.0813956	0.157551	0.13507	-0.00171003	0.0562539	-0.124356	0.130431	-0.097256	-0.174608	-0.0442079	0.126184	-0.171713	0.0997016	0.069448	0.131525	0.0484488	0.0431263	0.0592461	0.144524	0.0970853	0.049119	-0.0848824	-0.0599324	0.0435448	0.00795874	0.0308867	-0.165736	0.0133294	0.0202875	-0.182191	-0.147267	-0.0357676	-0.0690325	-0.0123282	0.0182043	0.112651	-0.0227528	0.144843	-0.0463435	-0.105532	0.165867	0.00645539	0.067692	0.0872336	0.069269	0.081022	0.105349	-0.0209061
ADRA2C	0.360664	0.326457	-0.116747	0.135232	-0.198854	0.0375446	0.0286791	-0.184341	0.300705	0.147087	-0.224348	0.242184	0.283116	-0.224898	-0.0938867	0.0104379	-0.0543555	-0.251791	0.291671	-0.046745	0.120156	0.559847	0.204744	0.0165191	0.00223931	0.321741	0.102127	0.16263	0.0215573	-0.158854	0.42342	0.385237	0.00726184	0.552113	-0.288522	0.450216	-0.472479	0.0820778	0.0263717	0.66931	-0.242443	0.312958	-0.249521	-0.139406	-0.212247	-0.147236	-0.321645	0.277095	-0.0399015
ADRB1	-0.505884	-0.488044	-0.608235	-0.201728	-0.0102356	-0.473112	-0.11737	-0.40186	0.0861095	0.430896	0.00350355	-0.529743	0.141135	-0.337925	0.157848	-0.247873	-0.52745	-0.330994	0.402626	-0.048935	0.138662	0.134109	-0.298328	-0.294763	-0.598735	-0.614813	-0.568829	0.0110716	-0.0822668	-0.377167	0.112087	-0.23189	-0.145872	-0.394693	0.286229	-0.560758	-0.346016	-0.47396	-0.522306	-0.240661	0.442095	0.18994	0.491513	-0.190008	0.0876742	-0.425116	-0.320543	-0.699752	-0.186497
ADRB2	-0.268703	-0.19999	0.61139	-0.113436	0.0308413	0.0341252	0.0563034	0.345552	-0.289299	-0.328525	0.278576	-0.107725	-0.371484	0.480453	-0.155819	-0.0408975	0.407259	0.192327	-0.286032	-0.177096	-0.239662	-0.406447	-0.152297	0.123128	0.255548	-0.00677152	0.308915	-0.198155	-0.0209	0.450911	-0.697208	-0.338248	0.00342315	-0.477475	0.326949	-0.138285	0.668128	0.159897	0.438862	-0.606084	0.0020755	-0.312731	0.0521192	0.0965455	0.194292	0.207533	0.587547	0.13726	0.133883
ADRBK1	0.476635	0.686744	0.686972	-0.00715534	-0.259966	0.271229	0.516458	0.274562	-0.113619	-0.23872	0.430426	0.485355	0.0294428	0.355198	-0.551538	-0.115794	0.735643	0.0955912	-0.53881	-0.329678	-0.403151	-0.190728	0.630298	0.688569	0.627887	0.721181	0.8237	0.254678	0.04454	0.735015	-0.0650904	0.462361	0.0525842	0.43471	0.0543592	0.651781	0.314167	0.807399	0.642348	0.229022	-0.204374	-0.316633	-0.538108	-0.042623	-0.154944	0.301024	0.468248	0.730341	0.270383
ADRBK2	-0.0181845	-0.136121	0.416434	0.0923759	0.161505	0.228135	-0.331496	0.374738	-0.371506	-0.450316	-0.272877	0.142508	-0.423843	0.429821	0.145407	0.344105	0.191175	0.135107	-0.1615	0.199105	0.0427682	-0.172439	-0.351965	-0.308831	0.215473	0.133294	0.187464	-0.482714	-0.0258519	-0.000586609	-0.434478	-0.312299	-0.00278608	-0.0547483	0.061253	0.227757	0.313084	-0.0836696	0.293488	-0.00826134	-0.527523	0.117081	-0.295217	0.223314	0.291663	0.0210997	0.32615	0.319354	-0.0882977
ADRM1	-0.0263406	0.336383	0.367234	-0.529334	-0.0307013	-0.228621	0.770869	-0.0965829	0.146559	0.146135	0.767253	-0.221428	0.19838	0.1396	-0.709677	-0.633728	0.539575	0.157786	-0.32761	-0.661077	-0.694917	-0.160464	0.580075	0.734935	0.221375	0.261564	0.515132	0.506664	0.00839262	0.766595	-0.152712	0.314367	0.100792	-0.0439631	0.630163	0.118432	0.275512	0.646205	0.29352	-0.21454	0.381767	-0.383618	-0.0525012	-0.344707	-0.133699	0.24816	0.381507	0.15159	0.203529
ADSL	-0.122185	-0.0670837	-0.139727	-0.0994581	0.0960555	-0.234991	0.183042	-0.31475	0.412319	0.403652	-0.208049	-0.0850555	0.43678	-0.0845946	-0.0992375	-0.165436	-0.185042	-0.0194234	0.225484	-0.0425422	0.00510163	0.182909	-0.0894186	-0.133535	-0.27747	-0.119429	-0.0695442	0.29952	-0.0323504	-0.22643	0.0610844	0.214111	-0.0108379	-0.0338051	0.0395109	0.0189007	-0.0844466	-0.153281	-0.146344	0.103517	-0.0517601	0.215103	-0.0196695	-0.294935	-0.302518	-0.024019	-0.0777768	-0.133663	-0.17488
ADSS	-0.247344	-0.418114	-0.502181	0.0133031	-0.203041	-0.0636062	-0.429553	-0.110144	-0.12592	0.123499	-0.365209	-0.26078	-0.0525062	-0.15335	0.476872	0.193937	-0.474154	-0.470229	0.337936	0.37443	0.300153	0.137881	-0.444688	-0.540045	-0.358436	-0.403061	-0.493198	-0.286434	-0.096124	-0.540346	0.118776	-0.287643	-0.102744	-0.190807	-0.0746072	-0.302406	-0.384824	-0.527829	-0.418886	-0.0158277	-0.0105689	0.280409	0.225548	0.137212	0.0999933	-0.496688	-0.318307	-0.453269	-0.160875
ADSSL1	-0.380616	-0.449591	-0.739892	-0.157383	0.0521952	-0.518795	-0.196689	-0.601787	0.183028	0.607504	-0.328726	-0.461119	0.344463	-0.550579	0.203847	-0.243034	-0.742564	-0.427732	0.36529	0.0679008	0.249608	0.120117	-0.366786	-0.481784	-0.72869	-0.597858	-0.659589	0.0557048	0.000390162	-0.641536	0.332071	-0.0760772	-0.0930106	-0.197115	0.127428	-0.461161	-0.556021	-0.621916	-0.569537	0.0142226	0.24219	0.266215	0.283799	-0.297426	-0.12873	-0.598574	-0.582714	-0.643189	-0.260786
ADTRP	-0.494766	-0.434711	0.208259	-0.166385	0.328399	-0.207339	0.00124745	0.0859516	-0.180527	-0.100309	0.291747	-0.326984	-0.281477	0.131074	-0.0298297	-0.151344	0.03372	0.374301	-0.145608	-0.184671	-0.133228	-0.469994	-0.246159	0.021515	-0.0959073	-0.403286	-0.132788	-0.117298	-0.0368549	0.201469	-0.575386	-0.465867	-0.0217102	-0.688833	0.361979	-0.564175	0.622708	-0.11537	0.0237641	-0.811224	0.366272	-0.26995	0.428884	-0.0064923	0.259296	0.240796	0.315676	-0.278872	0.0372768
AEBP1	-0.145416	-0.139743	0.0575079	0.0863482	-0.180749	-0.0223035	-0.160164	0.0706348	0.18863	-0.115358	-0.0640431	0.0398922	-0.132299	0.139082	0.0939401	0.127565	0.03108	-0.143967	0.584031	0.172812	0.109127	0.6222	-0.138529	-0.131495	-0.0785153	-0.0292672	-0.0047479	-0.153601	-0.0439766	-0.0592151	-0.127102	-0.137243	0.0120407	-0.0719312	0.0107271	0.0681117	0.00154338	-0.0972893	0.0072179	0.0625682	-0.0854456	0.254284	0.203949	0.00256531	0.0635097	0.0852267	0.0468846	-0.0263045	-0.104197
AEBP2	-0.0821754	-0.37778	0.019763	0.299739	-0.157198	0.539662	-0.582201	0.620915	-0.362473	-0.519153	-0.209026	-0.0495436	-0.593626	0.37744	0.681501	0.653052	-0.00673778	-0.0982583	0.220687	0.388493	0.314127	0.10394	-0.483213	-0.412985	0.242801	-0.141745	-0.18436	-0.620438	-0.0129647	-0.165808	-0.308551	-0.579441	-0.137533	-0.260355	-0.266728	-0.153348	0.0803336	-0.31404	-0.0480471	-0.187901	-0.180118	0.0964725	0.20168	0.774866	0.327011	-0.0310894	0.123348	-0.115452	-0.125478
AEN	0.281718	0.428707	0.410562	-0.205951	-0.0984113	0.107928	0.449159	0.119045	0.0472054	-0.0313513	0.28828	0.124891	0.137752	0.255385	-0.438421	-0.182868	0.515639	0.0896188	-0.345287	-0.287883	-0.414041	-0.112278	0.392681	0.430259	0.398974	0.467351	0.571383	0.278306	0.0590064	0.494726	-0.0663017	0.362705	0.0834288	0.238556	0.160394	0.420137	0.155303	0.529044	0.349622	0.110712	-0.121109	-0.233694	-0.369584	-0.11055	-0.1292	0.176404	0.311633	0.379488	0.120845
AES	-0.387204	-0.13178	-0.460297	-0.377519	-0.0229003	-0.684078	0.394309	-0.685028	0.467554	0.736069	0.233011	-0.424951	0.582546	-0.47385	-0.340744	-0.628384	-0.348152	-0.269737	0.237255	-0.344422	-0.151437	0.149189	0.183778	0.144465	-0.610143	-0.375374	-0.275287	0.526063	0.0371997	-0.0889857	0.271985	0.260268	-0.0126804	-0.181378	0.416539	-0.343517	-0.28431	-0.104895	-0.361066	-0.0815861	0.549412	0.0386753	0.310152	-0.606619	-0.265278	-0.279473	-0.278565	-0.495829	-0.0593835
AFAP1	0.319765	0.435463	0.0683519	-0.160688	-0.186397	0.0698295	0.213207	0.0399511	0.0697086	-0.106901	0.337712	0.152833	-0.0243636	-0.0062628	-0.243631	-0.0893081	0.304341	-0.00702432	-0.0268626	-0.133906	-0.285487	0.181186	0.442249	0.391554	0.236329	0.332612	0.272013	0.143259	-0.0755924	0.303269	0.254826	0.270174	0.0930317	0.351598	0.0591296	0.298166	-0.0318681	0.408289	0.00226791	0.231554	0.0791153	-0.0677755	-0.0631684	-0.0801521	0.140423	0.162622	0.0260265	0.204302	0.108726
AFAP1-AS1	0.14464	0.237292	0.184965	-0.131726	-0.0986421	6.91e-05	0.176333	0.0260612	0.0118548	-0.086123	0.208417	0.0129503	-0.0249682	0.0734568	-0.243064	-0.143645	0.262494	0.00429434	-0.142084	-0.151792	-0.231326	-0.0275238	0.226577	0.239474	0.172021	0.233544	0.25379	0.0797271	0.0161939	0.26139	0.0273949	0.14026	0.570339	0.140579	0.0874767	0.182085	0.0591593	0.282172	0.176285	0.0606066	-0.000230462	-0.161956	-0.128103	-0.089824	0.0304391	0.0860051	0.107497	0.188563	0.152439
AFAP1L1	-0.499291	-0.439905	-0.0408475	-0.150306	0.0157454	-0.271734	-0.0374943	-0.0557345	-0.0335022	0.0688007	0.211139	-0.389686	-0.129734	-0.00458764	0.0472765	-0.175133	-0.0982279	-0.0718771	0.126425	-0.0824832	-0.0221551	-0.117917	-0.238005	-0.0751609	-0.242516	-0.408358	-0.228299	-0.0865452	-0.0745102	0.0392142	-0.323031	-0.369887	-0.0086524	-0.555583	0.324377	-0.48919	0.171156	-0.201736	-0.0888064	-0.55256	0.371066	-0.0951257	0.436726	-0.0513244	0.156742	-0.099233	0.0741659	-0.38025	-0.0548506
AFAP1L2	-0.280838	-0.338712	-0.228254	-0.0200011	-0.114217	-0.186956	-0.267459	-0.130915	-0.0201333	0.0851472	-0.214954	-0.220673	-0.0520408	-0.0667606	0.206812	0.0189716	-0.276632	-0.32613	0.367435	0.186501	0.177274	0.216223	-0.345732	-0.367004	-0.313128	-0.285059	-0.280574	-0.210209	0.0464005	-0.30437	-0.0191973	-0.232727	0.0338389	-0.197872	0.0622459	-0.188968	-0.170828	-0.354161	-0.221645	-0.0633236	-0.0101234	0.14596	0.190385	-0.0389805	0.0691944	-0.3103	-0.162395	-0.294427	-0.15748
AFF1	0.557699	0.401286	0.332595	0.242155	-0.386837	0.588176	-0.251038	0.562317	-0.380513	-0.594215	-0.0722688	0.432344	-0.427637	0.456489	0.109296	0.478918	0.454385	-0.211775	-0.190103	0.126432	0.0207377	0.079566	0.0998713	0.0271387	0.609595	0.591714	0.43324	-0.389756	-0.0373059	0.205037	0.0550416	0.0468415	0.0404734	0.508972	-0.308065	0.607692	-0.0365764	0.306312	0.284702	0.454383	-0.526497	0.0512636	-0.437618	0.434272	0.366703	-0.0737606	0.267674	0.563019	0.0971187
AFF2	0.570532	0.521791	0.169433	0.119537	-0.34094	0.28692	0.0212885	0.0705417	0.125109	-0.125691	-0.214821	0.392001	0.113848	0.0405476	-0.113546	0.15433	0.226157	-0.27595	0.0582286	0.0710469	-0.018698	0.431966	0.287204	0.0940026	0.308302	0.596409	0.383297	0.0416495	0.063468	0.028137	0.360876	0.432813	0.100551	0.704764	-0.339945	0.712378	-0.343183	0.297311	0.281126	0.788737	-0.489939	0.214232	-0.512252	0.0132048	-0.157171	-0.106972	-0.111901	0.579413	0.107487
AFF3	-0.0586962	-0.0797714	0.405418	0.0343734	0.177725	0.118542	-0.105355	0.264823	-0.155498	-0.330206	0.0315466	0.085622	-0.319993	0.240179	0.00206722	0.119951	0.200975	0.307721	-0.102902	0.00857381	-0.0732652	-0.170468	-0.113565	0.00657173	0.188472	0.0462703	0.14151	-0.213418	-0.0820298	0.175604	-0.371072	-0.242438	0.0403431	-0.147979	0.0272806	0.022665	0.50459	0.0522112	0.239257	-0.210161	-0.123697	-0.0432604	0.00791129	0.122708	0.201246	0.307015	0.283811	0.23048	-0.0120926
AFF4	0.674087	0.557234	0.546737	0.112925	-0.373812	0.729009	-0.0720713	0.702616	-0.424752	-0.694627	0.107674	0.418308	-0.45957	0.536126	0.00816671	0.433354	0.687334	-0.036011	-0.40864	0.0781739	-0.218776	-0.0880891	0.270427	0.259391	0.861296	0.755088	0.639213	-0.296059	0.0311696	0.463763	-0.0338536	0.115715	0.109644	0.518898	-0.275278	0.660082	0.136153	0.550352	0.468633	0.333646	-0.501476	-0.169984	-0.518857	0.514622	0.336338	0.143876	0.368771	0.705391	0.235636
AFG3L1P	0.136288	0.110819	0.364869	0.712713	-0.131191	0.386536	-0.143934	0.469879	-0.313611	-0.491901	0.0911475	0.623118	-0.353813	0.317603	0.101533	0.417255	0.310187	0.151136	-0.108639	0.173421	0.429632	-0.0352519	0.0436481	0.12474	0.371269	0.241507	0.249461	-0.263717	0.0433977	0.24296	-0.257873	-0.167546	-0.0232806	0.0162331	-0.326197	0.176008	0.277156	0.201605	0.293299	-0.0592096	-0.169666	-0.119213	-0.0557198	0.343149	0.0559195	0.290318	0.288281	0.334018	0.173405
AFG3L2	0.00269758	0.237194	-0.0443498	-0.405866	0.113369	-0.15075	0.60594	-0.112247	0.332035	0.214925	0.729722	-0.302157	0.208302	-0.169394	-0.385916	-0.486989	0.259905	0.3229	-0.106922	-0.509391	-0.488757	0.00130025	0.53088	0.653051	0.117529	0.0453742	0.106764	0.532041	-0.0161876	0.482534	0.12389	0.221677	0.0433452	-0.04041	0.329859	-0.165301	-0.0193721	0.422985	-0.0625114	-0.214706	0.67604	-0.372461	0.287187	-0.163884	-0.0106595	0.389639	-0.00622747	-0.151551	0.147819
AFMID	-0.150501	-0.114358	-0.0635522	0.0800932	0.199631	-0.243646	-0.000951811	-0.242627	0.214355	0.170315	-0.0468275	0.0661787	0.124061	-0.249423	-0.079525	-0.106696	-0.209549	0.170635	-0.0284839	-0.0790763	0.119962	-0.16969	-0.0375529	-0.0378056	-0.259599	-0.203995	-0.172915	0.104023	-0.00683725	-0.124499	-0.0401911	-0.0089217	0.0163446	-0.162784	0.0275381	-0.23507	0.136359	-0.132067	-0.0768531	-0.204057	0.125942	-0.0624477	0.113525	-0.232053	-0.0418574	0.0986854	-0.140123	-0.113762	0.0703864
AFTPH	0.31078	0.0334084	0.0625903	0.0799088	-0.431398	0.543902	-0.373078	0.459886	-0.402682	-0.410558	-0.174961	-0.005471	-0.402045	0.297576	0.389943	0.435616	0.144336	-0.435913	-0.119242	0.163911	0.056205	-0.053478	-0.192533	-0.214716	0.407294	0.210009	0.0898069	-0.446456	-0.0331999	-0.034269	0.0283737	-0.179101	-0.014722	0.165701	-0.251682	0.188294	-0.212597	-0.0230071	0.127285	0.152832	-0.326834	-0.000997476	-0.207358	0.598475	0.156711	-0.401624	0.0407553	0.160155	0.07487
AGA	-0.344404	-0.294095	-0.236918	-0.234317	0.141952	-0.176356	0.125484	-0.0982604	0.0785799	0.205781	0.289492	-0.463173	0.0470823	-0.106212	0.0713099	-0.216308	-0.141796	0.121508	0.0469727	-0.159873	-0.115285	-0.163792	-0.054677	0.0807471	-0.187183	-0.400034	-0.290977	0.150572	-0.0472704	0.0296921	-0.0832369	-0.192246	-0.0358399	-0.444612	0.199019	-0.541779	0.0773984	-0.130705	-0.271593	-0.510732	0.562289	-0.25111	0.497073	0.0182933	0.0411788	0.0293417	-0.0168916	-0.490817	-0.00367812
AGAP1	0.0919778	0.152122	0.154206	-0.308189	-0.0279048	-0.130898	0.212391	-0.0396896	-0.0208066	0.0125587	0.309315	-0.184674	-0.0156309	-0.0383058	-0.350521	-0.291862	0.204193	-0.0235533	-0.243399	-0.522504	-0.346913	-0.15993	0.174548	0.25837	0.124601	0.152108	0.195544	0.098794	0.0512381	0.293561	-0.0537876	0.104155	0.0217443	0.0694375	0.287032	0.0533298	0.00845696	0.236431	0.139029	-0.0356338	0.114849	-0.13094	-0.124319	-0.149902	0.294344	-0.0567072	0.0453682	0.133019	0.105048
AGAP1-IT1	0.437797	0.412225	0.0777835	0.112765	-0.232469	0.177892	0.103682	-0.0155088	0.0379394	0.0278666	-0.163082	0.321113	0.217802	-0.00669829	-0.144111	0.0463614	0.123314	-0.206059	-0.195435	-0.00399832	0.000749112	0.0138208	0.241415	0.106676	0.204648	0.404967	0.275262	0.136337	0.015748	0.0223697	0.305314	0.412569	0.0640286	0.485766	-0.284721	0.440373	-0.206398	0.231582	0.143093	0.464106	-0.328405	0.0432376	-0.452157	-0.0417327	-0.20373	-0.156455	-0.0512372	0.370145	0.105949
AGAP11	-0.0125523	-0.155895	-0.408795	0.62414	-0.0597716	0.0901422	-0.424778	-0.0220475	0.043937	-0.0344997	-0.313596	0.317448	-0.0646016	-0.261074	0.455732	0.368506	-0.384944	-0.130115	0.456246	0.47617	0.704774	0.409163	-0.181311	-0.319356	-0.223781	-0.191813	-0.397723	-0.21101	-0.0253917	-0.452	0.292438	-0.166992	-0.104791	0.0606036	-0.46928	-0.13141	-0.405203	-0.349439	-0.293951	0.168741	0.00444909	0.230031	0.262683	0.181657	-0.0393713	-0.0893095	-0.426741	-0.201599	-0.0364404
AGAP2	-0.0860672	-0.00719179	0.785735	0.0679615	0.0420902	0.178868	0.0217989	0.456284	-0.34521	-0.499609	0.195627	0.229401	-0.426343	0.571309	-0.183297	0.123843	0.50553	0.301402	-0.357198	-0.0538691	-0.190538	-0.393698	-0.0432692	0.16639	0.376158	0.195968	0.452485	-0.252294	-0.0111677	0.481514	-0.669692	-0.237957	0.0430606	-0.240723	0.157231	0.154794	0.895004	0.277151	0.587478	-0.34325	-0.235918	-0.165548	-0.152865	0.12126	0.205291	0.361062	0.713173	0.449892	0.102221
AGAP2-AS1	0.443701	0.532951	0.00555405	-0.149767	-0.289407	0.00123964	0.287569	-0.215684	0.337953	0.181953	-0.0119386	0.223616	0.356729	-0.125441	-0.311311	-0.161433	0.142669	-0.218085	0.0852171	-0.106081	-0.231273	0.390615	0.447428	0.271809	0.101523	0.433362	0.312269	0.343298	0.0208978	0.0812404	0.454978	0.584504	0.0429692	0.580948	-0.0942214	0.517333	-0.278195	0.33952	0.0703491	0.556531	-0.185793	0.0970999	-0.341757	-0.268185	-0.291364	0.000208303	-0.138241	0.296869	0.0208143
AGAP3	0.292159	0.386907	0.0180227	0.266423	-0.418772	0.0449463	0.0582882	-0.08972	0.0350247	-0.0132121	-0.0332203	0.526221	0.135913	-0.0844231	-0.162082	0.0810722	0.123735	-0.34802	0.166394	0.0742933	0.168361	0.443911	0.323118	0.153048	0.0621369	0.375773	0.26516	0.0634012	0.0938022	0.0390695	0.293619	0.333476	-0.0450535	0.469404	-0.157238	0.482598	-0.33176	0.260052	0.10272	0.505042	-0.23828	0.168767	-0.278721	-0.153036	-0.17718	-0.081823	-0.144629	0.296276	0.0928577
AGAP4	-0.00303898	-0.19727	-0.032307	0.819901	-0.0012909	0.219255	-0.505321	0.188939	-0.265492	-0.249326	-0.450767	0.534165	-0.219035	-0.00990468	0.415466	0.52683	-0.25096	-0.0367441	0.103951	0.444583	0.773956	0.0152994	-0.351046	-0.4072	-0.0567871	-0.0875551	-0.199924	-0.409095	0.021971	-0.360163	-0.0694843	-0.27	-0.110152	-0.00872783	-0.506275	-0.00986187	-0.0240828	-0.32917	0.00579421	0.0907362	-0.327916	0.186914	-0.0457476	0.279878	-0.0214353	-0.0625727	-0.129194	0.0983149	-0.0178046
AGAP5	0.101817	-0.137616	0.0155408	0.818967	-0.0649314	0.359157	-0.578387	0.308977	-0.293267	-0.361386	-0.538898	0.596396	-0.284164	0.132411	0.493918	0.668051	-0.166936	-0.0641142	0.119868	0.609028	0.761128	0.0805309	-0.359814	-0.459356	0.0465949	0.0177385	-0.125258	-0.490681	0.0264169	-0.370773	-0.0663204	-0.254254	-0.131452	0.073899	-0.570708	0.126826	-0.0299897	-0.302175	0.0205787	0.172411	-0.489113	0.210949	-0.120517	0.373167	0.0270485	-0.058257	-0.059178	0.164917	-0.0615543
AGAP6	0.156115	-0.0616629	0.07919	0.92514	-0.0253648	0.347791	-0.48193	0.271835	-0.290182	-0.329916	-0.492353	0.692123	-0.214326	0.0836599	0.372046	0.592582	-0.137082	-0.00936017	0.0117351	0.430907	0.802579	0.00736767	-0.285816	-0.358641	0.0917949	0.0855359	-0.0503388	-0.40641	0.0944705	-0.296784	-0.0672389	-0.178691	-0.111788	0.120955	-0.605338	0.163399	-0.0231639	-0.222067	0.115718	0.193848	-0.477269	0.157323	-0.20705	0.332779	-0.108249	-0.0340562	-0.0652845	0.257511	0.0185105
AGAP7P	0.0892542	0.0170599	0.169577	0.307321	-0.0419995	0.157476	-0.148182	0.109292	-0.0802963	-0.135013	-0.175766	0.22395	-0.072191	0.0322907	0.0945936	0.185702	-0.00141679	-0.0202323	0.019381	0.0855591	0.240846	0.0688758	-0.0615485	-0.0918586	0.0912396	0.10757	0.0613797	-0.128369	0.0896492	-0.0652246	-0.0275853	-0.0409649	-0.0180253	0.0919033	-0.247782	0.131012	-0.054385	-0.0230327	0.320802	0.118744	-0.199053	0.0968025	-0.123368	0.123475	-0.0794066	0.00346341	-0.035869	0.249356	0.171146
AGAP9	0.110208	-0.0606364	-0.0216147	0.669104	-0.0463565	0.22829	-0.379977	0.170169	-0.235608	-0.21336	-0.36137	0.482745	-0.156124	0.012769	0.300798	0.433321	-0.15173	-0.0595189	0.036944	0.342434	0.605829	0.0394409	-0.216395	-0.289605	0.0205694	0.0263899	-0.0913614	-0.308762	-0.00439319	-0.259968	0.0052374	-0.13393	-0.117456	0.103938	-0.430343	0.100074	-0.0862855	-0.198879	0.0249354	0.183688	-0.316571	0.145312	-0.127163	0.232734	-0.043928	-0.0737268	-0.0994949	0.142723	-0.0399275
AGBL2	-0.461257	-0.68464	-0.454703	0.215937	0.453182	-0.31419	-0.536741	-0.26928	-0.120873	0.217059	-0.554696	-0.246515	-0.0493905	-0.309298	0.42209	0.0997224	-0.730517	-0.0227924	0.229293	0.179763	0.551414	-0.143143	-0.726527	-0.739523	-0.598438	-0.663914	-0.688559	-0.348774	-0.0195037	-0.699631	-0.100756	-0.478514	-0.183819	-0.408652	-0.0248601	-0.536555	-0.160007	-0.806548	-0.394956	-0.203871	-0.0256238	0.272259	0.244312	-0.0187823	0.0599159	-0.392649	-0.361907	-0.481968	-0.276216
AGBL3	-0.425281	-0.584875	-0.485522	0.0598197	0.160857	-0.288264	-0.377955	-0.27375	-0.0769731	0.284417	-0.390632	-0.362422	0.0451979	-0.278044	0.367421	0.00917999	-0.624734	-0.237002	0.214997	0.152989	0.382104	-0.108381	-0.57138	-0.586649	-0.534555	-0.595508	-0.610747	-0.214113	-0.00985394	-0.579251	-0.0007727	-0.35374	-0.110862	-0.377754	-0.0113474	-0.506793	-0.249158	-0.664978	-0.398219	-0.200489	0.100577	0.190305	0.27023	-0.0156479	0.0511263	-0.478553	-0.333553	-0.522128	-0.249142
AGBL4	-0.39079	-0.544424	-0.536932	-0.0281407	0.145075	-0.419554	-0.405435	-0.435841	0.0543353	0.384172	-0.519809	-0.354507	0.138227	-0.377071	0.287887	-0.0510087	-0.700617	-0.347868	0.348991	0.165329	0.355206	0.065336	-0.57754	-0.672914	-0.655059	-0.560108	-0.608766	-0.190402	-0.0830921	-0.694149	0.105272	-0.249369	-0.091294	-0.248975	0.0632019	-0.399108	-0.383602	-0.710734	-0.419473	-0.012389	-0.0287697	0.353806	0.176553	-0.203019	0.0109853	-0.570248	-0.449477	-0.485361	-0.249248
AGBL5	-0.531117	-0.529934	-0.575775	-0.270355	0.563603	-0.639995	-0.0410671	-0.618266	0.241571	0.603886	-0.159407	-0.562478	0.312493	-0.563078	0.0430652	-0.41505	-0.69312	0.125525	0.198198	-0.205506	0.0933513	-0.11975	-0.345032	-0.335595	-0.731548	-0.697377	-0.666232	0.15643	-0.0252719	-0.48118	0.0724104	-0.184701	-0.116408	-0.403593	0.314773	-0.642706	-0.203978	-0.579839	-0.506146	-0.270676	0.418669	0.120825	0.378947	-0.390573	-0.0715996	-0.222512	-0.442304	-0.639597	-0.261295
AGER	0.0108483	-0.119039	0.340015	0.779427	0.0103223	0.306984	-0.406315	0.369826	-0.343836	-0.452287	-0.28496	0.586543	-0.369421	0.224238	0.268184	0.505084	0.0341213	0.131616	-0.037804	0.330216	0.597452	-0.0758018	-0.257464	-0.224891	0.162862	0.0707342	0.06538	-0.43222	0.0493041	-0.0662934	-0.323295	-0.309108	-0.045934	-0.0710213	-0.427494	0.0886191	0.285911	-0.108642	0.346366	-0.0458855	-0.365185	0.0556517	-0.104227	0.319785	0.00282316	0.166229	0.159344	0.321551	0.110766
AGFG1	0.353925	0.264502	0.747059	0.113963	-0.34019	0.677026	-0.0428477	0.789593	-0.379926	-0.692188	0.142381	0.271143	-0.506964	0.771785	0.0220882	0.404954	0.749556	-0.0191222	-0.302126	0.00998028	-0.200976	-0.0891696	0.0573238	0.195652	0.82062	0.58844	0.67359	-0.342239	0.0607728	0.546202	-0.442499	-0.101193	-0.0241735	0.126393	-0.10584	0.501331	0.368428	0.459132	0.621043	-0.00794613	-0.459361	-0.189549	-0.375072	0.560237	0.173947	0.155452	0.619484	0.601657	0.203127
AGFG2	0.150381	0.43896	0.33558	-0.223228	-0.16278	0.0316351	0.578953	0.109543	-0.015282	-0.0922596	0.776224	0.0707894	0.0037323	0.104651	-0.486003	-0.341271	0.558818	0.201063	-0.352046	-0.40701	-0.482473	-0.171353	0.662789	0.795796	0.375112	0.320432	0.447782	0.366025	-0.0514833	0.745664	-0.0217351	0.254	0.0981881	0.0675392	0.271383	0.104802	0.299629	0.684812	0.258686	-0.187997	0.415353	-0.436394	0.0522043	-0.0958769	0.00606192	0.377217	0.319432	0.205768	0.273866
AGGF1	-0.159145	-0.385323	-0.0300644	-0.021626	0.0982839	0.388969	-0.432256	0.507412	-0.392954	-0.449675	-0.00252266	-0.291385	-0.582306	0.252254	0.59374	0.427144	-0.0175341	0.179906	0.000697933	0.325822	0.0275952	-0.196567	-0.385431	-0.26197	0.186848	-0.265254	-0.277031	-0.496453	-0.0697097	-0.0689126	-0.318764	-0.597006	-0.021879	-0.386264	-0.0565042	-0.375759	0.223971	-0.262962	-0.165996	-0.424575	0.0890215	-0.106643	0.330569	0.65616	0.445352	0.119321	0.109315	-0.24882	-0.117826
AGK	-0.482557	-0.39999	0.0659815	-0.185228	0.335344	-0.143611	0.0577303	0.139048	-0.0846422	-0.0517987	0.286042	-0.381261	-0.200856	0.269257	0.0586207	-0.0983638	0.0301361	0.361119	0.0393582	-0.115507	-0.134207	-0.192022	-0.232688	-0.010106	-0.0971909	-0.386185	-0.142585	-0.0638985	0.00412191	0.150861	-0.440412	-0.388372	-0.0521322	-0.579827	0.3724	-0.444594	0.407573	-0.1381	-0.0899894	-0.562732	0.353529	-0.0731302	0.411017	0.08336	0.217948	0.234062	0.378638	-0.34891	-0.0957607
AGL	-0.20492	-0.414692	-0.469085	0.0668829	0.00955196	0.0625293	-0.486533	0.0477408	-0.149848	-0.0229818	-0.242085	-0.273668	-0.223598	-0.215269	0.570797	0.291144	-0.434781	-0.146622	0.364818	0.299253	0.301632	0.167108	-0.401999	-0.445461	-0.237077	-0.414892	-0.562293	-0.331564	-0.131877	-0.47284	0.0914862	-0.414055	-0.19311	-0.211843	-0.16924	-0.394198	-0.283122	-0.50233	-0.420855	-0.128438	0.13921	0.181882	0.395107	0.318884	0.406646	-0.19051	-0.382399	-0.431286	-0.131728
AGMAT	-0.149993	-0.0388053	0.147245	-0.176569	0.198915	-0.10041	0.263947	0.0110099	0.0381479	0.0331033	0.340282	-0.161264	0.0112685	0.0605256	-0.190379	-0.216758	0.137337	0.337896	-0.187568	-0.268769	-0.241131	-0.305601	0.104299	0.270931	0.0366907	-0.115429	0.0391423	0.190791	0.0292123	0.276032	-0.214294	-0.0434464	0.0127618	-0.280802	0.185626	-0.236027	0.442606	0.13819	-0.00778715	-0.430782	0.333109	-0.328273	0.223606	-0.0709604	0.0507267	0.315534	0.244025	-0.101618	-0.037904
AGO1	-0.492245	-0.333139	-0.195672	-0.453086	0.097548	-0.433772	0.0810586	-0.167079	-0.0435664	0.130416	0.505699	-0.551645	-0.154787	-0.198979	-0.0914156	-0.380061	-0.0935172	0.0395207	0.133823	-0.237718	-0.287211	-0.0708639	-0.0301869	0.124831	-0.296991	-0.444477	-0.304801	0.00997729	-0.137539	0.141053	-0.135126	-0.319675	-0.00677701	-0.454325	0.581021	-0.543894	0.103584	-0.0926452	-0.268519	-0.485536	0.652362	-0.137032	0.566815	-0.194632	0.486825	0.0245564	-0.0410266	-0.465779	-0.0901217
AGO2	0.247145	0.326896	0.678375	-0.0923908	0.102531	0.266465	0.201831	0.444659	-0.239735	-0.452285	0.339252	0.171532	-0.308204	0.426548	-0.320265	0.023163	0.662928	0.374864	-0.408077	-0.254035	-0.367467	-0.198611	0.252074	0.373421	0.590595	0.5115	0.596342	-0.0714158	0.044402	0.59973	-0.350579	0.0217472	0.0487146	0.146745	0.165694	0.389744	0.361172	0.528362	0.588101	-0.0274315	-0.203575	-0.191953	-0.313289	0.105806	0.393325	0.369017	0.461233	0.581422	0.237667
AGO3	0.366926	0.258614	0.541683	0.47782	-0.286822	0.574709	-0.2722	0.640715	-0.371663	-0.675501	-0.134805	0.603756	-0.45839	0.553316	0.150608	0.574381	0.48799	-0.0300734	-0.136084	0.387152	0.206612	0.0557653	-0.00112383	-0.0211454	0.572771	0.519877	0.459305	-0.43272	0.0409959	0.224626	-0.229325	-0.0854766	0.000340366	0.274303	-0.351696	0.535291	0.214028	0.268901	0.46431	0.225367	-0.593497	0.0451228	-0.359681	0.412537	0.283737	0.114357	0.389403	0.607837	0.153737
AGO4	0.34909	0.190921	0.215136	0.482122	-0.0878547	0.473069	-0.275489	0.39942	-0.323867	-0.420322	-0.132566	0.463521	-0.305868	0.0865026	0.251347	0.439787	0.112429	0.0822471	-0.208633	0.189658	0.286075	-0.090287	0.0191049	-0.0112393	0.369806	0.270779	0.110407	-0.291198	-0.0203391	0.0157315	0.065495	-0.0662884	-0.0272212	0.2905	-0.485294	0.234838	0.0179006	0.0879548	0.294153	0.234366	-0.272079	-0.0177181	-0.242137	0.426027	0.136494	0.125538	-0.0170918	0.417381	0.127235
AGPAT1	0.02645	0.138083	-0.399281	-0.348328	0.0830879	-0.52164	0.243781	-0.695847	0.455371	0.588792	-0.0737106	-0.171514	0.537334	-0.540947	-0.337406	-0.471225	-0.324418	-0.18269	0.161488	-0.275135	-0.154796	0.21764	0.20762	0.0349624	-0.465311	-0.0691309	-0.163092	0.413876	0.0170659	-0.237868	0.482976	0.429229	0.0641908	0.271544	0.252874	0.0436759	-0.451421	-0.0618274	-0.270043	0.347165	0.127692	0.192403	-0.071372	-0.616571	-0.251996	-0.256841	-0.451485	-0.154918	-0.125874
AGPAT2	-0.485223	-0.182716	-0.0807106	-0.413359	0.04297	-0.543042	0.454298	-0.354429	0.221679	0.407146	0.51971	-0.433031	0.26044	-0.141326	-0.39468	-0.594743	0.0146954	-0.0348604	0.00713211	-0.39425	-0.301958	-0.123502	0.166998	0.314904	-0.310332	-0.295994	-0.0416306	0.373682	0.0126994	0.272579	-0.186456	0.00524209	-0.0626473	-0.452707	0.602576	-0.412573	0.0776213	0.108527	-0.101856	-0.514099	0.604223	-0.234421	0.382084	-0.447695	-0.0480706	-0.0735608	0.0899351	-0.393563	0.0791729
AGPAT3	-0.139965	-0.0343369	-0.0790138	-0.46704	-0.0736116	-0.413299	0.146045	-0.336974	-0.0516389	0.288734	0.044177	-0.281399	0.166432	-0.0612534	-0.316592	-0.383177	-0.0653645	-0.331677	-0.106293	-0.279535	-0.301278	-0.151337	-0.0267266	-0.0229416	-0.247066	-0.0865124	0.0304006	0.0850898	0.0254307	-0.000167017	0.00791999	0.121449	0.0133643	-0.0268477	0.486848	-0.00366302	-0.0868967	-0.0166932	-0.100495	0.00801925	0.00221433	0.0541131	-0.135136	-0.411617	0.0729506	-0.411464	0.0233416	-0.117228	-0.0776068
AGPAT4	-0.281101	-0.414793	-0.194828	0.000315187	0.18106	-0.265362	-0.315303	-0.20372	-0.169348	0.151709	-0.387386	-0.211608	-0.0262556	-0.127695	0.137478	-0.0239775	-0.403121	-0.195825	-0.0431491	0.0302748	0.227589	-0.280382	-0.50289	-0.507994	-0.365422	-0.359959	-0.316989	-0.26158	-0.0616736	-0.392902	-0.146735	-0.263663	-0.0689355	-0.262757	0.12966	-0.277948	-0.0719306	-0.473369	-0.178728	-0.160459	-0.161535	0.0491331	-0.0380266	-0.106121	0.0623358	-0.439736	-0.158187	-0.245096	-0.126199
AGPAT4-IT1	-0.0935323	-0.200847	-0.00384274	0.452281	0.0632708	-0.0243527	-0.317489	-0.0219032	-0.172513	-0.022823	-0.43696	0.262927	-0.0268003	-0.00472488	0.150202	0.233562	-0.229813	-0.126092	-0.0388042	0.236077	0.506157	-0.135177	-0.330634	-0.385835	-0.163535	-0.0905569	-0.106667	-0.251279	0.0126758	-0.308753	-0.132016	-0.142009	-0.0389438	-0.0605066	-0.202374	-0.0011775	-0.0361645	-0.287417	0.0446383	0.0272642	-0.347981	0.123551	-0.172494	-0.00636425	-0.0685926	-0.251411	-0.0593559	0.0596418	0.04623
AGPAT5	-0.528642	-0.726525	-0.323288	-0.0278877	0.388726	-0.182363	-0.468406	-0.0999619	-0.19436	0.130003	-0.47336	-0.398917	-0.120538	-0.0975952	0.48613	0.151654	-0.562056	0.0258232	0.172777	0.28609	0.297055	-0.199965	-0.737847	-0.698936	-0.457084	-0.631561	-0.580189	-0.365782	-0.0375586	-0.581307	-0.302595	-0.545569	-0.212221	-0.543171	0.118193	-0.546884	-0.0308317	-0.724806	-0.334632	-0.377713	-0.0413256	0.181827	0.238682	0.112581	0.132335	-0.277792	-0.186807	-0.508683	-0.289135
AGPS	0.650028	0.372846	-0.204328	0.0803944	-0.165243	0.475217	-0.229837	0.119526	-0.143943	-0.104545	-0.47276	0.230219	0.0420339	-0.0472688	0.292888	0.369154	-0.0896547	-0.214154	-0.167639	0.252008	0.0728409	0.0263616	0.0224815	-0.214311	0.266926	0.355658	0.0404702	-0.122196	0.0100204	-0.313993	0.52326	0.294509	0.00278898	0.644398	-0.48218	0.456733	-0.458175	-0.0148574	-0.112712	0.650731	-0.511576	0.0912325	-0.525388	0.333958	-0.0947139	-0.236631	-0.309304	0.256458	-0.109517
AGR2	0.798494	0.71297	-0.0441593	-0.0713759	-0.239426	0.24592	0.255775	-0.102054	0.129827	0.0919126	-0.101164	0.291999	0.33002	-0.112673	-0.231981	-0.0606817	0.167091	-0.169109	-0.365816	-0.108639	-0.205734	-0.0552997	0.47223	0.265196	0.322157	0.56602	0.349747	0.311913	0.115759	0.0720464	0.628528	0.688063	0.200214	0.757314	-0.307198	0.556306	-0.371992	0.393038	0.0582731	0.621479	-0.295192	-0.173128	-0.580578	-0.0592519	-0.335003	-0.131086	-0.188884	0.380101	0.155407
AGR3	0.0344457	-0.187323	-0.341205	0.1163	0.125493	-0.112432	-0.314303	-0.29086	0.032306	0.292668	-0.698939	-0.0353183	0.262579	-0.243836	0.227367	0.102671	-0.511539	-0.2836	0.0503595	0.188181	0.341553	-0.0361446	-0.417332	-0.581661	-0.334545	-0.157557	-0.30404	-0.115138	0.151644	-0.625506	0.203299	0.0553831	-0.063604	0.138983	-0.225989	0.0134961	-0.416669	-0.483743	-0.204474	0.332019	-0.407733	0.348503	-0.289144	-0.0900033	-0.204339	-0.535027	-0.377854	-0.0911762	-0.197995
AGRN	-0.204546	0.120199	0.322601	-0.235221	0.101086	-0.230067	0.452043	0.027753	0.0396523	-0.0285771	0.685172	-0.0223928	-0.0423672	0.177722	-0.489375	-0.341303	0.413746	0.351433	-0.103476	-0.446618	-0.382268	-0.0642324	0.37722	0.565962	0.0967569	0.06211	0.302859	0.253988	0.00425523	0.587553	-0.309174	0.0321041	-0.025561	-0.217865	0.492177	-0.0693748	0.428225	0.435464	0.16027	-0.370459	0.414609	-0.22058	0.215706	-0.264694	0.20336	0.459292	0.429972	0.0149943	0.208652
AGT	-0.322077	-0.228285	-0.120344	-0.197161	0.230945	-0.277431	0.136741	-0.185179	0.113328	0.204567	0.205958	-0.331887	0.0780356	-0.166775	-0.0749994	-0.272194	-0.120911	0.184076	0.121778	-0.201044	-0.0992912	-0.00303464	-0.0368202	0.0599328	-0.22186	-0.287624	-0.188983	0.148549	-0.0337294	0.0267791	-0.0929419	-0.124721	-0.0489832	-0.316776	0.237476	-0.353298	0.0442537	-0.0951035	-0.123302	-0.32771	0.393956	-0.11514	0.333177	-0.153949	0.00982599	0.101572	-0.0663307	-0.303483	-0.0701329
AGTPBP1	0.0557671	-0.186772	-0.0259677	0.112148	0.0285377	0.153049	-0.369213	0.0897547	-0.309588	-0.100803	-0.336321	-0.0802075	-0.189295	-0.0806168	0.291722	0.186427	-0.232888	-0.149608	-0.18685	0.00338592	0.194341	-0.306856	-0.362308	-0.355246	0.0247883	-0.095507	-0.180793	-0.322964	-0.0777808	-0.281081	-0.00534195	-0.230148	-0.127692	-0.0011955	-0.219776	-0.0940632	-0.143238	-0.290103	0.127963	0.00866695	-0.199907	-0.0229516	-0.154362	0.269664	0.117091	-0.309743	-0.208874	0.0719058	0.0281431
AGTRAP	-0.628804	-0.509245	-0.13683	-0.217751	0.333926	-0.574507	0.0818362	-0.385849	0.0586428	0.439861	-0.0752929	-0.38141	0.249311	-0.0568963	-0.130229	-0.325617	-0.330223	0.0135903	0.114958	-0.178814	0.0298698	-0.182461	-0.364821	-0.259619	-0.559275	-0.531819	-0.271631	0.0969471	0.0816144	-0.203406	-0.324793	-0.171539	-0.146154	-0.548413	0.478187	-0.427197	0.135035	-0.377208	-0.165944	-0.395616	0.178253	0.153268	0.221506	-0.408012	-0.07622	-0.236512	0.0962942	-0.443319	-0.197083
AHCTF1	-0.258422	-0.434053	-0.0472261	0.00257633	0.284621	0.0755802	-0.439801	0.234493	-0.300826	-0.278698	-0.129651	-0.259326	-0.44799	0.048725	0.406738	0.263582	-0.15336	0.178792	0.140305	0.232354	0.143379	-0.0548448	-0.452867	-0.38962	-0.0555218	-0.29691	-0.315983	-0.459779	-0.032465	-0.20517	-0.278888	-0.552907	-0.0658335	-0.327869	0.0879226	-0.313912	0.0375011	-0.362448	-0.0631263	-0.28516	0.00259678	0.0946869	0.260154	0.297076	0.52965	-0.00427434	-0.0722432	-0.190638	-0.0799426
AHCTF1P1	-0.210934	-0.308662	0.0557656	-0.151331	0.200827	0.0259486	-0.316206	0.220959	-0.271409	-0.280568	-0.00475666	-0.260317	-0.425169	0.105776	0.238149	0.150757	-0.00196538	0.151137	0.087188	0.161271	-0.0494643	-0.0481258	-0.317535	-0.247808	0.0127254	-0.176882	-0.165853	-0.386181	-0.0910171	-0.0538323	-0.279983	-0.451141	-0.0568785	-0.258143	0.191063	-0.20038	0.0973505	-0.199682	0.015845	-0.25687	0.00987981	0.0873643	0.210896	0.172662	0.596972	0.0247705	0.0288351	-0.10034	-0.0564902
AHCY	-0.0905369	0.111416	-0.255474	-0.372225	0.106934	-0.441629	0.455233	-0.543321	0.778635	0.573431	0.150695	-0.242686	0.584401	-0.419207	-0.344258	-0.484955	-0.154793	0.10787	0.344621	-0.272313	-0.270698	0.389888	0.295142	0.230737	-0.350342	-0.0958373	-0.0943331	0.617045	-0.02806	-0.0459323	0.288647	0.40556	0.091665	0.0479925	0.193627	-0.0829342	-0.186422	0.0607353	-0.229143	0.0618906	0.352161	0.0566478	0.198309	-0.536027	-0.243411	0.230433	-0.305219	-0.228123	-0.0939291
AHCYL1	0.140666	0.0992383	-0.0321337	-0.205185	0.152902	0.0905386	0.023052	0.0535635	0.0640102	-0.0665685	0.0963914	-0.180163	-0.0783046	-0.0332224	-0.0134958	-0.0550439	0.0762819	0.142665	-0.0827998	-0.211349	-0.201822	-0.0188799	0.0795799	0.0861213	0.150619	0.102963	0.00350655	0.00790746	-0.119096	0.0607243	0.0757464	0.00133354	0.0720393	0.121344	0.0563791	0.0183221	-0.104256	0.0774485	-0.0535965	0.0573695	0.0682177	-0.0455233	-0.00695658	0.0874387	0.200273	0.0324756	-0.0691995	0.0526921	0.0449041
AHCYL2	0.451006	0.412677	0.457343	-0.0852759	-0.220105	0.350761	0.122554	0.349312	-0.376843	-0.373147	0.206225	0.205745	-0.250775	0.329577	-0.218106	0.0334832	0.491439	-0.00938155	-0.658997	-0.250396	-0.337474	-0.520511	0.245583	0.32487	0.580567	0.469008	0.489402	-0.0860488	0.0370283	0.464774	-0.09658	0.139221	0.11062	0.259876	-0.0360601	0.337112	0.319153	0.457311	0.356376	0.023145	-0.22352	-0.360846	-0.430719	0.202179	0.133771	0.0095094	0.374651	0.47954	0.1976
AHDC1	-0.382502	-0.338022	-0.508931	0.0065808	-0.0225976	-0.432773	-0.229398	-0.384504	0.060286	0.296834	-0.0971039	-0.171139	0.0798005	-0.421105	0.168158	-0.108958	-0.470516	-0.313468	0.498748	0.278421	0.286332	0.35706	-0.176622	-0.286053	-0.56277	-0.428548	-0.471908	-0.0783975	-0.0098845	-0.379748	0.201329	-0.177878	-0.113219	-0.163158	0.182988	-0.340987	-0.385434	-0.384044	-0.416716	-0.00906097	0.257735	0.271158	0.377261	-0.266602	0.0940121	-0.317449	-0.434758	-0.460215	-0.123153
AHI1	0.269073	-0.0199033	-0.147746	0.579937	0.245395	0.357108	-0.432475	0.165883	-0.240188	-0.196092	-0.519254	0.386079	-0.121935	-0.117408	0.457875	0.496258	-0.262492	0.179711	-0.071093	0.400452	0.57158	-0.0868843	-0.256014	-0.379697	0.0773281	0.0275024	-0.210221	-0.292558	0.0766868	-0.410416	0.181386	-0.10248	-0.0951983	0.209672	-0.565072	0.0490947	-0.227764	-0.28155	-0.06854	0.223639	-0.358086	0.0953611	-0.191025	0.360613	-0.036967	-0.0533775	-0.302826	0.115114	-0.0527071
AHNAK	-0.3123	-0.283049	-0.345442	-0.108956	0.114724	-0.364761	-0.174402	-0.240406	0.0700992	0.182618	0.00337748	-0.282643	-0.00830168	-0.320419	0.0540045	-0.126352	-0.315425	-0.084544	0.219583	0.000403313	0.106328	0.0634117	-0.163816	-0.202479	-0.397216	-0.344437	-0.386345	-0.0718733	-0.107997	-0.250246	0.0476739	-0.203577	-0.00351395	-0.205	0.158421	-0.363771	-0.176978	-0.285665	-0.33994	-0.184884	0.266087	0.0334079	0.331782	-0.220341	0.560771	-0.168759	-0.286935	-0.356312	0.00152314
AHNAK2	0.0428999	0.0177192	-0.373984	-0.0913932	-0.290265	-0.147195	-0.132854	-0.237581	0.134493	0.211697	-0.192254	-0.116756	0.163698	-0.224471	0.0713782	-0.0330193	-0.220016	-0.510465	0.252242	0.153712	0.0878604	0.325085	-0.0267277	-0.212392	-0.232163	-0.00930568	-0.151173	-0.0167526	-0.0287701	-0.289416	0.37312	0.130146	0.0135271	0.212363	-0.0133506	0.0724999	-0.569566	-0.145585	-0.232957	0.308669	-0.0649029	0.174346	-0.0390269	-0.150988	0.103205	-0.45498	-0.3546	-0.151248	-0.0208118
AHR	0.519578	0.464938	0.607404	0.0321095	-0.364366	0.63983	0.0770984	0.651135	-0.411687	-0.594545	0.215488	0.303915	-0.381307	0.588237	-0.0776287	0.288645	0.704652	-0.0035902	-0.534358	-0.0153682	-0.313094	-0.293375	0.276756	0.3415	0.811788	0.635834	0.655034	-0.181509	0.0328701	0.575165	-0.186328	0.0989491	0.0675172	0.294692	-0.164205	0.502101	0.361314	0.566176	0.492326	0.0865432	-0.353823	-0.32948	-0.430035	0.456072	0.129149	0.166747	0.533291	0.596915	0.192854
AHRR	0.0960129	0.168778	0.437431	0.135651	-0.0662895	0.181428	0.062553	0.299142	-0.207503	-0.347577	0.207946	0.268016	-0.250864	0.277881	-0.144395	0.0907777	0.383771	0.16388	-0.181195	-0.0133451	-0.069287	-0.0858633	0.148651	0.223148	0.324022	0.273474	0.345963	-0.104904	-0.0457079	0.35791	-0.256195	-0.043667	0.0232047	0.0382318	0.0197252	0.225355	0.354634	0.307366	0.348448	-0.0537037	-0.120579	-0.0914459	-0.132039	0.0851446	0.140232	0.286553	0.323294	0.373384	0.149304
AHSA1	-0.353246	-0.418539	-0.332316	-0.273187	0.238512	-0.444244	-0.141042	-0.43031	-0.0239826	0.385683	-0.364596	-0.422798	0.19514	-0.215878	0.0341986	-0.22388	-0.467919	-0.204133	0.0573155	-0.0570798	0.0463016	-0.175388	-0.45272	-0.492645	-0.520243	-0.418606	-0.363911	-0.0576736	0.00220103	-0.446953	-0.0463952	-0.136786	-0.0104809	-0.252057	0.320332	-0.274425	-0.197726	-0.49439	-0.285445	-0.0758598	-0.0720025	0.216918	-0.0111103	-0.306181	-0.0202771	-0.49237	-0.203114	-0.367651	-0.241692
AHSA2	-0.00611751	-0.269353	-0.109342	0.917261	0.13545	0.231023	-0.626416	0.151012	-0.280915	-0.230398	-0.640333	0.591008	-0.21132	-0.0530081	0.51754	0.605131	-0.387519	0.0269249	0.120523	0.519547	0.918566	-0.0107321	-0.479995	-0.567275	-0.124038	-0.150997	-0.29972	-0.475006	0.0521639	-0.53403	-0.0604182	-0.316727	-0.203134	-0.011279	-0.581581	-0.0378861	-0.0749483	-0.471563	-0.0558367	0.108326	-0.427253	0.225069	-0.0833646	0.304285	-0.086452	-0.0866423	-0.212514	0.0542982	-0.091401
AHSG	0.675797	0.590903	-0.145609	0.141431	-0.29203	0.224156	0.0693714	-0.14242	0.183369	0.127314	-0.317767	0.393348	0.352534	-0.206429	-0.0865865	0.0826328	-0.00863646	-0.318108	-0.0808201	0.0453075	0.0640726	0.267107	0.341568	0.0611344	0.175189	0.514549	0.214535	0.206208	0.0909204	-0.157943	0.664907	0.612243	0.0615036	0.821926	-0.455015	0.631003	-0.5848	0.210106	0.0405533	0.864146	-0.416978	0.16524	-0.579828	-0.0513565	-0.348508	-0.229605	-0.353681	0.41464	0.0744359
AIDA	0.3127	0.138626	0.169657	0.0255535	-0.367255	0.390132	-0.188182	0.315724	-0.207388	-0.260798	-0.264783	0.122372	-0.156658	0.421481	0.154632	0.31151	0.210328	-0.37514	-0.122712	0.175346	-0.0316357	-0.0247565	-0.12175	-0.158465	0.328823	0.307119	0.251053	-0.256887	-0.00930829	-0.00875071	-0.0243958	0.0498795	-0.0402412	0.229719	-0.208503	0.368493	-0.0423015	0.0583435	0.128123	0.236364	-0.485776	0.0695145	-0.365495	0.302016	-0.00960256	-0.316473	0.240998	0.249705	-0.0433962
AIF1	-0.115947	0.00532243	0.862622	-0.0632979	-0.0421655	0.162255	0.144769	0.457793	-0.22587	-0.45116	0.296077	0.0725897	-0.36574	0.640634	-0.267926	0.0186531	0.611872	0.23149	-0.327826	-0.170156	-0.323988	-0.32786	0.000949364	0.247161	0.423429	0.236361	0.55035	-0.157111	0.0254818	0.592238	-0.706673	-0.193455	0.1196	-0.292869	0.237349	0.16282	0.810196	0.358161	0.737018	-0.410319	-0.172515	-0.233622	-0.129235	0.10376	0.144317	0.324347	0.762394	0.442808	0.209381
AIF1L	-0.0326425	0.133079	0.0156255	-0.255145	-0.0350867	-0.147995	0.307256	-0.107195	0.228909	0.0989672	0.397273	-0.157742	0.0942334	-0.0612634	-0.262363	-0.293442	0.174665	0.0806218	-0.00514542	-0.247585	-0.290568	0.0584966	0.31385	0.35176	0.0132846	0.0449573	0.094944	0.26487	-0.0496052	0.284154	0.0455914	0.120594	0.116184	-0.0388157	0.227548	-0.077554	0.0212739	0.255638	-0.0136206	-0.146935	0.346595	-0.248203	0.181728	-0.181066	0.0267668	0.171572	0.0348389	-0.0788934	0.259395
AIFM1	0.415033	0.458466	-0.00442892	-0.27683	0.144838	-0.0429886	0.309656	-0.2383	0.12554	0.142873	0.0409776	0.0996557	0.270363	-0.20389	-0.343029	-0.238652	0.105562	0.191835	-0.279088	-0.276949	-0.33723	-0.0832192	0.368001	0.261306	0.106104	0.315123	0.206547	0.325918	0.0419003	0.0863265	0.333878	0.44812	0.18018	0.448773	0.0472306	0.321486	-0.130345	0.285247	0.0201651	0.346127	-0.0896261	-0.0613981	-0.346315	-0.273599	-0.121108	0.146451	-0.145452	0.231628	0.0620008
AIFM2	0.075962	0.307424	0.470438	-0.200237	0.261889	0.051679	0.502344	0.162844	-0.0165598	-0.12943	0.469757	0.08221	0.025859	0.279535	-0.435439	-0.233254	0.52304	0.522578	-0.406368	-0.310935	-0.435851	-0.235033	0.401135	0.539991	0.355037	0.322782	0.475484	0.274008	0.0806852	0.592833	-0.271663	0.169171	0.0951901	0.0130002	0.284046	0.200445	0.411012	0.53053	0.337436	-0.138905	0.0913532	-0.280345	-0.168237	-0.100067	-0.0323529	0.498422	0.441712	0.304322	0.144452
AIFM3	0.074937	0.00397024	-0.0910051	0.5241	0.0811867	-0.00328993	-0.185634	-0.116683	0.00191138	0.0450394	-0.368312	0.474793	0.124708	-0.160661	0.0892071	0.21192	-0.245167	0.0376847	0.119916	0.154111	0.496009	0.131099	-0.104269	-0.207526	-0.162209	-0.00549321	-0.109529	-0.0539183	0.20388	-0.311555	0.105891	0.0674394	-0.119215	0.157011	-0.346634	0.115572	-0.104935	-0.184973	-0.037001	0.25879	-0.250329	0.248894	-0.134896	-0.0554933	-0.203808	0.0166239	-0.184951	0.0912129	-0.0458564
AIG1	-0.419794	-0.451389	-0.40797	-0.242474	0.440682	-0.430244	-0.0295824	-0.385453	0.340636	0.449336	-0.143674	-0.500731	0.253761	-0.309403	0.10091	-0.22562	-0.481202	0.157699	0.244564	-0.0739272	0.0375334	-0.0326989	-0.338424	-0.306582	-0.531637	-0.558145	-0.501032	0.142137	-0.0582542	-0.382796	-0.0209054	-0.13576	-0.0299589	-0.397492	0.230704	-0.523303	-0.0959471	-0.478034	-0.401293	-0.278943	0.301277	0.145146	0.369327	-0.241553	-0.010966	-0.121933	-0.263281	-0.554817	-0.215604
AIM1	0.151655	0.315362	0.285368	-0.223458	-0.0919078	0.194906	0.311997	0.338779	-0.109069	-0.323478	0.664312	-0.0292322	-0.265722	0.299088	-0.255498	-0.11091	0.581347	0.229758	-0.274009	-0.223186	-0.436282	-0.112625	0.44988	0.569568	0.462019	0.297287	0.36918	0.0874205	-0.0654994	0.638576	-0.114902	0.0131716	0.102225	0.0215903	0.225881	0.0996185	0.27671	0.553673	0.152074	-0.206118	0.300388	-0.425164	0.112864	0.126404	0.316354	0.354485	0.39204	0.142988	0.229135
AIM1L	0.330487	0.52401	0.370259	0.0199162	-0.323091	0.223323	0.31758	0.206251	-0.103979	-0.259049	0.400069	0.349019	-0.0674908	0.21148	-0.334893	-0.0519113	0.562407	-0.0318076	-0.392754	-0.0591716	-0.246577	-0.132518	0.543271	0.520298	0.464814	0.542305	0.561344	0.132635	0.0110045	0.54986	0.00304131	0.257444	0.143018	0.271763	0.0227986	0.375061	0.13571	0.64447	0.34551	0.0399947	-0.0452431	-0.401056	-0.285056	-0.0078249	-0.0403822	0.174356	0.259351	0.410811	0.506922
AIM2	0.03587	0.117596	0.763099	-0.00495093	-0.0810876	0.32312	0.120657	0.578881	-0.341984	-0.536577	0.283884	0.184734	-0.41153	0.789373	-0.19449	0.147587	0.67893	0.224323	-0.392808	-0.0815028	-0.297904	-0.333169	0.060117	0.276275	0.549009	0.331743	0.578652	-0.195865	0.00345066	0.601035	-0.622078	-0.147029	0.05219	-0.158887	0.129503	0.270347	0.754387	0.415648	0.53673	-0.282919	-0.232249	-0.251832	-0.190676	0.233186	0.165911	0.307719	0.879825	0.422675	0.131259
AIMP1	0.28277	0.0692596	-0.149873	0.117465	-0.180945	0.434421	-0.0658357	0.211899	-0.020962	-0.0153788	-0.215938	-0.0640867	0.0668484	0.110912	0.316571	0.249294	-0.0480228	-0.178617	-0.14512	0.0766502	0.100273	-0.108901	-0.0898619	-0.129921	0.250378	0.0940848	-0.0233397	-0.00556686	0.0394956	-0.143246	0.18503	0.0774901	-0.0106676	0.143404	-0.390694	0.06681	-0.247001	-0.0670291	-0.0700379	0.159037	-0.142639	-0.0866448	-0.183113	0.461403	-0.284716	-0.208489	-0.0648812	-0.00983038	-0.0391421
AIMP2	-0.164376	0.118555	-0.0747286	-0.490223	0.302691	-0.34671	0.658378	-0.343842	0.270961	0.404089	0.550995	-0.373707	0.385721	-0.219915	-0.448624	-0.611085	0.0955899	0.390724	-0.188649	-0.474339	-0.48789	-0.177633	0.417142	0.510963	-0.0974885	-0.0925347	0.0514853	0.605647	0.0644524	0.344358	0.0400908	0.241107	0.0474763	-0.170541	0.457381	-0.234725	0.0703446	0.292647	-0.0913828	-0.304356	0.599886	-0.315734	0.203892	-0.373186	-0.227207	0.315752	0.0115741	-0.233807	0.0822196
AIP	0.616622	0.735754	0.476913	0.0494153	-0.358336	0.298956	0.362676	0.144154	0.13943	-0.154491	0.0693085	0.566396	0.193931	0.261192	-0.424122	0.0378352	0.557539	-0.0666424	-0.284989	-0.0886842	-0.270873	0.114146	0.559249	0.451339	0.492477	0.76506	0.703792	0.264591	0.0660225	0.406112	0.170584	0.620744	0.19209	0.647626	-0.201902	0.797767	0.098607	0.64343	0.442388	0.550716	-0.450877	-0.032486	-0.61664	-0.107054	-0.244293	0.186871	0.27079	0.713516	0.193443
AJAP1	-0.214482	-0.11365	-0.26271	-0.172831	0.0885615	-0.230029	0.221231	-0.178897	0.176097	0.237864	0.394028	-0.3405	0.116037	-0.238313	-0.0671121	-0.30181	-0.0992429	0.1033	0.133376	-0.233675	-0.100318	0.0578402	0.145958	0.2338	-0.172947	-0.278243	-0.229524	0.257522	0.0516701	0.110173	0.104033	-0.0397967	-0.0481049	-0.247353	0.167605	-0.406457	-0.0813139	0.00138295	-0.252213	-0.305706	0.614967	-0.165201	0.481796	-0.0947363	-0.00118334	0.0973039	-0.12151	-0.397524	0.00759133
AJUBA	-0.211968	-0.164246	-0.277887	0.028124	-0.115512	-0.112179	-0.154291	-0.116062	0.292338	0.0795571	-0.0790482	-0.05765	0.0218352	-0.119488	0.216134	0.0887589	-0.194592	-0.143364	0.719492	0.331082	0.168105	0.721057	-0.0661511	-0.158535	-0.274938	-0.184459	-0.239386	-0.0312518	-0.1205	-0.248329	0.127855	-0.0989092	-0.0488259	-0.0575889	-0.0360248	-0.0835979	-0.223939	-0.197439	-0.257378	0.0879467	0.119552	0.319779	0.376846	-0.0547413	0.00805726	0.065821	-0.210698	-0.267467	-0.160967
AK1	-0.525138	-0.466504	-0.431146	-0.140806	0.262168	-0.560923	0.0154142	-0.508297	0.149703	0.525285	-0.0531384	-0.423753	0.288459	-0.432746	-0.00268052	-0.353399	-0.531838	-0.0645489	0.141741	-0.15146	0.136817	-0.141169	-0.256023	-0.227621	-0.630702	-0.59824	-0.507667	0.153171	0.0966188	-0.326513	-0.00286616	-0.149958	-0.082105	-0.435401	0.29098	-0.573616	-0.127797	-0.439186	-0.360604	-0.3426	0.402304	0.0342335	0.35618	-0.340139	-0.0846032	-0.268889	-0.303655	-0.559574	-0.12956
AK2	0.733467	0.786406	0.412078	0.0939743	-0.294861	0.449722	0.385851	0.233752	0.137861	-0.194449	0.126365	0.489082	0.164011	0.260211	-0.344931	0.0589302	0.576294	0.0364753	-0.357639	-0.16605	-0.254377	0.0764569	0.60284	0.502302	0.623257	0.794651	0.680148	0.298546	0.08443	0.442165	0.270418	0.611031	0.194977	0.69766	-0.311085	0.77847	-0.0155296	0.667859	0.427226	0.577551	-0.353909	-0.169109	-0.593939	0.0811155	-0.279635	0.247734	0.225615	0.698081	0.231233
AK3	0.358425	0.284129	0.0125525	0.0276687	-0.0172966	0.382108	0.144462	0.201752	-0.0100461	-0.097438	0.151202	0.0263977	0.0102447	-0.0216374	0.0785631	0.0569462	0.144061	0.189126	-0.24059	-0.131986	-0.114428	-0.0973048	0.263737	0.275677	0.371209	0.23015	0.107974	0.14636	0.0477458	0.178722	0.204599	0.152168	-0.0104314	0.229347	-0.281265	0.0823376	-0.0828897	0.237867	0.0446162	0.0903013	0.105046	-0.28657	-0.0958313	0.343557	-0.146316	0.240937	-0.0781615	0.148157	0.0898277
AK4	0.522296	0.481858	0.310847	-0.0163165	-0.20827	0.36315	0.101158	0.24596	0.126968	-0.244374	-0.0356742	0.273369	-0.0299644	0.263401	-0.155193	0.124968	0.415616	-0.0458533	-0.105311	-0.0700409	-0.215409	0.199257	0.263381	0.186003	0.474431	0.597724	0.488373	0.0210065	-0.00530517	0.230928	0.10584	0.320593	0.074993	0.512082	-0.167106	0.599417	-0.0544736	0.387408	0.282573	0.441741	-0.411576	-0.0438167	-0.453957	0.119569	-0.0558428	0.127319	0.138352	0.507821	0.0568921
AK6	0.303832	0.0452079	0.166132	0.245327	0.0025124	0.653648	-0.259712	0.513788	-0.21969	-0.391811	-0.309929	0.177504	-0.243305	0.366468	0.457048	0.557875	0.159758	0.122993	-0.142429	0.398765	0.13916	-0.0958958	-0.177185	-0.200405	0.449031	0.223204	0.1208	-0.277651	0.108378	-0.0708658	-0.0910307	-0.117517	0.0485788	0.118596	-0.409679	0.202207	0.021246	-0.0223598	0.150307	0.100509	-0.405703	-0.0150027	-0.22699	0.620464	-0.0796317	0.0758281	0.129796	0.209805	-0.0248515
AK7	-0.439739	-0.6191	-0.519237	-0.0875976	0.323764	-0.379509	-0.393798	-0.360966	-0.0474706	0.348922	-0.462354	-0.471959	0.0688869	-0.333602	0.334258	-0.0653696	-0.687485	-0.187673	0.223289	0.0947325	0.29906	-0.109346	-0.631494	-0.661442	-0.603511	-0.627069	-0.643317	-0.220205	-0.0188477	-0.64268	-0.002128	-0.356179	-0.133341	-0.361316	0.127628	-0.510065	-0.292497	-0.729384	-0.435215	-0.16308	0.0472353	0.242407	0.225462	-0.10032	0.0603031	-0.515034	-0.390717	-0.54035	-0.29261
AK8	-0.456036	-0.557899	-0.509549	-0.130271	0.352764	-0.49333	-0.294868	-0.466784	0.0806002	0.440824	-0.42384	-0.422268	0.17677	-0.365755	0.206305	-0.152746	-0.672369	-0.159226	0.276369	0.0621767	0.253762	-0.0294475	-0.54479	-0.595273	-0.67488	-0.607266	-0.599249	-0.109711	-0.0697249	-0.619129	0.0401867	-0.245186	-0.111806	-0.318518	0.202879	-0.45114	-0.269567	-0.677923	-0.437817	-0.103639	0.0620311	0.312755	0.219244	-0.267962	0.00477777	-0.485149	-0.376355	-0.524015	-0.278917
AK9	-0.368182	-0.631025	-0.466514	0.232055	0.329103	-0.234751	-0.618009	-0.232624	-0.109252	0.178625	-0.682328	-0.196491	-0.0472652	-0.271586	0.490131	0.214388	-0.725278	-0.151642	0.278606	0.306272	0.575142	-0.0423645	-0.749332	-0.827242	-0.568544	-0.577723	-0.658205	-0.403833	-0.00987123	-0.781687	-0.0312154	-0.422283	-0.134554	-0.291197	-0.107963	-0.407826	-0.26657	-0.823283	-0.383605	-0.0457786	-0.187214	0.393498	0.138066	0.0208025	0.101303	-0.489015	-0.393924	-0.418242	-0.262597
AKAP1	0.486406	0.619899	-0.0187908	0.0153057	-0.242938	0.163649	0.331348	-0.00667315	0.194225	-0.0545566	0.407778	0.307205	0.114027	-0.170987	-0.264866	-0.100274	0.308055	0.0461981	-0.108255	-0.154839	-0.189603	0.204233	0.687672	0.575651	0.306004	0.448554	0.272778	0.326481	-0.0143428	0.34273	0.463467	0.438745	0.114637	0.516694	-0.136256	0.320696	-0.229372	0.541788	0.020375	0.335109	0.198563	-0.203337	-0.0870774	-0.0532892	-0.0551001	0.269087	-0.139349	0.255594	0.255968
AKAP10	0.234569	0.100138	0.331919	0.301068	-0.280018	0.487779	-0.278026	0.523974	-0.437446	-0.491981	-0.211281	0.390526	-0.345889	0.484885	0.246869	0.522719	0.289422	-0.120492	-0.206397	0.366347	0.139866	-0.127857	-0.149118	-0.139875	0.404376	0.298893	0.267422	-0.399051	0.0217162	0.0529519	-0.226769	-0.120168	-0.000857952	0.126266	-0.303307	0.324174	0.177446	0.0858328	0.235372	0.116508	-0.50832	0.0237389	-0.32237	0.41734	0.216736	-0.0223632	0.335722	0.332763	-0.00197991
AKAP11	-0.307151	-0.601701	-0.0251817	0.165231	0.16859	0.286057	-0.709299	0.500012	-0.530872	-0.471847	-0.28933	-0.18753	-0.668421	0.293735	0.689427	0.580386	-0.191524	0.0921878	0.106508	0.403844	0.293254	-0.205956	-0.703797	-0.595272	0.0126015	-0.397255	-0.393219	-0.736363	-0.120757	-0.311966	-0.452091	-0.764678	-0.202064	-0.468531	-0.097722	-0.397961	0.264621	-0.531348	-0.167172	-0.407599	-0.137667	0.131918	0.291959	0.599959	0.714882	-0.0741146	0.133289	-0.250742	-0.182272
AKAP12	0.618183	0.551582	0.330268	0.0557347	-0.311547	0.391944	0.0486263	0.232712	-0.135408	-0.287732	-0.105986	0.391186	-0.0527234	0.263382	-0.174234	0.163158	0.414433	-0.177945	-0.272161	-0.0409403	-0.162204	0.0423699	0.274115	0.164024	0.509421	0.673513	0.533184	-0.0518789	0.137667	0.225254	0.180162	0.364435	0.111798	0.621499	-0.240179	0.678806	-0.0685164	0.414951	0.338714	0.537638	-0.524589	-0.0120074	-0.600248	0.110621	-0.0854628	-0.0641961	0.166733	0.617858	0.0961549
AKAP13	0.43613	0.517393	0.574826	0.0457016	-0.394873	0.341567	0.112323	0.448706	-0.222029	-0.493898	0.32049	0.375935	-0.305608	0.397661	-0.298136	0.132187	0.669156	-0.081171	-0.328904	-0.119606	-0.263319	-0.053866	0.395008	0.412936	0.603576	0.633913	0.626515	-0.111685	-0.0291305	0.562683	-0.0769682	0.17847	0.17403	0.386519	-0.050193	0.554601	0.238787	0.602007	0.490262	0.214542	-0.270352	-0.171587	-0.356976	0.121484	0.428213	0.149677	0.400366	0.646731	0.296873
AKAP14	-0.396173	-0.567834	-0.5078	-0.0222811	0.352111	-0.397888	-0.328441	-0.429942	0.0523484	0.428899	-0.510319	-0.409607	0.197214	-0.383673	0.275457	-0.103419	-0.711886	-0.154899	0.169503	0.0570554	0.339289	-0.153071	-0.586223	-0.633877	-0.622299	-0.599593	-0.623496	-0.115593	0.0115826	-0.656124	0.0407439	-0.253327	-0.0860212	-0.321427	0.0336603	-0.484078	-0.277784	-0.711997	-0.405985	-0.127298	0.0295918	0.211082	0.173391	-0.162203	-0.0835139	-0.502322	-0.413083	-0.495652	-0.253925
AKAP17A	0.212041	0.0739075	0.356328	0.737706	-0.200888	0.414755	-0.3366	0.447642	-0.438046	-0.498415	-0.218188	0.675608	-0.374953	0.332579	0.191639	0.519379	0.196366	-0.0901034	-0.17398	0.285035	0.517597	-0.0969651	-0.135501	-0.135367	0.328382	0.261366	0.250881	-0.436912	0.157818	0.0603798	-0.2119	-0.16806	-0.0921991	0.117448	-0.368511	0.294829	0.130846	0.0541445	0.363117	0.109022	-0.477673	-0.0181135	-0.306584	0.374006	-0.00953314	-0.0373276	0.213694	0.407337	0.157142
AKAP3	-0.34929	-0.434501	-0.357244	-0.103648	0.0942758	-0.343032	-0.343988	-0.318008	-0.0641712	0.206646	-0.403665	-0.253307	0.0150738	-0.181257	0.210964	-0.0114783	-0.467364	-0.29098	0.256547	0.220518	0.207583	0.0282339	-0.464618	-0.545614	-0.511969	-0.417771	-0.420739	-0.23598	-0.08398	-0.508384	-0.0124221	-0.249772	-0.00885324	-0.224465	0.176974	-0.255428	-0.198492	-0.526793	-0.316621	-0.0479867	-0.0968772	0.291789	0.123663	-0.200106	0.0888961	-0.457135	-0.221244	-0.371875	-0.246939
AKAP5	0.256308	0.204582	0.593684	0.2298	-0.0205433	0.460399	-0.0694556	0.541734	-0.303651	-0.514002	-0.036266	0.42477	-0.330012	0.544873	0.0178589	0.374141	0.446644	0.238807	-0.340287	0.149681	-0.0572517	-0.238344	0.0247281	0.0978931	0.511538	0.380051	0.437366	-0.240516	-0.0065921	0.302899	-0.346539	-0.0359924	0.0348018	0.130152	-0.201645	0.395932	0.598583	0.2721	0.401803	0.0933768	-0.444014	-0.0157875	-0.3525	0.32184	0.0733109	0.287583	0.550197	0.545104	0.052032
AKAP6	-0.56563	-0.719808	-0.507228	-0.0803404	0.217347	-0.43378	-0.450891	-0.331926	-0.0615278	0.309917	-0.401843	-0.508941	-0.0089573	-0.28833	0.353411	-0.0384273	-0.679784	-0.253799	0.351729	0.135192	0.318096	-0.0317332	-0.68565	-0.681876	-0.661434	-0.711758	-0.680485	-0.279957	-0.0305951	-0.630967	-0.0958805	-0.455526	-0.143447	-0.4931	0.166403	-0.601604	-0.196355	-0.767504	-0.457611	-0.282178	0.11806	0.272253	0.373618	-0.113412	0.179859	-0.490595	-0.326838	-0.624504	-0.277671
AKAP7	-0.346442	-0.507326	-0.102786	0.180932	0.209503	0.1192	-0.394592	0.26354	-0.0856756	-0.145347	-0.249959	-0.166845	-0.267926	0.264028	0.496387	0.368241	-0.234826	0.121304	0.3403	0.320981	0.296354	0.0971647	-0.531282	-0.436769	-0.14595	-0.412996	-0.345795	-0.350528	-0.0339549	-0.298458	-0.299777	-0.462715	-0.0889227	-0.416391	-0.103354	-0.317414	0.21464	-0.471399	-0.215453	-0.241498	-0.024089	0.375228	0.337994	0.360354	0.150966	0.0312647	0.167884	-0.314779	-0.223741
AKAP8	-0.149363	-0.074216	0.242544	0.0835168	-0.058517	0.0212874	0.122266	0.25837	-0.133451	-0.209577	0.490819	-0.0830003	-0.263204	0.192791	-0.153054	-0.0846256	0.287817	0.0966357	-0.0636417	-0.408008	-0.0454076	-0.0817078	0.0445096	0.263198	0.199273	-0.0070791	0.145404	-0.0626469	0.0676555	0.416234	-0.325013	-0.219348	-0.0153216	-0.267212	0.211954	-0.147201	0.228616	0.188123	0.184564	-0.341247	0.296959	-0.20282	0.209379	0.149336	0.249013	0.168128	0.263093	0.00165306	0.13098
AKAP8L	-0.490137	-0.511455	-0.128307	0.328465	0.129449	-0.250864	-0.271619	-0.0322695	-0.202953	-0.00706178	0.00985052	-0.0610921	-0.218019	-0.0876738	0.170681	0.0190403	-0.288855	-0.0345597	0.161735	0.0210975	0.428635	-0.0877678	-0.383987	-0.264407	-0.329823	-0.467402	-0.349898	-0.283446	-0.000501784	-0.144764	-0.300103	-0.470211	-0.149302	-0.485463	0.154436	-0.481059	0.0905638	-0.373849	-0.120026	-0.391232	0.220649	0.071137	0.347803	0.0192232	0.105661	-0.147078	-0.0303847	-0.332325	-0.0596401
AKAP9	-0.201479	-0.451027	-0.583866	0.131365	0.04907	-0.155959	-0.559408	-0.231654	-0.118002	0.19061	-0.556294	-0.234259	-0.0151173	-0.363863	0.484183	0.191412	-0.671969	-0.362075	0.214285	0.34692	0.450377	-0.014869	-0.537291	-0.684909	-0.489334	-0.463324	-0.62986	-0.332764	-0.00376948	-0.713837	0.213779	-0.279131	-0.00114525	-0.114877	-0.160011	-0.349661	-0.440218	-0.682103	-0.448451	0.0647694	-0.0930663	0.243059	0.112107	0.0636576	0.168606	-0.559352	-0.51213	-0.420144	-0.195866
AKIP1	0.555373	0.719902	0.229322	-0.0441873	-0.407286	0.240009	0.505558	0.0332835	0.288112	0.0399451	0.274786	0.369232	0.329737	0.0893439	-0.383963	-0.103079	0.465355	-0.0659793	-0.116249	-0.200843	-0.313606	0.259037	0.694134	0.60876	0.415476	0.617376	0.548639	0.475885	0.0964447	0.416215	0.35912	0.659989	0.112001	0.574763	-0.222082	0.579383	-0.0979178	0.648055	0.256465	0.448967	-0.056441	-0.109583	-0.321339	-0.0884369	-0.341549	0.262364	0.117523	0.439768	0.229691
AKIRIN1	-0.33817	-0.484093	0.143501	-0.0525266	0.0329164	0.0369019	-0.29042	0.221014	-0.34508	-0.128395	-0.217719	-0.31141	-0.264816	0.303055	0.248459	0.147196	-0.0623702	-0.172019	-0.0168706	0.0623311	0.0736142	-0.232169	-0.567593	-0.423224	-0.0217714	-0.255513	-0.0867807	-0.39552	0.0527934	-0.107864	-0.48171	-0.445704	-0.108859	-0.434309	0.153706	-0.211715	0.145689	-0.331927	0.131412	-0.323522	-0.192309	0.100909	0.0142142	0.247745	0.124074	-0.334584	0.206748	-0.133296	-0.120489
AKIRIN2	0.103729	0.257488	0.890324	-0.139925	-0.214866	0.275831	0.284079	0.529863	-0.220249	-0.479787	0.401965	0.151776	-0.320938	0.766224	-0.376225	-0.00162098	0.827318	0.102083	-0.375272	-0.21152	-0.458552	-0.215325	0.210536	0.419265	0.623543	0.495662	0.774495	-0.0774494	0.0269201	0.763248	-0.57674	0.00459173	0.0850831	-0.0534492	0.265596	0.40768	0.646663	0.593533	0.725138	-0.195796	-0.243024	-0.236936	-0.287224	0.115609	0.0879119	0.255203	0.844882	0.565666	0.255895
AKNA	-0.568591	-0.566831	0.254266	-0.066934	0.171442	-0.286001	-0.284864	0.068673	-0.397933	-0.139987	-0.113418	-0.219755	-0.341677	0.266178	0.0481465	-0.00482972	-0.086109	-0.0454037	-0.0627068	0.105757	0.0557025	-0.361788	-0.559135	-0.394866	-0.250524	-0.379698	-0.107088	-0.43467	0.046189	-0.054789	-0.640851	-0.532293	-0.0531543	-0.577808	0.451981	-0.294927	0.470784	-0.339769	0.153862	-0.468459	-0.13751	0.122048	0.0832417	-0.087885	0.30096	-0.203606	0.339092	-0.117845	-0.158436
AKR1A1	0.253768	0.457402	0.0386209	-0.247972	0.00616596	-0.122006	0.646075	-0.2766	0.229062	0.36276	0.348218	0.043645	0.503956	-0.181931	-0.5144	-0.464285	0.182203	0.155773	-0.384345	-0.498122	-0.37871	-0.247372	0.566674	0.584391	0.11928	0.236243	0.275693	0.642016	0.0877893	0.336252	0.236192	0.5515	0.0469397	0.231488	0.0329327	0.121598	0.0471315	0.456602	0.0432538	0.0548411	0.268552	-0.332981	-0.170346	-0.321204	-0.373921	0.186731	0.0338062	0.12349	0.187389
AKR1B1	-0.724715	-0.533386	-0.228409	-0.328116	0.324413	-0.596837	0.174306	-0.368989	0.203299	0.421675	0.272872	-0.561384	0.163377	-0.223225	-0.0955422	-0.428788	-0.299554	0.194299	0.313601	-0.219653	-0.104386	-0.0154071	-0.201539	-0.0220763	-0.551039	-0.644454	-0.404662	0.211143	-0.0585451	-0.062759	-0.258735	-0.278798	-0.0508261	-0.675372	0.483463	-0.663745	0.218019	-0.299492	-0.292078	-0.61768	0.627482	0.05948	0.640022	-0.354039	0.0591486	0.113136	-0.0186658	-0.618225	-0.122565
AKR1B10	0.149741	0.332405	0.184636	-0.128086	-0.120262	0.0730124	0.386098	0.0694274	0.0200411	-0.0612752	0.471585	0.0285599	0.0403081	0.0701193	-0.30742	-0.210811	0.375166	0.15257	-0.184392	-0.281562	-0.305646	-0.0182322	0.466456	0.524916	0.281156	0.265684	0.305916	0.275015	0.0436346	0.460877	0.0401713	0.195402	0.16458	0.0904452	0.049746	0.109365	0.105498	0.470969	0.183627	-0.0687792	0.261334	-0.303256	0.0224293	-0.0355843	-0.0784124	0.306852	0.17602	0.136314	0.327205
AKR1B15	0.011579	0.177286	0.145514	-0.142956	0.00396042	-0.0197006	0.292193	0.0213189	0.0606309	-0.0226779	0.402655	-0.0602225	0.0119772	0.00638131	-0.236358	-0.223015	0.260665	0.170772	-0.11264	-0.251628	-0.245224	-0.0281992	0.321858	0.399177	0.163165	0.131608	0.180432	0.205798	-0.016732	0.351446	-0.0205893	0.0711568	0.0919353	-0.0191866	0.102835	-0.0072591	0.0872317	0.329507	0.156426	-0.1441	0.283814	-0.219473	0.103501	-0.0606515	-0.0161732	0.234401	0.0987029	0.0641197	0.349847
AKR1C1	-0.0955451	0.032763	0.210146	-0.0506166	-0.0399232	-0.0597525	0.232356	0.0106535	-0.0339069	-0.0065485	0.299847	-0.0411667	0.0164511	0.0202514	-0.208043	-0.1859	0.194341	0.111663	-0.0594074	-0.223832	-0.136146	-0.0196449	0.169863	0.28437	0.0912026	0.0582706	0.140584	0.140187	0.0304338	0.288615	-0.150411	-0.00229837	0.0480548	-0.114067	0.0981115	-0.0462121	0.146826	0.2088	0.205135	-0.179208	0.213882	-0.0390423	0.0984964	-0.0791713	0.00635878	0.164486	0.135757	0.0789115	0.0884485
AKR1C2	-0.184665	-0.033682	0.120614	-0.140234	-0.00584812	-0.0592908	0.274415	0.0477041	-0.0123222	0.00188182	0.469308	-0.192147	-0.032349	0.0132129	-0.15343	-0.230195	0.205141	0.167894	-0.0834966	-0.235278	-0.200526	-0.119651	0.198121	0.347239	0.0936951	-0.0545778	0.0629412	0.172379	-0.0242658	0.354086	-0.175909	-0.0939464	0.0265961	-0.276395	0.192167	-0.244863	0.179661	0.215629	0.0813973	-0.405514	0.435836	-0.236585	0.292268	-0.00737422	0.0510029	0.210171	0.144166	-0.105506	0.198541
AKR1C3	-0.348595	-0.20303	-0.236271	-0.232074	0.16478	-0.343301	0.277926	-0.316092	0.274722	0.373319	0.315047	-0.393876	0.253602	-0.328734	-0.104661	-0.394177	-0.183069	0.162099	0.194507	-0.259953	-0.115669	0.04957	0.0927485	0.188244	-0.29069	-0.352123	-0.273381	0.350501	-0.0177945	0.0321012	0.0221329	-0.0399349	-0.0238613	-0.336558	0.20159	-0.466868	-0.0270977	-0.0668644	-0.200104	-0.35944	0.612604	-0.049606	0.492658	-0.225495	-0.0849416	0.128716	-0.172739	-0.396841	0.00183935
AKR1C4	-0.395047	-0.374144	-0.223981	-0.202331	0.119179	-0.320953	-0.0154014	-0.233944	0.0138775	0.251678	0.0482538	-0.419948	0.0647747	-0.193602	0.0365981	-0.236885	-0.278438	-0.0325066	0.063763	-0.10816	-0.0145685	-0.182534	-0.229731	-0.142226	-0.335764	-0.429231	-0.329014	0.0333008	0.00421495	-0.14078	-0.114932	-0.223846	0.0309624	-0.411695	0.217611	-0.472305	0.0218791	-0.278594	-0.209184	-0.393472	0.330403	-0.0561868	0.331417	-0.140381	0.0777234	-0.132374	-0.119229	-0.402729	-0.120247
AKR1C8P	-0.191914	-0.325774	-0.221144	0.331402	0.162858	-0.0750921	-0.335219	-0.0929261	-0.126337	0.0758861	-0.37375	0.0644423	-0.0166183	-0.149575	0.285865	0.188224	-0.380503	-0.0486793	0.177866	0.197656	0.476871	0.00779191	-0.388946	-0.424814	-0.277123	-0.280796	-0.328964	-0.214241	-0.00953328	-0.420367	-0.0366853	-0.233266	-0.15731	-0.145409	-0.172396	-0.19321	-0.160149	-0.422444	-0.156687	-0.0304338	-0.116286	0.203109	0.0840731	0.0468042	0.0136759	-0.208841	-0.217771	-0.170774	-0.116852
AKR1E2	0.105045	0.134066	-0.0350142	0.155053	0.169145	-0.0511674	0.125019	-0.15678	0.109913	0.109755	-0.0265877	0.173543	0.194918	-0.176145	-0.134393	-0.0688304	-0.0629483	0.215944	-0.0568893	-0.163585	0.096067	-0.00462949	0.129071	0.0959647	-0.0475128	0.0614533	0.000102801	0.187044	0.0331937	-0.030869	0.11797	0.172543	0.0496293	0.127206	-0.153471	0.0469282	-0.018579	0.0530208	-0.0143496	0.0999079	0.0161221	-0.0117894	-0.0713748	-0.132218	-0.180155	0.177068	-0.109906	0.076692	0.0138041
AKR7A2	-0.253107	-0.18031	-0.421394	-0.283269	0.715313	-0.519808	0.187236	-0.587037	0.401042	0.580411	-0.0930045	-0.317592	0.46044	-0.546319	-0.136591	-0.398558	-0.480877	0.440863	0.0976493	-0.218222	-0.0530074	-0.0429915	-0.038708	-0.0909581	-0.538269	-0.395385	-0.413637	0.382093	-0.00951565	-0.333694	0.202695	0.120556	-0.0657676	-0.119091	0.244029	-0.353428	-0.173619	-0.290919	-0.377541	-0.066189	0.311184	0.0846821	0.181864	-0.469836	-0.126916	0.0759344	-0.409667	-0.383411	-0.161378
AKR7A2P1	-0.196704	-0.128551	-0.330882	-0.250014	0.514255	-0.388413	0.203245	-0.437488	0.290566	0.471222	-0.0192433	-0.274733	0.385194	-0.394232	-0.116226	-0.326626	-0.334635	0.329897	0.0522735	-0.199633	-0.077204	-0.0606322	-0.0115196	-0.0300873	-0.384509	-0.300056	-0.296458	0.339175	-0.00273999	-0.217472	0.144357	0.110896	-0.0800576	-0.120452	0.201098	-0.293274	-0.139046	-0.190062	-0.317596	-0.108775	0.284599	0.00659981	0.15617	-0.348689	-0.100657	0.0693552	-0.284639	-0.335731	-0.131128
AKR7A3	-0.212142	-0.175796	-0.414924	-0.0596157	0.214317	-0.308855	0.0761155	-0.368354	0.220106	0.394574	0.0419486	-0.234785	0.266861	-0.432963	0.0248622	-0.248281	-0.37131	0.0519295	0.0760475	-0.0893814	0.111812	-0.0803353	-0.00797944	-0.0230242	-0.363953	-0.35764	-0.378226	0.229342	0.00649502	-0.209898	0.214649	0.00583252	-0.0652702	-0.185309	0.0620688	-0.431758	-0.239099	-0.214904	-0.330175	-0.222756	0.412492	-0.16186	0.297737	-0.194773	-0.123869	-0.103593	-0.368475	-0.419355	-0.0119351
AKR7L	-0.288726	-0.389483	-0.31413	0.495495	0.371458	-0.126587	-0.284451	-0.118451	-0.0374838	0.105658	-0.201325	0.0712999	-0.0187885	-0.293394	0.318285	0.136312	-0.46158	0.224063	0.174871	0.150657	0.610789	-0.0578748	-0.3228	-0.309279	-0.344169	-0.439402	-0.48271	-0.129115	0.0172265	-0.375429	-0.00308077	-0.308428	-0.113902	-0.292353	-0.19553	-0.454093	-0.112781	-0.443102	-0.242449	-0.237281	0.204006	0.0522442	0.327815	0.0730541	-0.0351675	0.0152232	-0.298929	-0.3288	-0.0471489
AKT1	0.506843	0.77812	0.352723	-0.250432	-0.325434	0.0792559	0.727296	-0.0210092	0.180882	0.0674697	0.5975	0.230839	0.28693	0.0667993	-0.674058	-0.417912	0.609861	-0.045391	-0.414154	-0.534735	-0.540704	-0.0224627	0.841996	0.8466	0.474744	0.656013	0.689611	0.547236	0.0822015	0.715215	0.270148	0.663777	0.137647	0.528607	0.157698	0.551729	-0.0469629	0.841178	0.392004	0.321459	0.113107	-0.335172	-0.387512	-0.221687	-0.28451	0.17363	0.197814	0.502771	0.286348
AKT1S1	0.352588	0.630137	0.104186	-0.346922	-0.281765	-0.178959	0.657223	-0.273159	0.380929	0.220517	0.575318	0.0520079	0.349499	-0.151434	-0.663373	-0.532224	0.39059	-0.10218	-0.126443	-0.540687	-0.506761	0.190888	0.773847	0.724721	0.162403	0.440037	0.44787	0.575617	0.0701317	0.538	0.382391	0.626214	0.206668	0.427913	0.297023	0.35668	-0.159474	0.653425	0.153008	0.277385	0.267923	-0.199865	-0.153887	-0.416389	-0.231673	0.116453	-0.00516021	0.23979	0.257707
AKT2	0.0416213	0.335815	0.201996	-0.213204	0.0939901	-0.266626	0.599932	-0.18452	0.259308	0.201088	0.54881	0.0613914	0.268733	0.000457745	-0.619119	-0.454781	0.317779	0.240108	-0.11744	-0.613002	-0.360738	0.0424664	0.508627	0.592464	0.052552	0.194225	0.339682	0.47663	0.0559727	0.490114	0.0169217	0.374378	0.0401293	0.0955423	0.382761	0.147594	0.167717	0.465518	0.14391	0.00643766	0.296834	-0.0993985	-0.0239517	-0.394795	-0.0953771	0.276204	0.236506	0.129424	0.131693
AKT3	-0.126159	-0.256186	-0.217277	0.183598	-0.0620366	0.0348674	-0.441191	0.0476934	0.0299389	-0.10615	-0.368725	0.0446432	-0.162651	0.0115529	0.386439	0.340779	-0.247655	-0.164505	0.603519	0.440801	0.323946	0.57119	-0.337796	-0.433556	-0.206883	-0.167654	-0.277317	-0.317082	-0.102055	-0.413079	0.0340171	-0.232969	-0.112496	-0.00700276	-0.190824	0.00286023	-0.150503	-0.372908	-0.247986	0.207709	-0.197673	0.488613	0.204275	0.109001	0.150635	-0.0790632	-0.150029	-0.147198	-0.224571
AKTIP	-0.0699886	-0.202943	-0.324193	0.155123	-0.147046	0.185718	-0.216163	0.06433	-0.0657216	0.0141739	-0.0935362	-0.0938001	-0.0544071	-0.147613	0.444123	0.209182	-0.260506	-0.150812	0.140239	0.274442	0.249501	0.00388697	-0.153702	-0.165184	-0.0629209	-0.250234	-0.338074	-0.0998235	-0.0932347	-0.245266	0.118902	-0.19425	-0.129849	-0.167626	-0.289346	-0.320758	-0.165179	-0.240526	-0.27365	-0.181707	0.195729	-0.0676162	0.283615	0.337051	-0.105455	-0.0972073	-0.262365	-0.327775	-0.0303858
ALAD	-0.353884	-0.195313	-0.27256	-0.13487	0.163118	-0.29003	0.149637	-0.187545	0.189196	0.165288	0.462397	-0.275644	0.00891201	-0.315709	-0.0275786	-0.268715	-0.147186	0.256679	0.172292	-0.145133	-0.0749884	0.0285054	0.157109	0.240779	-0.266817	-0.387308	-0.339817	0.197351	-0.0906641	0.0984196	0.0244091	-0.170646	-0.0144701	-0.355285	0.21977	-0.52641	0.0991239	-0.0391927	-0.321461	-0.417962	0.716182	-0.159083	0.613187	-0.125558	0.124252	0.300883	-0.143067	-0.445782	0.0382309
ALAS1	-0.0183286	0.176256	0.122196	-0.29389	0.16101	-0.166462	0.41935	-0.101297	0.144084	0.116322	0.477927	-0.180191	0.107289	-0.0854622	-0.371311	-0.399014	0.211041	0.263118	-0.0841447	-0.45068	-0.363194	-0.0312215	0.346148	0.457912	0.0879051	0.0666929	0.155522	0.331897	-0.0619413	0.385951	-0.00134621	0.139841	0.12688	0.000703801	0.286661	-0.0354861	0.158358	0.315867	0.077071	-0.0861984	0.377126	-0.138111	0.12721	-0.193371	-0.00325155	0.265285	0.0866085	0.0599256	0.0825737
ALB	-0.0992004	-0.299597	-0.217324	0.558927	-0.00906916	0.0719081	-0.491457	0.0172053	-0.171119	-0.0433251	-0.524545	0.251278	-0.0811934	-0.0850351	0.411766	0.399285	-0.394296	-0.194724	0.230743	0.374139	0.667198	0.107936	-0.426487	-0.520817	-0.22546	-0.205899	-0.317418	-0.341593	0.0194555	-0.503025	-0.004881	-0.241377	-0.132179	-0.0497889	-0.371674	-0.0829263	-0.201258	-0.457777	-0.132594	0.118608	-0.28504	0.302117	-0.00255688	0.172018	-0.0125995	-0.265418	-0.221669	-0.0876241	-0.130783
ALCAM	-0.022614	-0.299621	-0.497876	0.0428926	0.0700008	0.126301	-0.483016	0.026972	-0.141934	-0.0282306	-0.30412	-0.241161	-0.198422	-0.25428	0.560523	0.291045	-0.448492	-0.122827	0.103712	0.301937	0.258139	-0.0645601	-0.357255	-0.455116	-0.17266	-0.323717	-0.53005	-0.32386	-0.131478	-0.489407	0.21039	-0.299922	-0.0920369	-0.0766145	-0.176728	-0.352534	-0.370266	-0.468709	-0.414792	-0.0389356	0.0464031	0.118096	0.199161	0.337683	0.277023	-0.299597	-0.438406	-0.370462	-0.0803645
ALDH16A1	0.298434	0.540207	0.146343	-0.162218	-0.129463	-0.118605	0.585254	-0.242737	0.203035	0.269394	0.323327	0.260739	0.436769	-0.123583	-0.565199	-0.36395	0.263746	0.0501771	-0.335716	-0.391111	-0.337726	-0.0998276	0.610914	0.566635	0.124823	0.362787	0.40107	0.543831	0.0416807	0.360037	0.237929	0.593306	0.0188142	0.35795	0.111104	0.330308	0.0508694	0.520474	0.138386	0.217639	0.0821616	-0.220939	-0.323039	-0.383193	-0.311082	0.18782	0.0694122	0.273875	0.147747
ALDH18A1	0.333592	0.316813	-0.214243	-0.221133	0.0761455	-0.0905164	0.156535	-0.287432	0.265601	0.211056	-0.0184447	0.0496695	0.241867	-0.320859	-0.157823	-0.156012	-0.0760959	0.0691587	-0.013521	-0.130011	-0.18679	0.0772847	0.252636	0.123593	-0.0451515	0.125336	-0.0138888	0.263511	-0.0356033	-0.0954181	0.439201	0.364338	0.0657928	0.367472	0.0136717	0.15052	-0.242482	0.100915	-0.193009	0.271275	0.0258117	-0.0435769	-0.110972	-0.239018	-0.0498714	0.0462088	-0.313274	0.0119419	-0.0326793
ALDH1A1	-0.0375127	0.00626433	-0.412212	-0.19377	0.198924	-0.10242	0.20695	-0.205126	0.147754	0.278332	0.308257	-0.299227	0.181514	-0.395467	0.0273208	-0.238873	-0.201387	0.249188	-0.0587095	-0.191057	-0.125451	-0.127848	0.236046	0.243632	-0.123275	-0.243077	-0.3216	0.325967	-0.0244504	-0.0119725	0.32445	0.0546671	-0.0089911	-0.0703787	0.00477793	-0.390826	-0.158595	-0.00553998	-0.355891	-0.180963	0.610105	-0.209679	0.361586	-0.00694851	-0.0119762	0.17702	-0.294749	-0.376359	0.0425629
ALDH1A2	0.195428	0.346783	0.472161	-0.139549	-0.23956	0.242937	0.324179	0.352006	-0.0488796	-0.270851	0.392261	0.0893081	-0.110582	0.493223	-0.289999	-0.0302299	0.630971	0.0217725	-0.241094	-0.136516	-0.365815	-0.0417382	0.339217	0.431163	0.483516	0.42957	0.556264	0.0947029	0.0514516	0.563135	-0.172856	0.16332	0.292262	0.114374	0.122839	0.373238	0.235121	0.532508	0.380534	-0.00434261	-0.0631371	-0.222732	-0.175267	0.0970392	0.0663763	0.171262	0.50541	0.348439	0.200438
ALDH1A3	0.705987	0.760508	0.324546	0.0555747	-0.355341	0.404644	0.283682	0.19206	-0.0070742	-0.226308	0.134687	0.440538	0.0668949	0.109239	-0.31001	0.0367338	0.514775	-0.100782	-0.336276	-0.0984443	-0.233001	0.122889	0.593209	0.455945	0.591145	0.803145	0.628851	0.180731	0.0547594	0.396904	0.305882	0.517842	0.153694	0.728757	-0.252354	0.747356	-0.224582	0.653727	0.423119	0.591516	-0.341094	-0.125503	-0.608726	0.0666233	-0.182845	0.110517	0.0273895	0.683725	0.33873
ALDH1B1	-0.0910335	0.050538	-0.36006	-0.294074	0.199634	-0.288181	0.27158	-0.377708	0.494193	0.362419	0.21326	-0.238913	0.310618	-0.400569	-0.101617	-0.316463	-0.198564	0.224653	0.291209	-0.0978034	-0.181571	0.287007	0.262162	0.204081	-0.28127	-0.188013	-0.247229	0.40884	-0.0484715	-0.0771922	0.325261	0.182768	0.023622	0.0162044	0.14142	-0.207854	-0.200098	0.00231843	-0.326143	0.00366087	0.467107	0.0464819	0.35017	-0.288626	-0.0731113	0.270583	-0.316726	-0.304068	-0.0404087
ALDH1L1	-0.0492829	-0.0592846	-0.399884	-0.196788	0.0086274	-0.330363	0.0665919	-0.445661	0.150015	0.460055	-0.10225	-0.220263	0.342647	-0.412041	-0.0734679	-0.287107	-0.381963	-0.212713	-0.107455	-0.131152	-0.0222698	-0.219819	-0.020679	-0.0941657	-0.363272	-0.251367	-0.287626	0.22055	-0.0126093	-0.267313	0.327356	0.180817	0.0139201	0.0119201	0.0625951	-0.228637	-0.269078	-0.205845	-0.317056	0.0123759	0.189753	-0.0939644	0.00231176	-0.284121	-0.153629	-0.310693	-0.3525	-0.29753	-0.0766045
ALDH1L1-AS1	-0.223384	-0.259435	-0.331227	0.0584403	0.106157	-0.265831	-0.136022	-0.277756	0.0400622	0.231876	-0.171612	-0.182727	0.112916	-0.265625	0.0947763	-0.0976138	-0.367076	-0.118682	0.101114	0.0450045	0.235762	-0.0550242	-0.228014	-0.257685	-0.363497	-0.31719	-0.347601	-0.0234679	0.0369245	-0.315933	0.0916878	-0.113376	0.395621	-0.160247	0.0032491	-0.286801	-0.220571	-0.328244	-0.245657	-0.0854121	0.120528	0.0245396	0.146391	-0.144183	-0.0448458	-0.238756	-0.265825	-0.31508	-0.0504671
ALDH1L1-AS2	-0.0278305	0.00260887	-0.00999969	-0.124817	0.0180018	-0.0583402	0.112877	-0.0335266	0.0270388	0.0823677	0.146539	-0.0939025	0.0443383	-0.0298044	-0.0711192	-0.123324	0.00458295	0.0429444	-0.20139	-0.0895953	-0.142104	-0.255296	0.067878	0.118957	-0.0184592	-0.0815292	-0.0300079	0.10103	-0.0401058	0.09189	0.0188005	0.0445462	0.0836605	-0.08432	0.0849705	-0.138343	0.126861	0.0386076	-0.0618592	-0.154343	0.17778	-0.224716	0.0521384	-0.0332948	0.00581674	0.018891	0.045763	-0.0875882	-0.00879381
ALDH1L2	0.276523	0.157725	-0.406463	0.0744724	-0.164716	0.0480156	-0.132015	-0.179116	0.16061	0.157525	-0.250408	0.068085	0.182455	-0.282518	0.170949	0.0934615	-0.256974	-0.267181	0.331748	0.165729	0.186371	0.43817	0.0638077	-0.13839	-0.118129	0.0519521	-0.185299	0.0561862	-0.0473102	-0.337976	0.568831	0.224431	-0.00497909	0.394678	-0.311846	0.16332	-0.568003	-0.127388	-0.266812	0.485078	-0.0718553	0.312718	-0.0133631	0.00447796	-0.0810018	-0.188754	-0.438711	-0.0610884	-0.120781
ALDH2	-0.355597	-0.154279	-0.158693	-0.311173	0.291728	-0.35276	0.356453	-0.250433	0.274623	0.291403	0.556417	-0.390639	0.136099	-0.303924	-0.196518	-0.440826	-0.0679104	0.40561	0.123501	-0.389448	-0.259789	-0.0109889	0.219175	0.385994	-0.221094	-0.364064	-0.235502	0.386276	-0.000223327	0.210386	-0.0305406	-0.0712827	-0.0716343	-0.390576	0.322078	-0.534577	0.173812	0.0533867	-0.207997	-0.513583	0.794616	-0.263612	0.610559	-0.221958	0.046486	0.400547	-0.0748965	-0.41543	0.038423
ALDH3A1	-0.499316	-0.32953	-0.213744	-0.271243	0.219943	-0.406029	0.209709	-0.239878	0.145305	0.269258	0.46812	-0.482105	0.0538697	-0.238056	-0.104321	-0.401942	-0.146464	0.216657	0.0992181	-0.303227	-0.147373	-0.140223	0.0325943	0.195415	-0.316813	-0.479296	-0.318757	0.227713	-0.0217991	0.118164	-0.124167	-0.234725	-0.0191505	-0.537884	0.373356	-0.641521	0.152405	-0.0915124	-0.246154	-0.621125	0.752918	-0.22187	0.628632	-0.197425	0.130527	0.16243	-0.0357074	-0.523406	0.0996237
ALDH3A2	-0.453586	-0.396198	-0.540387	-0.0730199	0.191708	-0.315945	-0.0865085	-0.271285	0.288714	0.263494	0.165004	-0.337334	0.0596309	-0.400951	0.252554	-0.0830458	-0.423094	0.169069	0.603734	0.126184	0.14686	0.382701	-0.0862899	-0.079486	-0.495276	-0.585742	-0.612496	0.110846	-0.086502	-0.288766	0.138246	-0.256018	-0.0643019	-0.391341	0.0740433	-0.617008	-0.129105	-0.359888	-0.537742	-0.324386	0.654228	0.142747	0.799316	-0.0956904	0.145372	0.202985	-0.344211	-0.668051	-0.11898
ALDH3B1	-0.444557	-0.490101	-0.746584	-0.172699	0.148829	-0.58138	-0.20014	-0.613575	0.165753	0.599128	-0.282626	-0.474796	0.311576	-0.537091	0.166318	-0.260017	-0.754207	-0.338803	0.344321	0.0184495	0.239825	0.0550885	-0.379321	-0.477106	-0.776586	-0.660341	-0.693624	0.0429965	0.0211086	-0.631387	0.28128	-0.122129	-0.122837	-0.271036	0.194315	-0.533934	-0.455114	-0.639541	-0.618151	-0.0741256	0.295112	0.25419	0.342993	-0.341981	-0.0500916	-0.555316	-0.520336	-0.702752	-0.238837
ALDH3B2	-0.0100411	0.18573	0.130492	-0.257107	-0.238298	-0.0944636	0.357813	-0.0345218	0.0450266	0.0428514	0.476691	-0.115505	0.0526746	0.02708	-0.305977	-0.298947	0.264759	-0.0596433	-0.106573	-0.288324	-0.340331	-0.0562953	0.347627	0.436022	0.108943	0.093284	0.207179	0.246345	-0.020496	0.403819	-0.0281902	0.143156	0.123176	-0.052308	0.21868	-0.0105475	0.162824	0.347189	0.084896	-0.176022	0.309213	-0.249899	0.105415	-0.120945	-0.00357533	0.131392	0.152026	0.0132673	0.173263
ALDH4A1	-0.154124	-0.0536916	-0.298356	-0.0862023	0.166983	-0.381795	0.104879	-0.439374	0.506385	0.386776	-0.0208291	-0.0487013	0.331083	-0.408222	-0.134396	-0.21713	-0.286469	0.104406	0.540701	-0.131638	0.0444916	0.535535	0.0910608	0.0152083	-0.416585	-0.19917	-0.243577	0.294842	-0.0475399	-0.232896	0.21647	0.155485	-0.0823946	0.0237938	0.0784308	-0.108055	-0.179332	-0.141933	-0.281197	0.108502	0.235867	0.244714	0.293415	-0.404525	-0.0853263	0.189277	-0.332895	-0.235629	-0.170819
ALDH5A1	-0.652343	-0.658571	-0.457284	-0.147756	0.539882	-0.440346	-0.18708	-0.283419	0.0647373	0.280611	0.0410829	-0.533758	-0.0448766	-0.370647	0.256502	-0.168324	-0.546582	0.320644	0.291105	-0.0251602	0.141245	-0.0925252	-0.39327	-0.290368	-0.578652	-0.77115	-0.701028	-0.0522614	-0.0567859	-0.350555	-0.147184	-0.492009	-0.143439	-0.630649	0.270325	-0.808818	0.0513111	-0.559591	-0.479529	-0.561624	0.580159	0.0749389	0.681521	-0.100218	0.239756	0.0746055	-0.265055	-0.70498	-0.189422
ALDH6A1	0.167505	0.0421053	-0.567976	-0.0310793	0.127183	-0.0440792	-0.149973	-0.274412	0.340457	0.249691	-0.173569	-0.0639024	0.185639	-0.468296	0.246088	0.051639	-0.419757	0.0434159	0.372821	0.117844	0.129323	0.330977	0.0402801	-0.123584	-0.255472	-0.19272	-0.431834	0.132909	-0.0837108	-0.42844	0.584125	0.145083	-0.0390543	0.228932	-0.249472	-0.152065	-0.422344	-0.250091	-0.499743	0.237305	0.204454	0.158111	0.263524	-0.01515	-0.0337377	0.0187068	-0.554043	-0.312835	-0.130307
ALDH7A1	-0.413383	-0.421518	-0.631661	-0.0833296	0.327318	-0.448941	-0.087143	-0.484245	0.454498	0.464206	-0.0423828	-0.426111	0.240298	-0.577365	0.183218	-0.227296	-0.604503	0.127438	0.630919	-0.0564834	0.214814	0.413435	-0.187126	-0.215009	-0.621607	-0.601118	-0.672133	0.184366	-0.00061555	-0.45965	0.240367	-0.164898	-0.0880761	-0.292091	0.0567398	-0.584492	-0.34691	-0.488791	-0.53402	-0.166495	0.556117	0.234755	0.657123	-0.234494	-0.0202638	0.0584135	-0.549656	-0.643056	-0.166215
ALDH9A1	-0.329696	-0.401179	-0.666399	-0.252472	0.192921	-0.406681	-0.153322	-0.48755	0.229501	0.492683	-0.202309	-0.497932	0.243469	-0.510775	0.225613	-0.204136	-0.636975	-0.157777	0.368524	0.0129267	0.107831	0.116841	-0.294596	-0.355909	-0.59317	-0.572576	-0.640314	0.0843645	-0.101817	-0.544154	0.276881	-0.12406	-0.100474	-0.222792	0.120666	-0.502327	-0.398798	-0.533647	-0.568165	-0.102558	0.341125	0.18958	0.399119	-0.200877	-0.0135449	-0.338712	-0.524326	-0.624096	-0.211591
ALDOA	0.339343	0.604791	0.359023	-0.382588	-0.0341287	0.00217182	0.666716	-0.037166	0.2829	0.0565681	0.509056	0.0610722	0.247873	0.112664	-0.633279	-0.417882	0.564262	0.203475	-0.392571	-0.501001	-0.618651	-0.0789342	0.662846	0.687206	0.384826	0.552552	0.611843	0.489672	0.0626197	0.629231	0.0558536	0.520947	0.148855	0.345666	0.318436	0.412219	0.0926579	0.713681	0.319362	0.140516	0.0737746	-0.34039	-0.353455	-0.269338	-0.17914	0.303073	0.239226	0.393506	0.241737
ALDOB	0.412257	0.42735	0.522987	-0.0621581	-0.224991	0.261745	0.184863	0.224654	-0.216751	-0.288195	0.105021	0.255054	-0.0999312	0.30142	-0.300767	-0.0180927	0.48185	-0.037198	-0.497968	-0.195024	-0.30092	-0.29663	0.260822	0.294399	0.486013	0.522914	0.555759	-0.00356038	0.0840445	0.426745	-0.0956084	0.237936	0.103441	0.289631	-0.027289	0.432866	0.251215	0.467042	0.462667	0.113823	-0.335674	-0.263046	-0.493779	0.0490325	-0.0800678	0.0132937	0.339444	0.538555	0.203756
ALDOC	0.262512	0.218067	-0.0373964	0.0191848	-0.198669	-0.000929424	-0.0552321	-0.149902	0.270757	0.101453	-0.314578	0.185257	0.198178	-0.0902606	-0.0612541	0.0312466	-0.0669645	-0.292412	0.186691	0.0609005	0.0322251	0.324141	0.0379287	-0.125884	-0.0332666	0.241331	0.108091	0.035062	-0.0142388	-0.194207	0.261398	0.300181	0.0299202	0.41161	-0.162171	0.379871	-0.263608	0.00357467	0.0276504	0.508094	-0.372663	0.268369	-0.329699	-0.152181	-0.153967	-0.196134	-0.193873	0.241667	-0.0879445
ALG1	0.183747	0.418918	-0.283655	-0.410815	0.0743104	-0.335721	0.678206	-0.524774	0.455202	0.601221	0.405584	-0.153582	0.649209	-0.484619	-0.473221	-0.592389	-0.0378378	0.118184	-0.0909154	-0.444624	-0.3989	0.0526297	0.61697	0.559825	-0.147862	0.0687644	0.0380069	0.772721	0.0476183	0.178116	0.554534	0.634361	0.0346335	0.283483	0.189272	0.00502235	-0.307094	0.33531	-0.189357	0.1816	0.49523	-0.137842	0.0244087	-0.47664	-0.342627	0.118212	-0.301723	-0.124606	0.0465613
ALG10	-0.212614	-0.50098	-0.134157	0.295634	0.252141	0.386227	-0.578432	0.435013	-0.350991	-0.32246	-0.354333	-0.0480929	-0.433331	0.195801	0.774293	0.622424	-0.276155	0.257368	0.165431	0.583946	0.387911	-0.0927752	-0.578891	-0.520377	0.00671565	-0.380469	-0.420302	-0.509864	-0.125835	-0.391031	-0.274629	-0.579174	-0.246949	-0.378365	-0.274222	-0.379368	0.155346	-0.507289	-0.221894	-0.308931	-0.101969	0.1282	0.282387	0.638395	0.257409	0.137637	0.00675513	-0.288134	-0.221276
ALG10B	-0.231223	-0.575156	-0.277642	0.426267	0.240318	0.346263	-0.703733	0.344301	-0.302498	-0.241538	-0.520144	-0.00868015	-0.37628	0.0431014	0.880332	0.675353	-0.464491	0.150603	0.287429	0.679712	0.579998	-0.000535723	-0.667936	-0.667218	-0.127207	-0.465311	-0.569073	-0.546437	-0.0842726	-0.587309	-0.164055	-0.597121	-0.289746	-0.348677	-0.406125	-0.419674	0.0133535	-0.664579	-0.310752	-0.219081	-0.132874	0.251183	0.304584	0.630082	0.211251	0.00848058	-0.180907	-0.341015	-0.240331
ALG11	0.441716	0.285175	0.29072	0.0675037	-0.205516	0.570745	-0.0939362	0.512279	-0.255894	-0.411755	-0.035992	0.261467	-0.261021	0.398468	0.162152	0.416188	0.367707	0.032516	-0.226371	0.126744	-0.11314	-0.085484	0.054108	0.0693337	0.557332	0.386754	0.323143	-0.187847	-0.0500586	0.167954	-0.0431274	0.0518887	-0.107909	0.268816	-0.275248	0.361947	0.119068	0.240609	0.206737	0.167504	-0.349671	-0.0538771	-0.293815	0.452392	0.179874	0.129604	0.247819	0.345179	0.0636059
ALG12	0.238225	0.473816	0.092345	-0.182193	-0.300012	-0.171334	0.470999	-0.233024	0.250496	0.206956	0.33066	0.231564	0.323071	-0.0869981	-0.498672	-0.320604	0.271378	-0.175548	-0.019231	-0.251679	-0.294689	0.221714	0.547131	0.490508	0.0603421	0.323189	0.364401	0.41868	0.00116094	0.327918	0.256648	0.516043	-0.0100529	0.332795	0.194635	0.346445	-0.0907433	0.466824	0.0918957	0.253038	0.0830108	-0.0516006	-0.157331	-0.3989	-0.214424	0.0250051	0.0278822	0.182616	0.124454
ALG13	0.476999	0.118849	-0.043932	0.684639	-0.140752	0.60239	-0.478566	0.326246	-0.232427	-0.281452	-0.630213	0.528187	-0.12473	0.051375	0.518452	0.660287	-0.155527	-0.150506	-0.0385828	0.413558	0.603429	0.0477953	-0.231778	-0.393399	0.27177	0.23587	-0.034068	-0.341597	-0.049138	-0.389459	0.240299	0.0118894	-0.10999	0.405238	-0.782003	0.31941	-0.286878	-0.201322	0.0612909	0.473893	-0.591515	0.191804	-0.380024	0.550064	-0.17421	-0.172687	-0.234633	0.318196	-0.0431324
ALG14	0.318058	0.3928	-0.229832	-0.282186	-0.0438923	-0.103653	0.536734	-0.342143	0.392896	0.476636	0.271103	-0.208845	0.549539	-0.376477	-0.316528	-0.463277	-0.0162283	-0.015765	-0.20211	-0.443302	-0.302576	-0.0638343	0.477204	0.439997	0.0333688	0.133073	0.0647089	0.637965	0.0343154	0.147892	0.51592	0.552587	0.118419	0.285584	-0.0666372	0.00978247	-0.334171	0.282652	-0.0853153	0.165003	0.373785	-0.272068	-0.0635294	-0.20358	-0.397527	-0.0326876	-0.293212	-0.0440786	0.158227
ALG1L	-0.223671	-0.204199	-0.150256	-0.0629829	0.292631	-0.224854	0.0421833	-0.214476	0.0275509	0.255471	-0.0611965	-0.140885	0.168662	-0.173752	-0.00968063	-0.140277	-0.250234	0.138739	-0.140591	-0.0787255	0.0375945	-0.293965	-0.133734	-0.0979281	-0.263504	-0.282891	-0.21961	0.100721	-0.0704467	-0.14951	-0.0421701	-0.0541569	-0.0936588	-0.220938	0.113974	-0.283527	0.0757694	-0.200127	-0.163094	-0.214762	0.146957	-0.0652631	0.0633848	-0.142516	-0.10336	-0.0644281	-0.0773015	-0.234314	-0.113435
ALG1L2	0.0534987	0.123924	0.272594	-0.0266919	-0.000809399	0.0863105	0.162995	0.109479	-0.0338803	-0.107073	0.133907	0.0781259	-0.0145677	0.163648	-0.141135	-0.0297672	0.228098	0.159176	-0.14445	-0.0669456	-0.148806	-0.0991469	0.130003	0.194326	0.187472	0.160304	0.23242	0.0758857	0.0363061	0.230135	-0.144891	0.0650391	-0.0021177	-0.00532689	0.013133	0.114125	0.234517	0.213783	0.224051	-0.0852127	-0.0430819	-0.134553	-0.101055	0.0102525	-0.070049	0.207783	0.217227	0.191173	0.0792231
ALG1L9P	-0.380306	-0.413911	-0.395697	0.136531	0.115143	-0.30132	-0.266418	-0.297345	-0.0136314	0.277964	-0.284892	-0.102386	0.110058	-0.301192	0.248859	0.0296628	-0.518746	-0.128305	0.275054	0.225161	0.372977	0.0238266	-0.33861	-0.398164	-0.516108	-0.474104	-0.480409	-0.0934102	-0.044744	-0.475683	0.0571362	-0.216614	-0.152232	-0.266652	-0.0166103	-0.377208	-0.146323	-0.487834	-0.327848	-0.125191	0.117913	0.195019	0.282322	-0.140609	0.00033717	-0.219877	-0.290923	-0.40273	-0.190607
ALG2	0.730057	0.566199	0.265444	-0.00704981	-0.321057	0.595853	0.0622935	0.376804	-0.191302	-0.334146	-0.0840798	0.319271	-0.0955506	0.340895	0.00339136	0.272692	0.433668	-0.146883	-0.382329	0.0894592	-0.21641	-0.0765644	0.263233	0.174217	0.637411	0.635908	0.504375	-0.0518016	0.0373475	0.232502	0.212796	0.351886	0.0195383	0.567291	-0.25887	0.615147	-0.121193	0.418523	0.254113	0.429377	-0.499878	-0.158938	-0.586629	0.356283	-0.161988	-0.084933	0.149409	0.493949	0.0933854
ALG3	0.356997	0.666904	0.196362	-0.41911	-0.133568	-0.102257	0.784631	-0.194199	0.312582	0.194986	0.659187	0.0481947	0.363942	-0.0613167	-0.683378	-0.531796	0.493862	0.15279	-0.296674	-0.525613	-0.627553	0.00528742	0.830629	0.834677	0.276605	0.462765	0.518432	0.659945	0.0441284	0.646061	0.269741	0.635643	0.089935	0.356692	0.320783	0.323707	0.00503715	0.750593	0.181096	0.13352	0.315822	-0.35783	-0.165143	-0.373808	-0.254686	0.329804	0.128077	0.247453	0.234235
ALG5	0.706161	0.728774	0.112733	-0.0503555	-0.312766	0.283227	0.482905	-0.0444492	0.275951	0.152674	0.0626801	0.259884	0.4593	-0.00232599	-0.315777	-0.145351	0.315936	-0.129428	-0.339477	-0.189606	-0.263957	0.00678929	0.570153	0.448297	0.41843	0.611896	0.477921	0.502102	0.107947	0.262083	0.502021	0.749704	0.188333	0.659158	-0.331348	0.566125	-0.269283	0.530798	0.217268	0.547379	-0.178675	-0.176924	-0.518714	-0.0428227	-0.533017	-0.00997635	-0.0387752	0.445562	0.182557
ALG6	0.223906	-0.0204224	0.0404409	0.327955	0.13124	0.605774	-0.306494	0.45482	-0.294927	-0.356129	-0.242619	0.248248	-0.27889	0.163523	0.53353	0.582874	-0.0143771	0.321826	-0.118023	0.367517	0.235446	-0.144885	-0.142889	-0.142188	0.331669	0.0430358	-0.0796294	-0.261149	-0.0663476	-0.146563	-0.0592023	-0.198945	-0.212546	0.0309557	-0.475969	-0.0129326	0.107722	-0.097486	0.00255161	-0.0387209	-0.191196	-0.0762827	-0.0375625	0.640465	-0.00441713	0.295416	0.00342759	0.0795597	-0.0324981
ALG8	0.370269	0.342637	-0.0138699	-0.0893339	-0.100981	0.145076	0.151663	-0.0516988	0.0859898	0.0351722	-0.0322062	0.126212	0.161754	-0.0249654	-0.105242	-0.00106814	0.120758	-0.0258574	-0.131522	-0.064578	-0.145084	0.0441489	0.244838	0.142533	0.168618	0.289686	0.186855	0.177095	0.0162254	0.0310983	0.271633	0.333407	0.0135438	0.349943	-0.0814212	0.294575	-0.212951	0.204842	0.0409922	0.284125	-0.140275	-0.0354079	-0.255206	-0.0282086	-0.158875	-0.00961851	-0.0731947	0.170058	0.05534
ALG9	0.162703	0.285465	-0.0285217	-0.216008	-0.0126998	0.0420477	0.284457	0.00270115	0.110915	-0.0403281	0.461668	-0.0103254	-0.0179416	-0.120784	-0.129054	-0.165682	0.232139	0.24303	-0.0482405	-0.0295535	-0.30624	0.0729485	0.435519	0.450935	0.180928	0.135449	0.099016	0.243039	-0.0794215	0.315432	0.19274	0.141239	0.0249851	0.103886	0.148107	-0.0318776	-0.00965444	0.355375	-0.0755984	-0.096877	0.375501	-0.266617	0.19066	-0.0353409	0.0107426	0.386278	-0.0592664	-0.0406334	0.110724
ALK	-0.451282	-0.543874	-0.323632	0.120281	0.205513	-0.275652	-0.38998	-0.185282	0.0326022	0.144214	-0.307279	-0.205702	-0.0573358	-0.223769	0.329389	0.100749	-0.513257	-0.0440871	0.537871	0.198173	0.38077	0.273204	-0.486442	-0.493723	-0.496285	-0.519183	-0.528902	-0.230916	-0.0406843	-0.498834	-0.0771284	-0.378776	-0.151919	-0.330812	0.000244789	-0.383161	-0.0939835	-0.583167	-0.289708	-0.113547	0.0856756	0.714286	0.396167	-0.0522895	0.178671	-0.146293	-0.256966	-0.369437	-0.263874
ALKBH1	-0.0645785	0.0757044	0.337737	-0.18993	0.016225	0.0528963	0.293331	0.216642	-0.0295968	-0.10398	0.347455	-0.0750742	-0.0436285	0.319522	-0.191227	-0.122706	0.404481	0.17161	-0.267134	0.0214335	-0.32312	-0.238877	0.172092	0.308055	0.256023	0.124755	0.303422	0.127376	-0.00238037	0.442427	-0.276041	0.0191998	0.156378	-0.167698	0.239146	0.00933883	0.356173	0.31236	0.198219	-0.273492	0.111306	-0.289934	0.00372373	0.00179857	-0.0139552	0.186089	0.405	0.0861695	0.0767391
ALKBH2	-0.357649	-0.177108	-0.152998	-0.0829464	0.234081	-0.287012	0.26449	-0.228203	0.360637	0.295357	0.258711	-0.208187	0.240368	-0.216598	-0.0679674	-0.250252	-0.137455	0.319246	0.203284	-0.0235523	-0.0376656	0.101782	0.106666	0.162155	-0.280848	-0.305625	-0.207794	0.340763	0.0227704	0.0240693	-0.0481241	-0.0190803	0.0306761	-0.332954	0.167858	-0.382695	0.0846912	-0.0476574	-0.152095	-0.336262	0.49609	-0.0772753	0.416996	-0.211384	-0.11562	0.371039	-0.0882509	-0.331055	0.00761743
ALKBH3	-0.287473	-0.111731	-0.202043	-0.458852	0.206502	-0.444489	0.382499	-0.370668	0.312716	0.395166	0.387192	-0.516973	0.264155	-0.252657	-0.284583	-0.546952	-0.116317	0.148854	-0.0114672	-0.43481	-0.347246	-0.1514	0.122088	0.223882	-0.2893	-0.309611	-0.177039	0.39315	-0.0466903	0.122696	0.0496051	0.0664062	0.143163	-0.284103	0.401392	-0.393228	0.0797411	-0.000261162	-0.229251	-0.311944	0.572306	-0.1719	0.332812	-0.342456	-0.0531732	0.0742379	-0.0570668	-0.366254	-0.0209673
ALKBH4	-0.246239	0.101456	-0.170428	-0.41592	0.0755392	-0.517653	0.637567	-0.443101	0.532107	0.5166	0.63976	-0.318233	0.462268	-0.348756	-0.505807	-0.649024	0.0438442	0.12413	0.123908	-0.449933	-0.383532	0.156394	0.488845	0.560272	-0.269712	-0.146754	-0.021015	0.653566	0.0483604	0.324455	0.157434	0.306843	0.0667822	-0.139529	0.45612	-0.258704	-0.041595	0.273816	-0.172941	-0.205259	0.723991	-0.180765	0.39105	-0.528736	-0.14185	0.205222	-0.0983148	-0.302518	0.0801632
ALKBH5	-0.365944	-0.287039	-0.59252	-0.436892	0.0163327	-0.635924	0.103792	-0.64995	0.227922	0.644496	0.0339319	-0.565955	0.381853	-0.529839	-0.129137	-0.519053	-0.509178	-0.389665	0.264633	-0.293702	-0.0926461	0.104412	-0.104768	-0.153895	-0.630803	-0.465625	-0.440137	0.234827	-0.0242403	-0.311976	0.28279	0.0518436	-0.0938644	-0.168615	0.440183	-0.390043	-0.466315	-0.333285	-0.46025	-0.0356887	0.408328	0.159089	0.259658	-0.463387	-0.0871106	-0.512877	-0.449099	-0.560218	-0.202288
ALKBH6	-0.134068	-0.0228175	0.0463073	0.293226	0.185572	-0.207083	0.174946	-0.241038	-0.043257	0.242047	-0.046975	0.283857	0.273603	-0.163053	-0.171946	-0.138406	-0.153548	0.16192	-0.149519	-0.127676	0.249609	-0.220378	0.0469056	0.0674792	-0.199555	-0.103286	-0.00148197	0.202364	0.108693	-0.0175593	-0.0509765	0.11474	-0.10367	-0.0857348	-0.020377	-0.0655918	0.147609	-0.0211535	0.0765778	-0.0774054	0.0332238	-0.000987103	-0.0925325	-0.231614	-0.381009	0.094836	-0.00531238	0.0333173	-0.0350025
ALKBH7	0.100883	0.278766	-0.465159	-0.246554	0.0880677	-0.446036	0.537823	-0.728335	0.72916	0.846366	0.0221616	-0.0974673	0.9011	-0.644194	-0.368185	-0.52798	-0.347146	-0.0428048	0.175317	-0.325941	-0.13184	0.262148	0.437284	0.275008	-0.419587	-0.0599494	-0.147837	0.810484	0.0251797	-0.184209	0.647238	0.700386	-0.0590795	0.310041	-0.0247953	-0.0010777	-0.454781	0.0548707	-0.308277	0.345783	0.336388	0.10162	0.0102125	-0.590108	-0.54287	-0.04609	-0.503718	-0.199861	-0.0663635
ALKBH8	-0.401569	-0.544924	-0.332093	0.0834827	0.12279	-0.0207604	-0.468878	0.0847358	-0.0896559	-0.0689049	-0.214389	-0.237368	-0.265171	-0.0614373	0.566484	0.301066	-0.375994	0.00449144	0.359287	0.549136	0.295908	0.0810789	-0.474736	-0.472645	-0.314697	-0.521809	-0.541799	-0.354099	-0.111435	-0.417287	-0.113797	-0.506832	-0.0556351	-0.426601	-0.0300621	-0.488594	-0.00765774	-0.531456	-0.380302	-0.315017	0.145398	0.122629	0.483895	0.23862	0.294675	-0.0532602	-0.171509	-0.488811	-0.208329
ALMS1	-0.536192	-0.692715	-0.394842	-0.0885607	0.407519	-0.366398	-0.497549	-0.197303	-0.170125	0.139197	-0.377422	-0.447196	-0.165466	-0.199646	0.371203	0.0501925	-0.58755	-0.00306852	0.263012	0.180939	0.26713	-0.101639	-0.695225	-0.683443	-0.564182	-0.650048	-0.635295	-0.386795	-0.066511	-0.574741	-0.183323	-0.527225	-0.0907413	-0.465781	0.219263	-0.545527	-0.0871559	-0.728623	-0.407545	-0.280273	0.0421944	0.291914	0.315855	-0.059395	0.454029	-0.327274	-0.239349	-0.519304	-0.278692
ALMS1-IT1	-0.0522749	-0.0962097	-0.0973707	0.209461	0.101219	-0.00746114	-0.031113	-0.0241234	0.0366625	0.0930584	-0.0781459	-0.0311354	0.0992343	-0.1092	0.0794267	0.0184602	-0.151788	0.0364312	0.00755234	-0.00845931	0.22469	-0.0246446	-0.0748924	-0.0728494	-0.0800789	-0.101755	-0.125651	0.0340431	0.0703708	-0.101598	0.0229783	-0.0226055	-0.0239032	-0.0548131	-0.140703	-0.122298	-0.0875729	-0.121776	-0.0169893	-0.0107333	0.0602577	0.0192142	0.0409214	0.0594043	-0.0983692	-0.0492851	-0.105584	-0.0629946	-0.00718239
ALMS1P	-0.41516	-0.554231	-0.0082508	0.259982	0.136206	-0.108071	-0.507677	0.113149	-0.431205	-0.15124	-0.380391	-0.0376728	-0.311795	0.184783	0.318762	0.271368	-0.277923	-0.107971	0.119388	0.278863	0.420583	-0.14645	-0.645687	-0.592856	-0.270741	-0.368427	-0.285456	-0.52522	-0.0529882	-0.346101	-0.405409	-0.516433	-0.182304	-0.393736	0.0437088	-0.241588	0.154403	-0.512273	-0.0645574	-0.210801	-0.253792	0.278993	0.0772991	0.0980936	0.339107	-0.284838	0.140583	-0.166885	-0.199063
ALOX12	-0.0216393	0.0751963	0.120731	0.0640019	-0.0978189	0.003804	0.100418	0.0539274	0.00287085	-0.0750595	0.221362	0.0483321	-0.0547974	0.00349023	-0.112678	-0.0624545	0.162312	-0.00757128	-0.0306227	-0.0791348	-0.00286235	0.0259891	0.163453	0.18826	0.0970256	0.097392	0.127138	0.0376249	0.092953	0.200006	-0.065536	-0.014342	0.0735949	-0.0317563	0.0474208	-0.000374151	-0.0355674	0.184709	0.18672	-0.100733	0.123137	-0.123179	0.054142	-0.0100946	0.0548838	0.0808371	0.0226798	0.0830775	0.532342
ALOX12-AS1	-0.254478	-0.211278	-0.206756	0.0892466	-0.0285596	-0.247375	0.0245736	-0.235599	0.140149	0.301157	-0.0269696	-0.135699	0.213378	-0.211461	0.0133107	-0.145247	-0.256287	-0.174625	0.178768	-0.0467693	0.204451	0.0589934	-0.113823	-0.0958817	-0.299463	-0.259624	-0.224623	0.114053	0.0615605	-0.17158	0.0420309	-0.0258889	-0.0790973	-0.184066	0.00829008	-0.239273	-0.163634	-0.197286	-0.103593	-0.113714	0.209529	-0.00747871	0.204548	-0.146607	-0.130802	-0.214784	-0.18259	-0.239076	-0.0282045
ALOX12P2	-0.0189925	-0.219311	-0.128175	0.770094	0.0830574	0.204806	-0.537452	0.185581	-0.354238	-0.242901	-0.439173	0.481422	-0.240201	-0.0554582	0.46974	0.532437	-0.303414	0.0324308	0.112107	0.49356	0.76724	0.00326777	-0.363148	-0.435703	-0.0873218	-0.145734	-0.283946	-0.427932	-0.000896284	-0.405639	-0.0217028	-0.310262	-0.182397	-0.0182949	-0.499412	-0.0687169	-0.0548775	-0.370707	-0.10211	0.0739768	-0.269393	0.154505	0.0213718	0.295002	0.127264	-0.0483159	-0.176844	0.0119409	-0.0789061
ALOX15	0.618674	0.543606	-0.359179	0.05168	-0.203099	0.111764	0.0989089	-0.281069	0.22508	0.258786	-0.245365	0.248667	0.419575	-0.383714	-0.0809617	-0.0344516	-0.142958	-0.297858	-0.0398216	-0.0169307	0.0469806	0.278164	0.378277	0.0806912	0.0452225	0.388334	0.0484821	0.287195	0.0523789	-0.222491	0.79308	0.604472	0.0561674	0.80562	-0.389279	0.501061	-0.689216	0.14175	-0.147752	0.867051	-0.211813	0.176218	-0.437002	-0.112454	-0.324019	-0.265923	-0.488754	0.241956	-0.0128959
ALOX15B	0.240273	0.239066	-0.302333	-0.0885562	-0.288979	0.00608029	0.0668996	-0.190889	0.20329	0.180898	-0.0290515	-0.00379261	0.218603	-0.216839	0.00944755	-0.0614076	-0.0705252	-0.323263	0.219035	0.0733304	-0.0306859	0.376829	0.219839	0.0576035	-0.0502483	0.121955	-0.0249583	0.171575	-0.0171457	-0.107525	0.500305	0.296113	0.0129349	0.323657	-0.1113	0.163983	-0.483127	0.0674822	-0.184216	0.323844	0.0383301	0.011385	-0.0132194	-0.0672395	-0.182532	-0.179859	-0.324436	-0.0913234	0.0463605
ALOX15P1	0.619988	0.56592	-0.335191	0.023076	-0.206972	0.101069	0.136252	-0.284805	0.242817	0.268186	-0.218188	0.249645	0.435249	-0.373485	-0.11671	-0.0583956	-0.114118	-0.288345	-0.049518	-0.0359972	0.00923808	0.273756	0.405837	0.113659	0.055839	0.40485	0.0790041	0.315714	0.0451176	-0.191891	0.784825	0.628331	0.0927253	0.809165	-0.365631	0.517131	-0.66846	0.174362	-0.130403	0.861062	-0.206395	0.165192	-0.443968	-0.136072	-0.32449	-0.246672	-0.46887	0.255237	-0.0123772
ALOX5	0.314495	0.357627	0.859058	0.224469	-0.295655	0.37875	0.0620134	0.460596	-0.2281	-0.506785	0.0356875	0.494466	-0.270792	0.55475	-0.253891	0.203145	0.62934	-0.0274973	-0.339248	-0.0360297	-0.113762	-0.113934	0.16277	0.229443	0.581272	0.607773	0.722927	-0.179249	0.0722119	0.480353	-0.355734	0.0968942	0.0921519	0.23616	-0.12586	0.618457	0.416382	0.481587	0.883673	0.163446	-0.540167	-0.0992211	-0.524055	0.146987	-0.0444169	0.151734	0.534753	0.812821	0.320769
ALOX5AP	0.468261	0.506189	0.748222	0.0584114	-0.278531	0.329985	0.189947	0.295015	-0.112	-0.329905	0.0169697	0.397309	-0.0732832	0.366576	-0.357398	0.0505934	0.566437	-0.0502189	-0.462087	-0.170807	-0.259833	-0.174272	0.296979	0.297188	0.562134	0.678572	0.716585	0.00439053	0.0565748	0.448212	-0.129715	0.311582	0.136301	0.42879	-0.146261	0.690554	0.279727	0.531294	0.828875	0.329469	-0.522926	-0.136238	-0.664914	0.0420226	-0.135028	0.109331	0.373788	0.861181	0.275098
ALOXE3	0.280285	0.427499	0.245193	-0.0975848	-0.290412	0.129334	0.318333	0.0987735	0.0619497	-0.0961935	0.301486	0.13871	0.0524122	0.151747	-0.322586	-0.133521	0.423917	-0.10474	-0.239608	-0.163909	-0.283989	-0.00255129	0.436861	0.419745	0.335638	0.42868	0.436516	0.196536	-0.0576632	0.412753	0.0895719	0.294568	0.122774	0.272557	0.0161222	0.344713	0.0163892	0.493936	0.259001	0.144274	-0.0191899	-0.240349	-0.229206	-0.0567698	-0.078348	0.0920233	0.195758	0.312205	0.267601
ALPK1	-0.0996943	-0.117533	0.588325	0.130964	0.0227613	0.206562	-0.176419	0.463332	-0.438767	-0.500689	0.0067187	0.201813	-0.468411	0.599643	0.00705335	0.262696	0.371676	0.155744	-0.330662	0.116262	-0.031056	-0.400275	-0.218428	-0.0573758	0.298664	0.104134	0.304345	-0.395908	0.00256042	0.277184	-0.617219	-0.327802	-0.033343	-0.255043	0.0950246	0.0848409	0.67371	0.0909067	0.397642	-0.312988	-0.314528	-0.136786	-0.151009	0.194606	0.294837	0.120579	0.662641	0.295653	0.0721207
ALPK3	0.0458118	0.155441	0.365843	-0.13928	0.0980545	-0.0735964	0.234591	0.0378837	-0.269364	-0.109245	0.266757	0.0142147	-0.0755587	0.118967	-0.390393	-0.253289	0.302524	0.153393	-0.524324	-0.376502	-0.265278	-0.497296	0.162925	0.281507	0.212162	0.197089	0.323604	0.0422612	0.218971	0.397307	-0.248012	0.0364984	0.0886551	-0.0321716	0.242906	0.0599344	0.291612	0.315043	0.315741	-0.193323	-0.00302184	-0.318488	-0.24655	-0.143213	0.0839673	0.0435524	0.271274	0.256737	0.242989
ALPL	0.628346	0.67472	0.331161	-0.0717513	-0.172232	0.218913	0.345505	0.0362238	-0.0280468	-0.0904546	0.154651	0.349817	0.129611	0.0617794	-0.42088	-0.138759	0.402186	0.0168292	-0.565219	-0.314396	-0.324976	-0.292028	0.523156	0.466921	0.458304	0.596987	0.536765	0.253274	0.0555864	0.399873	0.26986	0.529088	0.144989	0.552425	-0.123969	0.497187	0.0425946	0.571918	0.335304	0.3249	-0.22041	-0.323703	-0.552811	-0.080767	-0.236135	0.0662735	0.120107	0.551793	0.283852
ALS2	0.157866	-0.0840382	-0.0648691	0.19478	-0.0618229	0.231826	-0.474871	0.191833	-0.44845	-0.281285	-0.455743	0.166736	-0.287965	0.0823001	0.330224	0.381485	-0.120249	-0.247507	-0.135879	0.355444	0.257332	-0.126616	-0.356405	-0.458398	0.0721516	0.0732253	-0.0871091	-0.496837	0.0314736	-0.307373	-0.00439129	-0.204747	-0.0549863	0.177728	-0.162838	0.172463	-0.216978	-0.24575	-0.0491378	0.274343	-0.512074	0.134367	-0.349282	0.257603	0.25393	-0.392693	-0.110862	0.131515	-0.152865
ALS2CL	-0.152401	-0.178781	-0.0639225	0.631521	0.00810881	0.0630616	-0.254642	0.119852	-0.246989	-0.184209	-0.02959	0.385131	-0.207952	-0.0424505	0.21097	0.265804	-0.116914	0.0540677	0.0324132	0.1997	0.577223	-0.0701528	-0.128964	-0.113804	-0.0685698	-0.152718	-0.159216	-0.238276	0.0735694	-0.0946379	-0.130048	-0.290393	-0.162341	-0.206994	-0.225904	-0.209835	0.0118858	-0.137781	-0.0373745	-0.241888	0.0703834	-0.126498	0.191386	0.165336	0.0598201	0.0585503	-0.0580574	-0.115818	0.162492
ALS2CR11	-0.418483	-0.511463	-0.326425	0.0127974	0.587402	-0.20706	-0.235987	-0.14069	0.0447642	0.151134	-0.185726	-0.330457	-0.0330274	-0.218444	0.314895	0.031371	-0.451817	0.388057	0.246977	0.107997	0.228595	-0.0194548	-0.416374	-0.37513	-0.398179	-0.53397	-0.530441	-0.108492	0.0811252	-0.392174	-0.118496	-0.378569	-0.0749164	-0.408303	0.067899	-0.506806	-0.0294447	-0.511091	-0.304273	-0.292701	0.227645	0.151546	0.384648	0.0354546	0.114851	0.0939461	-0.220651	-0.453837	-0.17683
ALS2CR12	-0.458408	-0.661323	-0.520161	0.0344634	0.190564	-0.3627	-0.512851	-0.321	-0.0758548	0.282711	-0.534219	-0.378354	0.00202268	-0.284518	0.394552	0.0494828	-0.708637	-0.303778	0.31491	0.195395	0.420878	-0.0414786	-0.706087	-0.751003	-0.634406	-0.645986	-0.664717	-0.322113	-0.00204081	-0.707623	-0.0260508	-0.405097	-0.125019	-0.379213	0.0493729	-0.492922	-0.264694	-0.789769	-0.450475	-0.148724	-0.0286159	0.327389	0.247674	-0.0768861	0.109531	-0.566525	-0.359272	-0.547296	-0.277515
ALX4	-0.231575	-0.228751	-0.160601	-0.035987	0.210147	-0.203365	-0.077656	-0.159651	-0.00682213	0.143231	-0.102703	-0.127557	0.037647	-0.0958578	0.0680676	-0.0682626	-0.225722	0.0428878	0.111296	0.0488655	0.0862621	-0.00917613	-0.192111	-0.19323	-0.259685	-0.247987	-0.220288	-0.0364393	-0.0978963	-0.19652	-0.0250406	-0.129483	-0.0647383	-0.172841	0.13107	-0.194973	-0.0262086	-0.238292	-0.163574	-0.104881	0.0740637	0.0455396	0.134219	-0.112594	0.0227403	-0.0883627	-0.0718549	-0.216787	-0.1481
ALYREF	-0.0632964	0.247199	0.229034	-0.455085	0.194054	-0.261057	0.72125	-0.208206	0.359545	0.315991	0.4848	-0.192428	0.398392	0.0401827	-0.588929	-0.528637	0.326341	0.347305	-0.0954816	-0.518423	-0.549793	0.0374919	0.438538	0.535606	0.0555602	0.158399	0.360869	0.602846	0.0271288	0.462918	-0.0896288	0.371005	0.0361765	-0.0183681	0.470332	0.121126	0.185569	0.432265	0.172765	-0.0774506	0.280896	-0.107007	-0.0362413	-0.403465	-0.23716	0.406685	0.244984	0.0751577	0.02608
AMACR	-0.290573	-0.227471	-0.334633	-0.202775	0.186662	-0.357126	0.051752	-0.373958	0.1882	0.382897	-0.0308636	-0.258954	0.251425	-0.359961	0.0233917	-0.22713	-0.363411	0.046448	0.213761	-0.00173628	-0.00742437	0.0547145	-0.0743496	-0.0914096	-0.415059	-0.36792	-0.362112	0.190753	-0.0590898	-0.259554	0.118628	-0.0189985	-0.111726	-0.180735	0.132006	-0.325747	-0.113942	-0.253631	-0.304068	-0.121079	0.295896	0.23255	0.280839	-0.267268	-0.03332	-0.00870261	-0.278099	-0.350547	-0.175102
AMBRA1	-0.0583714	0.232702	0.426741	-0.465674	-0.100461	-0.119846	0.408671	0.170416	-0.0622412	-0.20017	0.668263	-0.108518	-0.19057	0.398276	-0.502038	-0.31182	0.626097	0.0838338	-0.201757	-0.307075	-0.608104	-0.0773373	0.370119	0.521842	0.281612	0.268891	0.484703	0.0978186	-0.00312897	0.691136	-0.305229	0.0538229	0.131862	-0.0637187	0.651824	0.165924	0.385041	0.546351	0.216969	-0.207389	0.176167	-0.234027	0.00978474	-0.211997	0.356967	0.177215	0.56182	0.163843	0.141162
AMD1	0.809074	0.755297	0.528097	0.128147	-0.349901	0.679579	0.231402	0.468197	-0.174523	-0.414283	0.0866599	0.498601	-0.0688838	0.351454	-0.189239	0.22176	0.65667	0.00178604	-0.526494	-0.0793161	-0.247512	-0.0906009	0.506055	0.443244	0.843683	0.884229	0.739012	0.0711708	0.109974	0.484323	0.144379	0.441755	0.107969	0.692444	-0.373029	0.790502	-0.0232481	0.688311	0.565132	0.507161	-0.481382	-0.220948	-0.712796	0.343007	-0.191796	0.181962	0.233144	0.813664	0.291433
AMDHD1	-0.327204	-0.223515	0.222632	-0.0690207	0.201695	-0.04027	0.069312	0.183765	-0.136463	-0.16378	0.326528	-0.150705	-0.24504	0.208248	-0.0236387	-0.0583696	0.169198	0.332934	-0.0802907	-0.0739063	-0.121573	-0.236836	-0.0557794	0.142571	0.0505107	-0.183239	0.0134011	-0.0643669	-0.028745	0.270652	-0.435194	-0.311447	-0.040771	-0.446385	0.242925	-0.299939	0.495558	0.0525804	0.0704069	-0.541767	0.278915	-0.257071	0.314599	0.0786489	0.189969	0.297297	0.329443	-0.124831	0.0403156
AMDHD2	-0.290586	-0.0995263	0.0254035	0.0628166	0.0787385	-0.261916	0.259307	-0.186504	-0.0285414	0.252601	0.195489	0.0283359	0.224397	-0.0816776	-0.212368	-0.232192	-0.057214	0.0964474	-0.0981901	-0.240173	0.0380834	-0.202246	0.0706279	0.175711	-0.191644	-0.180941	-0.0131629	0.225864	0.1307	0.115114	-0.138431	0.0400481	-0.130035	-0.243102	0.132447	-0.204744	0.191617	0.0326218	0.00939342	-0.259467	0.268228	-0.109069	0.109146	-0.213898	-0.189423	0.0941475	0.107296	-0.13812	-0.00917823
AMER1	-0.0870727	0.0781006	0.430906	-0.0971865	-0.157802	0.131191	0.171726	0.44496	-0.0846309	-0.3884	0.524168	0.0259304	-0.351317	0.616569	-0.183881	0.0211263	0.597608	0.108343	-0.0179163	-0.0509964	-0.282722	0.0523397	0.181758	0.368325	0.359082	0.178794	0.383592	-0.0865189	-0.0161602	0.582498	-0.408613	-0.145029	0.0481479	-0.197602	0.282028	0.0973701	0.459097	0.39439	0.188575	-0.286194	0.131077	-0.200009	0.180079	0.114446	0.328455	0.274355	0.684402	0.106578	0.143669
AMFR	-0.319524	-0.0665721	-0.341599	-0.508221	0.0576264	-0.580303	0.503893	-0.55217	0.374094	0.638445	0.446898	-0.502502	0.478145	-0.447228	-0.379264	-0.682632	-0.177877	-0.0773518	0.0966361	-0.476278	-0.336488	0.0220098	0.26223	0.334472	-0.394823	-0.2983	-0.189008	0.549111	-0.0534789	0.10445	0.179511	0.21098	-0.0749311	-0.205839	0.469112	-0.384847	-0.209383	0.0553057	-0.286893	-0.23192	0.680044	-0.108055	0.345338	-0.50469	-0.160284	-0.117857	-0.241797	-0.440375	-0.0277665
AMH	0.0763332	0.0372064	0.0312467	0.391753	-0.0901307	0.102705	-0.117425	0.0667427	-0.0867242	-0.093488	-0.140652	0.352284	-0.0255424	0.0141437	0.0718308	0.194342	-0.00996149	-0.0460194	0.0230862	0.132999	0.323658	0.0570487	-0.0226041	-0.0617716	0.0382792	0.0860322	0.0294795	-0.0892458	0.0190723	-0.0699293	-0.0134616	-0.002992	-0.112014	0.0842209	-0.2401	0.10769	-0.0342458	-0.0142069	0.0453447	0.101458	-0.158543	0.0806817	-0.0753471	0.0584651	-0.0478705	0.00506874	-0.022187	0.118641	0.0018222
AMICA1	0.206719	0.244804	0.745407	0.156631	-0.131079	0.221461	0.0679848	0.280338	-0.187066	-0.343058	0.0112825	0.360813	-0.178428	0.313826	-0.258737	0.0705577	0.42604	0.0653714	-0.436964	-0.103423	-0.119157	-0.323728	0.116462	0.185201	0.40503	0.418354	0.535463	-0.101952	0.00302236	0.374965	-0.32073	0.0625547	0.103695	0.123743	-0.0952388	0.394011	0.481371	0.353963	0.811732	0.0101498	-0.390892	-0.182594	-0.446389	0.0398762	-0.0656311	0.158437	0.382287	0.692522	0.277575
AMIGO1	0.125635	0.189373	-0.193525	-0.0408997	-0.00798964	-0.163162	0.062097	-0.257509	0.20666	0.161508	0.00352218	0.14781	0.183102	-0.321643	-0.0951024	-0.107989	-0.132724	-0.0074174	0.134491	0.126451	-0.0219493	0.224829	0.241152	0.112458	-0.169796	0.0323689	-0.0954361	0.181564	-0.106823	-0.097943	0.348979	0.236968	0.0193352	0.268592	-0.0674956	0.0896767	-0.126878	0.0471438	-0.194833	0.293384	0.0803717	0.123759	0.0281401	-0.269987	-0.0499885	0.0555019	-0.257124	0.020034	-0.0620261
AMIGO2	-0.18048	-0.243963	-0.46324	0.106038	-0.170087	-0.157368	-0.246913	-0.224955	0.26511	0.239022	-0.24884	-0.127911	0.135331	-0.28367	0.276006	0.0742268	-0.395528	-0.37781	0.688246	0.239335	0.323413	0.667202	-0.206995	-0.326345	-0.38425	-0.252122	-0.38887	-0.0506786	-0.0351284	-0.44453	0.265615	-0.0739476	-0.0687304	0.00677508	-0.121947	-0.109461	-0.501828	-0.375747	-0.344268	0.223171	0.0721967	0.401046	0.295615	-0.0490469	-0.0377541	-0.287723	-0.426334	-0.323655	-0.231048
AMIGO3	0.52764	0.575463	0.336432	0.0671479	-0.187542	0.227764	0.29884	0.13402	0.0050936	-0.128768	0.163369	0.391471	0.093136	0.116037	-0.361806	-0.0424812	0.443937	-0.0267955	-0.335187	-0.200301	-0.183836	-0.0146448	0.445714	0.395491	0.440357	0.59958	0.548034	0.180904	0.102754	0.392084	0.158517	0.440413	0.027642	0.509986	-0.0636616	0.572374	-0.0256946	0.527858	0.345997	0.387549	-0.263638	-0.142888	-0.493241	-0.0362934	-0.159208	0.0795169	0.108862	0.534848	0.138614
AMMECR1	0.779644	0.610028	0.262264	0.182418	-0.179744	0.680179	-0.00822387	0.409361	-0.176017	-0.391832	-0.126079	0.462935	-0.111898	0.165452	0.0765231	0.371094	0.376542	0.081925	-0.398339	0.145508	-0.0838606	-0.0347978	0.347649	0.2174	0.670053	0.679898	0.429385	-0.0461944	0.04371	0.182176	0.275372	0.327536	0.0380344	0.676014	-0.481661	0.615292	-0.14402	0.419991	0.301321	0.529128	-0.469247	-0.129777	-0.589367	0.420101	-0.100725	0.170671	-0.00218024	0.619791	0.155538
AMMECR1L	0.326953	0.348421	0.383945	0.0450016	-0.208711	0.346924	0.00801243	0.371593	-0.183736	-0.378676	0.0545518	0.357979	-0.209855	0.316129	-0.0475231	0.235328	0.476403	-0.0233879	-0.250278	0.354843	-0.152055	-0.0216494	0.229213	0.178727	0.464097	0.487447	0.459571	-0.132292	0.039373	0.311059	-0.0829861	0.103667	0.114495	0.291975	-0.0458911	0.443696	0.111749	0.396305	0.295201	0.176985	-0.353667	-0.149886	-0.346971	0.142537	0.100032	0.10849	0.226059	0.440431	0.144621
AMN	0.778416	0.781408	0.180955	0.224052	-0.293752	0.303919	0.243637	0.00310366	0.063767	-0.0368486	-0.0918378	0.65493	0.276908	-0.0378083	-0.308741	0.0669566	0.27886	-0.113836	-0.357781	-0.115399	-0.0401417	0.0269073	0.543544	0.346694	0.399482	0.703211	0.502313	0.260392	0.0699342	0.168781	0.481944	0.687802	0.0368559	0.821719	-0.412651	0.726028	-0.228451	0.503744	0.267383	0.700706	-0.430681	-0.0561938	-0.695112	-0.0647909	-0.327367	0.0340546	-0.0669133	0.627874	0.2097
AMN1	-0.0886319	-0.428561	-0.333832	0.261936	-0.0525048	0.17482	-0.546345	0.03063	-0.196605	0.0761596	-0.684011	-0.147179	-0.022258	-0.0614557	0.597841	0.375463	-0.521396	-0.376193	0.146333	0.325539	0.482584	-0.052851	-0.623843	-0.700374	-0.208027	-0.305982	-0.427552	-0.366426	0.042909	-0.639367	0.0437702	-0.271124	-0.154059	-0.109509	-0.394134	-0.190191	-0.321406	-0.625276	-0.194713	0.0836387	-0.31421	0.294304	-0.0579179	0.368185	-0.12278	-0.544475	-0.292766	-0.219975	-0.180123
AMOT	0.512655	0.38661	0.15102	-0.0741126	-0.34862	0.259381	-0.0756478	0.107274	-0.0569034	-0.157915	-0.245441	0.165013	-0.0201189	0.12922	-0.0678578	0.120737	0.210482	-0.407493	-0.126833	0.00794035	-0.121787	0.118282	0.0930339	-0.0501644	0.314568	0.500278	0.342157	-0.11306	0.0109733	0.00526215	0.24003	0.284955	0.102686	0.559917	-0.142683	0.594727	-0.333376	0.193026	0.227001	0.57084	-0.533239	0.134849	-0.544584	0.0680697	0.0614215	-0.339047	-0.0618098	0.458189	0.0327505
AMOTL1	-0.316741	-0.299648	-0.335252	-0.0379854	0.0413119	-0.236921	-0.184115	-0.181283	0.406021	0.130876	-0.0515099	-0.223286	0.00222947	-0.225421	0.203921	0.00997786	-0.275548	-0.0237715	0.839787	0.202776	0.156161	0.76753	-0.169623	-0.222713	-0.381771	-0.311829	-0.364549	-0.0339118	-0.145208	-0.301595	0.0800781	-0.196201	-0.010479	-0.17653	0.0642585	-0.23435	-0.23652	-0.310008	-0.322741	-0.0249853	0.229568	0.303457	0.532281	-0.114426	0.153906	0.141192	-0.312625	-0.381332	-0.172
AMOTL2	0.233009	0.393963	0.49379	-0.116234	-0.225396	0.256411	0.284226	0.356298	-0.0684177	-0.336454	0.412272	0.177913	-0.192226	0.475505	-0.269228	-0.00943225	0.62594	0.0828553	-0.248046	-0.0766554	-0.370573	-0.0446507	0.387956	0.464641	0.501122	0.452217	0.562896	0.0563738	-0.0475192	0.584136	-0.164443	0.144828	0.0844051	0.131741	0.121849	0.353684	0.302066	0.567825	0.384327	-0.0368503	-0.0599014	-0.212905	-0.161496	0.0883394	0.078671	0.249414	0.505744	0.379508	0.295791
AMPD1	0.326396	0.317045	-0.439555	-0.0236426	0.105039	-0.0601846	0.179727	-0.360751	0.267841	0.335332	0.00470719	0.0330944	0.381281	-0.540708	-0.0572442	-0.196092	-0.260819	0.0706018	-0.106257	-0.110535	0.0110276	-0.016223	0.35647	0.18785	-0.107124	0.0344359	-0.187682	0.388447	-0.0590072	-0.155464	0.647091	0.391116	0.0148056	0.373976	-0.262943	-0.0282415	-0.415124	0.0614656	-0.303709	0.297466	0.253473	-0.149252	-0.00969786	-0.144804	-0.279194	0.00135467	-0.511364	-0.0921993	0.0834496
AMPD2	0.0741039	0.168405	0.711392	0.133807	-0.134553	0.114677	0.123814	0.247232	-0.237724	-0.318272	0.188703	0.264407	-0.211395	0.281094	-0.315767	-0.0237641	0.446421	0.0535519	-0.335834	-0.24295	-0.106027	-0.237697	0.136003	0.257533	0.352322	0.341887	0.506813	-0.0922924	0.11238	0.451558	-0.367432	-0.0169224	0.0558896	0.00591272	0.0678656	0.273852	0.342713	0.37023	0.843274	-0.11554	-0.203255	-0.213123	-0.286356	0.00173986	0.0323158	0.139246	0.3482	0.571266	0.346104
AMPD3	-0.187794	-0.244179	0.205631	-0.010422	0.0173174	-0.0499128	-0.275698	0.129905	-0.425935	-0.241226	-0.108859	-0.0475517	-0.34476	0.215174	0.0444871	0.0809396	0.0420295	-0.136801	-0.198572	0.0250172	0.0437355	-0.324137	-0.337351	-0.262701	-0.000418453	-0.0794374	0.031511	-0.410397	-0.0689579	0.00240192	-0.365633	-0.346829	-0.0350653	-0.232849	0.218573	-0.0773126	0.203408	-0.134786	0.138661	-0.244657	-0.220778	-0.0134753	-0.100996	0.0370193	0.28481	-0.275318	0.207226	0.0484795	0.106153
AMPH	-0.232884	-0.229112	-0.00187181	0.0229543	0.517276	-0.132262	-0.0629466	-0.0448694	0.100401	0.00512211	-0.0527832	-0.0731839	-0.0421358	-0.0330495	0.0663206	0.0101782	-0.127843	0.47777	0.238116	0.0267067	0.0928698	0.105433	-0.17157	-0.110979	-0.167105	-0.222419	-0.18592	-0.0236389	-0.0197938	-0.115713	-0.175771	-0.194739	-0.0409755	-0.215406	0.0797984	-0.199496	0.145873	-0.191083	-0.0738084	-0.160125	0.0894634	0.158013	0.251821	-0.0656896	0.102838	0.270218	0.00369395	-0.117161	-0.0881086
AMT	-0.404623	-0.50083	-0.466193	0.338297	0.266184	-0.346821	-0.376813	-0.363403	0.17675	0.304927	-0.43583	-0.0229212	0.139748	-0.420027	0.31738	0.0920227	-0.671429	-0.0185162	0.608497	0.216548	0.604033	0.343193	-0.44751	-0.523798	-0.631989	-0.548061	-0.612597	-0.106396	-0.0217605	-0.650794	0.0839012	-0.249493	-0.145908	-0.245687	-0.160593	-0.395475	-0.250862	-0.649051	-0.3606	-0.00659286	0.0853537	0.513983	0.386812	-0.16492	-0.0529466	-0.146432	-0.446749	-0.412237	-0.219649
AMTN	0.415273	0.46604	-0.00401094	0.0129538	-0.206195	0.1306	0.258289	-0.0475473	0.101274	0.0493344	0.157003	0.197194	0.185816	-0.108704	-0.208941	-0.10105	0.181356	-0.0632478	-0.178999	-0.155254	-0.123902	0.0680253	0.445909	0.351247	0.225179	0.35902	0.241178	0.27144	0.0650352	0.197192	0.394636	0.399142	0.0889384	0.437613	-0.187333	0.313513	-0.24401	0.356653	0.0942742	0.337176	0.0253531	-0.148175	-0.231283	-0.0351306	-0.2132	0.0586546	-0.101884	0.231019	0.244842
AMY2B	-0.0757126	-0.319521	-0.218738	0.891011	0.0123188	0.189375	-0.599482	0.109881	-0.208942	-0.156781	-0.560053	0.491823	-0.169515	-0.100981	0.552326	0.565327	-0.433229	-0.0890809	0.240405	0.52955	0.929662	0.083093	-0.457913	-0.540452	-0.19013	-0.239507	-0.379424	-0.419228	0.0169514	-0.544911	-0.00185577	-0.323749	-0.182516	-0.0808636	-0.579589	-0.144799	-0.149471	-0.497534	-0.134048	0.0560336	-0.268191	0.241102	0.0717675	0.306171	-0.107668	-0.148267	-0.258499	-0.0858306	-0.0744476
AMZ1	0.145658	0.239499	0.425714	-0.0170133	0.0551108	0.125211	0.153155	0.197023	-0.103837	-0.228723	0.150762	0.243944	-0.107588	0.232256	-0.232682	0.0187018	0.348533	0.239576	-0.322739	-0.0735711	-0.215273	-0.227155	0.204493	0.247439	0.284333	0.287386	0.363328	0.0141736	-0.01085	0.333094	-0.198965	0.0969682	0.0355477	0.108096	0.0556133	0.262943	0.44205	0.325306	0.309301	0.0161149	-0.167016	-0.0991374	-0.251705	-0.0200024	0.0548522	0.266183	0.340088	0.387531	0.0958326
AMZ2	-0.509415	-0.615553	-0.627586	-0.160242	0.33762	-0.483876	-0.240884	-0.505986	0.221418	0.507161	-0.352394	-0.582728	0.23388	-0.461226	0.276751	-0.200134	-0.751684	-0.0834836	0.349796	0.0234861	0.231037	-0.00665549	-0.511592	-0.543243	-0.716943	-0.721759	-0.732794	0.00467749	-0.00414106	-0.636636	0.0959034	-0.259884	-0.0220423	-0.423758	0.098341	-0.640289	-0.25673	-0.721307	-0.541486	-0.232139	0.287894	0.202873	0.410239	-0.203307	-0.0663897	-0.329886	-0.455392	-0.681138	-0.275934
AMZ2P1	-0.346772	-0.50215	-0.579514	0.193998	0.21525	-0.292142	-0.358061	-0.370811	0.157474	0.376234	-0.483302	-0.228473	0.192489	-0.402896	0.394298	0.048962	-0.720251	-0.15291	0.400121	0.230222	0.501536	0.1333	-0.495055	-0.588896	-0.607246	-0.57655	-0.656848	-0.0920794	0.0380922	-0.694109	0.195927	-0.212503	-0.0760444	-0.23643	-0.15858	-0.435998	-0.37322	-0.693374	-0.429786	-0.00973252	0.0918434	0.3152	0.282409	-0.0663528	-0.160423	-0.347327	-0.484452	-0.508867	-0.231629
ANAPC1	-0.527307	-0.547741	-0.243918	-0.327216	0.388763	-0.301225	-0.205443	-0.0515006	-0.0976339	0.00728625	0.145992	-0.567519	-0.284871	-0.1132	0.200872	-0.101828	-0.248705	0.261225	0.247243	-0.0303922	-0.0878004	-0.0403807	-0.382336	-0.248513	-0.324476	-0.549982	-0.46487	-0.218985	-0.149412	-0.154113	-0.282522	-0.539864	-0.160489	-0.549432	0.438695	-0.595359	0.102678	-0.385562	-0.343515	-0.523489	0.411412	0.0187671	0.559425	-0.0144942	0.614646	0.0950626	-0.0792382	-0.523003	-0.213089
ANAPC10	-0.0989275	-0.19757	-0.099806	-0.0183113	0.299809	0.130948	-0.0297898	0.105575	0.0901874	0.0555864	-0.132155	-0.26081	0.0485716	0.0645888	0.256553	0.114137	-0.142823	0.291782	0.0634154	0.0496138	0.0312577	-0.0398146	-0.206282	-0.160453	-0.011183	-0.18641	-0.186188	0.0330149	0.0235488	-0.152073	-0.0801747	-0.112919	0.0676144	-0.171704	-0.137895	-0.187815	0.0511837	-0.213486	-0.108276	-0.092169	0.0574055	0.09247	0.1089	0.244336	-0.0444655	0.139006	0.018631	-0.164352	-0.147197
ANAPC11	0.237398	0.456033	-0.176864	-0.228348	0.0137668	-0.241592	0.702902	-0.505247	0.626364	0.699276	0.134976	0.0227342	0.879416	-0.367476	-0.483915	-0.486057	-0.0316089	0.0441246	-0.0866651	-0.382613	-0.266124	0.0970754	0.561966	0.462438	-0.113417	0.189004	0.161207	0.862922	0.0763129	0.0806349	0.477893	0.783498	0.00763209	0.35758	-0.0668603	0.194532	-0.271581	0.316521	-0.0732401	0.324152	0.217926	-0.0765115	-0.182149	-0.482009	-0.58147	0.092784	-0.218431	0.0312751	0.0488115
ANAPC13	-0.284551	-0.450136	-0.400447	-0.138685	0.254808	-0.0318719	-0.225983	-0.0659886	-0.0079453	0.184508	-0.217803	-0.448176	0.00915576	-0.120842	0.438405	0.0912238	-0.450859	0.0897146	0.202832	0.134184	0.0945525	-0.075372	-0.41335	-0.380681	-0.29126	-0.516176	-0.510784	-0.0876657	-0.0505996	-0.410684	0.00374069	-0.277665	-0.141096	-0.357837	-0.021056	-0.495098	-0.0507751	-0.502863	-0.401616	-0.261144	0.195281	0.13146	0.335726	0.219846	-0.00911424	-0.0973315	-0.184185	-0.521912	-0.280738
ANAPC15	-0.183025	-0.128725	-0.584747	-0.228507	0.24976	-0.542403	0.243673	-0.718682	0.564714	0.762491	-0.0895486	-0.426288	0.645511	-0.669128	-0.142621	-0.525344	-0.558793	-0.0680936	0.168818	-0.279211	0.0276514	0.0691603	0.0359302	-0.0619915	-0.586015	-0.37605	-0.440074	0.511295	0.0605345	-0.362001	0.457646	0.273847	0.0726166	-0.0338399	0.0727928	-0.350885	-0.476659	-0.290063	-0.38914	0.0682603	0.414072	0.0318171	0.194408	-0.469393	-0.40005	-0.234873	-0.583188	-0.437371	-0.0711301
ANAPC16	-0.0155531	-0.188174	-0.738704	0.120461	0.0394344	-0.143451	-0.141778	-0.463908	0.40108	0.597781	-0.464149	-0.182904	0.527477	-0.587238	0.340001	0.00625506	-0.723453	-0.253625	0.377352	0.0989802	0.387076	0.259099	-0.190626	-0.369516	-0.495339	-0.38439	-0.597951	0.242193	-0.0293738	-0.702617	0.572789	0.184811	-0.137002	0.0933348	-0.409206	-0.277028	-0.618853	-0.522765	-0.535575	0.269873	0.144358	0.283868	0.173548	-0.0420174	-0.384954	-0.351644	-0.688196	-0.45273	-0.227602
ANAPC2	-0.103884	0.0499555	-0.143742	0.27684	0.155952	-0.26777	0.174755	-0.307462	-0.0385013	0.273823	0.081489	0.349961	0.259231	-0.27759	-0.187081	-0.149633	-0.16781	0.116674	-0.0412032	-0.11076	0.276665	-0.086804	0.172623	0.150662	-0.244176	-0.117988	-0.0735894	0.224075	0.0499961	-0.0427264	0.118944	0.13487	-0.212269	-0.00312558	0.0422393	-0.0866678	-0.0461296	0.0234083	-0.118033	-0.0401758	0.188177	-0.035808	0.057529	-0.301873	-0.223298	0.046303	-0.125462	-0.0976504	0.0573214
ANAPC4	-0.0880053	-0.373908	-0.0890608	0.498085	-0.139066	0.272498	-0.578212	0.227034	-0.369583	-0.213645	-0.537778	0.184343	-0.263237	0.113737	0.563489	0.52464	-0.303882	-0.251706	0.0628215	0.434392	0.579397	-0.141242	-0.565281	-0.576774	-0.0581753	-0.224113	-0.275231	-0.494265	0.0315601	-0.448651	-0.164006	-0.389911	-0.144998	-0.189502	-0.418491	-0.145763	-0.0120665	-0.471537	-0.0630931	-0.0886241	-0.339534	0.118282	-0.0187493	0.41697	0.0129226	-0.279444	-0.0735806	-0.0887688	-0.0977426
ANAPC5	-0.30171	-0.370437	-0.65647	-0.112943	0.234851	-0.459659	-0.0291387	-0.587726	0.241406	0.660431	-0.260005	-0.431159	0.448045	-0.57798	0.124371	-0.310344	-0.700684	-0.165195	0.164493	-0.128936	0.218242	-0.093766	-0.282697	-0.336448	-0.624742	-0.56849	-0.606553	0.227431	-0.00142437	-0.547822	0.311308	0.00198638	-0.113695	-0.211669	0.0181361	-0.502814	-0.429259	-0.533358	-0.496868	-0.0890558	0.333101	0.0444024	0.250823	-0.265077	-0.237429	-0.407846	-0.554013	-0.586723	-0.191998
ANAPC7	-0.292798	-0.348481	-0.0689907	0.152305	0.380619	-0.0481615	-0.221995	-0.0138641	-0.189371	-0.0581924	-0.276535	0.0436673	-0.109897	0.0283002	0.241529	0.182351	-0.222171	0.306529	-0.0122334	0.303651	0.247117	-0.205408	-0.355255	-0.355034	-0.211143	-0.297198	-0.245455	-0.202518	-0.118761	-0.274492	-0.282904	-0.323618	-0.0955752	-0.330048	0.0462352	-0.233849	0.204188	-0.327198	-0.156725	-0.268105	-0.107811	-0.00580746	0.0798932	0.0295985	-0.00708347	0.121278	0.0309502	-0.205965	-0.150401
ANG	0.360695	0.300677	-0.409666	-0.173534	-0.0327433	-0.166801	0.165019	-0.466309	0.221071	0.441673	-0.141823	-0.0423973	0.451684	-0.49451	-0.151583	-0.291573	-0.293367	-0.2271	-0.225785	-0.178393	-0.0846529	-0.162042	0.226348	0.0458157	-0.173517	0.0541611	-0.126864	0.336	-0.0515454	-0.216274	0.664111	0.483648	0.0518611	0.418713	-0.112186	0.0604621	-0.453794	-0.00243759	-0.261726	0.360909	0.0469038	-0.153509	-0.25171	-0.271532	-0.330076	-0.354594	-0.47383	-0.0612303	-0.016021
ANGEL1	-0.230579	-0.172291	-0.304253	0.0102312	0.143692	-0.376358	-0.0172017	-0.358649	0.108276	0.279374	0.0125648	-0.0387499	0.144283	-0.394505	-0.0469284	-0.171122	-0.33354	0.033125	0.151207	-0.111053	0.143402	0.00962583	-0.0540632	-0.070378	-0.409625	-0.323771	-0.328809	0.0945851	-0.102756	-0.213153	0.108148	-0.0329988	-0.0832799	-0.136007	0.118989	-0.293315	-0.0506932	-0.219305	-0.307886	-0.119599	0.271061	0.0645765	0.239689	-0.291707	0.0808066	-0.0172128	-0.278462	-0.29756	-0.121012
ANGEL2	0.0278904	-0.163386	0.0370364	0.3227	-0.0497345	0.448818	-0.418023	0.458801	-0.325072	-0.377714	-0.275474	0.235162	-0.35112	0.271834	0.577672	0.571738	-0.01181	0.0338561	0.029677	0.755074	0.290812	-0.0382748	-0.273572	-0.289149	0.189455	-0.0489554	-0.10443	-0.405524	-0.0499472	-0.171602	-0.13382	-0.312169	-0.127876	-0.0829631	-0.327379	-0.0215798	0.128527	-0.186344	-0.0446804	-0.0517545	-0.252453	0.0451286	0.0414554	0.517695	0.100962	0.0726647	0.0862217	0.00435427	-0.165497
ANGPT1	-0.292608	-0.441507	-0.273485	0.216454	0.0488637	0.0354808	-0.482272	0.0915861	-0.0788455	-0.0836777	-0.34832	-0.0655095	-0.193385	0.028615	0.512612	0.375717	-0.352724	-0.095209	0.457262	0.471512	0.391907	0.263661	-0.457265	-0.497854	-0.277427	-0.379885	-0.428724	-0.359008	-0.0316014	-0.454887	-0.0689973	-0.376484	-0.0813832	-0.248117	-0.174923	-0.257493	-0.0919163	-0.501716	-0.274242	-0.0570922	-0.0598828	0.425812	0.317828	0.225895	0.19676	-0.13729	-0.107713	-0.327401	-0.214449
ANGPT2	-0.371028	-0.383811	-0.190648	0.0455961	0.190978	-0.164892	-0.190906	-0.0566144	0.0104922	0.0311593	-0.0387463	-0.218223	-0.111642	-0.0934014	0.211088	0.0273424	-0.243423	0.100442	0.287262	0.144607	0.185113	0.106071	-0.269456	-0.221582	-0.279962	-0.370863	-0.340679	-0.137689	0.00194087	-0.196596	-0.152039	-0.332843	0.0390973	-0.353554	0.0732169	-0.373589	0.0147175	-0.315179	-0.216814	-0.281454	0.198973	0.101032	0.379894	0.0204808	0.124743	0.0461323	-0.105693	-0.345307	-0.0889286
ANGPTL1	-0.384525	-0.338262	0.13658	-0.0280331	0.138176	-0.0422233	-0.0532737	0.208168	-0.146878	-0.158567	0.219003	-0.171046	-0.268211	0.284986	0.102376	0.0433663	0.0738252	0.22129	0.0818821	0.0277691	-0.0294522	-0.150764	-0.194052	-0.00800393	-0.0338605	-0.295608	-0.0976818	-0.15528	0.0171132	0.147016	-0.425441	-0.375774	-0.0913149	-0.507987	0.202665	-0.351438	0.49271	-0.0987691	-0.0359361	-0.529567	0.24609	0.133951	0.410233	0.1257	0.215131	0.178346	0.393954	-0.235869	-0.0612851
ANGPTL2	0.256537	0.44665	0.329703	-0.105784	-0.286575	0.1581	0.362778	0.202719	-0.138758	-0.221039	0.499986	0.161182	-0.0750796	0.2479	-0.357953	-0.144184	0.55895	-0.00374905	-0.347018	-0.170422	-0.347503	-0.126833	0.50849	0.55859	0.433473	0.438805	0.498634	0.161041	0.0741716	0.59894	-0.0159985	0.229354	0.188042	0.178493	0.104266	0.265236	0.170994	0.610911	0.267452	-0.0228976	0.0891651	-0.356506	-0.145503	-0.0121792	-0.0202223	0.148297	0.337094	0.297552	0.342234
ANGPTL4	0.728492	0.778254	0.447955	0.0753852	-0.397417	0.418342	0.284877	0.215196	-0.0264178	-0.239554	0.0672354	0.503936	0.0802624	0.225695	-0.348644	0.0568213	0.57858	-0.156733	-0.413825	-0.118539	-0.23903	0.0374299	0.562228	0.435322	0.631499	0.859531	0.731073	0.159916	0.129512	0.425853	0.244595	0.554985	0.164367	0.739317	-0.255042	0.822641	-0.151974	0.675025	0.538936	0.590732	-0.455648	-0.158409	-0.710224	0.0488172	-0.232927	0.0384406	0.149377	0.772325	0.358021
ANGPTL5	-0.471512	-0.648744	-0.575941	0.062712	0.139585	-0.334918	-0.472673	-0.32906	0.0277761	0.344502	-0.516411	-0.362365	0.0844569	-0.320944	0.449304	0.0765128	-0.733305	-0.3176	0.439199	0.287855	0.453164	0.0991403	-0.651594	-0.715171	-0.65472	-0.659424	-0.692107	-0.241199	-0.0669126	-0.732942	0.0527229	-0.356072	-0.177553	-0.361825	-0.015935	-0.498433	-0.338113	-0.783073	-0.474763	-0.108193	0.0355277	0.381046	0.321565	-0.0558204	0.0282856	-0.518709	-0.419586	-0.580392	-0.2844
ANGPTL6	0.103536	0.153305	0.495469	0.178517	-0.0385095	0.201507	0.053835	0.280776	-0.144659	-0.299817	0.0384751	0.323393	-0.156871	0.360846	-0.134041	0.1395	0.351892	0.162234	-0.212763	0.00174448	-0.0372026	-0.128245	0.0643166	0.140508	0.302531	0.281961	0.37744	-0.0847977	0.0358505	0.274138	-0.299242	0.013176	0.267333	0.043148	-0.0565498	0.284738	0.406386	0.252842	0.399079	0.000157182	-0.280639	-0.086061	-0.254302	0.0825834	-0.00978883	0.246661	0.393804	0.411459	0.135314
ANK1	0.339794	0.414359	0.503019	-0.0441485	-0.258197	0.30544	0.275866	0.345777	-0.243346	-0.316071	0.308682	0.211698	-0.147869	0.476617	-0.302022	-0.0312295	0.580306	-0.00209066	-0.439394	-0.241743	-0.324043	-0.246997	0.335926	0.436495	0.55341	0.482851	0.583489	0.04418	-0.0133694	0.57127	-0.143584	0.194427	0.104846	0.207037	-0.0195322	0.395993	0.370937	0.541959	0.385651	0.0555373	-0.151681	-0.274587	-0.317926	0.137545	-0.080505	0.132628	0.556412	0.459871	0.174318
ANK2	-0.265921	-0.391057	-0.28554	0.185005	0.109848	-0.118504	-0.41237	-0.0900004	0.0239929	0.0550061	-0.383129	-0.0806782	-0.0611948	-0.149763	0.365171	0.222243	-0.43005	-0.0921266	0.558249	0.282551	0.390232	0.401982	-0.418805	-0.482634	-0.363613	-0.34017	-0.42527	-0.254532	0.0222898	-0.494332	0.0211557	-0.269462	-0.101299	-0.120174	-0.140015	-0.177457	-0.179665	-0.506	-0.245161	0.121446	-0.0817594	0.900329	0.245189	0.0377723	0.180099	-0.14139	-0.248027	-0.222332	-0.223823
ANK3	-0.64177	-0.738233	-0.584441	-0.119185	0.288038	-0.415169	-0.414233	-0.246726	-0.0115345	0.220868	-0.105377	-0.576358	-0.14709	-0.327866	0.410061	-0.0288594	-0.618529	-0.029921	0.481632	0.138183	0.259163	0.07072	-0.550823	-0.505965	-0.631447	-0.812264	-0.784586	-0.24545	-0.107556	-0.503253	-0.0661065	-0.566549	-0.12488	-0.605027	0.211445	-0.786916	-0.12578	-0.702752	-0.583043	-0.466671	0.467134	0.200271	0.739015	-0.0329519	0.411129	-0.228446	-0.32506	-0.787219	-0.213432
ANKAR	-0.18357	-0.470528	-0.350304	0.538191	0.232914	0.142377	-0.590726	0.102143	-0.165206	-0.0684594	-0.499876	0.0694511	-0.18671	-0.150158	0.639745	0.468043	-0.538456	0.0582586	0.214447	0.42356	0.685596	-0.0522273	-0.552473	-0.584158	-0.251071	-0.444114	-0.574083	-0.387894	-0.0296759	-0.589848	-0.00261771	-0.427821	-0.182483	-0.233637	-0.457047	-0.389116	-0.0912905	-0.626443	-0.321664	-0.105271	-0.0661379	0.190889	0.252526	0.372454	0.10775	-0.121807	-0.288941	-0.295694	-0.169469
ANKDD1A	0.0875245	0.0901377	0.118807	0.109473	-0.102881	0.109748	0.0307201	0.10688	-0.0268065	-0.080099	0.0228929	0.132325	-0.0226977	0.107755	-0.0289325	0.0647299	0.112354	-0.0267576	-0.0674513	-0.0147551	0.0200639	-0.0159168	0.0623994	0.0756942	0.130637	0.119678	0.121764	-0.0029884	0.0736585	0.0981698	-0.0406564	0.0460037	0.0548084	0.0697778	-0.0914828	0.124331	0.0926717	0.101931	0.098538	0.0601611	-0.0751247	0.00989683	-0.100244	0.0706353	-0.033902	0.0412675	0.11717	0.144259	-0.0378186
ANKDD1B	-0.282948	-0.502205	-0.517296	0.228345	0.0213959	-0.190746	-0.496842	-0.250012	-0.0810164	0.259081	-0.580989	-0.163146	0.0671543	-0.291587	0.447621	0.164066	-0.675123	-0.398921	0.29222	0.295168	0.538566	0.0245809	-0.590033	-0.685777	-0.511943	-0.492618	-0.589433	-0.280207	-0.00538017	-0.707456	0.124669	-0.271961	-0.150766	-0.187577	-0.189219	-0.342757	-0.385851	-0.698483	-0.392743	0.0364662	-0.110924	0.343889	0.126566	0.0319162	-0.010568	-0.575072	-0.419344	-0.408714	-0.247198
ANKEF1	-0.456685	-0.554884	-0.203872	-0.298587	0.373342	-0.279937	-0.269641	-0.119078	-0.198187	0.0982175	-0.209177	-0.505973	-0.149015	-0.0463431	0.229477	-0.0714506	-0.349616	0.0511392	0.0196883	0.100352	-0.0195411	-0.275113	-0.538819	-0.461659	-0.355204	-0.504056	-0.407799	-0.265541	-0.0825472	-0.313666	-0.297136	-0.440574	-0.0683548	-0.467018	0.354645	-0.4581	0.0569829	-0.491855	-0.259861	-0.361196	0.0503287	0.0789306	0.196778	-0.0355334	0.290843	-0.241696	-0.0524949	-0.408271	-0.23981
ANKFN1	-0.446349	-0.610609	-0.546466	-0.0406503	0.0349461	-0.381962	-0.445722	-0.346421	-0.0449952	0.326376	-0.445315	-0.421734	0.0441516	-0.297595	0.35442	-0.0156614	-0.667221	-0.438704	0.358521	0.178102	0.348583	0.0344915	-0.622818	-0.674374	-0.623418	-0.611805	-0.630561	-0.264627	-0.0446368	-0.647897	0.0405214	-0.343269	-0.122348	-0.342656	0.0913018	-0.471253	-0.346775	-0.720746	-0.455894	-0.115486	0.0375539	0.32823	0.277614	-0.106268	0.113083	-0.622227	-0.380551	-0.562269	-0.274278
ANKFY1	-0.0410252	0.0152579	0.615792	0.000317049	-0.105607	0.317594	-0.0635699	0.653548	-0.449858	-0.639129	0.300345	0.175803	-0.598768	0.820374	-0.0282772	0.270631	0.628067	0.144659	-0.227461	0.106755	-0.209532	-0.210459	-0.0332311	0.16181	0.486616	0.224464	0.445688	-0.390031	-0.0913137	0.515511	-0.599708	-0.316235	-0.0479484	-0.209794	0.233443	0.184111	0.63462	0.309972	0.336604	-0.314601	-0.194504	-0.176068	-0.0307415	0.303549	0.488287	0.214369	0.841329	0.267183	0.103764
ANKH	-0.51264	-0.446469	-0.0206194	-0.0607475	0.0381004	-0.259376	-0.156866	-0.0313451	0.260901	-0.00524393	0.0868711	-0.255883	-0.167491	0.0125638	0.125276	-0.0132913	-0.118246	0.045134	0.742766	0.102783	0.0646864	0.564079	-0.27185	-0.161196	-0.314599	-0.384978	-0.250103	-0.125994	-0.115218	-0.090034	-0.286966	-0.372824	-0.0656139	-0.452263	0.208859	-0.327318	0.20823	-0.271502	-0.116164	-0.324243	0.258198	0.253777	0.60221	-0.0879033	0.220693	0.220612	0.024586	-0.317023	-0.197428
ANKHD1	0.116145	-0.164046	0.081542	0.545937	-0.0448643	0.502176	-0.512932	0.447603	-0.343856	-0.370625	-0.476952	0.338286	-0.322848	0.237818	0.530156	0.675776	-0.0868924	-0.0486233	0.0482762	0.409628	0.510045	0.0176218	-0.405823	-0.43601	0.204344	0.0457342	-0.060989	-0.490431	-0.0274026	-0.30133	-0.18409	-0.288318	-0.19389	0.0262813	-0.437029	0.114177	-0.0289659	-0.264267	0.093401	0.099575	-0.494558	0.17115	-0.193065	0.565905	0.105342	-0.0739141	0.000939079	0.160631	-0.0848801
ANKHD1-EIF4EBP3	-0.382976	-0.305116	-0.244036	-0.0922011	0.0439805	-0.405597	-0.00500072	-0.259351	0.038594	0.198108	0.189341	-0.344318	0.00340166	-0.214861	-0.075691	-0.289575	-0.19657	-0.164765	0.134242	-0.184506	0.0724819	-0.0220409	-0.110999	-0.0576406	-0.361835	-0.353143	-0.270401	-0.0011186	-0.0319671	-0.0318743	-0.0528831	-0.209279	0.048813	-0.328669	0.344723	-0.397905	-0.103063	-0.189317	-0.216866	-0.300145	0.388096	-0.105242	0.362617	-0.227206	0.178799	-0.247686	-0.122244	-0.380931	-0.00686747
ANKIB1	0.508974	0.259476	0.213998	0.223007	-0.223462	0.708779	-0.3343	0.647814	-0.442539	-0.616211	-0.139614	0.318261	-0.487049	0.476415	0.345932	0.58828	0.32378	-0.0399166	-0.18262	0.21521	0.0474681	-0.0343734	-0.0367897	-0.0619582	0.601884	0.402239	0.234075	-0.442719	-0.0687549	0.0863952	0.0243774	-0.0886907	-0.0400745	0.362494	-0.398634	0.412768	0.0466868	0.146443	0.110628	0.303122	-0.443306	0.0157708	-0.282157	0.653074	0.34431	0.0104744	0.261847	0.374727	-0.0232699
ANKK1	-0.34719	-0.443638	-0.387203	-0.016729	0.14979	-0.37206	-0.256016	-0.35561	-0.0176156	0.342944	-0.359024	-0.276554	0.136987	-0.2882	0.16865	-0.0983939	-0.534529	-0.276358	0.20073	0.028889	0.288347	-0.0289986	-0.452667	-0.488121	-0.517399	-0.457458	-0.447714	-0.122254	-0.00107918	-0.492201	0.0287182	-0.200862	-0.134308	-0.233774	0.125774	-0.323775	-0.281657	-0.536075	-0.295263	-0.0518536	0.0061393	0.26002	0.117723	-0.184914	0.000281927	-0.514024	-0.310784	-0.378255	-0.208292
ANKLE1	0.0151951	-0.0334408	0.334934	0.577291	-0.0854512	0.273914	-0.204088	0.366591	-0.292011	-0.360757	-0.0916443	0.481928	-0.272801	0.312027	0.13456	0.381548	0.173814	0.0548228	-0.0489062	0.187315	0.397571	-0.0473156	-0.127105	-0.056878	0.216496	0.124666	0.169876	-0.290624	0.0279282	0.0874919	-0.294419	-0.188589	-0.0717526	-0.0408951	-0.269028	0.156185	0.276392	0.0316705	0.269829	-0.0261618	-0.261718	0.0455771	-0.0895216	0.265236	0.025633	0.12538	0.279179	0.283572	0.0380444
ANKLE2	0.441556	0.539817	0.395405	0.0762853	-0.332848	0.34493	0.273791	0.294592	-0.0972339	-0.281758	0.263636	0.396302	-0.0674843	0.307002	-0.261268	0.0639644	0.582399	-0.0669616	-0.255976	-0.0665797	-0.191898	0.0651862	0.439664	0.422739	0.552558	0.626641	0.60499	0.0794672	0.0106966	0.480588	0.0408927	0.296862	0.120674	0.418844	-0.0245019	0.578656	-0.0379364	0.593523	0.378728	0.283326	-0.228654	-0.151266	-0.399408	0.0995238	-0.0584366	0.131525	0.247516	0.513801	0.208956
ANKMY1	-0.455475	-0.575871	-0.468329	-0.0189331	0.360631	-0.459471	-0.334534	-0.42071	0.00874659	0.378075	-0.433185	-0.341394	0.11872	-0.366784	0.216226	-0.0969417	-0.672964	-0.120407	0.23788	0.0442579	0.332361	-0.0802505	-0.563694	-0.595671	-0.650472	-0.610533	-0.601581	-0.160724	-0.00302147	-0.609922	-0.0220302	-0.2956	-0.154756	-0.3463	0.150085	-0.471188	-0.21711	-0.681932	-0.395485	-0.152731	0.0418696	0.284988	0.206644	-0.222961	0.0319499	-0.43632	-0.362472	-0.492025	-0.247753
ANKMY2	-0.173426	-0.366427	-0.570056	-0.020393	-0.0310188	-0.139842	-0.338218	-0.245818	0.0241117	0.28205	-0.347833	-0.329274	0.085027	-0.325012	0.389629	0.0626608	-0.574524	-0.329925	0.324425	0.115348	0.267017	0.115064	-0.402789	-0.48125	-0.40589	-0.447037	-0.547488	-0.123978	-0.163202	-0.562447	0.259911	-0.173567	-0.111767	-0.128209	-0.141705	-0.354172	-0.366633	-0.551088	-0.46371	0.026761	0.103639	0.209604	0.243702	0.0684254	-0.0286066	-0.413847	-0.432335	-0.475463	-0.218657
ANKRA2	-0.0114103	-0.242638	-0.334192	0.30498	-0.0548448	0.13925	-0.391543	0.00460461	-0.170818	0.025161	-0.446342	0.0167224	-0.0154503	-0.140916	0.450984	0.309428	-0.404784	-0.197362	0.137734	0.267442	0.428734	0.0141051	-0.372986	-0.448339	-0.155176	-0.207641	-0.370005	-0.236853	-0.044976	-0.48191	0.148487	-0.164248	-0.0771097	-0.00322059	-0.401724	-0.155535	-0.261669	-0.429144	-0.248409	0.13467	-0.15274	0.288714	0.00851201	0.261647	-0.0259005	-0.277505	-0.270786	-0.177441	-0.175002
ANKRD10	0.521505	0.350078	0.271181	0.768269	-0.227178	0.545897	-0.246423	0.369412	-0.171233	-0.378435	-0.381182	0.822103	-0.105812	0.182752	0.166661	0.568655	0.175845	-0.0599839	-0.115985	0.291681	0.512719	0.130998	0.0546418	-0.0685001	0.413562	0.507077	0.304193	-0.221829	0.0983319	-0.0548645	0.0843435	0.160845	-0.0647231	0.500559	-0.678524	0.562544	-0.109729	0.149398	0.324991	0.511814	-0.621871	0.152688	-0.505775	0.338105	-0.15765	0.054708	0.00366496	0.592094	0.140296
ANKRD11	-0.115192	-0.1107	0.0537415	0.14065	0.0329647	-0.124334	-0.159363	0.0558519	-0.136138	-0.159078	0.157379	-0.0306483	-0.251241	-0.0944619	-0.0612232	-0.0106739	0.0210549	-0.0211622	0.00544829	-0.156791	0.134758	-0.00182416	-0.0500662	-0.0189626	-0.0456768	-0.0533004	-0.0467707	-0.209352	0.0621356	0.0950751	-0.113813	-0.220299	0.119862	-0.0895042	0.132115	-0.115954	-0.00461403	-0.0274485	0.0794791	-0.0971041	0.104835	-0.0253871	0.110551	-0.0228718	0.415577	-0.0414945	-0.0626745	0.025647	0.177474
ANKRD12	0.171847	-0.0686944	0.34025	0.465984	-0.250918	0.595986	-0.44369	0.665969	-0.343232	-0.578688	-0.212049	0.237996	-0.500963	0.474956	0.413877	0.623978	0.228415	-0.136114	-0.0437475	0.320106	0.308027	-0.00406995	-0.277525	-0.227781	0.44637	0.204326	0.168099	-0.524901	0.0112469	0.0394485	-0.283197	-0.307547	0.0284585	0.00744123	-0.3976	0.172516	0.150339	-0.0368238	0.322178	0.026526	-0.4194	0.0690201	-0.155008	0.651214	0.180192	-0.0635226	0.265949	0.315063	0.111345
ANKRD13A	0.19273	0.254337	0.731333	-0.0626628	-0.0674386	0.35504	0.186685	0.547046	-0.342869	-0.526513	0.405727	0.13964	-0.402253	0.583234	-0.268372	0.0501711	0.684118	0.248828	-0.590784	-0.330171	-0.388753	-0.483094	0.195966	0.408096	0.644084	0.424476	0.59229	-0.135915	0.0253505	0.683456	-0.491927	-0.0692741	0.0746568	-0.0273987	0.115781	0.248458	0.643248	0.520101	0.55795	-0.246647	-0.12778	-0.404683	-0.273587	0.266289	0.22693	0.302506	0.681019	0.504244	0.244186
ANKRD13B	-0.188589	-0.0945637	-0.171208	0.198589	0.0711621	-0.191896	-0.0475722	-0.195034	0.159883	0.055089	0.0819828	0.152143	0.00551864	-0.264167	0.00817187	-0.0154841	-0.143682	0.119298	0.434904	0.0553171	0.250828	0.408644	0.074355	0.0317286	-0.248343	-0.14985	-0.193577	0.0367479	-0.00332542	-0.104642	0.0537234	-0.101388	-0.0613167	-0.0731847	0.0291929	-0.136811	-0.110551	-0.0713021	-0.149552	-0.0547889	0.234218	0.0721556	0.347835	-0.174746	0.00298573	0.243423	-0.227853	-0.164852	0.0185564
ANKRD13C	0.113027	-0.147087	0.0599643	0.0760869	-0.00645819	0.478012	-0.384275	0.499151	-0.373128	-0.457464	-0.0826045	-0.0748473	-0.500816	0.210221	0.457732	0.432163	0.0633308	0.0723074	-0.145652	0.162845	0.0446391	-0.221785	-0.263144	-0.201517	0.335899	0.000986669	-0.0970279	-0.452143	-0.0197759	-0.0240509	-0.190775	-0.389851	-0.0805998	-0.0789055	-0.188745	-0.0887851	0.114737	-0.124318	-0.0186016	-0.121131	-0.119841	-0.0242987	0.0279918	0.627039	0.380273	0.0208566	0.0553781	0.0396822	-0.0265745
ANKRD13D	-0.147833	-0.176484	0.302651	0.520265	0.192367	-0.0497544	-0.208537	0.0379993	-0.339283	-0.1243	-0.305803	0.430615	-0.0985801	0.0972096	-0.0181033	0.174516	-0.0929409	0.0877288	-0.225617	0.0235634	0.445621	-0.322985	-0.277398	-0.238203	-0.0884708	-0.0440779	0.0606926	-0.260086	0.0986793	-0.0997513	-0.366224	-0.183881	-0.123221	-0.138828	-0.0991466	0.0423063	0.283258	-0.157405	0.319002	-0.0826529	-0.35968	0.0457048	-0.261794	-0.0417877	-0.0942452	-0.0657885	0.163747	0.25485	0.0398961
ANKRD16	-0.471664	-0.456419	-0.690152	-0.124585	0.381129	-0.582517	-0.0670017	-0.617246	0.297821	0.60382	-0.135203	-0.423194	0.352891	-0.660906	0.128528	-0.310889	-0.735348	0.0388327	0.346694	-0.0532068	0.212481	0.0766873	-0.229512	-0.286651	-0.757089	-0.68228	-0.724085	0.196641	-0.0158773	-0.532225	0.252057	-0.114785	-0.17289	-0.308617	0.135747	-0.621874	-0.328703	-0.558611	-0.583557	-0.159689	0.49151	0.171425	0.472526	-0.349648	-0.0587989	-0.162662	-0.558822	-0.662528	-0.208828
ANKRD17	0.189796	0.204149	0.365737	-0.0917385	-0.161768	0.323923	-0.0607801	0.515158	-0.244042	-0.596816	0.393053	0.0595027	-0.550769	0.396572	-0.0438621	0.208197	0.554544	0.132393	-0.0690483	-0.0474468	-0.281703	0.0871754	0.183996	0.255238	0.489602	0.338479	0.328391	-0.285641	-0.058363	0.466446	-0.213848	-0.176594	0.11594	0.0903636	0.145291	0.219135	0.254216	0.369324	0.20879	-0.050323	-0.0297726	-0.12906	0.0380968	0.283582	0.671319	0.297564	0.357974	0.277621	0.122384
ANKRD18A	-0.020157	-0.3128	-0.334943	0.472978	0.130166	0.0531548	-0.571178	-0.0716986	-0.209293	0.0436399	-0.716091	0.132639	-0.0211296	-0.225497	0.468067	0.379067	-0.571699	-0.188819	0.0769579	0.36495	0.65039	-0.0719952	-0.527518	-0.6729	-0.291724	-0.255683	-0.443064	-0.363727	0.0857147	-0.674319	0.12479	-0.205082	-0.0990815	0.0374981	-0.438521	-0.111388	-0.293629	-0.595266	-0.207391	0.220998	-0.380356	0.317231	-0.149611	0.173519	-0.0151154	-0.401741	-0.376735	-0.0896399	-0.166382
ANKRD18B	-0.0797513	-0.243486	-0.322575	0.38044	0.0209906	-0.0174682	-0.348832	-0.0977953	-0.0684872	0.10721	-0.434206	0.0426885	0.0567966	-0.218455	0.306406	0.211764	-0.427734	-0.229492	0.113083	0.2596	0.523132	0.0490992	-0.32264	-0.43118	-0.265104	-0.213161	-0.345688	-0.193541	0.113692	-0.462186	0.106186	-0.127661	-0.0738138	-0.0143734	-0.272821	-0.134808	-0.350413	-0.40906	-0.179764	0.141682	-0.16828	0.199735	-0.0502062	0.0913101	-0.0999808	-0.337148	-0.329407	-0.143931	-0.0748017
ANKRD2	-0.126968	0.00813542	-0.235621	-0.0749792	0.0561246	-0.196051	0.215639	-0.22725	0.36719	0.247843	0.265033	-0.146377	0.217743	-0.304262	-0.0962981	-0.215196	-0.0941241	0.162062	0.402804	-0.169336	-0.0353784	0.452022	0.236664	0.227346	-0.182266	-0.123925	-0.148342	0.327612	0.069966	0.0240509	0.194976	0.0955964	-0.0214946	-0.0439068	0.0270635	-0.182937	-0.171725	0.0433551	-0.174003	-0.0448592	0.45672	0.0222774	0.386972	-0.166019	-0.0765696	0.333557	-0.243436	-0.240337	0.0563403
ANKRD20A11P	0.29402	0.258077	0.0159096	0.372115	-0.209529	0.190963	-0.0544422	0.0729773	0.0147521	-0.0774446	-0.154878	0.362679	0.0742404	0.00831043	0.00696416	0.197471	0.0670205	-0.17217	-0.0174168	0.131181	0.260082	0.168636	0.136545	0.0187806	0.135506	0.279233	0.144119	-0.00422641	0.0808056	-0.0330966	0.20474	0.212547	0.085502	0.337269	-0.346248	0.316313	-0.202303	0.114664	0.0725115	0.371308	-0.248361	0.0791424	-0.239985	0.063047	-0.135734	-0.0942233	-0.0656276	0.249177	0.0821188
ANKRD20A19P	-0.320025	-0.398074	-0.254859	0.338019	0.365032	-0.153742	-0.2787	-0.0949149	-0.0874194	0.0593212	-0.190687	-0.000210336	-0.0743515	-0.181835	0.257558	0.107867	-0.392688	0.194828	0.109183	0.132299	0.463206	-0.113571	-0.348219	-0.32188	-0.326563	-0.412293	-0.421002	-0.180577	-0.038908	-0.332255	-0.104429	-0.335383	-0.110979	-0.310134	-0.070283	-0.381624	0.00992004	-0.415312	-0.232316	-0.232068	0.119809	0.084854	0.258672	0.0332023	0.0313923	-0.0260821	-0.164109	-0.305956	-0.153015
ANKRD20A4	0.227305	0.145349	-0.148154	0.343762	0.0578376	0.137275	-0.0731445	-0.0409464	0.116928	0.0652003	-0.26281	0.297187	0.177893	-0.15775	0.125138	0.202439	-0.154365	0.0407179	0.0749055	0.162337	0.305401	0.176263	0.0465953	-0.0834678	-0.011073	0.102858	-0.0607858	0.0654534	0.0934081	-0.23164	0.266797	0.18982	0.00739164	0.279311	-0.387506	0.165952	-0.2368	-0.0620699	-0.0677735	0.339837	-0.16303	0.148902	-0.14454	0.0586058	-0.18873	0.010942	-0.229291	0.100113	-0.00210536
ANKRD20A5P	0.288388	0.241992	0.581753	0.403792	-0.174157	0.446748	-0.0562068	0.508732	-0.329426	-0.483698	-0.0693619	0.484263	-0.269684	0.569155	-0.0531797	0.342583	0.486251	0.0117773	-0.328341	0.0780965	0.120807	-0.157975	0.0230152	0.0799922	0.527475	0.477202	0.531851	-0.25056	0.1579	0.316967	-0.328309	0.0127593	0.0525893	0.165839	-0.231531	0.467055	0.284157	0.311156	0.509702	0.104486	-0.516318	-0.107715	-0.445408	0.297137	-0.0204068	0.0811482	0.491902	0.557299	0.169515
ANKRD20A8P	-0.0728027	-0.167903	-0.297196	0.31977	0.384047	-0.00971345	-0.163984	-0.107197	0.142623	0.137057	-0.23912	0.0398769	0.116072	-0.277329	0.258279	0.147345	-0.365972	0.280365	0.211538	0.149582	0.404522	0.13438	-0.151448	-0.205581	-0.220128	-0.230906	-0.356717	0.0224331	0.00879575	-0.345964	0.138346	-0.0725784	-0.0388039	-0.0359735	-0.265543	-0.204855	-0.192695	-0.305395	-0.223117	0.0504715	0.0811024	0.167259	0.174465	0.0741944	-0.106692	0.0961198	-0.317342	-0.179279	-0.0854522
ANKRD20A9P	0.253002	0.204883	0.164948	0.211147	-0.148082	0.279599	-0.0754497	0.233606	-0.0653195	-0.229595	-0.0785262	0.240546	-0.101352	0.190668	0.0514894	0.225264	0.18997	-0.0625821	-0.10628	0.119382	0.085348	0.0137672	0.0725789	0.0219587	0.26174	0.269812	0.195611	-0.0991058	-0.0200115	0.0733047	0.0366582	0.0832097	0.133815	0.224073	-0.248909	0.275846	0.00387587	0.141813	0.161658	0.219445	-0.248206	0.0398648	-0.204083	0.184957	0.0110953	-0.0109349	0.113953	0.28043	0.115419
ANKRD22	0.446425	0.516209	0.777433	0.0303907	-0.312606	0.53832	0.305305	0.612448	-0.264208	-0.509982	0.324721	0.348813	-0.239624	0.733786	-0.300697	0.13333	0.849094	0.0714772	-0.537392	-0.181454	-0.367556	-0.252587	0.365539	0.495966	0.818091	0.707595	0.830124	-0.0131203	0.0420114	0.726745	-0.314542	0.203959	0.135379	0.25154	-0.0530704	0.600843	0.441108	0.703324	0.638967	0.0608378	-0.347812	-0.337164	-0.497944	0.302812	-0.0348465	0.253982	0.729104	0.680049	0.296993
ANKRD23	-0.152033	-0.353524	-0.265741	0.807291	0.082978	0.0525257	-0.573927	0.00842889	-0.261179	-0.0783891	-0.533651	0.437943	-0.133831	-0.196335	0.489756	0.459406	-0.494405	-0.0862111	0.228387	0.46827	0.891217	0.0523402	-0.458671	-0.544393	-0.292101	-0.292445	-0.429152	-0.404712	0.00728385	-0.56346	0.00708374	-0.333684	-0.206785	-0.0922069	-0.469429	-0.177804	-0.187941	-0.526473	-0.178135	0.056923	-0.222631	0.257592	0.0753461	0.191624	0.00463018	-0.18771	-0.315403	-0.114657	-0.127439
ANKRD24	-0.471021	-0.590488	-0.440838	0.162257	0.217901	-0.360245	-0.444187	-0.274183	-0.00980226	0.216941	-0.377246	-0.191913	-0.0242165	-0.267318	0.318149	0.0920854	-0.602187	-0.139684	0.432231	0.170828	0.465392	0.118146	-0.563435	-0.599437	-0.606949	-0.590162	-0.595925	-0.271902	-0.0767851	-0.589475	-0.0513922	-0.379629	-0.142559	-0.356514	0.067206	-0.432418	-0.155466	-0.673466	-0.405606	-0.136112	0.0517698	0.397613	0.344336	-0.111622	0.154744	-0.335156	-0.288171	-0.486496	-0.267391
ANKRD26	-0.267195	-0.546791	-0.488005	0.350977	0.206761	-0.0560404	-0.606374	-0.121159	-0.0613185	0.125922	-0.6511	-0.135177	-0.0370049	-0.273262	0.592536	0.343772	-0.67861	-0.167105	0.332128	0.407202	0.638735	0.0793823	-0.639715	-0.740734	-0.457091	-0.496554	-0.638625	-0.365194	0.0268677	-0.748654	0.0524347	-0.369433	-0.0775947	-0.211124	-0.295308	-0.370095	-0.348654	-0.750522	-0.365523	0.0100401	-0.152089	0.352908	0.16876	0.18539	0.0357198	-0.405779	-0.443274	-0.383363	-0.219481
ANKRD27	0.109995	0.1331	-0.114576	-0.0118466	-0.201059	0.0376806	-0.0744959	-0.00632076	-0.155639	-0.0459564	-0.0179045	0.169413	-0.0320567	-0.0772334	0.0795048	0.0785141	0.00984826	-0.215246	-0.137298	0.391555	0.00114918	-0.100373	0.126389	0.012955	0.00461446	0.0735935	-0.00736335	-0.0656191	-0.128794	-0.0378233	0.19733	0.0585378	0.0582817	0.155434	-0.0385295	0.0726673	-0.106572	0.071469	-0.129588	0.102535	-0.0473661	-0.154034	-0.0799248	-0.0321134	0.093362	-0.172014	-0.0991081	-0.00313563	0.0431293
ANKRD28	-0.07684	-0.30767	-0.583756	-0.00513264	-0.015526	0.00111153	-0.377291	-0.102252	-0.173726	0.148241	-0.270096	-0.325846	-0.0509452	-0.322927	0.451944	0.122591	-0.498512	-0.298095	0.12422	0.139957	0.248982	-0.0483139	-0.352947	-0.437621	-0.252369	-0.348588	-0.531741	-0.226264	-0.0967734	-0.489931	0.282947	-0.235022	-0.153829	-0.0483198	-0.119959	-0.326143	-0.476263	-0.475752	-0.4652	0.0373933	0.106791	0.0788631	0.166422	0.230353	0.197844	-0.451075	-0.479017	-0.416307	-0.220348
ANKRD29	0.0530544	-0.0763328	-0.232453	0.290928	-0.152101	0.114864	-0.265581	-0.00443034	0.207373	0.034722	-0.346607	0.126262	0.0666554	-0.103149	0.30527	0.276945	-0.246301	-0.212945	0.572802	0.279319	0.364016	0.603229	-0.160287	-0.276354	-0.126866	-0.0412865	-0.200835	-0.0916219	-0.0169202	-0.370741	0.221825	0.00686808	-0.00607802	0.175676	-0.386076	0.112535	-0.312157	-0.258792	-0.171699	0.378153	-0.164211	0.456421	0.0963626	0.137928	-0.0919171	-0.0765198	-0.272566	-0.0259898	-0.194669
ANKRD31	-0.320561	-0.539399	-0.542799	0.156679	0.0605556	-0.223343	-0.557157	-0.26798	-0.0756066	0.208504	-0.572794	-0.217196	-0.00686759	-0.290999	0.463516	0.19365	-0.675205	-0.350926	0.409496	0.292731	0.502209	0.144307	-0.613702	-0.728689	-0.558348	-0.520277	-0.628667	-0.331185	-0.00528624	-0.740942	0.113526	-0.332707	-0.135905	-0.204201	-0.122877	-0.345605	-0.383998	-0.733091	-0.431553	0.0385751	-0.0922935	0.403352	0.214168	0.00100348	0.113741	-0.517658	-0.42349	-0.451431	-0.234686
ANKRD33B	0.255493	0.28175	0.655842	0.0496885	0.0871739	0.311467	0.0663243	0.411556	-0.124069	-0.430938	0.0673731	0.284153	-0.255283	0.456041	-0.175502	0.157255	0.521921	0.292746	-0.233072	-0.0208752	-0.204328	-0.0356814	0.13639	0.189241	0.489892	0.475891	0.525738	-0.124907	-0.0623494	0.384502	-0.271301	0.0412908	0.106587	0.219521	-0.0224529	0.492224	0.371518	0.372733	0.582007	0.166668	-0.386417	-0.0210687	-0.363166	0.131851	0.141282	0.320443	0.442672	0.63963	0.111782
ANKRD34A	0.166236	0.209993	-0.299377	0.0249649	-0.183783	0.00772717	0.055137	-0.144397	0.0700759	0.104908	0.0740311	0.110585	0.133971	-0.222443	0.0590021	-0.0175268	-0.0724104	-0.153286	0.087828	0.2592	0.0414197	0.166947	0.276478	0.137298	-0.0605289	0.0326224	-0.0917516	0.150092	-0.0431494	-0.0419669	0.44304	0.205402	0.0395506	0.227137	-0.123422	0.0344739	-0.246737	0.0890896	-0.256618	0.189928	0.176119	-0.0606165	0.109898	-0.048505	-0.172778	-0.0533619	-0.237061	-0.124609	-0.0249655
ANKRD35	-0.315899	-0.364489	-0.651196	-0.0923361	0.21994	-0.459985	-0.192759	-0.529468	0.101195	0.462914	-0.249579	-0.329001	0.23323	-0.557625	0.159576	-0.196777	-0.672127	-0.161558	0.237286	0.0472132	0.240627	0.00239999	-0.265231	-0.376163	-0.645451	-0.541386	-0.628156	0.0285824	-0.149354	-0.559279	0.300427	-0.107626	-0.0962628	-0.163029	0.0859466	-0.445044	-0.382297	-0.526522	-0.535792	-0.0280936	0.261368	0.120796	0.286426	-0.274825	-0.0216491	-0.368002	-0.534366	-0.541647	-0.238308
ANKRD36	0.355409	0.256307	0.499126	0.505618	-0.0744743	0.426367	-0.104521	0.391654	-0.276129	-0.412995	-0.163894	0.50834	-0.200003	0.286324	-0.0118236	0.329872	0.322433	0.0700315	-0.387032	0.0560908	0.253158	-0.233743	0.0360681	0.0450187	0.469133	0.456398	0.406575	-0.209503	0.132476	0.192787	-0.184534	0.0360193	0.0971196	0.244461	-0.392448	0.388241	0.134656	0.243404	0.54201	0.15448	-0.482308	-0.107941	-0.47032	0.275175	-0.0246792	0.0393486	0.209492	0.61176	0.301448
ANKRD36B	0.367899	0.288482	0.542259	0.463081	-0.0902001	0.45028	-0.0420651	0.422996	-0.269884	-0.420389	-0.0921015	0.492081	-0.200119	0.326172	-0.0475872	0.298816	0.387575	0.094131	-0.43882	0.000728861	0.183931	-0.267719	0.08336	0.116065	0.527649	0.487434	0.460451	-0.172412	0.142231	0.272637	-0.213217	0.051907	0.0671595	0.230567	-0.359942	0.391387	0.172125	0.307223	0.569361	0.107271	-0.448687	-0.176384	-0.475978	0.293029	-0.0481116	0.0744519	0.265298	0.619098	0.333458
ANKRD36BP2	0.0715903	0.0211028	0.335713	0.337558	0.501268	0.255632	-0.05756	0.304145	-0.172976	-0.333234	-0.0253909	0.265987	-0.228728	0.180425	0.0574773	0.22167	0.169924	0.641609	-0.27629	0.0156038	0.167941	-0.264438	-0.0453905	0.0299983	0.269662	0.129751	0.130514	-0.138922	0.075687	0.134965	-0.284453	-0.168038	0.0275511	-0.0470001	-0.149886	0.0405121	0.296932	0.07728	0.28448	-0.130638	-0.151896	-0.151714	-0.122601	0.229553	0.0870034	0.400242	0.187015	0.285416	0.110903
ANKRD36C	0.628114	0.569213	0.571177	0.359056	-0.256399	0.542435	0.0885087	0.413168	-0.24091	-0.40849	-0.0547024	0.570467	-0.102068	0.336526	-0.175177	0.249332	0.52543	-0.0209177	-0.56815	-0.0495536	0.0142166	-0.257417	0.307379	0.271185	0.682416	0.738325	0.649057	-0.0555641	0.142632	0.374436	-0.0255742	0.299548	0.116253	0.508925	-0.405731	0.641117	0.0693396	0.520136	0.625104	0.338064	-0.544853	-0.222089	-0.690101	0.261816	-0.146821	0.0393912	0.263144	0.795907	0.39298
ANKRD37	-0.0651853	-0.256527	-0.420599	0.109399	0.255035	-0.141093	-0.28954	-0.306766	0.099809	0.34403	-0.641779	-0.106956	0.283741	-0.284427	0.277988	0.0916257	-0.570609	-0.157878	0.130783	0.162955	0.354305	-0.00144793	-0.418141	-0.567623	-0.400217	-0.26342	-0.394997	-0.0731066	0.0339808	-0.645181	0.210046	0.0127019	-0.118858	0.055282	-0.184681	-0.094544	-0.418136	-0.533021	-0.292857	0.248414	-0.270086	0.321603	-0.152655	-0.0631181	-0.175681	-0.460281	-0.407598	-0.209161	-0.241416
ANKRD39	0.240269	0.404442	0.0131262	-0.0152939	0.176446	-0.0805764	0.560787	-0.251752	0.301338	0.368615	0.213182	0.165719	0.52994	-0.25196	-0.392884	-0.327962	0.0635467	0.294494	-0.252556	-0.405747	-0.155872	-0.0760579	0.480775	0.4636	0.0530577	0.208921	0.193448	0.600728	0.118051	0.208027	0.279727	0.533767	-0.0186136	0.282372	-0.0721493	0.160369	-0.0445611	0.333655	0.0587227	0.198183	0.17417	-0.167236	-0.21169	-0.246751	-0.418578	0.28982	-0.0969343	0.16467	0.0852014
ANKRD40	-0.217871	-0.178338	0.320533	-0.262681	-0.0373876	0.109557	0.0315092	0.407469	-0.275763	-0.32565	0.414854	-0.29528	-0.417201	0.406721	-0.00331476	-0.00581148	0.379085	0.0981893	-0.144929	-0.0627037	-0.333802	-0.22199	-0.0876984	0.144398	0.275292	-0.0445865	0.169336	-0.206724	-0.0684312	0.429762	-0.487206	-0.349903	0.0397257	-0.382335	0.376354	-0.173761	0.453312	0.147011	0.118567	-0.464807	0.17312	-0.272643	0.198284	0.239916	0.340532	0.152142	0.444155	-0.0560125	-0.0635194
ANKRD42	-0.571696	-0.71715	-0.415499	-0.137543	0.445612	-0.426071	-0.385555	-0.304456	-0.151137	0.262264	-0.356932	-0.528823	-0.0565473	-0.245876	0.292559	-0.101798	-0.623605	-0.0392469	0.153101	0.0306691	0.234603	-0.234138	-0.684518	-0.638264	-0.595532	-0.695053	-0.629781	-0.287973	-0.00644592	-0.541586	-0.201416	-0.49681	-0.137817	-0.529329	0.285806	-0.606495	-0.0969899	-0.722984	-0.394076	-0.354877	0.106523	0.178325	0.287688	-0.10063	0.149463	-0.425755	-0.246664	-0.573158	-0.287196
ANKRD44	0.114012	0.006113	0.775044	0.368775	-0.0791774	0.502746	-0.287022	0.665662	-0.48852	-0.675875	-0.163149	0.424985	-0.536866	0.639312	0.143274	0.504774	0.428033	0.142848	-0.323937	0.247634	0.100083	-0.304833	-0.216043	-0.10143	0.510909	0.312664	0.427434	-0.495223	0.00674659	0.249911	-0.565724	-0.286969	-0.00217582	-0.0475236	-0.224215	0.332953	0.639775	0.139489	0.690438	-0.0866519	-0.574126	-0.000188785	-0.346633	0.441451	0.197332	0.20027	0.574754	0.62018	0.127603
ANKRD44-IT1	0.0138382	0.0312905	0.481428	0.243223	0.0322512	0.173972	-0.00800574	0.294847	-0.181944	-0.302934	0.0313958	0.243545	-0.203606	0.319663	-0.0909158	0.149668	0.276489	0.193116	-0.281835	-0.0185312	0.0448142	-0.278479	-0.0249187	0.081344	0.250096	0.164591	0.285005	-0.135923	0.0619311	0.25364	-0.383321	-0.093639	0.0754657	-0.098198	-0.0639824	0.126039	0.507872	0.162519	0.388855	-0.163023	-0.210725	-0.134623	-0.164009	0.112354	0.0468559	0.219256	0.391991	0.341005	0.107259
ANKRD45	-0.419562	-0.576097	-0.353928	-0.166758	0.269659	-0.30639	-0.326604	-0.225332	-0.150335	0.233852	-0.336754	-0.469129	-0.0286162	-0.137747	0.269547	-0.055695	-0.498821	-0.149228	0.0714983	0.0538511	0.157195	-0.276749	-0.600342	-0.562772	-0.456159	-0.558533	-0.491628	-0.241217	-0.0202965	-0.463825	-0.141236	-0.373428	-0.102227	-0.423574	0.216922	-0.484003	-0.082313	-0.603309	-0.353836	-0.30437	0.0359663	0.0966224	0.197581	-0.0499581	0.132236	-0.462335	-0.164264	-0.492927	-0.289836
ANKRD46	-0.0169281	-0.244356	-0.0411931	0.260796	-0.128068	0.383121	-0.457397	0.330877	-0.220121	-0.202518	-0.489072	0.126562	-0.188095	0.198699	0.603178	0.556453	-0.160572	-0.155979	0.170106	0.730014	0.32139	0.070402	-0.392457	-0.45841	0.0635492	-0.0888847	-0.168868	-0.368381	-0.0631272	-0.365351	-0.101326	-0.252642	-0.137992	-0.0735855	-0.379133	-0.0112268	-0.00570754	-0.328255	-0.0615768	0.035828	-0.369984	0.228449	-0.019024	0.446291	0.0466899	-0.141314	-0.0201598	-0.0246015	-0.15685
ANKRD49	0.435355	0.19887	0.269923	0.656252	-0.178975	0.722119	-0.29531	0.586317	-0.223062	-0.477707	-0.355288	0.578309	-0.232087	0.377433	0.398843	0.68455	0.196022	0.0351396	-0.1387	0.448525	0.410015	0.00883589	-0.0760241	-0.133153	0.497769	0.376512	0.220632	-0.29931	0.066729	-0.0367623	-0.0473354	-0.00291307	-0.00134092	0.286065	-0.679013	0.387545	0.0829224	0.0666337	0.248621	0.292052	-0.549669	0.0202513	-0.35794	0.626118	-0.108333	0.119219	0.157505	0.446527	0.0362954
ANKRD50	-0.451249	-0.447525	0.0610833	-0.120113	0.141286	-0.00912279	-0.148494	0.306706	-0.211631	-0.271928	0.380029	-0.377957	-0.474357	0.211014	0.188004	0.0629025	0.109243	0.215186	0.128987	-0.0459319	-0.0684218	-0.0842365	-0.239589	-0.0123814	0.0145778	-0.356458	-0.194403	-0.288702	-0.0803338	0.195714	-0.488707	-0.587591	-0.0785975	-0.613575	0.328319	-0.504633	0.319645	-0.118861	-0.0917296	-0.67235	0.419709	-0.197962	0.580949	0.259472	0.540401	0.181953	0.240833	-0.362544	-0.0284352
ANKRD52	0.313588	0.4786	0.321722	-0.211766	-0.263742	0.111549	0.261406	0.182918	-0.204869	-0.30588	0.507813	0.204237	-0.223039	0.131759	-0.348179	-0.138844	0.539179	-0.00952095	-0.30264	-0.145977	-0.412068	-0.054503	0.511913	0.519363	0.413727	0.466493	0.459359	0.0281213	-0.0347962	0.572647	0.0397349	0.175065	0.0782505	0.313751	0.285476	0.357079	0.0835647	0.59843	0.245386	0.114097	0.0321698	-0.236877	-0.189206	-0.0574749	0.340601	0.182654	0.187894	0.385345	0.219008
ANKRD53	-0.472681	-0.544425	-0.377143	-0.0996562	0.569992	-0.443732	-0.24692	-0.381888	0.0408949	0.309314	-0.309555	-0.38241	0.0751331	-0.311309	0.161835	-0.144117	-0.575584	0.160382	0.256128	-0.0350587	0.210926	-0.0346937	-0.491715	-0.495136	-0.587755	-0.572025	-0.545108	-0.110046	-0.0613649	-0.494287	-0.0855025	-0.314715	-0.122997	-0.370535	0.23562	-0.467305	-0.0826409	-0.595305	-0.352904	-0.198464	0.114087	0.276791	0.268392	-0.22578	0.0292476	-0.194868	-0.273362	-0.449254	-0.277455
ANKRD54	-0.584128	-0.601743	-0.487387	-0.115935	0.657036	-0.559999	-0.101747	-0.493364	0.0983906	0.515249	-0.243573	-0.457954	0.253594	-0.415715	0.127252	-0.276744	-0.660118	0.199756	0.154259	-0.0391199	0.226947	-0.187114	-0.457739	-0.431491	-0.689855	-0.698573	-0.623064	0.0520144	0.0166613	-0.493578	-0.0680363	-0.269133	-0.170362	-0.481043	0.295433	-0.622285	-0.145659	-0.618481	-0.435885	-0.317738	0.288613	0.134082	0.320818	-0.299674	-0.087591	-0.24233	-0.328665	-0.611221	-0.290375
ANKRD55	0.075867	0.0291689	0.13418	0.074058	0.0943479	0.0565296	-0.0663573	0.033076	0.0689384	-0.0661687	-0.0890446	0.0836977	-0.0388074	-0.0484709	0.0044303	0.0447975	-0.00631227	0.0957398	0.0245955	-0.0158699	0.0295409	0.0252958	-0.00991766	-0.0025826	0.0524274	0.0557552	0.0169073	-0.0330657	-0.103183	-0.0133528	-0.00574559	-0.00936235	-0.0346239	0.0818512	-0.148294	0.0668891	0.131561	-0.00427826	0.122128	0.0845853	-0.0819784	0.0231969	-0.0342471	0.0212551	-0.0113165	0.0562883	-0.0293768	0.18745	-0.00830326
ANKRD6	-0.244241	-0.36754	-0.665166	0.0187756	0.0394679	-0.249117	-0.221129	-0.363508	0.188813	0.398247	-0.183445	-0.3846	0.187002	-0.546326	0.320558	-0.102903	-0.61988	-0.252204	0.439873	0.0185112	0.308459	0.278082	-0.244563	-0.318547	-0.480031	-0.484375	-0.635239	0.030446	0.00538601	-0.507905	0.354304	-0.152147	-0.111241	-0.131081	-0.134766	-0.458972	-0.556731	-0.505377	-0.478284	0.0206814	0.37349	0.191073	0.417077	-0.00958173	-0.0574858	-0.331439	-0.621914	-0.530348	-0.163604
ANKRD62	-0.216154	-0.286196	-0.287242	0.164585	0.139734	-0.0880021	-0.231005	-0.108959	0.183711	0.108737	-0.194555	-0.0962059	0.0201541	-0.203571	0.294323	0.115826	-0.34399	0.0298665	0.480273	0.206949	0.313307	0.350184	-0.221294	-0.262197	-0.291509	-0.311507	-0.382774	-0.0670826	0.00437606	-0.349287	0.0830392	-0.180673	-0.0703634	-0.15063	-0.15208	-0.249105	-0.180856	-0.356366	-0.204921	-0.0278159	0.129721	0.304679	0.35448	0.0414201	-0.00643316	0.000387096	-0.273327	-0.2711	-0.138716
ANKRD65	-0.238007	-0.256133	-0.57548	-0.0764818	0.184353	-0.468857	-0.0915567	-0.595392	0.329373	0.569216	-0.367423	-0.229658	0.428332	-0.562454	0.0697177	-0.222038	-0.639624	-0.214916	0.317109	0.0606323	0.228516	0.219008	-0.192248	-0.354106	-0.636661	-0.393009	-0.499545	0.163499	-0.00373277	-0.57042	0.336741	0.0844273	-0.0602749	0.00663396	0.0324925	-0.23349	-0.485858	-0.467535	-0.415939	0.220698	0.0965963	0.336662	0.0852503	-0.379948	-0.22465	-0.388336	-0.555898	-0.378348	-0.223645
ANKRD66	-0.411818	-0.546491	-0.583297	-0.109008	0.217251	-0.460878	-0.317332	-0.479362	0.0613	0.468713	-0.444071	-0.450958	0.203086	-0.421099	0.251072	-0.146125	-0.715005	-0.298564	0.266087	0.0719269	0.286846	-0.0394957	-0.536859	-0.607037	-0.670458	-0.609287	-0.63782	-0.103576	-0.0348887	-0.655814	0.124711	-0.224892	-0.114891	-0.28869	0.109879	-0.474039	-0.377047	-0.693389	-0.463675	-0.0821389	0.0885412	0.256915	0.225717	-0.222107	-0.0101989	-0.571133	-0.456788	-0.552257	-0.25829
ANKRD7	-0.517496	-0.596804	-0.33859	-0.0243339	0.277155	-0.266013	-0.25007	-0.1957	0.0665832	0.220311	-0.205833	-0.412257	0.00614787	-0.220874	0.315864	-0.0191831	-0.486172	0.04514	0.3113	0.117466	0.238535	-0.0059381	-0.475149	-0.417966	-0.465209	-0.598769	-0.549294	-0.117045	0.0669362	-0.410929	-0.163054	-0.403623	-0.0751572	-0.508949	0.0852819	-0.575413	-0.0410653	-0.557726	-0.309649	-0.385422	0.249033	0.11901	0.440518	0.000523724	0.0453274	-0.102001	-0.238904	-0.521255	-0.177481
ANKRD9	0.484899	0.662147	-0.128307	-0.00733447	-0.272799	-0.0237981	0.531747	-0.289022	0.291489	0.35104	0.298433	0.310912	0.532143	-0.375233	-0.424598	-0.30817	0.125762	-0.118196	-0.171172	-0.332423	-0.161722	0.140356	0.732543	0.604895	0.131014	0.407283	0.265112	0.608796	0.0717672	0.236098	0.622163	0.71996	-0.0836357	0.596486	-0.185498	0.343583	-0.400565	0.506878	0.0154993	0.463535	0.199682	-0.147939	-0.246977	-0.273435	-0.377316	0.056496	-0.28131	0.225604	0.223619
ANKS1A	-0.545029	-0.592575	-0.220053	-0.19975	0.143502	-0.413312	-0.345849	-0.162294	-0.275702	0.0893949	-0.165344	-0.405847	-0.201393	-0.0509737	0.149993	-0.0774039	-0.344318	-0.236899	0.153565	0.0882309	0.101121	-0.139393	-0.552769	-0.496996	-0.458098	-0.508095	-0.389615	-0.372011	-0.00563481	-0.306302	-0.303291	-0.477931	-0.119495	-0.470047	0.458556	-0.420557	-0.022403	-0.497047	-0.264213	-0.329461	0.0288291	0.19822	0.223358	-0.156682	0.429607	-0.453049	-0.050091	-0.428261	-0.195701
ANKS1B	-0.427136	-0.455546	-0.166421	-0.0177945	0.753865	-0.196385	-0.177021	-0.0552642	0.166944	0.0367451	-0.0774043	-0.265329	-0.10872	-0.0951534	0.231933	0.0386426	-0.286293	0.624309	0.360235	0.117107	0.143524	0.131634	-0.340045	-0.27227	-0.319179	-0.45927	-0.412672	-0.0911879	-0.111158	-0.25764	-0.224298	-0.391981	-0.0344097	-0.419925	0.165202	-0.434317	0.145114	-0.395593	-0.257278	-0.334471	0.225247	0.114014	0.465488	-0.0105677	0.19644	0.340314	-0.0765957	-0.370761	-0.210323
ANKS3	-0.161922	-0.279824	-0.320972	0.695795	0.186336	-0.053706	-0.345026	-0.132789	-0.105618	0.118926	-0.419467	0.396482	0.0869391	-0.284865	0.348197	0.305035	-0.493287	0.0213177	0.174665	0.361569	0.77843	0.0312382	-0.298167	-0.384235	-0.356854	-0.31346	-0.413281	-0.155014	0.10956	-0.499265	0.0774695	-0.167282	-0.260836	-0.0925143	-0.380301	-0.207527	-0.208001	-0.443069	-0.229988	0.0451762	-0.07461	0.196134	0.0973626	0.0484639	-0.180873	-0.106602	-0.326594	-0.195641	-0.124186
ANKS6	-0.121787	-0.0165762	-0.591831	-0.0721883	0.1342	-0.401449	0.149366	-0.498546	0.384172	0.458465	0.219155	-0.20144	0.327426	-0.661622	-0.0686521	-0.340084	-0.412231	0.0358791	0.293668	-0.201459	0.0870013	0.24816	0.232121	0.140694	-0.437893	-0.320088	-0.443792	0.360303	-0.0437194	-0.199445	0.493188	0.142155	-0.0221638	0.0168611	0.0417143	-0.367735	-0.418787	-0.126715	-0.46478	0.0243409	0.616186	0.0228334	0.432913	-0.30732	-0.0132087	0.016676	-0.563544	-0.439855	0.000324481
ANKUB1	-0.443325	-0.631262	-0.554965	-0.00525559	0.19007	-0.350918	-0.441909	-0.34159	-0.0257759	0.35174	-0.501413	-0.412806	0.0792249	-0.3234	0.399223	0.00600703	-0.711799	-0.307582	0.311978	0.200941	0.386548	-0.0251016	-0.648833	-0.696362	-0.620416	-0.634325	-0.668665	-0.24003	-0.0619016	-0.690725	0.0311288	-0.354296	-0.160914	-0.347942	0.0414969	-0.494958	-0.326707	-0.758168	-0.466426	-0.121715	0.03064	0.318736	0.261387	-0.0736588	0.0562583	-0.571253	-0.404058	-0.554385	-0.314062
ANKZF1	-0.148992	-0.357956	-0.326289	0.508625	0.247349	-0.102566	-0.556584	-0.191376	-0.204248	0.0459694	-0.701644	0.28245	-0.0339762	-0.235722	0.408067	0.325217	-0.569532	-0.0977085	0.170719	0.458899	0.703946	-0.00257704	-0.532654	-0.684944	-0.421792	-0.306858	-0.437061	-0.384864	-0.00940371	-0.681188	0.0503734	-0.255312	-0.135272	-0.0359537	-0.237348	-0.116897	-0.261052	-0.601713	-0.242847	0.153592	-0.378471	0.325136	-0.0932773	-0.00992849	-0.0802622	-0.351842	-0.355834	-0.153352	-0.212528
ANLN	0.111635	0.164214	0.244525	-0.0675227	0.624087	0.157192	0.180637	0.189708	0.0298836	-0.224523	0.208873	0.0714982	-0.128082	0.113969	-0.110507	0.0130957	0.258377	0.861138	-0.193528	-0.142981	-0.226532	-0.100012	0.192623	0.259048	0.269428	0.165221	0.163557	0.0927229	0.0390368	0.258126	-0.167812	-0.0202396	0.0533231	0.0259679	0.0761342	0.0593044	0.29769	0.240522	0.129328	-0.106068	0.0579422	-0.184383	-0.0272104	0.0809847	0.104116	0.709288	0.180985	0.174657	0.0761185
ANO1	0.719884	0.70538	-0.00726602	0.0778066	-0.35911	0.271063	0.191513	-0.036493	0.107857	-0.000269714	-0.07179	0.405222	0.250997	-0.0892745	-0.214369	0.0331558	0.217859	-0.271963	-0.178902	-0.0310539	-0.0818124	0.247701	0.50944	0.272411	0.328751	0.642578	0.384146	0.228703	0.0368169	0.0922142	0.59163	0.616571	0.127496	0.820743	-0.33746	0.694	-0.490058	0.426952	0.144897	0.791433	-0.334742	0.0350857	-0.571149	-0.0366835	-0.257689	-0.131249	-0.197972	0.486998	0.198518
ANO10	0.637195	0.711866	-0.121419	-0.238531	-0.212756	0.0838355	0.448469	-0.223684	0.326901	0.214996	0.262889	0.114741	0.381184	-0.32478	-0.361489	-0.283626	0.183102	-0.0488016	-0.203952	-0.359011	-0.360483	0.0955718	0.686378	0.541281	0.249097	0.463669	0.264488	0.519447	0.0262861	0.226592	0.687472	0.683128	0.152892	0.659344	-0.166134	0.361372	-0.401147	0.504532	-0.000627453	0.458781	0.147951	-0.251849	-0.258849	-0.170792	-0.248817	0.0893067	-0.310263	0.233429	0.260505
ANO2	0.501302	0.457889	0.0771886	0.143851	-0.100632	0.19557	0.0670444	-0.0227063	0.0711131	-0.0330641	-0.175724	0.367751	0.167184	-0.0576322	-0.135589	0.0796858	0.127331	-0.0519411	0.0124427	-0.0549184	0.0342176	0.283905	0.270797	0.126479	0.224188	0.458634	0.26185	0.120077	0.0365246	-0.00698488	0.350535	0.399757	0.0955778	0.603789	-0.336646	0.536516	-0.266755	0.233349	0.147029	0.619128	-0.335654	0.181868	-0.389989	-0.0387291	-0.164147	-0.0063117	-0.130883	0.433458	0.0573381
ANO3	-0.354798	-0.499113	-0.292467	-0.00820291	0.0582158	-0.153419	-0.424843	-0.0726444	-0.136502	0.0574723	-0.347004	-0.289257	-0.137724	-0.018509	0.366666	0.145433	-0.394562	-0.225781	0.282418	0.297516	0.246704	0.0327107	-0.542671	-0.558268	-0.360249	-0.425387	-0.418422	-0.337641	-0.129446	-0.456222	-0.099294	-0.379521	0.0345093	-0.313891	0.0637291	-0.319	-0.124706	-0.534711	-0.284659	-0.144399	-0.0668688	0.239486	0.205308	0.0526218	0.164812	-0.351511	-0.121784	-0.371841	-0.217401
ANO4	-0.144997	-0.239887	-0.173441	0.115818	-0.12451	-0.037878	-0.296822	-0.0300197	-0.000613716	0.0217427	-0.309407	-0.0413216	-0.0441364	0.000872306	0.252187	0.177804	-0.224651	-0.288476	0.364959	0.262	0.263007	0.284375	-0.312701	-0.374955	-0.202745	-0.151713	-0.200693	-0.211244	-0.0570407	-0.337025	0.025079	-0.156406	-0.0271952	-0.0440349	-0.094677	-0.0128701	-0.255322	-0.318979	-0.107971	0.130306	-0.163328	0.296908	0.0782656	0.0417096	0.0576608	-0.255661	-0.144697	-0.12295	-0.110039
ANO5	0.0502633	0.00502641	0.153576	0.0832089	-0.0582184	0.187706	-0.139767	0.232294	-0.0590337	-0.234279	-0.0559461	0.086223	-0.196768	0.230666	0.116061	0.215047	0.145236	0.005217	0.149455	0.121484	0.0359402	0.183998	-0.0749026	-0.0671522	0.154012	0.114593	0.100314	-0.180545	-0.0580728	0.0271223	-0.089374	-0.098812	0.0300125	0.0467606	-0.0740924	0.148673	0.0653552	0.020317	0.0923139	0.078219	-0.169111	0.0951966	-0.00311031	0.177236	0.126706	0.0718426	0.137657	0.130584	0.0101511
ANO6	0.35067	0.189269	0.000643027	0.0228254	-0.0441227	0.24674	-0.214682	0.149519	-0.0105639	-0.203244	-0.205406	0.11352	-0.148596	0.00653176	0.116828	0.227348	0.0360783	-0.0546598	0.0692582	0.0247335	0.00169275	0.227637	-0.0137274	-0.112599	0.201944	0.267877	0.060154	-0.185692	-0.0492022	-0.118044	0.172094	0.0617364	0.0364352	0.400005	-0.184794	0.310191	-0.227068	0.0108359	0.0112228	0.443885	-0.315979	0.285095	-0.244418	0.168283	0.252284	-0.0329912	-0.15016	0.278291	-0.0787184
ANO7	0.589962	0.416843	-0.256031	0.362457	-0.330001	0.205793	-0.14214	-0.151875	-0.00294064	0.105332	-0.444785	0.474994	0.258142	-0.266078	0.0840932	0.197457	-0.195805	-0.434241	-0.049599	0.170436	0.334513	0.161583	0.134557	-0.128601	0.046763	0.325428	0.0310516	0.0328905	0.0701348	-0.3218	0.665827	0.455333	0.00358381	0.701904	-0.544703	0.45732	-0.560978	-0.00128348	-0.0816842	0.759219	-0.416686	0.148808	-0.484899	0.0235381	-0.335725	-0.39229	-0.421174	0.269585	-0.0328634
ANO8	0.732884	0.774095	0.236186	0.324119	-0.303184	0.373852	0.225408	0.129817	-0.0786804	-0.195299	0.113288	0.699074	0.090328	-0.0313007	-0.271072	0.0946714	0.384632	-0.0200093	-0.428216	-0.0717864	0.00043042	-0.0506726	0.623135	0.476004	0.505829	0.705177	0.518232	0.187178	0.0649214	0.325388	0.404687	0.531002	0.0753103	0.726745	-0.394435	0.625313	-0.155205	0.604038	0.320116	0.528159	-0.265679	-0.233247	-0.5647	0.0469571	-0.240164	0.177615	-0.0467753	0.62543	0.400446
ANO9	0.28125	0.211437	0.0825681	0.734105	-0.00213321	0.21842	-0.172998	0.099279	-0.141838	-0.200301	-0.205805	0.734499	-0.0575353	-0.0646396	0.0551808	0.312809	-0.0160481	0.0915087	-0.113307	0.115516	0.550683	0.000108864	0.0777814	-0.00383168	0.125418	0.222987	0.0905666	-0.121695	0.0750044	-0.078574	0.0960636	0.0756963	-0.0801278	0.286782	-0.455655	0.240028	-0.0342469	0.0589929	0.122504	0.25305	-0.273706	-0.00381763	-0.247426	0.106341	-0.178075	0.117762	-0.0966426	0.314882	0.135091
ANOS1	-0.147145	-0.335006	-0.602224	0.135801	0.0600612	-0.136544	-0.441109	-0.269411	0.276946	0.253534	-0.513716	-0.134888	0.120665	-0.376638	0.462905	0.211954	-0.626127	-0.218501	0.781035	0.336182	0.434687	0.672603	-0.383569	-0.556837	-0.494625	-0.382606	-0.589956	-0.139744	-0.0845162	-0.7244	0.359077	-0.118516	-0.125009	0.0437698	-0.254486	-0.170689	-0.532015	-0.610922	-0.481224	0.313975	-0.0325111	0.573657	0.305726	0.00853314	0.0315883	-0.226232	-0.565312	-0.385717	-0.33525
ANP32A	-0.298629	-0.25506	-0.193126	-0.34708	0.0436074	-0.230433	-0.022865	-0.206082	0.115927	0.163288	0.0902441	-0.44667	-0.00477032	-0.21574	0.0761046	-0.188692	-0.215527	-0.0525106	0.167353	-0.0296698	-0.173858	0.0164226	-0.101911	-0.0959514	-0.271707	-0.320802	-0.27005	0.021233	-0.08749	-0.117545	0.0240055	-0.167966	0.0790387	-0.258388	0.286818	-0.352662	-0.0418751	-0.191332	-0.121122	-0.242623	0.309446	0.00101435	0.292831	-0.0858106	0.0289498	-0.0304481	-0.196973	-0.308179	-0.0379117
ANP32A-IT1	0.087981	-0.00714008	0.0852261	0.465212	-0.0177442	0.127762	-0.249288	0.115033	-0.112884	-0.121022	-0.300378	0.333106	-0.0474821	-0.00624396	0.135056	0.289417	-0.0841329	-0.0329833	-0.0231214	0.203789	0.416224	-0.0274418	-0.13603	-0.205304	0.0215264	0.077423	-0.0108186	-0.177928	0.0370372	-0.178873	-0.0241546	-0.0344448	-0.0480199	0.10377	-0.365563	0.113386	-0.00843306	-0.110814	0.132772	0.139508	-0.295611	0.142265	-0.151822	0.0919358	0.156138	-0.0638329	-0.0649941	0.228884	0.0900377
ANP32AP1	-0.0521585	-0.0321695	-0.0192777	-0.269936	-0.0872561	-0.109512	-0.0577862	-0.0812023	0.0264819	-0.0556485	0.0451675	-0.22564	-0.115696	-0.0448611	-0.0384686	-0.100366	0.00767384	-0.113526	0.0690311	-0.000382592	-0.199345	0.0656472	-0.0149892	-0.0556539	-0.07215	-0.0241785	-0.0276732	-0.0845793	0.0113551	0.00504731	0.0175484	-0.064234	0.240468	-0.0155587	0.211731	-0.0215034	-0.0226444	-0.0177147	-0.00242392	-0.00915006	0.0236789	0.0352487	0.0451559	-0.0877519	0.130255	-0.0471777	-0.0589506	-0.0350582	0.0406043
ANP32B	-0.169132	0.0741724	0.151733	-0.274872	-0.0206079	-0.141929	0.391746	-0.0134788	0.332914	-0.00722251	0.588678	-0.219629	0.000710818	0.0128156	-0.309918	-0.313227	0.302441	0.248894	0.110905	-0.279901	-0.374785	0.187859	0.350043	0.463175	0.0636718	0.0244543	0.151734	0.288118	-0.00291595	0.451122	-0.145994	0.0234865	0.237255	-0.193825	0.346178	-0.132568	0.240146	0.33014	0.072969	-0.280104	0.462087	-0.176412	0.318816	-0.153872	-0.0142612	0.488801	0.162748	-0.0760003	0.16133
ANP32C	0.0691659	0.0342765	0.206824	-0.0457012	-0.113824	0.0959972	-0.0942015	0.0940733	-0.0703365	-0.182357	-0.0667362	-0.0495331	-0.155454	0.107375	0.00354321	0.0493023	0.107028	-0.106157	-0.0625278	0.0316402	-0.0686006	-0.0103537	-0.0350472	-0.0637941	0.113235	0.134569	0.132492	-0.150051	0.0845006	0.0555458	-0.0522539	-0.0402034	0.261153	0.061166	0.0337399	0.129432	0.00737897	0.0431949	0.307127	0.0661669	-0.186824	0.047958	-0.15592	0.0775148	-0.0060519	-0.0496958	0.0461681	0.217569	0.137734
ANP32E	-0.372628	-0.676513	-0.0328222	0.19825	0.265456	0.252671	-0.626435	0.375877	-0.384948	-0.327636	-0.407212	-0.237505	-0.506346	0.232139	0.689326	0.497579	-0.301589	0.15451	0.18606	0.375594	0.348078	-0.12342	-0.761666	-0.654516	-0.0720623	-0.446315	-0.414417	-0.623376	-0.0311259	-0.391495	-0.48147	-0.723621	-0.148753	-0.51357	-0.0759808	-0.406183	0.2137	-0.610234	-0.101482	-0.364792	-0.181077	0.260315	0.224279	0.572296	0.248574	0.0138913	0.0583563	-0.262791	-0.259312
ANPEP	0.348019	0.443088	-0.203328	-0.0569842	-0.0360476	0.00637948	0.269998	-0.157346	0.16808	0.1299	0.255161	0.12293	0.217408	-0.228725	-0.201596	-0.163043	0.0866825	0.0440204	-0.0553633	-0.121951	-0.119971	0.165091	0.507171	0.37977	0.0862023	0.227693	0.0876358	0.328165	-0.0067956	0.145463	0.519037	0.399229	0.0652306	0.399271	-0.0682961	0.169084	-0.317509	0.316253	-0.118314	0.301385	0.226775	-0.123919	0.00666359	-0.134501	-0.126087	0.0580558	-0.201055	0.0363122	0.162346
ANTXR1	-0.0122079	0.0450417	-0.0587574	-0.174687	-0.198985	-0.0944729	0.0272513	-0.0621242	0.120664	-0.00398598	0.223075	-0.182738	-0.0617964	-0.137192	-0.0790895	-0.14013	0.0862352	-0.20559	0.238017	-0.110763	-0.125589	0.337305	0.135367	0.122022	-0.00495607	0.0665858	0.00975454	0.0155644	-0.0935865	0.104377	0.103826	-0.0179577	0.0375391	0.0548089	0.138756	0.0166074	-0.252586	0.102913	0.00631637	0.0406036	0.190325	-0.003666	0.180997	-0.081827	0.196333	-0.101829	-0.178615	-0.0244924	0.118329
ANTXR2	-0.0853474	-0.109274	0.509864	-0.0409385	-0.237277	0.120327	-0.182226	0.318456	-0.426877	-0.373084	-0.0404508	0.011064	-0.386871	0.420867	-0.0236129	0.113152	0.302298	-0.254028	-0.296273	0.0720485	-0.103441	-0.304019	-0.227957	-0.123912	0.238741	0.158008	0.306744	-0.404661	-0.068068	0.213341	-0.468552	-0.269912	0.0173924	-0.150977	0.182042	0.142328	0.273081	0.0793021	0.499343	-0.173012	-0.35239	-0.1078	-0.260509	0.124331	0.247137	-0.238863	0.3792	0.322521	0.121139
ANXA1	0.687467	0.663278	0.103922	0.0333145	-0.481093	0.37534	0.219217	0.0903655	-0.0137159	-0.0700987	-0.048571	0.321939	0.194904	0.0955893	-0.201006	0.0408289	0.340667	-0.385312	-0.358422	-0.0547551	-0.144425	0.0103687	0.43792	0.257419	0.469839	0.690074	0.500951	0.170051	0.0791786	0.189824	0.408617	0.539995	0.144532	0.702985	-0.289605	0.680554	-0.401611	0.478491	0.239577	0.621895	-0.394877	-0.0935332	-0.641729	0.0772805	-0.282348	-0.239451	-0.0409409	0.511318	0.224953
ANXA11	0.314844	0.621501	0.206793	-0.451236	-0.326007	-0.123497	0.715613	-0.180541	0.195731	0.192172	0.623607	-0.0515833	0.322327	-0.028674	-0.703573	-0.574104	0.498459	-0.157701	-0.409567	-0.57504	-0.625107	-0.115699	0.745526	0.74441	0.289744	0.493818	0.557949	0.550978	0.0636684	0.637589	0.236612	0.573388	0.21545	0.347214	0.349064	0.344858	-0.10355	0.732949	0.267963	0.141282	0.237114	-0.39401	-0.290432	-0.358457	-0.192994	0.02244	0.122921	0.284329	0.389383
ANXA2	0.465467	0.611884	-0.0117758	-0.364999	-0.335257	-0.0472732	0.517856	-0.267084	0.274313	0.269801	0.188589	-0.0316383	0.442981	-0.106528	-0.502504	-0.421928	0.274299	-0.330948	-0.28991	-0.367397	-0.436983	0.0388914	0.552474	0.411603	0.204348	0.52218	0.431496	0.472485	0.104605	0.276092	0.436833	0.649506	0.188684	0.553889	0.119121	0.481139	-0.419147	0.504566	0.116432	0.464631	-0.0688362	-0.183086	-0.483533	-0.316667	-0.317128	-0.228026	-0.104081	0.281001	0.195592
ANXA2P1	0.360853	0.430639	0.00510169	-0.253411	-0.244142	0.051027	0.319203	-0.124577	0.173726	0.136423	0.0688403	-0.0246888	0.275601	-0.0291932	-0.278223	-0.215291	0.204185	-0.217378	-0.23969	-0.164096	-0.305871	-0.0185708	0.346849	0.240703	0.191677	0.375103	0.297443	0.293665	0.104828	0.164062	0.297933	0.436493	0.239693	0.393026	0.0165644	0.343084	-0.288252	0.335541	0.0927681	0.322751	-0.105637	-0.142715	-0.370493	-0.141286	-0.233403	-0.144185	-0.0662377	0.204492	0.17132
ANXA2P2	0.447505	0.578069	-0.00478738	-0.385154	-0.328962	-0.0236511	0.480265	-0.220529	0.228458	0.217902	0.206327	-0.0637137	0.370763	-0.0749275	-0.460445	-0.397786	0.28637	-0.311218	-0.301971	-0.345875	-0.453807	-0.000313717	0.513911	0.394665	0.226967	0.497752	0.411675	0.417819	0.0904426	0.282786	0.399437	0.584054	0.164038	0.511428	0.128515	0.442894	-0.376101	0.488677	0.0985635	0.407785	-0.0503112	-0.217144	-0.446316	-0.268867	-0.242189	-0.20888	-0.0785381	0.258092	0.184109
ANXA2P3	0.29482	0.34449	0.0559662	-0.193255	-0.203136	0.0185146	0.224931	-0.102794	0.142107	0.0666306	0.0469675	-0.0233553	0.174912	-0.0135177	-0.263262	-0.19902	0.176204	-0.185724	-0.153818	-0.20292	-0.250222	0.0363863	0.267789	0.17613	0.152419	0.330165	0.269887	0.193871	0.0505762	0.152004	0.220545	0.336248	0.234651	0.335704	0.0306772	0.315323	-0.205712	0.266563	0.132315	0.301123	-0.127988	-0.0325322	-0.317664	-0.134623	-0.171853	-0.115616	-0.0368662	0.22868	0.122968
ANXA2R	-0.206229	-0.193833	0.475808	0.215957	0.118044	0.117161	-0.106899	0.32825	-0.25417	-0.298719	-0.0468577	0.199049	-0.281341	0.486798	0.0243112	0.206348	0.213551	0.211536	-0.139239	0.0690667	0.0927026	-0.264903	-0.247277	-0.0854319	0.14006	-0.0210797	0.195893	-0.258067	-0.0731753	0.152706	-0.548443	-0.280619	-0.128029	-0.306944	0.0549789	0.0242247	0.627001	-0.0130301	0.301581	-0.316615	-0.229542	-0.0465503	-0.0496533	0.138261	0.101282	0.191309	0.545612	0.188238	-0.0884989
ANXA3	0.729184	0.700943	0.377403	0.0681067	-0.542929	0.464549	0.236928	0.25717	-0.130254	-0.210136	-0.00601608	0.410641	0.101831	0.313982	-0.272531	0.0867912	0.519233	-0.355736	-0.507153	-0.127806	-0.214058	-0.146744	0.428679	0.335654	0.623437	0.777202	0.673282	0.114255	0.111831	0.364434	0.228878	0.539006	0.191658	0.65844	-0.327975	0.742966	-0.0927188	0.578399	0.423921	0.531731	-0.490708	-0.201135	-0.72711	0.143071	-0.230553	-0.174571	0.232298	0.667928	0.235431
ANXA4	0.687059	0.552066	0.253103	0.212717	-0.402703	0.533505	-0.0676338	0.295115	-0.116174	-0.305702	-0.292816	0.545174	-0.0185885	0.25435	0.0142312	0.382404	0.315081	-0.256693	-0.236532	0.196327	0.00310436	0.0858095	0.209689	0.0327858	0.492823	0.655877	0.461743	-0.0985615	0.0768106	0.0555012	0.23662	0.390174	0.0938825	0.668655	-0.415334	0.731961	-0.145457	0.315432	0.263924	0.646664	-0.681545	0.108163	-0.678537	0.245249	-0.144193	-0.0935909	0.0658335	0.601402	0.0722259
ANXA5	0.467135	0.395818	0.11154	-0.108749	-0.428084	0.250882	0.0728562	0.0875438	0.028929	-0.0850969	-0.102084	0.1298	0.0680865	0.159077	-0.0838407	0.0590731	0.239107	-0.367963	-0.105473	0.0300777	-0.196934	0.0916948	0.172991	0.0740456	0.302589	0.429047	0.334222	0.0358297	0.0153961	0.0889763	0.260113	0.346648	0.156366	0.445217	-0.147787	0.473531	-0.196854	0.249881	0.133732	0.406582	-0.355548	0.0256514	-0.403745	0.0629211	-0.144797	-0.216565	0.0297982	0.310612	0.039937
ANXA6	-0.110879	-0.0617625	0.62738	-0.0255658	0.0111276	0.106279	-0.0427483	0.34873	-0.197304	-0.393494	0.0610705	0.14412	-0.350382	0.511862	-0.113369	0.127546	0.374645	0.186928	-0.112302	0.0234153	-0.18795	-0.178087	-0.134685	0.0274782	0.241202	0.120374	0.342237	-0.243218	-0.106475	0.305566	-0.560204	-0.206631	0.0636772	-0.202915	0.14802	0.15918	0.777112	0.141393	0.384975	-0.226391	-0.274622	0.0100248	-0.0913506	0.0595799	0.194909	0.270805	0.600098	0.341792	-0.00704484
ANXA7	-0.0874022	-0.0939315	-0.176736	-0.35839	-0.11709	-0.172834	0.12648	-0.207041	0.0347923	0.324158	-0.0868063	-0.378973	0.250381	-0.0261216	-0.0653737	-0.241801	-0.116576	-0.3603	-0.0817956	-0.16021	-0.191355	-0.136849	-0.139597	-0.13851	-0.134453	-0.0939769	-0.0401686	0.124591	-0.0548001	-0.118994	0.0465136	0.0936912	-0.0143489	-0.0610777	0.221766	-0.0490986	-0.235024	-0.109373	-0.138444	-0.000803299	-0.015713	-0.00624805	-0.128613	-0.133478	-0.0846661	-0.472846	-0.0575504	-0.187185	-0.0810095
ANXA8	0.240621	0.320896	0.00299205	-0.022568	-0.391009	0.0589536	0.142274	-0.0326588	0.321254	-0.00331858	0.115226	0.122792	0.1092	-0.0447729	-0.149055	-0.0457658	0.202303	-0.263505	0.321775	-0.0134773	-0.0880366	0.624914	0.321603	0.206786	0.113066	0.33306	0.228739	0.155088	-0.0308768	0.124555	0.249844	0.270044	0.0567251	0.342766	-0.0639493	0.368123	-0.328344	0.270646	0.0765513	0.360687	-0.0466015	0.0315796	-0.0681936	-0.0855996	-0.066657	0.0707716	-0.136765	0.168485	0.0873424
ANXA8L1	0.0750367	0.127828	-0.148192	-0.103953	-0.320886	-0.0385124	0.0768171	-0.100087	0.303608	0.0891146	0.0900839	-0.0708453	0.112627	-0.10795	-0.0436075	-0.07939	0.0408094	-0.290602	0.379459	0.0223812	-0.0672475	0.543888	0.178198	0.0885375	-0.0404686	0.103124	0.0263156	0.120872	-0.0445881	0.00821721	0.234167	0.152191	0.0746737	0.159251	0.00748824	0.133647	-0.330728	0.0948438	-0.0752284	0.202743	0.0842529	0.0758226	0.10465	-0.0793872	-0.0405525	-0.039769	-0.19282	-0.0543319	0.0061203
ANXA9	-0.41848	-0.258322	0.0738654	-0.14223	0.327098	-0.236122	0.12524	-0.00209439	-0.0204003	-0.00733517	0.388192	-0.224073	-0.139946	0.0149594	-0.114573	-0.1949	0.0361069	0.417769	-0.162103	-0.162457	-0.151553	-0.372924	-0.0107173	0.160986	-0.133519	-0.324129	-0.130371	0.0457254	-0.110297	0.21873	-0.356972	-0.28702	0.0977484	-0.508494	0.343249	-0.461553	0.501172	-0.00276203	-0.0750125	-0.606357	0.455829	-0.309164	0.386872	-0.101026	0.208104	0.331475	0.230342	-0.281276	0.124497
AOAH	-0.143043	-0.0737782	0.797338	0.0651467	0.00631234	0.186046	-0.0154045	0.485254	-0.291354	-0.503645	0.161924	0.17254	-0.439415	0.631452	-0.139462	0.157782	0.502499	0.250634	-0.273476	-0.0282974	-0.17212	-0.330055	-0.1188	0.103589	0.360125	0.159777	0.440938	-0.283586	0.0069832	0.451583	-0.716198	-0.282039	0.0527558	-0.305706	0.155704	0.132362	0.866264	0.227422	0.616808	-0.386363	-0.249997	-0.111713	-0.109056	0.152584	0.223176	0.319263	0.738143	0.411183	0.117257
AOC1	0.178352	0.170884	0.034559	-0.0896452	-0.122291	-0.000804578	0.00436069	-0.0608086	0.0422687	0.00372631	-0.034366	0.0155767	0.0284512	-0.0588436	-0.0923455	-0.0687704	0.0442539	-0.16122	-0.1046	-0.0528554	-0.100034	-0.0307045	0.0855614	0.0183714	0.0579221	0.160739	0.109437	0.0053882	-0.0724905	0.0230242	0.169422	0.140378	0.0505317	0.209927	-0.00401467	0.156771	-0.167927	0.0959496	0.116499	0.175844	-0.111914	-0.0834414	-0.194975	-0.0665544	0.00562255	-0.148552	-0.106196	0.145987	0.153391
AOC2	-0.311223	-0.364604	0.033442	0.333311	-0.114571	-0.0475784	-0.284118	0.0715084	-0.330789	-0.100713	-0.0985265	0.00992639	-0.214458	0.00830761	0.194729	0.128662	-0.137583	-0.216892	0.0144063	0.146374	0.391787	-0.167471	-0.321398	-0.258576	-0.124561	-0.227875	-0.160918	-0.30794	0.0446008	-0.115708	-0.265301	-0.386404	-0.0741406	-0.332219	-0.0347963	-0.256738	0.00370602	-0.240859	0.143164	-0.30491	0.0174679	-0.0102176	0.149259	0.106927	0.100719	-0.241314	-0.0173046	-0.0906613	0.0860651
AOC3	-0.232949	-0.344014	0.0317013	0.515308	-0.0747162	0.0324098	-0.398819	0.111989	-0.326447	-0.155957	-0.264506	0.188177	-0.228532	0.00662228	0.280429	0.279676	-0.195117	-0.184606	0.0868947	0.257624	0.559999	-0.0717464	-0.378688	-0.359445	-0.116062	-0.184999	-0.171251	-0.379976	0.0341075	-0.229638	-0.236198	-0.378035	-0.0850973	-0.242087	-0.196163	-0.177539	-0.0499523	-0.30166	0.159544	-0.176466	-0.13939	0.0762687	0.0732528	0.1638	0.0620485	-0.227103	-0.0757586	-0.0187451	0.10751
AOX1	-0.524984	-0.493973	-0.360904	-0.155937	0.228454	-0.370734	-0.12034	-0.25087	0.184739	0.232535	0.0364575	-0.434133	0.010469	-0.24023	0.159167	-0.148774	-0.357744	0.0419953	0.501367	0.0329994	0.103354	0.265392	-0.276668	-0.225382	-0.474592	-0.535867	-0.475755	-0.0287071	-0.118399	-0.260838	-0.0884627	-0.332849	-0.130714	-0.460067	0.25353	-0.521704	-0.0956029	-0.394291	-0.360137	-0.362953	0.408436	0.115205	0.578889	-0.143666	0.133935	-0.0464669	-0.219017	-0.557809	-0.189415
AP1AR	-0.0518097	-0.272634	0.359587	0.252385	0.0243736	0.597315	-0.395214	0.758953	-0.545304	-0.626885	-0.0810791	0.0642055	-0.623116	0.597077	0.496468	0.600851	0.261685	0.188383	-0.189204	0.348781	0.132936	-0.300106	-0.378593	-0.211129	0.453556	0.00782666	0.0815176	-0.562577	-0.0688836	0.116142	-0.572592	-0.543738	-0.127972	-0.329331	-0.172307	-0.0910692	0.439022	-0.0816299	0.184521	-0.388971	-0.247666	-0.167265	0.0259556	0.742742	0.307872	0.15906	0.443966	0.0869119	-0.0320512
AP1B1	0.0652354	0.400447	0.444663	-0.478436	-0.0373494	-0.125934	0.672235	0.0358879	0.0436712	-0.0336888	0.794208	-0.076464	0.025473	0.208817	-0.669721	-0.497666	0.621383	0.248894	-0.352175	-0.600039	-0.694497	-0.179429	0.603286	0.772802	0.32945	0.322602	0.548163	0.393215	0.0364877	0.800447	-0.180709	0.259266	0.0980918	0.0185038	0.569776	0.177255	0.402507	0.698106	0.301148	-0.201977	0.33646	-0.385512	-0.0402175	-0.267151	0.0717239	0.391468	0.45089	0.238983	0.195663
AP1G1	0.32887	0.19433	0.370943	-0.141636	-0.221138	0.465192	-0.147947	0.538724	-0.465877	-0.53899	0.11169	0.0483159	-0.501459	0.427869	0.0989242	0.261826	0.460118	-0.0740482	-0.438789	0.132697	-0.284254	-0.350793	-0.000316166	0.0623012	0.580512	0.352908	0.348576	-0.366057	-0.0620016	0.321261	-0.185662	-0.146389	0.0359861	0.130005	0.0659475	0.248357	0.190372	0.276887	0.274987	-0.0469802	-0.293463	-0.290661	-0.289924	0.413098	0.410867	-0.0565774	0.29573	0.331428	0.126971
AP1G2	0.378634	0.405726	0.265507	0.519842	-0.193933	0.303335	0.0734843	0.217391	-0.219526	-0.271174	0.0977695	0.704851	-0.0860548	0.14243	-0.124497	0.19932	0.285225	0.0527812	-0.318654	-0.0260039	0.23414	-0.15427	0.310514	0.295692	0.357801	0.383205	0.34522	-0.00515089	0.00983199	0.262636	0.058433	0.194357	-0.0847752	0.307221	-0.304316	0.333762	0.14744	0.359724	0.236164	0.168803	-0.17609	-0.227552	-0.280353	0.129552	-0.163593	0.179155	0.173242	0.404576	0.193283
AP1M1	-0.530541	-0.294839	0.154897	-0.350974	0.175924	-0.432967	0.258528	-0.139726	-0.0250073	0.165031	0.339839	-0.291453	0.0166394	0.158457	-0.301304	-0.363925	0.0891634	0.113657	0.00744878	-0.253195	-0.275836	-0.16926	-0.0820681	0.122537	-0.240148	-0.300951	0.0266245	0.0975805	0.0571663	0.234897	-0.45897	-0.184143	-0.102798	-0.514881	0.65897	-0.284204	0.395915	0.00932846	0.00601591	-0.517149	0.288279	-0.0961888	0.255373	-0.3312	0.0980538	0.0709795	0.359383	-0.267287	-0.100537
AP1M2	-0.161388	-0.00243486	-0.604699	-0.48507	0.133701	-0.624315	0.371263	-0.769015	0.460926	0.796832	0.107665	-0.437817	0.642418	-0.65879	-0.29413	-0.630842	-0.445486	-0.170703	0.0742354	-0.349522	-0.212857	-0.012973	0.194382	0.0937634	-0.562506	-0.316317	-0.341172	0.561496	-0.0460368	-0.233287	0.49236	0.364145	0.00124145	0.0274572	0.35039	-0.290953	-0.46586	-0.126525	-0.473322	0.0523172	0.480649	-0.0226417	0.158409	-0.596694	-0.251344	-0.308428	-0.516954	-0.469086	-0.0673046
AP1S1	0.238232	0.459817	-0.00519304	-0.229741	-0.00607402	-0.172708	0.69135	-0.364412	0.405672	0.494667	0.278275	-0.000794439	0.664334	-0.253797	-0.525775	-0.494561	0.112116	0.103478	-0.343609	-0.486654	-0.34232	-0.186985	0.580528	0.549703	0.0298014	0.230259	0.253748	0.738312	0.131132	0.28235	0.318743	0.655928	0.115072	0.257143	-0.0154125	0.134101	-0.0532529	0.419938	0.0531499	0.124969	0.255491	-0.301629	-0.206549	-0.374364	-0.493083	0.141709	-0.0507977	0.102253	0.177964
AP1S2	0.269238	0.209056	0.771534	0.186441	-0.236424	0.538941	-0.0897322	0.63827	-0.315643	-0.595674	-0.0622657	0.387828	-0.392923	0.702501	0.0099546	0.410737	0.582613	0.0487432	-0.274734	0.162994	-0.11137	-0.125848	-0.0202418	0.0687591	0.613071	0.483272	0.592179	-0.314386	-0.0191868	0.37113	-0.42826	-0.0534363	0.0369283	0.12222	-0.18464	0.517537	0.543594	0.324869	0.648641	0.0736851	-0.573387	-0.0264428	-0.414825	0.385506	0.0558264	0.213933	0.619625	0.653431	0.0890746
AP1S3	0.258749	0.145347	0.200401	0.132602	-0.22416	0.441526	-0.116067	0.395801	-0.333349	-0.342989	-0.023452	0.151755	-0.257692	0.274557	0.165729	0.268838	0.237107	-0.0969263	-0.401455	0.170487	-0.00772258	-0.336427	0.0157153	0.0114429	0.410842	0.261527	0.218666	-0.221812	-0.0545199	0.156744	-0.0864859	-0.0698402	0.0459692	0.102771	-0.187139	0.174972	0.142628	0.16434	0.156011	-0.0120397	-0.238671	-0.311731	-0.2863	0.408574	0.0424305	-0.0206411	0.176729	0.243546	0.0884617
AP2A1	-0.397085	-0.167593	-0.190887	-0.579572	0.23339	-0.644012	0.337116	-0.505171	0.122585	0.471609	0.299282	-0.469009	0.260508	-0.242726	-0.409651	-0.625355	-0.149763	-0.0239152	-0.0153755	-0.471898	-0.37054	-0.149766	0.04175	0.115598	-0.426056	-0.307718	-0.117794	0.275853	-0.0157496	0.0668112	-0.047982	0.0428823	-0.0575727	-0.253418	0.745606	-0.27509	-0.0253153	-0.0378577	-0.215232	-0.23817	0.387123	-0.0289606	0.156646	-0.555524	0.0544882	-0.193935	-0.0415671	-0.352531	-0.116673
AP2A2	0.238403	0.275527	0.0366928	-0.189757	-0.109836	-0.106701	0.0778418	-0.174894	-0.0349828	0.039934	-0.0675765	0.145898	0.0951338	0.00107373	-0.289704	-0.123401	0.0923887	-0.215478	-0.144007	-0.19816	-0.191835	-0.0175103	0.142302	0.0422493	0.00430615	0.245335	0.212731	0.0294423	0.0517401	0.0328443	0.149788	0.274528	0.0436309	0.340368	0.195291	0.362497	-0.0761698	0.152935	0.011847	0.344642	-0.281464	0.0682035	-0.359541	-0.262414	-0.000570611	-0.227419	0.0309549	0.200832	-0.0384705
AP2B1	-0.492762	-0.561068	-0.328511	-0.303596	0.465632	-0.455264	-0.169871	-0.330585	0.000462445	0.313036	-0.186844	-0.559619	0.0326326	-0.213012	0.104036	-0.244686	-0.475315	0.072114	0.0739827	-0.126547	0.0163934	-0.266598	-0.50162	-0.432564	-0.511553	-0.57708	-0.482687	-0.106638	-0.129386	-0.370108	-0.186545	-0.341081	-0.0934954	-0.463057	0.400778	-0.528501	-0.00269178	-0.534282	-0.357166	-0.359076	0.178174	0.0504147	0.250172	-0.208399	0.17742	-0.268504	-0.160093	-0.49801	-0.295145
AP2M1	0.415207	0.729995	0.0757685	-0.438926	-0.185117	-0.124939	0.802581	-0.284195	0.441341	0.30178	0.611773	0.0370852	0.474225	-0.206352	-0.704854	-0.577753	0.409896	0.0540334	-0.247357	-0.601025	-0.628225	0.110752	0.874808	0.828467	0.233705	0.493147	0.472188	0.72878	0.053086	0.558237	0.434224	0.728309	0.190089	0.505273	0.237473	0.394959	-0.150614	0.734124	0.110386	0.32517	0.313674	-0.306366	-0.231933	-0.405716	-0.297488	0.286023	-0.0385237	0.263294	0.221472
AP2S1	0.357181	0.681215	0.223841	-0.325625	-0.140337	-0.0725273	0.854369	-0.211354	0.419715	0.327412	0.522877	0.134589	0.563343	-0.0518093	-0.700819	-0.506801	0.46168	0.135225	-0.293961	-0.52531	-0.55365	0.0272189	0.807173	0.810827	0.273314	0.496675	0.563519	0.779393	0.0857083	0.573797	0.253971	0.742449	0.1274	0.393257	0.151352	0.40499	0.0089568	0.735774	0.220588	0.213114	0.207814	-0.308264	-0.277103	-0.38913	-0.440658	0.348076	0.132991	0.305038	0.226064
AP3B1	0.575538	0.522972	0.0803532	-0.351893	-0.307908	0.343189	0.191427	0.219004	-0.0794211	-0.203833	0.289352	-0.0864576	-0.111192	0.121899	-0.127609	-0.0468337	0.391995	-0.13181	-0.337762	-0.224909	-0.481671	-0.102021	0.387026	0.354748	0.509395	0.462029	0.339995	0.0765105	-0.0149428	0.345494	0.327827	0.299068	0.141597	0.458758	0.003988	0.3414	-0.177409	0.449796	0.0910199	0.25987	-0.0249257	-0.280615	-0.279841	0.218604	0.182019	-0.0276719	0.0287418	0.26018	0.174652
AP3B2	-0.151912	-0.182992	-0.122039	0.132581	0.00115044	-0.105081	-0.215666	-0.0975274	0.0996291	0.0158544	-0.203452	0.0031181	-0.0340497	-0.0552579	0.134715	0.102289	-0.182212	-0.0987852	0.464717	0.120328	0.241676	0.423218	-0.200234	-0.245597	-0.216763	-0.125513	-0.169331	-0.136529	0.0197236	-0.254503	0.000230037	-0.132448	-0.020801	-0.0416946	-0.0315616	-0.0171467	-0.186118	-0.233149	-0.0872142	0.0869577	-0.0667734	0.28972	0.163283	-0.0569377	0.0470455	-0.0658464	-0.140705	-0.109406	-0.10879
AP3D1	0.456479	0.603305	0.662449	-0.213054	-0.353423	0.261069	0.406338	0.35592	-0.182738	-0.402567	0.511776	0.232547	-0.212724	0.507822	-0.5467	-0.147514	0.840612	-0.0695189	-0.460811	-0.424278	-0.538561	-0.118887	0.506011	0.599222	0.683466	0.720494	0.832608	0.0546785	0.0470086	0.797991	-0.162074	0.28883	0.160759	0.358007	0.29452	0.625826	0.246568	0.781303	0.558749	0.150556	-0.216982	-0.313201	-0.465366	0.0116148	0.104342	0.107288	0.549325	0.627863	0.278869
AP3M1	0.253122	0.13804	0.132066	-0.110066	-0.224733	0.481648	-0.0965158	0.480278	-0.179112	-0.426926	0.195467	-0.0208781	-0.397232	0.307575	0.26687	0.285127	0.311364	0.0380121	-0.0908009	0.20252	-0.220705	-0.0459836	0.0858671	0.140415	0.453667	0.16469	0.13283	-0.19997	-0.0942225	0.237362	-0.027961	-0.127569	-0.0426159	0.0429566	-0.0849903	0.060528	0.138518	0.196179	0.0200659	-0.0996893	0.00558584	-0.211863	0.0753966	0.50137	0.238653	0.192529	0.175887	0.0667286	0.0497078
AP3M2	-0.591686	-0.757005	-0.489454	0.0691357	0.284508	-0.369604	-0.5355	-0.271916	-0.122457	0.231483	-0.511924	-0.344107	-0.0519173	-0.255423	0.461133	0.10002	-0.710815	-0.160727	0.338097	0.356054	0.446525	-0.0650697	-0.749303	-0.766852	-0.667401	-0.727524	-0.712122	-0.363181	-0.0483972	-0.704805	-0.154202	-0.515138	-0.158279	-0.507723	0.0883881	-0.585088	-0.139991	-0.82233	-0.46595	-0.275088	0.0128492	0.303157	0.333223	-0.0594315	0.149313	-0.415462	-0.317116	-0.602785	-0.314604
AP3S1	0.703154	0.514521	0.285199	0.16567	-0.341931	0.738321	0.0341909	0.488269	-0.137599	-0.351079	-0.075323	0.342618	-0.0962829	0.342685	0.12779	0.367934	0.399384	-0.0957288	-0.369431	0.0426211	-0.0941007	-0.0922078	0.258992	0.205043	0.691015	0.594372	0.452994	-0.0384999	0.0953549	0.228181	0.182314	0.291266	-0.0094613	0.506221	-0.463892	0.534666	-0.0741352	0.387441	0.317183	0.360604	-0.411227	-0.246198	-0.505649	0.559355	-0.227929	0.0394825	0.142724	0.498672	0.145584
AP3S2	0.194506	0.32053	-0.10671	-0.182897	-0.121363	-0.0471365	0.332445	-0.140303	0.245484	0.159079	0.285034	0.00272704	0.225281	-0.116338	-0.221801	-0.221775	0.122425	0.0228221	0.0369502	-0.157018	-0.2462	0.162167	0.411361	0.363323	0.0518646	0.145266	0.09766	0.354847	0.0404315	0.184376	0.328223	0.340338	0.115107	0.222688	0.0111634	0.106711	-0.0713998	0.276018	-0.130626	0.150037	0.250046	-0.0888077	0.0769832	-0.15476	-0.0957427	0.140188	-0.0454681	-0.0143464	0.0171442
AP4B1	0.637572	0.609925	0.563368	0.225299	-0.355633	0.474455	0.13725	0.346241	-0.190372	-0.361426	-0.0491444	0.611656	-0.0519552	0.364117	-0.239082	0.217293	0.573834	-0.120621	-0.441692	0.00331787	-0.0985972	-0.107857	0.334223	0.277573	0.640644	0.764783	0.705267	-0.0134366	0.0523266	0.373416	0.00462801	0.376795	0.0891733	0.568801	-0.277007	0.761845	0.0981229	0.547575	0.543783	0.436018	-0.584304	-0.134039	-0.688243	0.134894	-0.157676	0.0354775	0.289286	0.770614	0.180783
AP4E1	0.00798261	-0.101727	0.37311	0.0688929	0.280051	0.436425	-0.15548	0.601159	-0.523079	-0.532455	0.159755	0.00589779	-0.536942	0.386085	0.235171	0.314414	0.293856	0.496476	-0.383483	0.0523193	-0.089909	-0.431875	-0.148669	0.0408888	0.454977	0.0535853	0.113593	-0.356145	-0.00271162	0.273668	-0.467363	-0.41545	-0.0585365	-0.221957	-0.00923536	-0.0912374	0.479586	0.0893214	0.209105	-0.353065	-0.0527519	-0.256974	-0.0175215	0.545576	0.386958	0.393661	0.360997	0.166268	0.0463301
AP4M1	-0.482027	-0.528565	-0.402081	0.0741278	0.287602	-0.49161	-0.222778	-0.470972	0.00122702	0.456491	-0.441108	-0.209271	0.259707	-0.346891	0.12239	-0.129838	-0.638084	-0.156371	0.159231	0.0602792	0.384516	-0.132006	-0.502221	-0.537098	-0.662741	-0.558304	-0.510896	-0.0600972	0.0713444	-0.569469	-0.0653099	-0.195745	-0.126973	-0.349295	0.120396	-0.405803	-0.183981	-0.61439	-0.314651	-0.15283	0.000506427	0.238438	0.111731	-0.310406	-0.120939	-0.430426	-0.311541	-0.43713	-0.249764
AP4S1	0.149169	0.00121998	-0.245269	0.169826	-0.0529715	0.0589061	-0.17935	-0.152571	0.151679	0.20219	-0.506166	0.110606	0.264952	-0.200534	0.204378	0.174112	-0.316397	-0.212084	0.177284	0.261008	0.266151	0.224294	-0.159149	-0.326425	-0.155538	0.00174578	-0.170484	0.0224401	-0.0362024	-0.445175	0.288684	0.171641	0.00717992	0.253273	-0.380232	0.157347	-0.321769	-0.261012	-0.150949	0.418109	-0.309817	0.329409	-0.203479	-0.00332308	-0.256788	-0.233578	-0.336538	0.0256067	-0.194103
AP5B1	-0.00885672	0.23313	0.748379	-0.196364	-0.225107	0.119679	0.415185	0.42197	-0.203382	-0.365204	0.68944	0.0319906	-0.284408	0.606678	-0.478988	-0.185599	0.79885	0.103848	-0.35564	-0.422609	-0.490552	-0.220825	0.345418	0.606079	0.534905	0.371162	0.677212	0.0458546	0.0181084	0.870058	-0.51703	-0.0158418	0.0570903	-0.15915	0.391931	0.209648	0.567466	0.649353	0.607174	-0.357805	0.115608	-0.385439	-0.0621368	0.0336234	0.170377	0.277761	0.765638	0.373316	0.311323
AP5M1	0.375756	0.131786	0.112022	0.218485	-0.209788	0.748703	-0.282606	0.608776	-0.366776	-0.507727	-0.104254	0.206242	-0.397359	0.30689	0.510674	0.587304	0.211478	0.0368823	-0.119295	0.389778	0.083656	-0.0353942	-0.020698	-0.0349441	0.545721	0.248475	0.0924112	-0.325076	-0.041884	0.0381164	0.00396798	-0.158455	-0.0885197	0.16302	-0.436514	0.161516	-0.0151553	0.0905635	0.0841161	0.0604754	-0.236953	-0.0844556	-0.0955005	0.75127	0.10161	0.151065	0.0657488	0.192655	0.0231275
AP5S1	0.139417	0.390726	0.143957	-0.333051	-0.217911	-0.222599	0.600312	-0.229172	0.307616	0.285969	0.433361	-0.0237381	0.386705	-0.0240858	-0.611903	-0.462141	0.327444	-0.121469	-0.165728	-0.533229	-0.435998	0.04015	0.503883	0.530637	0.0744366	0.284579	0.384455	0.503711	0.0808737	0.432181	0.10228	0.495286	0.0751268	0.181439	0.33239	0.236658	-0.021693	0.477486	0.122269	0.0852778	0.169321	-0.212911	-0.164072	-0.403847	-0.191704	0.024208	0.129779	0.122264	0.0998407
AP5Z1	0.206434	0.406513	0.568414	0.1953	-0.269366	0.175736	0.38613	0.28284	-0.204988	-0.216557	0.429587	0.492045	-0.0376676	0.372484	-0.416647	-0.0533553	0.584155	0.0316936	-0.433936	-0.260645	-0.144426	-0.25147	0.425062	0.563192	0.451408	0.438912	0.610759	0.139957	0.0546372	0.633776	-0.234742	0.229865	-0.0984522	0.127045	0.0439944	0.361437	0.404331	0.599882	0.459185	-0.0410138	-0.0570462	-0.30794	-0.281175	-0.00283041	-0.0928414	0.2063	0.52135	0.464364	0.228329
APAF1	0.492048	0.351531	0.625711	0.311639	-0.315245	0.651626	-0.232846	0.616547	-0.417917	-0.647839	-0.208303	0.589238	-0.411974	0.530166	0.126136	0.548504	0.510903	-0.0577808	-0.374973	0.362504	0.0245437	-0.171394	0.0428654	0.00954225	0.660846	0.596165	0.545879	-0.389333	-0.00108738	0.241538	-0.187088	0.0113621	0.0306336	0.355658	-0.377165	0.592076	0.264091	0.325753	0.584141	0.241688	-0.682284	-0.100149	-0.543225	0.43209	0.11338	0.0960642	0.370534	0.704698	0.176572
APBA1	0.349204	0.340154	-0.234708	-0.0385958	-0.121693	0.0250653	0.0416168	-0.186054	0.19935	0.112466	-0.0145919	0.111884	0.16222	-0.340034	-0.0572935	-0.0647875	-0.0756503	-0.110536	0.0687543	-0.0486788	-0.0376966	0.226652	0.293578	0.127678	0.0151243	0.207805	-0.0147251	0.16396	-0.103437	-0.0861083	0.518012	0.309157	0.0567979	0.462761	-0.198165	0.219574	-0.374405	0.124908	-0.130635	0.419977	0.0188284	-0.00619092	-0.120395	-0.0870129	-0.053435	-0.0119441	-0.390528	0.106681	0.0263185
APBA2	-0.298986	-0.29598	0.28178	0.0291871	0.168936	-0.0242909	-0.158947	0.211103	-0.179747	-0.254036	0.0268779	-0.00738519	-0.319945	0.29065	0.0605629	0.112788	0.0751242	0.242302	0.0453761	0.0755886	-0.00577717	-0.151322	-0.273995	-0.11729	-0.0127125	-0.191611	-0.013563	-0.258094	-0.120617	0.0798188	-0.484485	-0.358787	-0.0215737	-0.378674	0.14712	-0.168956	0.64383	-0.121779	0.0689164	-0.359964	-0.0321839	0.0615439	0.191405	0.0660187	0.234216	0.233724	0.395932	-0.00976928	-0.168747
APBA3	0.541943	0.664662	0.298459	0.121091	-0.332699	0.175148	0.347869	-0.00289169	0.151159	-0.0199486	0.0562647	0.574235	0.266135	0.102096	-0.397826	-0.0276059	0.403618	-0.138287	-0.158417	-0.108267	-0.127409	0.218328	0.537307	0.406879	0.332763	0.646749	0.563709	0.288168	0.0409829	0.30205	0.283357	0.598891	0.0417164	0.635381	-0.171938	0.720867	-0.096465	0.543156	0.319663	0.578497	-0.342248	0.021755	-0.517034	-0.184141	-0.295101	0.0784077	0.114128	0.573541	0.119381
APBB1	-0.543844	-0.617036	-0.616423	-0.143785	0.0986209	-0.536421	-0.290068	-0.49046	0.0758977	0.48437	-0.310108	-0.495217	0.174749	-0.401402	0.24093	-0.184862	-0.701592	-0.379631	0.425626	0.0845477	0.270416	0.0870284	-0.522698	-0.554481	-0.73558	-0.694417	-0.666477	-0.0945573	-0.0618797	-0.605691	0.0817021	-0.276779	-0.118022	-0.40346	0.215865	-0.557231	-0.341248	-0.689763	-0.530041	-0.179388	0.227951	0.297048	0.397113	-0.25509	0.0224513	-0.550694	-0.415477	-0.674811	-0.313019
APBB1IP	0.0817255	0.146699	0.891426	0.0453583	-0.0810154	0.290126	0.0651543	0.502009	-0.332891	-0.532007	0.179235	0.256219	-0.395079	0.586807	-0.22443	0.132401	0.606854	0.203175	-0.439917	-0.0686162	-0.260593	-0.360073	0.0571257	0.229764	0.520114	0.381875	0.600045	-0.219108	0.0317872	0.547143	-0.579196	-0.115875	0.0913687	-0.0711035	0.0850674	0.326369	0.726247	0.401247	0.834371	-0.195307	-0.341344	-0.189112	-0.32819	0.166719	0.124459	0.30198	0.665642	0.638449	0.24713
APBB2	-0.433741	-0.447796	-0.22186	-0.0837742	0.0930101	-0.165022	-0.232664	0.0264378	-0.0418093	-0.0279571	0.100005	-0.336056	-0.24055	-0.0187676	0.251381	0.0364112	-0.195425	0.0177804	0.341912	0.113685	0.0839351	0.119287	-0.292128	-0.205159	-0.265415	-0.441996	-0.372908	-0.215709	-0.118777	-0.139834	-0.187091	-0.439846	-0.08832	-0.455133	0.188345	-0.469263	0.0745808	-0.314998	-0.307998	-0.419109	0.332156	0.0199199	0.538088	0.0818075	0.360807	0.0182798	-0.0243807	-0.465108	-0.0947253
APBB3	0.103902	-0.0783643	0.0233003	0.871699	0.0649835	0.250284	-0.472431	0.150434	-0.26652	-0.248045	-0.528123	0.711516	-0.154525	0.00135921	0.352858	0.552503	-0.229496	0.0653579	0.0469187	0.40911	0.78601	-0.00967456	-0.282956	-0.376056	-0.0237735	0.00675761	-0.116518	-0.3561	0.072728	-0.376318	-0.0300336	-0.157048	-0.144961	0.103986	-0.57911	0.108526	0.0186992	-0.272096	0.0595402	0.170999	-0.434626	0.193282	-0.169493	0.230287	-0.11503	0.0281871	-0.103706	0.195043	-0.0109061
APC	0.0724018	-0.0473668	0.142494	-0.108902	-0.10088	0.303036	-0.306863	0.47637	-0.356638	-0.521705	0.185084	-0.141623	-0.59513	0.226372	0.254319	0.286806	0.239881	0.03979	0.0130675	0.128661	-0.145812	0.0188915	-0.0967496	-0.0297357	0.318697	0.0695945	0.00434115	-0.43853	-0.0778731	0.163491	-0.154809	-0.367622	0.0338189	-0.038166	0.0473076	-0.0289015	0.102575	0.048981	0.0504442	-0.11968	0.00369337	-0.0810668	0.153105	0.413863	0.7717	0.108185	0.1029	0.0746242	0.0416376
APC2	-0.0199839	0.0146227	0.0672132	0.0638564	0.0622417	-0.0337427	-0.0165841	-0.00613729	-0.00149473	-0.0612844	0.0194504	0.0954677	-0.0491275	0.00249641	-0.0234077	0.020488	0.0246151	0.11327	0.189818	0.0240151	0.0531979	0.165322	0.0203568	0.0312406	-0.0179806	0.0141802	0.0113158	-0.0176075	0.0175881	0.0115403	-0.0108973	-0.0251247	0.202389	0.0287719	-0.0248117	0.0418371	0.0861463	0.0161438	0.0329603	0.046889	0.00866025	0.161069	0.0882598	-0.0536056	0.0564522	0.154581	0.0290604	0.0653715	-0.0043463
APCDD1	-0.470597	-0.522864	-0.549822	-0.0862748	0.0709506	-0.454299	-0.307951	-0.412339	0.159974	0.354954	-0.278379	-0.36382	0.103109	-0.350424	0.251884	-0.0855215	-0.60246	-0.286233	0.574419	0.185795	0.268585	0.334319	-0.428183	-0.497401	-0.667097	-0.582933	-0.603278	-0.116498	-0.011483	-0.562025	0.10801	-0.254098	-0.0789041	-0.298043	0.176552	-0.420258	-0.33863	-0.608484	-0.46731	-0.0693142	0.18028	0.364629	0.403845	-0.23061	0.094359	-0.362545	-0.393027	-0.567671	-0.284184
APEH	0.145806	0.421735	0.00424764	-0.403813	0.128817	-0.281995	0.6972	-0.386397	0.339328	0.409534	0.444955	-0.0449698	0.498801	-0.246869	-0.602848	-0.57629	0.180845	0.251986	-0.254613	-0.566875	-0.486501	-0.116586	0.593738	0.608926	0.00543685	0.182196	0.242438	0.672156	0.0403379	0.354172	0.226334	0.5241	0.0218471	0.190172	0.274479	0.0936351	0.0227741	0.454353	-0.0183336	0.0176	0.363551	-0.302786	-0.0641501	-0.472489	-0.248768	0.276591	-0.00998555	0.037541	0.0660607
APELA	-0.580266	-0.630073	-0.538899	0.00327529	0.475567	-0.359734	-0.293338	-0.270379	0.2121	0.271849	-0.144796	-0.387948	0.00447881	-0.34341	0.39635	0.0145438	-0.616022	0.242765	0.527621	0.247212	0.318594	0.164065	-0.427291	-0.415414	-0.628328	-0.753301	-0.738614	-0.0761044	-0.14029	-0.519333	0.0043864	-0.421124	-0.120641	-0.524823	0.103583	-0.690246	-0.0889247	-0.642108	-0.529971	-0.373688	0.435699	0.243332	0.693849	-0.0598712	0.15937	0.0339936	-0.335585	-0.707519	-0.244425
APEX1	-0.636257	-0.471291	-0.293907	-0.241473	0.470816	-0.514656	0.209768	-0.382465	0.373375	0.414948	0.274305	-0.498183	0.208185	-0.339966	-0.0360818	-0.393202	-0.342289	0.437854	0.317789	-0.188414	-0.0615433	0.0354668	-0.0944046	0.0388695	-0.526685	-0.635498	-0.474126	0.312176	-0.00219046	-0.0828532	-0.16086	-0.233289	-0.027011	-0.615519	0.364988	-0.703768	0.196992	-0.287431	-0.348949	-0.571664	0.711074	-0.0321694	0.68905	-0.293498	-0.0503386	0.372845	-0.133869	-0.614525	-0.152005
APEX2	0.573043	0.824686	0.390012	-0.250069	-0.394976	0.162852	0.635903	0.0363288	0.157347	-0.0537646	0.48755	0.291845	0.222202	0.135979	-0.612792	-0.298173	0.664022	-0.0689707	-0.345843	-0.352623	-0.552877	0.104956	0.822357	0.760423	0.517179	0.759261	0.73679	0.455298	0.0934322	0.674939	0.279417	0.66082	0.215055	0.616509	0.108952	0.688543	-0.0405982	0.850445	0.395139	0.441817	-0.0617699	-0.252963	-0.470529	-0.193224	-0.228537	0.216507	0.213185	0.585185	0.285658
APH1A	0.182024	0.535403	0.0944324	-0.348281	-0.260679	-0.17556	0.813267	-0.223372	0.506249	0.394699	0.636861	-0.0148313	0.535138	-0.048416	-0.631903	-0.541032	0.388946	-0.0313939	-0.0735595	-0.4937	-0.511406	0.165644	0.763008	0.803901	0.146059	0.311644	0.418602	0.759428	0.0268586	0.558371	0.281149	0.651833	0.0560806	0.239018	0.190186	0.213919	-0.0194256	0.643056	0.0847702	0.0959426	0.439163	-0.267173	0.0130976	-0.388662	-0.335796	0.204907	0.152645	0.0908234	0.173128
APH1B	-0.587944	-0.696994	-0.24057	-0.0467179	0.383171	-0.303588	-0.366051	-0.144066	-0.114983	0.154208	-0.321618	-0.382446	-0.0937301	-0.0844065	0.350606	0.0356767	-0.480714	0.0356992	0.268243	0.254146	0.249376	-0.107123	-0.647666	-0.567047	-0.487634	-0.631666	-0.51392	-0.28342	-0.0852934	-0.447896	-0.316081	-0.505281	-0.186145	-0.584914	0.192517	-0.558966	0.0995793	-0.635239	-0.294504	-0.432213	0.0742146	0.202237	0.367794	-0.0314838	0.101403	-0.247907	-0.0973317	-0.49701	-0.299654
API5	0.391502	0.187157	0.0978165	0.0429498	-0.0814613	0.708981	-0.100553	0.581168	-0.138884	-0.420266	0.0691558	0.0551975	-0.311607	0.3077	0.403702	0.451835	0.279056	0.227438	-0.0955827	0.194076	-0.11512	0.00797295	0.0768294	0.106528	0.576303	0.247635	0.11636	-0.140323	-0.111983	0.136042	0.0348128	-0.0727862	-0.100328	0.154124	-0.340777	0.126663	0.0602381	0.17104	0.0163764	0.0226646	-0.0658264	-0.148485	-0.00643934	0.698613	0.116472	0.320693	0.113729	0.135827	0.0106073
APIP	0.448849	0.300867	-0.140928	0.0855489	-0.0682709	0.312235	0.0289373	0.0136035	0.0958074	0.0822775	-0.264931	0.145769	0.235539	-0.108907	0.137004	0.150378	-0.0553559	-0.0615225	-0.173916	0.0961126	0.0413977	-0.0349646	0.126075	-0.0136866	0.187155	0.250251	0.0431599	0.144547	0.0500856	-0.155298	0.399113	0.337201	0.0957962	0.420456	-0.40896	0.265986	-0.307314	0.0492917	-0.0557474	0.412298	-0.2354	0.0102325	-0.337277	0.193851	-0.288548	-0.0867525	-0.237734	0.165136	0.00252837
APITD1	-0.440607	-0.629813	-0.421808	0.097807	0.571225	-0.234008	-0.352297	-0.244797	0.0139871	0.290237	-0.49027	-0.318759	0.0991888	-0.273205	0.410555	0.0852211	-0.679853	0.225726	0.194233	0.147946	0.390932	-0.149027	-0.623557	-0.60875	-0.538309	-0.64975	-0.652838	-0.146635	0.0099787	-0.645181	-0.125995	-0.36748	-0.186493	-0.438094	-0.0502146	-0.550284	-0.0639564	-0.729139	-0.383128	-0.257491	0.0483571	0.21713	0.250142	0.0270344	-0.0830932	-0.122521	-0.294698	-0.509584	-0.284743
APITD1-CORT	-0.487537	-0.467487	-0.450604	-0.193754	0.309506	-0.495714	-0.0127691	-0.458934	0.125953	0.502109	-0.106611	-0.465738	0.270129	-0.38765	0.0573405	-0.315103	-0.52531	-0.0340982	0.188059	-0.137184	0.108025	-0.0787568	-0.301528	-0.271602	-0.576623	-0.567384	-0.499647	0.118199	0.0112648	-0.363293	0.00280417	-0.16465	-0.152974	-0.390947	0.260587	-0.519459	-0.208715	-0.456965	-0.374465	-0.261482	0.340834	0.0600227	0.322063	-0.273326	-0.0872183	-0.267958	-0.307517	-0.546993	-0.228007
APLF	-0.0706932	-0.121908	0.183606	0.2131	0.12909	0.257453	-0.153424	0.330975	-0.0421857	-0.342965	0.0867276	0.113336	-0.319989	0.16985	0.22177	0.280322	0.138819	0.349478	0.135065	0.125941	0.106418	0.103572	-0.0625664	0.0284384	0.183226	-0.0167857	-0.0196085	-0.186031	-0.0840715	0.0991027	-0.279998	-0.297868	-0.00759199	-0.177202	-0.144879	-0.0976886	0.30783	0.00320889	0.0716664	-0.217189	0.0661994	-0.048697	0.258063	0.309754	0.171199	0.432956	0.15989	0.0442885	-0.0260181
APLNR	-0.537726	-0.439176	-0.124315	-0.163907	0.34941	-0.335033	-0.0248018	-0.117853	0.0782264	0.0850152	0.232549	-0.363825	-0.118466	-0.118958	0.0553974	-0.159116	-0.163872	0.308671	0.255855	-0.0353756	-0.0176371	-0.0178686	-0.185942	-0.0517865	-0.327393	-0.485612	-0.333771	-0.0142955	-0.0587444	-0.0259049	-0.280585	-0.383824	-0.00812603	-0.567733	0.358525	-0.561824	0.221098	-0.232009	-0.206252	-0.58694	0.474048	-0.0590957	0.610461	-0.126342	0.262036	0.222764	-0.00422184	-0.454833	-0.0598748
APLP1	-0.193203	-0.191871	-0.0909791	0.0311418	0.169446	-0.140008	-0.0990843	-0.100174	0.117369	0.0573419	-0.076563	-0.0794632	-0.00202578	-0.089616	0.0745335	-0.000498267	-0.156031	0.0924922	0.452733	0.00434934	0.14071	0.354011	-0.144067	-0.127432	-0.193566	-0.167746	-0.177311	-0.0390395	-0.0807181	-0.167354	-0.0459681	-0.136577	-0.0576016	-0.100203	0.0121398	-0.106718	-0.05748	-0.190172	-0.0903877	0.00583342	0.0690327	0.301767	0.250496	-0.0711649	0.058826	0.0752544	-0.103364	-0.122718	-0.0940818
APLP2	-0.283896	-0.130704	-0.246503	-0.412071	-0.0100616	-0.34265	0.225178	-0.253585	0.324615	0.248805	0.458631	-0.518557	0.0790176	-0.240497	-0.139277	-0.423434	-0.0540258	-0.0306736	0.3576	-0.320523	-0.273278	0.286568	0.151285	0.238553	-0.219889	-0.256991	-0.206911	0.245485	-0.0675082	0.134064	0.0905481	-0.0532629	0.0599388	-0.232564	0.372182	-0.37014	-0.151193	0.0217475	-0.231816	-0.253337	0.635392	0.0448186	0.546923	-0.208854	0.114068	0.026051	-0.158722	-0.383405	0.0176225
APMAP	0.254425	0.376533	-0.309636	-0.228939	-0.273554	-0.242652	0.39018	-0.471014	0.513334	0.503334	0.136693	-0.0672055	0.563898	-0.44429	-0.310925	-0.388787	-0.0942	-0.319366	0.265258	-0.291389	-0.174614	0.480543	0.446633	0.304095	-0.161022	0.158165	0.028324	0.54541	0.0223766	-0.0313058	0.63779	0.584729	0.0158327	0.436134	-0.0326943	0.197551	-0.577931	0.197827	-0.103625	0.465404	0.237722	0.13031	-0.0142316	-0.390799	-0.295411	-0.172904	-0.436587	-0.0148816	0.0682839
APOA1	-0.305524	-0.314269	-0.31198	-0.0630842	0.118215	-0.358109	-0.068537	-0.343021	0.117893	0.359103	-0.15881	-0.249754	0.205254	-0.265327	0.037686	-0.185871	-0.394257	-0.160713	0.18091	-0.0615538	0.152465	-0.00497708	-0.24493	-0.255692	-0.433431	-0.367785	-0.335988	0.0467727	0.00728889	-0.307698	0.041535	-0.0789721	-0.143336	-0.21691	0.132305	-0.302252	-0.195726	-0.347736	-0.250031	-0.112094	0.143769	0.0971088	0.170884	-0.226709	-0.0798687	-0.296207	-0.241167	-0.355005	-0.145091
APOA1BP	-0.0328231	0.199215	-0.414066	-0.370173	0.0550038	-0.505874	0.637776	-0.707252	0.633355	0.820964	0.233913	-0.293949	0.826709	-0.576234	-0.445136	-0.67756	-0.239715	-0.0505944	0.0717367	-0.446498	-0.254276	0.11991	0.444952	0.372187	-0.386537	-0.111877	-0.116112	0.821183	0.053693	-0.0096748	0.502024	0.584592	0.0902509	0.118508	0.165496	-0.137316	-0.389793	0.12039	-0.275726	0.10978	0.520678	-0.0802615	0.120297	-0.592004	-0.513674	-0.0535974	-0.398131	-0.289684	-0.0211058
APOB	0.519259	0.451148	-0.270343	0.0607368	-0.206465	0.171468	0.0239535	-0.138681	0.166435	0.121199	-0.213391	0.230757	0.267456	-0.238323	0.0229297	0.0789645	-0.0736204	-0.230793	0.0614321	0.14258	0.0430834	0.334129	0.298733	0.0478187	0.0778752	0.339132	0.0547647	0.169748	0.0355843	-0.186512	0.665064	0.468789	0.0746326	0.660839	-0.367538	0.431309	-0.564214	0.124695	-0.11475	0.70322	-0.215009	0.181546	-0.323235	-0.00975435	-0.209055	-0.151652	-0.380275	0.19063	0.000615448
APOBEC3A	0.248662	0.350734	0.784593	0.0549602	-0.329879	0.335685	0.187797	0.464627	-0.235696	-0.459459	0.233012	0.296401	-0.258541	0.6336	-0.315083	0.0745583	0.715644	-0.0586597	-0.394302	-0.137442	-0.257569	-0.181969	0.233421	0.342249	0.609579	0.582048	0.737171	-0.100027	0.0433776	0.605365	-0.377092	0.0832248	0.0942525	0.129527	0.0122076	0.513635	0.356164	0.560935	0.799588	-0.0031291	-0.35612	-0.226669	-0.419079	0.140498	0.0083005	0.114942	0.637016	0.650881	0.446496
APOBEC3B	0.269801	0.401258	0.521509	-0.051089	-0.0424832	0.222048	0.32147	0.254145	-0.0242266	-0.246417	0.242225	0.224337	-0.0418798	0.369707	-0.348885	-0.052522	0.5589	0.208848	-0.317631	-0.201982	-0.30477	-0.0725987	0.339841	0.388049	0.470459	0.51928	0.588688	0.119654	0.06766	0.492751	-0.192503	0.213245	0.0305647	0.213057	0.0741535	0.444479	0.211213	0.525811	0.482641	0.086842	-0.215682	-0.204484	-0.36393	0.00737173	-0.0439438	0.331236	0.395571	0.499882	0.227692
APOBEC3C	-0.130362	0.155225	0.33719	-0.332281	-0.042384	-0.0895689	0.423199	0.136121	0.13035	-0.114862	0.603472	-0.11324	-0.0812268	0.365406	-0.393025	-0.263266	0.480927	0.234887	-0.0833185	-0.277976	-0.497553	-0.00773605	0.349557	0.503637	0.180189	0.118182	0.350879	0.214327	-0.0235076	0.584361	-0.27997	0.0607436	0.151121	-0.17078	0.43235	0.046488	0.522284	0.437027	0.130018	-0.266304	0.290328	-0.209449	0.15209	-0.141153	0.0862035	0.43735	0.561062	0.0428726	0.0885328
APOBEC3D	-0.314995	-0.297698	0.303592	0.0573023	-0.00783027	-0.0353865	-0.197765	0.222773	-0.288687	-0.266924	-0.0895568	0.0634177	-0.311956	0.490464	0.0352661	0.165576	0.133874	-0.0273237	-0.0427099	0.173761	0.0456007	-0.196216	-0.339673	-0.231221	-0.0273649	-0.122119	0.0909992	-0.354967	-0.0246912	0.0590528	-0.549419	-0.337674	-0.00877297	-0.361884	0.23143	-0.0245608	0.533239	-0.122905	0.0944357	-0.285372	-0.251239	0.0907694	-0.00411915	0.0226984	0.16898	-0.0437752	0.545001	0.00420176	-0.136249
APOBEC3F	-0.465526	-0.414121	0.287246	-0.113224	0.0232255	-0.10722	-0.134635	0.217478	-0.334104	-0.216897	0.0355233	-0.175242	-0.33787	0.548913	0.0286655	0.0351821	0.136309	-0.0445381	-0.0473477	0.0983196	-0.0729626	-0.25427	-0.378603	-0.201934	-0.0577092	-0.23982	0.0536686	-0.337769	-0.0297548	0.128644	-0.631275	-0.434987	-0.0645804	-0.525419	0.407404	-0.171448	0.561025	-0.142447	0.0735601	-0.440635	-0.0894444	0.0276155	0.114144	0.0286002	0.173899	-0.095242	0.640403	-0.126448	-0.15012
APOBEC3G	-0.30075	-0.201655	0.515437	-0.125571	-0.0670592	0.0377577	0.0613437	0.371056	-0.284317	-0.296931	0.204708	-0.0972251	-0.31008	0.722224	-0.124823	0.0203481	0.402855	0.0380451	-0.192397	-0.0582811	-0.235262	-0.304951	-0.190196	0.0451607	0.192861	-0.0215467	0.311965	-0.207575	0.0345156	0.386314	-0.669107	-0.275165	0.0162089	-0.434831	0.326027	-0.00683965	0.710934	0.11533	0.273841	-0.432469	-0.0992698	-0.116681	0.0133537	0.0907165	0.154561	0.0683225	0.840213	0.064297	-0.0358838
APOBEC3H	-0.144439	-0.0571532	0.489421	0.0426963	0.223858	0.131515	0.0834803	0.35864	-0.198823	-0.339213	0.238461	0.111719	-0.29265	0.434846	-0.095636	0.0997208	0.359189	0.488356	-0.246869	-0.0555987	-0.15375	-0.307428	-0.0163105	0.176064	0.251879	0.0446208	0.249285	-0.103023	-0.00489825	0.366393	-0.535182	-0.213272	0.0612076	-0.290998	0.145698	-0.0233079	0.746093	0.184194	0.263805	-0.391565	-0.0144717	-0.166582	0.0349069	0.12917	0.173682	0.517727	0.574292	0.165424	0.0101632
APOBEC4	-0.445894	-0.648574	-0.482001	-0.0144436	0.30674	-0.336249	-0.447008	-0.301551	-0.0891548	0.294766	-0.494935	-0.418424	0.0178851	-0.265093	0.374649	0.0109405	-0.681021	-0.183481	0.22096	0.123085	0.356093	-0.134675	-0.684478	-0.70129	-0.58668	-0.639228	-0.640903	-0.278866	-0.0189495	-0.652869	-0.0502964	-0.395565	-0.13564	-0.396719	0.0801143	-0.515612	-0.215086	-0.75558	-0.420137	-0.192304	0.00276198	0.263711	0.2285	-0.0482783	0.0649971	-0.513232	-0.324963	-0.534085	-0.275498
APOBR	0.124707	0.23496	0.864777	0.0301511	-0.139359	0.224415	0.150324	0.397756	-0.228046	-0.454575	0.236831	0.267762	-0.309268	0.48708	-0.328747	0.027966	0.614312	0.142792	-0.428916	-0.16671	-0.282777	-0.301304	0.173179	0.317029	0.493683	0.437372	0.638169	-0.121753	0.0349754	0.58215	-0.473711	-0.01424	0.141232	0.0133294	0.108318	0.37545	0.619941	0.474511	0.842303	-0.12903	-0.290115	-0.243704	-0.345791	0.0689475	0.0548479	0.283679	0.583651	0.669061	0.293453
APOC1	-0.00827508	0.166307	0.378217	-0.116102	0.161556	0.0303016	0.376148	0.135871	-0.0164328	-0.0972217	0.421051	0.0441014	-0.0045462	0.193148	-0.311751	-0.173194	0.370315	0.438105	-0.310507	-0.266963	-0.334902	-0.263718	0.291832	0.450877	0.240647	0.131634	0.294605	0.23338	0.0817971	0.478258	-0.254213	0.0824629	0.0981236	-0.115479	0.141989	0.0202009	0.563303	0.369589	0.223931	-0.248708	0.204206	-0.296321	0.0363459	-0.0457647	-0.0494375	0.473405	0.398108	0.169762	0.0823167
APOD	-0.471546	-0.485558	-0.317849	-0.183305	0.0877811	-0.356745	-0.11343	-0.230362	-0.0330499	0.253938	-0.00730279	-0.473822	0.0141514	-0.138935	0.129734	-0.200577	-0.349493	-0.171188	0.164206	-0.014328	0.067021	-0.133398	-0.345078	-0.263295	-0.424272	-0.534933	-0.417184	-0.0699113	-0.0337216	-0.219944	-0.114046	-0.295819	-0.0273644	-0.487175	0.269685	-0.540974	-0.0352927	-0.393566	-0.316213	-0.414943	0.326585	-0.0106371	0.412704	-0.108824	0.0666539	-0.303477	-0.0960819	-0.539285	-0.108314
APOE	-0.211522	-0.0187382	0.360073	-0.19671	0.238732	-0.0858816	0.330848	0.124027	-0.0511303	-0.0977614	0.498218	-0.105593	-0.102929	0.200417	-0.289366	-0.228062	0.320951	0.479693	-0.247709	-0.307519	-0.356494	-0.305022	0.180851	0.403074	0.138038	-0.0441645	0.193262	0.161713	0.0250387	0.482304	-0.402826	-0.093689	0.0375109	-0.336714	0.312176	-0.17871	0.666736	0.2738	0.161054	-0.474757	0.334749	-0.30084	0.212448	-0.0674655	0.0779282	0.484206	0.442671	0.0128159	0.0542782
APOL1	0.295082	0.390418	0.80697	-0.0567212	-0.278536	0.363232	0.21846	0.52974	-0.338887	-0.518615	0.276117	0.305593	-0.316182	0.777754	-0.359363	0.074789	0.789137	0.0032523	-0.551375	-0.171223	-0.401798	-0.346358	0.237201	0.380115	0.670743	0.597361	0.786402	-0.132063	0.0363023	0.681781	-0.440666	0.101525	0.109139	0.144086	0.124301	0.55177	0.625052	0.603501	0.60566	-0.00735845	-0.402776	-0.272244	-0.49738	0.150177	0.0649734	0.119745	0.858176	0.641149	0.188074
APOL2	0.160719	0.263084	0.794103	-0.0552218	-0.200685	0.334322	0.228364	0.567016	-0.342484	-0.512092	0.359489	0.222351	-0.359083	0.807512	-0.307704	0.0593093	0.769155	0.100456	-0.536808	-0.158077	-0.388583	-0.415521	0.180478	0.38776	0.633464	0.450084	0.701561	-0.130392	0.0339776	0.712153	-0.532662	-0.0134959	0.0781791	-0.0398462	0.174647	0.379201	0.721732	0.548167	0.565118	-0.198946	-0.254359	-0.339815	-0.327671	0.19539	0.0827869	0.201263	0.917343	0.505945	0.17937
APOL3	-0.106598	-0.0181477	0.64396	-0.0905496	-0.0235909	0.191625	0.0995581	0.501102	-0.327071	-0.449232	0.284847	0.0680052	-0.398211	0.776639	-0.169681	0.0845394	0.565023	0.192239	-0.361636	-0.0693015	-0.307438	-0.396691	-0.0410476	0.195549	0.394295	0.147452	0.448646	-0.208686	-0.0423067	0.5275	-0.645477	-0.21281	0.0238947	-0.298594	0.259903	0.123072	0.836624	0.288165	0.346741	-0.386197	-0.149876	-0.231428	-0.0824202	0.168773	0.184613	0.220046	0.914812	0.236118	0.0192133
APOL4	0.0269689	0.0641133	0.480521	-0.0644463	-0.15679	0.157072	0.0412997	0.346292	-0.274813	-0.316551	0.0948594	0.0869538	-0.243137	0.602652	-0.154789	0.070826	0.431247	-0.0770787	-0.269486	-0.0551806	-0.209763	-0.242948	-0.047606	0.0727559	0.311773	0.229893	0.409904	-0.187051	0.0141458	0.34215	-0.399071	-0.0632597	0.0362347	-0.066258	0.148806	0.267369	0.483183	0.223558	0.297931	-0.0901713	-0.285727	-0.0947669	-0.229509	0.0946317	0.11277	-0.0551715	0.650991	0.282981	0.0146455
APOL6	-0.0697996	-0.017268	0.67845	-0.0933883	-0.067927	0.246029	0.0464074	0.564732	-0.425009	-0.513941	0.291116	0.0392516	-0.475597	0.793949	-0.148203	0.11342	0.592513	0.148336	-0.446828	-0.102428	-0.318367	-0.488601	-0.0589628	0.186201	0.465145	0.185101	0.46474	-0.278896	-0.0266707	0.552579	-0.676824	-0.260147	0.0163128	-0.290877	0.23689	0.114076	0.829921	0.30335	0.40024	-0.414023	-0.168295	-0.291295	-0.121506	0.235278	0.292341	0.160275	0.924326	0.283945	0.0830841
APOLD1	0.311301	0.24741	-0.329702	-0.103787	0.0121752	0.0888201	0.0729334	-0.177947	0.0574339	0.18927	-0.072497	-0.0283889	0.216332	-0.322336	0.100831	-0.0701354	-0.178967	-0.005022	-0.0938412	0.104354	-0.057283	-0.0204955	0.213071	0.0790368	0.0126127	0.0623355	-0.125301	0.202642	0.0455433	-0.156184	0.523064	0.265037	0.006391	0.331908	-0.226226	0.0344486	-0.364534	0.0320255	-0.21829	0.254047	0.0986791	-0.131269	-0.0831508	0.0351118	-0.22033	-0.0270599	-0.378678	-0.0538315	-0.0102209
APOM	-0.540934	-0.421362	-0.44856	-0.267574	0.41788	-0.541351	0.179992	-0.46387	0.337277	0.516532	0.198736	-0.566713	0.282423	-0.432546	-0.0293133	-0.44257	-0.428312	0.227204	0.271089	-0.231288	-0.0214154	0.000748649	-0.115311	-0.0310204	-0.558776	-0.614788	-0.514344	0.309995	-0.0862866	-0.181375	0.0349776	-0.151553	0.112868	-0.479039	0.3376	-0.662897	-0.0631202	-0.329197	-0.419648	-0.424345	0.671012	-0.0404938	0.583381	-0.313167	-0.0467649	0.0661486	-0.276667	-0.640913	-0.154054
APOO	-0.498117	-0.568956	-0.283618	-0.239777	0.42877	-0.444318	-0.118216	-0.358132	-0.0464618	0.37346	-0.250158	-0.543152	0.136303	-0.211507	0.0769682	-0.268401	-0.490019	0.0194467	-0.0263259	-0.159807	0.0633819	-0.362596	-0.512268	-0.43546	-0.505633	-0.57464	-0.450038	-0.0470022	0.0734425	-0.369775	-0.222573	-0.297486	-0.0632054	-0.498856	0.309987	-0.537039	-0.00778498	-0.53557	-0.268603	-0.387335	0.136342	0.0519685	0.17264	-0.207414	-0.0263542	-0.338668	-0.14295	-0.471261	-0.213003
APOOL	-0.0615872	-0.313357	-0.128149	0.0889302	0.0992075	0.31386	-0.476301	0.343913	-0.279802	-0.336566	-0.19495	-0.146762	-0.446549	0.120481	0.554088	0.412979	-0.14518	0.0841343	0.116679	0.300796	0.176919	-0.0281499	-0.386071	-0.366996	0.0779187	-0.207492	-0.298833	-0.459603	-0.157535	-0.236239	-0.1386	-0.464589	-0.120248	-0.188593	-0.142255	-0.226756	0.0191369	-0.329552	-0.194683	-0.161849	-0.0648527	0.0549292	0.200179	0.515262	0.370393	0.0067952	-0.0526716	-0.169164	-0.170482
APOOP5	-0.42635	-0.47819	-0.225062	-0.250502	0.358815	-0.396577	-0.0567951	-0.327225	-0.0446909	0.34724	-0.198446	-0.493133	0.148868	-0.180035	0.0286719	-0.271481	-0.401223	0.00938134	-0.0623604	-0.169509	0.00819005	-0.350403	-0.432513	-0.35105	-0.425682	-0.483979	-0.361683	-0.00796489	0.0691797	-0.293293	-0.203687	-0.232283	-0.015212	-0.435974	0.297927	-0.460947	-0.00301408	-0.437016	-0.209722	-0.355808	0.124975	0.00335521	0.127521	-0.204081	-0.045163	-0.298452	-0.113642	-0.40207	-0.181337
APOPT1	0.18417	0.21401	-0.128598	-0.0385434	-0.121537	-0.0892129	0.19819	-0.275803	0.397616	0.344389	-0.187263	0.0725595	0.480144	-0.182752	-0.152934	-0.116458	-0.0776138	-0.196686	0.0493813	0.00751827	-0.0130226	0.16344	0.169745	0.0307132	-0.111586	0.145722	0.0627358	0.337014	0.0968119	-0.130316	0.289104	0.427574	0.118528	0.278594	-0.143966	0.215052	-0.265493	0.051712	-0.0611681	0.332506	-0.131377	0.0503028	-0.210082	-0.252612	-0.350869	-0.153282	-0.198793	0.0619972	-0.0493747
APP	-0.0719067	0.00780859	-0.00375663	-0.166154	-0.125254	-0.0816111	0.0685418	-0.0284361	0.243961	-0.000362468	0.163831	-0.164314	-0.0152963	0.00475631	-0.0744227	-0.0997495	0.114425	-0.0970252	0.510641	-0.100292	-0.119689	0.647675	0.0879286	0.0958291	-0.0122379	0.0780076	0.0538933	0.0494488	-0.0168187	0.0848407	0.00920264	0.00142615	0.0408219	0.0523668	0.172142	0.101721	-0.221547	0.0816244	0.0146587	0.146755	0.102231	0.286812	0.197269	-0.0840213	0.0973918	0.0523043	-0.0589328	-0.00846258	-0.0351595
APPBP2	0.326168	0.0113207	0.0860928	0.213862	-0.0625064	0.690036	-0.440266	0.578536	-0.392373	-0.490184	-0.335638	0.194995	-0.410634	0.308286	0.586569	0.669071	0.0837953	0.0677124	-0.118436	0.537177	0.132442	-0.0935588	-0.224763	-0.26184	0.437132	0.162206	0.00137929	-0.440273	-0.0141093	-0.136386	-0.0481541	-0.210476	-0.111602	0.14485	-0.44541	0.148826	0.0834984	-0.0950022	0.0094234	0.114194	-0.404642	0.0575434	-0.159787	0.705242	0.14211	0.068246	0.0689458	0.16887	-0.140218
APPL1	0.162103	0.0379731	0.0946119	0.110276	-0.193273	0.532826	-0.218363	0.564935	0.0223934	-0.473366	0.154851	0.0577406	-0.436584	0.306473	0.399665	0.457313	0.268359	0.105844	0.323133	0.279052	-0.0024956	0.409302	0.0326378	0.0728139	0.410448	0.138851	0.0395787	-0.25246	-0.133536	0.131561	-0.0549234	-0.231037	-0.10075	0.0279185	-0.241574	0.0517999	0.04426	0.102909	-0.0123478	-0.0265378	0.0467514	0.0269311	0.282449	0.582995	0.338242	0.35542	0.111164	0.0501202	0.0124514
APPL2	-0.033377	-0.213738	-0.595277	0.0177629	-0.0509814	-0.24183	-0.314136	-0.431825	0.126843	0.406482	-0.527671	-0.172868	0.268792	-0.474587	0.251271	-0.00750232	-0.62908	-0.471693	0.290978	0.145233	0.322909	0.198791	-0.325979	-0.516028	-0.483237	-0.28603	-0.482328	-0.0571585	-0.0720115	-0.665577	0.43682	0.0455444	-0.0976894	0.156111	-0.157013	-0.0975322	-0.621901	-0.526289	-0.402968	0.37822	-0.114157	0.379532	-0.0329628	-0.148206	-0.0953077	-0.609431	-0.602796	-0.281397	-0.259862
APRT	-0.0133347	0.305796	-0.115086	-0.379817	0.138068	-0.397958	0.748714	-0.486809	0.624023	0.603888	0.450443	-0.163383	0.667337	-0.343198	-0.570357	-0.63546	0.0622731	0.215711	-0.0397385	-0.504811	-0.402142	0.0807601	0.582355	0.588115	-0.162895	0.049807	0.126405	0.813862	0.0295271	0.272683	0.262324	0.546056	0.0104328	0.0838607	0.266595	-0.0269936	-0.100948	0.360586	-0.0755037	-0.0103675	0.508911	-0.236429	0.100254	-0.542649	-0.348661	0.280565	-0.117108	-0.11754	0.0954309
APTR	-0.194648	-0.272346	-0.456717	0.312432	0.0206393	-0.104125	-0.140086	-0.201688	0.0972271	0.259953	-0.138846	-0.0449201	0.171683	-0.315484	0.273409	0.0326662	-0.435449	-0.119262	0.19485	0.094256	0.448806	0.0114534	-0.180106	-0.206468	-0.326437	-0.387322	-0.451378	0.0466552	-0.0527864	-0.355354	0.190485	-0.118213	-0.0594122	-0.198678	-0.268875	-0.390868	-0.244013	-0.358811	-0.366679	-0.129595	0.286246	-0.00595992	0.342424	0.0549128	-0.198594	-0.192164	-0.332251	-0.41951	-0.0966089
APTX	0.00085302	0.0645337	-0.341614	-0.198166	0.318138	-0.229448	0.340482	-0.430123	0.359682	0.536402	-0.0754628	-0.197259	0.569982	-0.334523	-0.129392	-0.316638	-0.255274	0.167006	-0.0838882	-0.129727	-0.0812042	-0.106268	0.127537	0.0504018	-0.247263	-0.124418	-0.158049	0.490316	0.0390653	-0.184372	0.307143	0.327554	0.0338027	0.0572513	0.0133771	-0.112763	-0.261785	-0.0602742	-0.265786	0.0668827	0.19349	-0.0793679	-0.027961	-0.283072	-0.413361	-0.0427284	-0.275198	-0.237442	-0.0832254
AQP1	-0.50981	-0.626554	-0.498131	0.104247	0.237507	-0.447134	-0.404634	-0.395212	0.0198441	0.349365	-0.427962	-0.285986	0.0780079	-0.381046	0.294049	-0.0255459	-0.706007	-0.19376	0.384046	0.149551	0.452578	0.058846	-0.588463	-0.619224	-0.682386	-0.646783	-0.646326	-0.20459	-0.0319649	-0.644629	-0.0307265	-0.351561	-0.183904	-0.384524	0.084764	-0.511671	-0.227088	-0.719188	-0.422281	-0.167789	0.0792605	0.30317	0.302907	-0.184992	0.0392129	-0.404211	-0.399183	-0.526138	-0.268421
AQP10	-0.310231	-0.375499	-0.426466	-0.10783	0.136458	-0.423831	-0.141778	-0.455192	0.0349191	0.459655	-0.324984	-0.31865	0.267991	-0.364365	0.0692505	-0.208879	-0.564181	-0.24566	-0.0133926	-0.0220178	0.173104	-0.265931	-0.356061	-0.404233	-0.546443	-0.473263	-0.45017	0.0224636	0.041522	-0.462775	0.0899208	-0.0758155	-0.0410803	-0.238361	0.0986338	-0.391781	-0.178568	-0.484037	-0.341198	-0.121255	0.077628	0.0358459	0.0609959	-0.272508	-0.133132	-0.443758	-0.314811	-0.415249	-0.14573
AQP11	-0.466263	-0.486645	-0.442811	-0.0575023	0.186259	-0.355752	-0.185048	-0.285069	0.0939531	0.314088	-0.136715	-0.322229	0.0965325	-0.277999	0.248156	-0.0784055	-0.486708	-0.0644239	0.403062	0.188277	0.215472	0.124886	-0.345019	-0.33587	-0.52556	-0.566496	-0.540441	-0.0343243	-0.0261368	-0.407464	0.0108386	-0.261811	-0.180479	-0.382415	0.131626	-0.505955	-0.151449	-0.489502	-0.426404	-0.244076	0.296293	0.173754	0.467013	-0.136362	0.0899337	-0.199598	-0.273369	-0.550155	-0.254493
AQP3	0.0811127	0.377101	0.210447	-0.218234	-0.371042	-0.00918998	0.516383	0.0606081	0.076945	-0.0400301	0.656318	0.0166644	0.0708835	0.166673	-0.430114	-0.298924	0.526434	-0.0812013	-0.0591569	-0.257929	-0.39566	0.191977	0.585091	0.643879	0.274903	0.335056	0.433975	0.330104	0.0899669	0.616657	0.00166249	0.256261	0.127361	0.0822347	0.275063	0.194022	0.0394207	0.609056	0.174007	-0.0524412	0.315287	-0.264393	0.0684841	-0.144644	-0.0457512	0.193206	0.2829	0.111321	0.269772
AQP4	-0.282724	-0.537923	-0.591585	0.0894628	0.0195943	-0.0904948	-0.561907	-0.16772	-0.0434018	0.197291	-0.525713	-0.297186	-0.0259997	-0.299672	0.608127	0.253876	-0.679867	-0.315353	0.453438	0.381959	0.428932	0.181769	-0.574568	-0.679668	-0.476719	-0.535532	-0.680117	-0.304825	-0.13657	-0.733786	0.172892	-0.34161	-0.174409	-0.19957	-0.203814	-0.413467	-0.394895	-0.728234	-0.475371	0.0214999	0.00854112	0.41993	0.309166	0.167013	0.135838	-0.427954	-0.465645	-0.494238	-0.299047
AQP5	0.0573041	0.299665	0.0780374	-0.0964244	0.0439793	-0.0703496	0.464944	-0.0814333	0.272934	0.121832	0.461891	0.0904098	0.228149	-0.0866461	-0.311448	-0.235586	0.244565	0.310751	0.0986353	-0.207305	-0.223154	0.251347	0.527853	0.55324	0.0932066	0.150935	0.186021	0.449462	-0.0383816	0.357485	0.109556	0.291511	0.0398297	0.0827783	0.0745117	0.055725	0.0744779	0.402761	0.0579234	-0.016318	0.367776	-0.0250763	0.200232	-0.191359	-0.11882	0.454856	0.0641564	0.0485247	0.149452
AQP6	-0.186879	-0.137948	-0.143343	0.237085	0.210746	-0.0934626	-0.0030008	-0.0510077	0.0716462	0.051292	0.104363	0.0505451	0.00281099	-0.125664	0.0670265	-0.000490135	-0.12952	0.229397	0.250103	0.0146359	0.251995	0.196968	0.00598131	0.0464936	-0.1441	-0.201379	-0.194582	0.0519621	-0.021037	-0.0450767	-0.00607295	-0.121125	-0.0729736	-0.149202	-0.0471691	-0.208787	-0.00127883	-0.0977329	-0.143266	-0.107058	0.27083	0.105209	0.329254	-0.0106031	-0.0394534	0.16964	-0.0589859	-0.180263	-0.0692494
AQP7	-0.410108	-0.510987	-0.50851	0.0367003	-0.0022452	-0.396739	-0.325299	-0.381756	-0.0595321	0.344291	-0.353056	-0.309637	0.11056	-0.331739	0.239547	-0.0771616	-0.591728	-0.431274	0.303224	0.131267	0.371326	0.0554575	-0.482286	-0.54363	-0.589616	-0.525618	-0.534492	-0.172978	0.0955295	-0.545287	0.0757265	-0.253163	-0.090024	-0.292985	0.104122	-0.409733	-0.380014	-0.595447	-0.391823	-0.0987779	0.0720318	0.231975	0.230133	-0.166057	-0.0178547	-0.593572	-0.388406	-0.51278	-0.209867
AQP9	0.115734	0.182601	0.790977	0.0504081	-0.134444	0.226158	0.126094	0.359147	-0.254628	-0.39478	0.155613	0.195784	-0.254464	0.440993	-0.279337	0.0222104	0.544721	0.0922802	-0.393275	-0.190236	-0.208544	-0.264096	0.103569	0.242748	0.474116	0.416611	0.582858	-0.116756	0.0888367	0.495719	-0.449049	-0.0276609	0.0975972	-0.00374648	0.0296721	0.326073	0.386766	0.402681	0.906025	-0.128344	-0.294725	-0.200469	-0.356609	0.0955164	0.00726801	0.175669	0.476316	0.614722	0.422743
AQR	-0.26585	-0.33514	-0.0509967	-0.313548	0.234587	-0.124372	-0.237993	0.0734872	-0.21508	-0.149618	0.034458	-0.376349	-0.348587	0.0745249	0.140098	0.0101533	-0.0754689	0.135715	-0.0381522	-0.0147694	-0.167708	-0.25625	-0.335994	-0.243171	-0.110572	-0.29698	-0.23211	-0.305737	-0.132714	-0.0780048	-0.273145	-0.409464	0.00926416	-0.340347	0.356798	-0.319553	0.225166	-0.245214	-0.207734	-0.363039	0.0964639	-0.0406611	0.223901	0.0480373	0.59776	-0.0341835	0.0872707	-0.254668	-0.125026
AR	-0.738004	-0.718936	-0.30164	-0.130398	0.284322	-0.383815	-0.224775	-0.118407	0.100653	0.125498	0.125429	-0.531881	-0.186975	-0.143316	0.291978	-0.0796153	-0.373262	0.152837	0.564874	0.103861	0.138268	0.172071	-0.435778	-0.279877	-0.507051	-0.745691	-0.588666	-0.152907	-0.208381	-0.231128	-0.318179	-0.585161	-0.0892188	-0.757474	0.329031	-0.769766	0.158782	-0.508468	-0.383223	-0.658263	0.549424	0.144431	0.862867	-0.0363979	0.337674	0.0914314	-0.0890638	-0.694108	-0.204346
ARAF	0.632055	0.849358	0.306534	-0.0437858	-0.332315	0.177472	0.585511	0.0231168	0.214007	-0.0298076	0.445072	0.467983	0.256351	0.085838	-0.567301	-0.209392	0.58133	-0.000723119	-0.28452	-0.298605	-0.372645	0.155634	0.831892	0.75475	0.474806	0.717058	0.66307	0.479389	0.0235736	0.588888	0.383626	0.707093	0.144576	0.667298	-0.0337305	0.659092	-0.0573509	0.801532	0.313024	0.489127	-0.0370615	-0.199984	-0.408791	-0.192584	-0.310585	0.261698	0.170153	0.548564	0.247741
[truncated: 16,654 more rows]
[truncated: 5 more columns]
