# Supplementary material for: Type 2 and interferon inflammation regulate SARS-CoV-2 entry factor expression in the airway epithelium
Source: Nat Commun. 2020 Oct 12;11:5139. doi: 10.1038/s41467-020-18781-2 (PMC7550582; doi:10.1038/s41467-020-18781-2)
Supplement: Supplementary file 8 — Supplementary Data 4 [file 41467_2020_18781_MOESM8_ESM.xlsx]

## Sheet: Sheet1
Supplementary Data 4. Correlation matrix of WGCNA network eigengene values. The upper triangular of the matrix = Pearson correlation coefficients. The lower triangular of the matrix = p-values of the correlation test
		Correlation between network modules
		MEbisque4	MEblack	MEblue	MEbrown	MEbrown4	MEcyan	MEdarkgreen	MEdarkgrey	MEdarkmagenta	MEdarkolivegreen	MEdarkorange	MEdarkorange2	MEdarkred	MEdarkslateblue	MEdarkturquoise	MEfloralwhite	MEgreen	MEgreenyellow	MEgrey60	MEivory	MElightcyan	MElightcyan1	MElightgreen	MElightsteelblue1	MElightyellow	MEmagenta	MEmediumpurple3	MEmidnightblue	MEnavajowhite2	MEorange	MEorangered4	MEpaleturquoise	MEpalevioletred3	MEpink	MEplum1	MEplum2	MEpurple	MEred	MEroyalblue	MEsaddlebrown	MEsalmon	MEsalmon4	MEsienna3	MEskyblue	MEskyblue3	MEsteelblue	MEtan	MEthistle1
P-values of the correlation between network modules	MEbisque4	1	0.85998	0.212649	0.142785	-0.426751	0.63498	0.160996	0.266149	-0.0516286	-0.237578	-0.103219	0.540924	0.10898	0.132739	-0.114506	0.235463	0.424588	-0.189309	-0.450219	-0.00142553	-0.15042	-0.010234	0.526696	0.334924	0.689669	0.844183	0.575039	0.140236	0.0913534	0.228373	0.532318	0.644342	0.136289	0.911519	-0.540915	0.814206	-0.297829	0.56726	0.298852	0.747534	-0.514052	-0.169718	-0.74637	0.271155	-0.281887	-0.0328771	-0.0341995	0.691054
	MEblack	1.22003e-204	1	0.300539	-0.0823971	-0.43031	0.322417	0.572481	0.0407713	0.154462	-0.0359181	0.294422	0.482574	0.318344	0.0608661	-0.543584	-0.166528	0.597983	-0.125909	-0.468706	-0.299028	-0.418249	0.0366305	0.859305	0.715953	0.60679	0.890519	0.746517	0.476737	0.0959697	0.53971	0.509131	0.836014	0.200574	0.866576	-0.200881	0.817394	-0.207448	0.85187	0.363913	0.648836	-0.223191	-0.285151	-0.660705	-0.112766	-0.347657	0.110148	0.072996	0.683311
	MEblue	1.50658e-08	5.64637e-16	1	0.0576668	-0.222748	0.398105	0.1513	0.617346	-0.339215	-0.622818	0.271379	0.338667	-0.420686	0.749948	-0.313838	0.147146	0.826608	0.126159	-0.464704	-0.141608	-0.316117	-0.278009	0.168302	0.353267	0.708906	0.591441	0.809369	-0.205764	0.0510956	0.712928	-0.590868	-0.0325757	0.120156	0.0443149	0.0865801	0.511253	0.656889	0.585909	0.885658	-0.113849	-0.415868	-0.242004	-0.42682	0.210159	0.14573	0.287865	0.785421	0.761528
	MEbrown	0.000158854	0.0298552	0.128816	1	-0.0569254	0.384875	-0.540514	0.306921	-0.309261	-0.364078	-0.509849	0.753677	-0.254271	0.0782642	0.448514	0.671897	-0.161149	-0.0159884	0.075767	0.513126	0.877579	0.0572811	-0.300315	-0.383846	0.0843226	0.0605485	-0.0898731	-0.446579	0.0632612	-0.334637	-0.0554045	-0.219529	-0.145733	0.11152	-0.669071	0.141159	-0.0244337	-0.250392	0.100528	0.187645	-0.464296	0.178611	-0.15194	0.382246	-0.0670622	-0.00105264	-0.0855346	0.240609
	MEbrown4	3.94569e-32	1.07202e-32	2.91296e-09	0.133814	1	-0.307694	-0.046578	-0.221448	0.122834	0.200434	-0.0858263	-0.279958	0.0520701	-0.248908	0.120756	-0.114425	-0.389339	0.811968	0.0924502	-0.0474957	0.110055	-0.159324	-0.291513	-0.218655	-0.395171	-0.508172	-0.459211	0.0509411	-0.00262019	-0.276458	-0.186054	-0.302197	-0.0866909	-0.41282	0.217403	-0.507577	0.1627	-0.400754	-0.28376	-0.359347	0.286537	0.0568359	0.3475	-0.132834	0.0564353	0.354983	-0.139827	-0.388043
	MEcyan	1.00549e-79	2.82118e-18	8.15798e-28	5.85013e-26	1.04755e-16	1	-0.322472	0.844932	-0.43536	-0.711819	-0.250103	0.456943	-0.463176	0.579148	0.474692	0.781841	0.433118	0.00125862	-0.311384	0.427458	0.104733	-0.103375	-0.0241532	-0.0538129	0.824176	0.556946	0.386964	-0.426494	0.01018	0.131121	-0.0668926	-0.0466023	-0.0367058	0.378989	-0.623192	0.50344	0.101772	0.228916	0.34206	0.279959	-0.618333	-0.0915743	-0.454871	0.883448	0.0706941	0.125248	0.277698	0.549482
	MEdarkgreen	2.00331e-05	9.23191e-62	6.21264e-05	5.63094e-54	0.220054	2.78205e-18	1	-0.388071	0.50263	0.495447	0.696407	-0.125741	0.644553	-0.134434	-0.84057	-0.772187	0.412867	0.13848	-0.294244	-0.719291	-0.693407	-0.0404461	0.81916	0.868386	0.108142	0.338839	0.485122	0.892847	0.0818466	0.638098	0.219232	0.717562	0.141737	0.222009	0.433984	0.218765	0.0117358	0.710496	0.154182	0.0501997	0.447257	-0.352087	-0.130327	-0.571712	-0.418245	0.256519	0.14008	0.132178
	MEdarkgrey	9.83015e-13	0.28311	3.03755e-74	1.25952e-16	3.61515e-09	1.70736e-190	2.12124e-26	1	-0.592101	-0.898046	-0.0260389	0.301218	-0.769832	0.825769	0.421658	0.741151	0.575501	0.101634	-0.255147	0.388623	0.033532	-0.178368	-0.201342	-0.0697317	0.783455	0.377879	0.400191	-0.638068	-0.0287714	0.320533	-0.509213	-0.40179	-0.0374179	-0.0180515	-0.282873	0.299133	0.463885	0.193622	0.434845	-0.110113	-0.489529	-0.1168	-0.209166	0.853359	0.427837	0.213123	0.607584	0.456527
	MEdarkmagenta	0.173977	4.32711e-05	3.55397e-20	7.19875e-17	0.00117561	1.6435e-33	9.05851e-46	5.58636e-67	1	0.671578	0.156295	-0.252749	0.700653	-0.492105	-0.342707	-0.51731	-0.199661	0.081371	0.398257	-0.311843	-0.21066	0.483954	0.373612	0.284827	-0.369916	-0.0905045	-0.12936	0.728952	-0.0111939	-0.0714239	0.422386	0.492791	0.113367	0.120289	0.0959936	-0.0779135	-0.323159	0.0654489	-0.250925	0.166477	0.429013	0.0815374	0.236051	-0.53443	-0.40073	0.169603	-0.386606	-0.236558
	MEdarkolivegreen	2.25346e-10	0.344401	6.60077e-76	3.2914e-23	9.89418e-08	1.97455e-108	2.51164e-44	2.36428e-249	2.5737e-92	1	0.035783	-0.392216	0.901337	-0.733157	-0.345248	-0.694843	-0.545271	-0.0970065	0.215715	-0.39157	-0.100774	0.137019	0.21535	0.112896	-0.692511	-0.377644	-0.377048	0.765656	0.0284374	-0.297075	0.507727	0.483415	-0.0455004	-0.00939654	0.218703	-0.314377	-0.461741	-0.176791	-0.459492	0.0880387	0.522614	0.0846748	0.20431	-0.706437	-0.503768	-0.20965	-0.546092	-0.495759
	MEdarkorange	0.00645897	2.29722e-15	3.37662e-13	2.96488e-47	0.0236523	2.26014e-11	6.08235e-102	0.49313	3.4968e-05	0.34622	1	-0.234306	0.0200724	0.0908569	-0.641336	-0.58591	0.570013	0.205606	-0.163269	-0.607787	-0.673702	-0.0296128	0.641715	0.836631	0.205723	0.167374	0.394231	0.439643	-0.0279602	0.82139	-0.134142	0.171354	0.104724	-0.130866	0.652497	-0.0486767	0.294072	0.66472	0.144219	-0.3552	0.65426	-0.42382	0.270035	-0.304307	0.159612	0.389204	0.357819	-0.00632324
	MEdarkorange2	4.52904e-54	7.97062e-42	4.1175e-20	1.94379e-128	5.56008e-14	3.76667e-37	0.000893331	4.82152e-16	1.36777e-11	5.59769e-27	4.02375e-10	1	-0.101984	0.191907	0.00381915	0.468866	0.280084	-0.0502118	-0.236081	0.305928	0.441347	0.0207638	0.229677	0.0985012	0.410258	0.56597	0.422825	-0.159662	0.0832158	0.0913181	0.10707	0.247871	-0.0456587	0.533292	-0.546575	0.62037	0.0264297	0.312393	0.343875	0.468793	-0.578752	-0.00192287	-0.530693	0.182223	-0.194555	0.113463	0.104256	0.635248
	MEdarkred	0.00402215	7.8249e-18	3.50622e-31	1.02201e-11	0.170321	2.98791e-38	7.50748e-83	2.83031e-137	1.09147e-103	4.95813e-254	0.597315	0.00712884	1	-0.605153	-0.458323	-0.607547	-0.296713	-0.0964501	0.0322664	-0.386106	-0.156154	0.147597	0.460654	0.303678	-0.396332	-6.91707e-05	-0.0585634	0.882633	0.0975629	-0.133512	0.609251	0.766572	0.0189856	0.310225	0.00753356	0.0520713	-0.475344	0.112661	-0.244547	0.350129	0.290751	0.0208908	-0.114756	-0.640569	-0.680501	-0.119033	-0.454389	-0.156286
	MEdarkslateblue	0.000450441	0.10889	1.70555e-126	0.0391394	2.83019e-11	1.70494e-63	0.000379668	1.60446e-174	1.14729e-43	3.72121e-118	0.01658	3.44075e-07	1.18141e-70	1	0.0859474	0.437696	0.699007	0.0107372	-0.306325	0.158096	-0.183524	-0.236036	-0.142121	0.0443831	0.687561	0.390245	0.579599	-0.467442	0.000827022	0.483122	-0.631263	-0.270341	0.0333272	-0.105407	0.0135977	0.367121	0.605057	0.305828	0.520322	-0.174192	-0.474925	-0.137613	-0.27049	0.531505	0.282844	0.10661	0.899473	0.452416
	MEdarkturquoise	0.00250101	1.09365e-54	2.3755e-17	1.0683e-35	0.00142561	2.4068e-40	1.13015e-186	2.47835e-31	1.38344e-20	6.90938e-21	8.68346e-82	0.919945	2.15958e-37	0.0234554	1	0.806363	-0.459154	0.00869969	0.324038	0.783692	0.61406	0.07168	-0.721687	-0.773401	-0.0577386	-0.39311	-0.575984	-0.669926	-0.095624	-0.663389	-0.0934118	-0.611938	-0.213993	-0.235431	-0.517514	-0.32011	-0.0985413	-0.702208	-0.328097	-0.0800988	-0.270773	0.30426	0.241117	0.746572	0.261323	-0.110099	-0.227692	-0.290081
	MEfloralwhite	3.28135e-10	1.01898e-05	9.88425e-05	1.96319e-92	0.00251891	2.50634e-144	1.2662e-138	4.80035e-122	7.92919e-49	2.62844e-101	2.706e-65	2.82328e-39	2.39796e-71	6.8293e-34	3.15262e-160	1	-0.00220592	-0.0127498	0.0531423	0.773121	0.580538	0.0189841	-0.499367	-0.552734	0.382501	0.103582	-0.0715437	-0.751614	-0.028194	-0.330139	-0.204369	-0.441167	-0.144787	0.0651332	-0.658214	0.17102	0.0917093	-0.304096	0.0818764	0.133597	-0.643394	0.210405	-0.1598	0.848442	0.27983	0.00367937	0.10414	0.23345
	MEgreen	8.64363e-32	1.29473e-68	3.53004e-175	1.96672e-05	1.414e-26	3.79306e-33	5.49393e-30	1.5308e-62	1.11019e-07	4.41194e-55	3.95383e-61	5.41218e-14	1.36341e-15	5.2342e-103	1.54261e-37	0.953709	1	0.0489552	-0.476793	-0.255363	-0.566244	-0.13084	0.529168	0.666612	0.837865	0.771398	0.918126	0.0331158	0.0370397	0.909312	-0.30983	0.223418	0.192362	0.266437	0.180447	0.622284	0.436913	0.865768	0.670198	0.0268065	-0.211405	-0.387158	-0.401296	0.16675	0.139178	0.30886	0.733512	0.68699
	MEgreenyellow	4.97523e-07	0.000879171	0.000858355	0.673925	3.48165e-164	0.973578	0.000250431	0.00732981	0.0319634	0.0105034	4.5224e-08	0.186109	0.0109573	0.777512	0.818916	0.737225	0.197381	1	-0.0600742	-0.0830198	-0.0873472	-0.146854	0.0189472	0.149879	0.0316177	-0.163836	-0.0941917	0.108186	0.010286	0.128392	-0.287982	-0.203427	-0.0306625	-0.284707	0.140063	-0.270471	0.407169	0.0115971	-0.017438	-0.372994	0.271109	-0.138632	0.262186	0.0507957	0.101485	0.782939	0.13159	-0.0897304
	MEgrey60	5.47165e-36	3.01908e-39	1.59265e-38	0.0458567	0.0147652	4.31454e-17	2.39218e-15	8.63345e-12	7.75816e-28	9.22519e-09	1.5216e-05	2.94094e-10	0.3957	1.45113e-16	1.87175e-18	0.161678	9.78677e-41	0.11358	1	0.253508	0.344098	0.830505	-0.309169	-0.356354	-0.552067	-0.504203	-0.559249	-0.0721157	-0.111656	-0.475587	0.0898068	-0.282971	-0.108649	-0.270929	-0.0027763	-0.37197	-0.279547	-0.509603	-0.428567	-0.0332514	0.2826	0.51192	0.667505	-0.112859	0.117285	0.0443472	-0.384002	-0.508733
	MEivory	0.970076	8.01022e-16	0.000180127	6.10936e-48	0.21109	3.04939e-32	9.84924e-112	1.77846e-26	3.86048e-17	6.89771e-27	2.04195e-71	1.59437e-16	3.96275e-26	2.83024e-05	1.86892e-145	3.65671e-139	8.28092e-12	0.0286348	1.18313e-11	1	0.579343	0.140436	-0.497511	-0.621507	0.00257031	-0.143816	-0.316553	-0.595316	-0.0426699	-0.514519	-0.0588788	-0.405059	-0.0820246	-0.0424399	-0.487887	-0.0342662	-0.055626	-0.45916	-0.175937	0.0927215	-0.441877	0.284851	0.0433286	0.518455	0.180738	-0.0865807	-0.119121	-0.0553639
	MElightcyan	6.86148e-05	8.33083e-31	1.35778e-17	1.91196e-223	0.0036728	0.00571506	9.9842e-101	0.377422	2.06295e-08	0.00784458	4.2067e-93	1.70679e-34	3.55509e-05	1.11072e-06	2.92016e-73	7.33408e-64	3.56095e-60	0.0212799	9.46825e-21	1.51471e-63	1	0.14462	-0.564975	-0.678278	-0.324366	-0.337566	-0.50313	-0.469821	0.0157107	-0.689508	0.0184227	-0.377744	-0.2066	-0.102721	-0.561404	-0.194517	-0.217508	-0.63904	-0.229712	0.0885084	-0.294833	0.354542	0.113518	0.256489	-0.0227332	-0.201534	-0.356154	-0.155037
	MElightcyan1	0.787684	0.334911	8.42369e-14	0.131398	2.44687e-05	0.00637859	0.286971	2.22509e-06	4.34752e-42	0.000291427	0.435719	0.584745	9.4036e-05	2.96444e-10	0.0589296	0.617342	0.00054425	0.000102073	2.79116e-178	0.000203975	0.000130314	1	0.118773	-0.0128113	-0.207134	0.00154546	-0.146369	0.120833	-0.0509829	-0.194698	0.318185	0.110946	-0.0146409	0.199769	-0.11371	0.111185	-0.436375	-0.0667631	-0.196431	0.364331	0.114342	0.424023	0.307143	-0.132031	-0.0338403	0.114798	-0.346071	-0.113459
	MElightgreen	7.32035e-51	5.69114e-204	8.16536e-06	5.94738e-16	4.42613e-15	0.524976	1.84276e-169	8.63621e-08	1.91141e-24	9.78407e-09	6.51915e-82	9.00522e-10	8.38382e-38	0.000170544	8.15181e-113	4.13668e-45	2.07994e-51	0.618027	7.35924e-17	9.74675e-45	7.41547e-60	0.00170887	1	0.925385	0.350367	0.634927	0.597864	0.7301	0.060638	0.653394	0.462755	0.799591	0.164488	0.594686	0.127768	0.501264	-0.152133	0.868339	0.212811	0.365077	0.258034	-0.348296	-0.285774	-0.376564	-0.331661	0.275662	0.0256469	0.386596
	MElightsteelblue1	1.11502e-19	3.03103e-110	7.40729e-22	8.0893e-26	5.72483e-09	0.156443	2.77922e-213	0.0661724	1.94139e-14	0.00287839	2.54417e-183	0.00936539	2.71192e-16	0.242591	2.51787e-139	7.47701e-57	1.67711e-90	7.2923e-05	3.08155e-22	1.66247e-75	8.06736e-95	0.736005	3.4231e-294	1	0.407734	0.546325	0.652779	0.671095	0.0487104	0.842956	0.161238	0.612331	0.149792	0.327441	0.320313	0.359393	0.129436	0.903457	0.312208	0.0637859	0.381102	-0.445128	-0.14574	-0.331263	-0.206562	0.394302	0.276031	0.343206
	MElightyellow	3.10987e-99	3.97779e-71	3.58516e-107	0.0262197	2.1401e-27	2.78209e-173	0.00431478	2.61227e-145	5.82747e-24	2.28688e-100	4.44179e-08	1.35409e-29	1.46291e-27	2.11351e-98	0.128339	1.23366e-25	2.31871e-184	0.405273	1.08105e-56	0.946073	1.72203e-18	3.57462e-08	1.67338e-21	3.21666e-29	1	0.821454	0.79151	-0.173807	0.0449583	0.633379	-0.156796	0.173615	0.101187	0.4446	-0.263098	0.681829	0.271257	0.685956	0.614194	0.218958	-0.474939	-0.323354	-0.569781	0.580484	0.0811627	0.229423	0.545581	0.761974
	MEmagenta	7.87987e-190	3.14599e-239	8.48513e-67	0.110752	6.60801e-47	7.14788e-58	3.93144e-20	5.18458e-25	0.0170067	5.57231e-25	9.17163e-06	4.17336e-60	0.998548	1.05708e-26	4.1885e-27	0.00627297	3.603e-138	1.4198e-05	4.33004e-46	0.000142164	5.52601e-20	0.967559	1.04563e-79	2.4964e-55	3.40801e-171	1	0.890908	0.140022	0.100538	0.590611	0.190389	0.589574	0.192993	0.786618	-0.262008	0.933708	-0.0338075	0.826707	0.613172	0.594205	-0.518293	-0.23187	-0.779487	0.141647	-0.180429	0.0947281	0.307601	0.88483
	MEmediumpurple3	2.01784e-62	9.74715e-125	2.47221e-162	0.0177957	1.50692e-37	3.0183e-26	2.59778e-42	4.0865e-28	0.00062958	6.69394e-25	2.90856e-27	1.63126e-31	0.122966	1.29698e-63	1.14644e-62	0.0594141	8.713e-281	0.0129836	1.95323e-58	1.21927e-17	7.16644e-46	0.000107668	1.39782e-68	1.25072e-85	2.43396e-150	9.85181e-240	1	0.163807	0.0931644	0.817893	-0.137237	0.46758	0.185255	0.479806	0.0545833	0.802037	0.286349	0.89064	0.751321	0.267809	-0.382182	-0.329068	-0.657828	0.0230158	-0.128751	0.15762	0.614328	0.829922
	MEmidnightblue	0.000208327	1.00255e-40	4.41409e-08	2.27174e-35	0.179789	4.33265e-32	2.80418e-242	1.01342e-80	3.63543e-116	6.37174e-135	3.26643e-34	2.35015e-05	2.1823e-229	5.11699e-39	1.04254e-91	2.33379e-127	0.383375	0.00429915	0.0574032	7.20598e-68	1.89154e-39	0.00141556	1.04945e-116	3.87848e-92	4.04763e-06	0.000213074	1.42495e-05	1	0.0676653	0.263119	0.499381	0.789004	0.0887295	0.275264	0.218065	0.078339	-0.261516	0.436691	-0.110142	0.187095	0.508028	-0.190894	-0.0207018	-0.641173	-0.567427	0.179524	-0.232251	-0.0728437
	MEnavajowhite2	0.0159946	0.0113632	0.17847	0.0956311	0.945028	0.788778	0.0309709	0.448877	0.768313	0.454163	0.461774	0.0282596	0.0100661	0.982637	0.0116635	0.458037	0.329537	0.786631	0.00320357	0.261273	0.679271	0.179431	0.110225	0.199634	0.236534	0.00799172	0.0140102	0.0746381	1	0.0391575	0.0153991	0.120497	0.0752969	0.086674	-0.0244498	0.101705	-0.0513885	0.0725774	0.104331	0.0841343	-0.0795725	0.0256863	-0.164947	-0.0342297	-0.13987	-0.000373655	0.00598266	0.0917166
	MEorange	1.12634e-09	8.62744e-54	6.48659e-109	1.20272e-19	1.1695e-13	0.000529298	9.91501e-81	4.53097e-18	0.0598426	1.25499e-15	3.81223e-171	0.0160355	0.000416761	6.26646e-42	2.41553e-89	3.90607e-19	4.34414e-266	0.000691996	1.64168e-40	3.10582e-48	3.6009e-99	2.30195e-07	7.69436e-86	9.49599e-189	3.27191e-79	1.43265e-66	1.62932e-168	1.80668e-12	0.302615	1	-0.285636	0.264486	0.165368	0.110811	0.426234	0.391364	0.464352	0.890615	0.568129	-0.156346	0.14269	-0.477411	-0.20651	-0.0803126	0.0772483	0.357874	0.663622	0.48947
	MEorangered4	4.12051e-52	4.18093e-47	1.21834e-66	0.144534	7.84173e-07	0.0780221	5.2087e-09	4.02057e-47	1.90917e-31	8.1679e-47	0.000391061	0.00471765	7.64325e-72	1.5383e-78	0.0137566	5.46334e-08	6.27864e-17	9.7105e-15	0.0178803	0.120958	0.627789	8.1403e-18	3.55193e-38	1.94585e-05	3.29773e-05	4.27041e-07	0.000284935	4.11102e-45	0.685287	1.62694e-14	1	0.689996	0.0572563	0.703695	-0.350881	0.24345	-0.784218	0.0886749	-0.35928	0.70224	0.0995992	0.0727911	-0.183592	-0.247662	-0.431796	-0.246886	-0.689933	-0.0373778
	MEpaleturquoise	8.81809e-83	8.36832e-183	0.391185	4.96045e-09	3.83683e-16	0.219813	5.84885e-111	2.39665e-28	8.40802e-44	5.51101e-42	5.54888e-06	3.43755e-11	1.96118e-135	4.18146e-13	1.24223e-72	1.82807e-34	2.60448e-09	6.3046e-08	2.90632e-14	7.98197e-29	5.40469e-25	0.00340451	1.28929e-155	9.50882e-73	4.1493e-06	2.75018e-66	4.8309e-39	9.42951e-149	0.00145996	1.37411e-12	2.30778e-99	1	0.152668	0.761208	-0.12856	0.592431	-0.403619	0.607816	0.108428	0.654917	-0.0266552	-0.1468	-0.525302	-0.433739	-0.608568	-0.0543817	-0.188393	0.37046
	MEpalevioletred3	0.000314185	9.68925e-08	0.00150629	0.000115432	0.0222772	0.333918	0.000177681	0.324619	0.00276291	0.230924	0.00571908	0.229304	0.617315	0.380344	1.21613e-08	0.000127975	3.22359e-07	0.419616	0.00413558	0.0306062	3.88138e-08	0.700014	1.31083e-05	7.36365e-05	0.00759332	2.94438e-07	8.75758e-07	0.0193061	0.047224	1.17634e-05	0.131565	5.31703e-05	1	0.137148	0.064288	0.157589	0.0154765	0.202566	0.118446	0.0846613	-0.038592	-0.110073	-0.126027	-0.130639	-0.0053806	0.0263342	0.0487786	0.144032
	MEpink	1.26496e-269	2.26204e-211	0.243317	0.00324114	5.58419e-30	3.68063e-25	3.29402e-09	0.634737	0.00148806	0.804692	0.000542839	2.48953e-52	5.70895e-17	0.00540932	3.29947e-10	0.0861935	9.27438e-13	1.99309e-14	3.70511e-13	0.263855	0.00672197	1.09249e-07	1.07808e-67	7.84425e-19	4.89051e-35	2.93433e-147	2.66353e-41	1.50342e-13	0.0223032	0.00344403	5.86363e-105	1.80658e-132	0.000287577	1	-0.470212	0.82953	-0.499934	0.514653	0.198587	0.917832	-0.442161	-0.00843783	-0.715351	-0.00737775	-0.349913	-0.117939	-0.230885	0.631904
	MEplum1	4.55143e-54	9.25343e-08	0.0224493	2.14139e-91	7.01964e-09	5.06437e-76	2.74809e-33	2.96908e-14	0.0113427	5.67959e-09	1.56245e-85	2.1805e-55	0.842848	0.720459	7.17198e-49	1.63462e-87	1.68552e-06	0.000212153	0.941759	7.61837e-43	5.74517e-59	0.00268146	0.000735156	4.7875e-18	1.81431e-12	2.2536e-12	0.150589	6.30355e-09	0.519899	4.7616e-32	1.44925e-21	0.00068074	0.0903571	1.60509e-39	1	-0.329033	0.283274	0.163714	-0.0493615	-0.515475	0.539404	-0.159893	0.343792	-0.517526	0.253124	0.0690596	0.275945	-0.316715
	MEplum2	8.40725e-166	3.82885e-168	1.50974e-47	0.000188948	8.77428e-47	6.19568e-46	5.62234e-09	7.81801e-16	0.0400292	2.08191e-17	0.199945	3.69539e-75	0.17031	1.34107e-23	5.03791e-18	5.7905e-06	9.62369e-76	4.07146e-13	3.14202e-24	0.36706	2.36325e-07	0.00333553	1.71393e-45	1.28774e-22	3.56863e-96	2.41474832319936e-311	2.92013e-157	0.0389518	0.00728868	7.37095e-27	7.78971e-11	4.53263e-67	3.00453e-05	1.69378e-177	5.20366e-19	1	-0.109828	0.664537	0.557076	0.744135	-0.658834	-0.0383665	-0.820626	0.0932609	-0.236385	-0.0364744	0.252173	0.872228
	MEpurple	1.0558e-15	3.40501e-08	4.74826e-87	0.520173	1.63049e-05	0.00724974	0.75744	2.23218e-38	2.33899e-18	5.38091e-38	2.48711e-15	0.48666	1.82099e-40	1.25952e-70	0.00933643	0.0155862	9.17282e-34	3.90018e-29	6.07029e-14	0.142933	6.90117e-09	1.12279e-33	5.65176e-05	0.000624941	3.46227e-13	0.373513	1.39135e-14	2.48471e-12	0.175991	1.84172e-38	8.90006e-146	1.29769e-28	0.683791	3.18174e-45	2.72164e-14	0.00374435	1	0.157366	0.351253	-0.601813	-0.0220921	-0.214518	0.10671	0.15681	0.296088	0.421222	0.781685	0.167241
	MEred	1.97446e-60	8.03968e-197	2.70767e-65	2.14032e-11	3.38764e-28	1.02624e-09	7.40055e-108	2.68949e-07	0.0846785	2.74122e-06	8.06063e-90	3.37794e-17	0.00293767	1.63255e-16	2.46127e-104	2.45829e-16	1.57682e-210	0.760219	3.33591e-47	1.53879e-37	4.89511e-81	0.0786012	3.11447e-213	3.90969e-257	8.99002e-98	2.94703e-175	2.1918e-239	9.9716e-34	0.0558216	2.36186e-239	0.0193809	2.00373e-71	7.18298e-08	2.90999e-48	1.4412e-05	9.37923e-90	3.08451e-05	1	0.538924	0.240195	-0.014286	-0.434741	-0.460003	-0.136027	-0.151753	0.293966	0.425278	0.650327
	MEroyalblue	8.34267e-16	3.45563e-23	4.47065e-233	0.00799775	2.44925e-14	1.64893e-20	4.4689e-05	1.99246e-33	1.93488e-11	1.34492e-37	0.0001361	1.00609e-20	6.36811e-11	1.79158e-49	6.62572e-19	0.0309096	8.28872e-92	0.64629	2.03367e-32	3.0666e-06	8.951e-10	1.78823e-07	1.46828e-08	3.53294e-17	2.66435e-73	5.36089e-73	3.3143e-127	0.00364595	0.0059048	1.18998e-60	1.33049e-22	0.00421278	0.00176018	1.302e-07	0.193683	6.64641e-58	1.30584e-21	1.30679e-53	1	0.0694678	-0.434911	-0.180641	-0.515115	0.127269	-0.0306017	0.136801	0.519234	0.804729
	MEsaddlebrown	2.95923e-125	2.75098e-84	0.00264925	6.2845e-07	1.30497e-22	5.55855e-14	0.186215	0.0036548	1.02552e-05	0.0202716	4.28277e-22	2.91109e-39	1.78821e-21	3.8504e-06	0.0347531	0.000413191	0.480468	2.30525e-24	0.381429	0.0144742	0.0196106	3.05612e-23	2.45379e-23	0.0929062	5.44778e-09	1.46622e-67	7.02004e-13	6.78583e-07	0.0265575	3.47603e-05	2.38515e-104	2.29624e-86	0.0256214	2.86443e-280	1.94826e-48	1.55857e-123	1.06882e-69	1.4085e-10	0.0672073	1	-0.497837	0.242273	-0.631458	-0.0302151	-0.3687	-0.250268	-0.341687	0.497051
	MEsalmon	3.89762e-48	2.70538e-09	1.92719e-30	1.88479e-38	1.33508e-14	1.53113e-74	1.74502e-35	3.65729e-43	1.7265e-32	5.71794e-50	3.86966e-86	2.16643e-63	5.24865e-15	2.17836e-40	3.82632e-13	1.81963e-82	1.83445e-08	3.56971e-13	3.14927e-14	1.39371e-34	2.09276e-15	0.00253732	4.93006e-12	1.90985e-25	2.16509e-40	4.88944e-49	1.36353e-25	7.07977e-47	0.0359663	0.000160468	0.00860078	0.482949	0.309656	1.24996e-34	1.01435e-53	9.90917e-88	0.560948	0.706947	1.94445e-33	8.38582e-45	1	-0.178484	0.755773	-0.432838	0.0471323	0.254822	-0.212016	-0.660027
	MEsalmon4	6.83125e-06	1.80902e-14	1.01457e-10	2.15438e-06	0.134427	0.01574	1.03286e-21	0.00204107	0.031613	0.0255977	1.14033e-31	0.959643	0.58245	0.000274067	2.36493e-16	2.14737e-08	2.83794e-26	0.000246486	1.09505e-47	1.93158e-14	5.1628e-22	1.05973e-31	2.97927e-21	3.98866e-35	2.22618e-18	6.16118e-10	5.15642e-19	3.9752e-07	0.499005	7.50042e-41	0.0551019	0.000102679	0.00366727	0.824276	2.28642e-05	0.312495	1.11829e-08	2.0716e-33	1.64205e-06	9.66031e-11	2.19115e-06	1	0.118783	-0.0053426	0.0384508	-0.166832	-0.24145	-0.11731
	MEsienna3	1.15851e-124	2.17328e-88	3.84683e-32	5.7773e-05	3.71413e-21	8.64709e-37	0.000572521	2.60716e-08	2.95654e-10	5.51326e-08	4.45369e-13	9.52112e-52	0.00244664	4.05524e-13	1.19194e-10	2.31195e-05	2.82764e-28	2.17567e-12	7.95894e-91	0.253976	0.00272684	1.19475e-16	1.57848e-14	0.000115344	4.52932e-61	6.54906e-143	2.23136e-87	0.585867	1.23898e-05	3.93571e-08	1.1004e-06	1.48181e-50	0.000869325	5.59932e-110	1.02932e-20	1.44911e-170	0.00486026	1.09298e-37	2.32282e-48	1.33511e-78	1.51857e-129	0.00170723	1	-0.109275	0.330393	0.224165	-0.166111	-0.784416
	MEskyblue	3.53617e-13	0.00291097	2.23186e-08	1.33638e-25	0.000446192	2.27016e-230	1.4544e-61	3.20284e-198	1.37878e-52	4.06737e-106	2.33879e-16	1.32605e-06	1.54976e-81	6.26731e-52	9.13881e-125	1.17764e-193	9.91308e-06	0.181036	0.00288759	4.51278e-49	6.66014e-12	0.000483502	7.76629e-25	2.91576e-19	7.57735e-64	0.000179397	0.544681	9.82404e-82	0.367571	0.0342701	3.57414e-11	3.0112e-33	0.000555166	0.846058	7.13231e-49	0.0139107	3.29233e-05	0.00032275	0.000771528	0.426437	4.2098e-33	0.888191	0.00392346	1	0.270803	0.069717	0.217707	0.193183
	MEskyblue3	3.67406e-14	3.55602e-21	0.000115471	0.0772687	0.137199	0.0625081	8.34303e-31	2.65498e-32	3.41457e-28	5.31194e-46	2.36422e-05	2.35e-07	1.15072e-95	2.98769e-14	2.58196e-12	5.71454e-14	0.000232828	0.00741675	0.00195431	1.62069e-06	0.549633	0.37305	2.62787e-19	3.90395e-08	0.0324066	1.68953e-06	0.000668173	1.79154e-60	0.000216503	0.0417642	6.19478e-33	1.21021e-71	0.887401	1.8994e-21	1.27342e-11	2.78661e-10	1.57277e-15	5.90131e-05	0.420541	8.38279e-24	0.214607	0.311432	3.65686e-19	3.80242e-13	1	0.0868386	0.2329	-0.0990382
	MEsteelblue	0.386814	0.00364389	9.96545e-15	0.977901	4.55439e-22	0.000936345	6.6208e-12	1.39733e-08	6.93166e-06	2.41706e-08	1.47662e-26	0.00273988	0.00166889	0.00490043	0.00365906	0.922866	7.92537e-17	5.38967e-145	0.242973	0.0224484	8.38991e-08	0.00243767	1.38296e-13	2.84227e-27	9.40702e-10	0.0124746	2.99348e-05	1.90746e-06	0.992155	1.99393e-22	4.13034e-11	0.152105	0.488237	0.0018427	0.0688348	0.336976	2.89589e-31	2.54729e-15	0.000298054	2.19089e-11	9.19216e-12	9.81274e-06	2.29819e-09	0.0662296	0.0220492	1	0.20968	0.100658
	MEtan	0.367994	0.0544191	1.61758e-146	0.0241327	0.000217491	8.99804e-14	0.000211768	2.34033e-71	3.38133e-26	2.83227e-55	2.02566e-22	0.00594065	1.04802e-36	2.31774e-251	1.2654e-09	0.00599671	2.51606e-118	0.000505234	7.70248e-26	0.00165565	3.26327e-22	5.5102e-21	0.499663	1.27971e-13	3.7337e-55	1.07111e-16	2.43122e-73	5.76583e-10	0.8749	1.9941e-89	2.44375e-99	5.65953e-07	0.199005	7.30948e-10	1.303e-13	1.52678e-11	3.11595e-144	6.73513e-32	3.07113e-49	1.82478e-20	1.66576e-08	1.12211e-10	1.07306e-05	6.68202e-09	5.14854e-10	2.40569e-08	1	0.378404
	MEthistle1	8.74814e-100	9.58219e-97	1.20862e-132	1.30684e-10	2.14008e-26	4.47523e-56	0.000476467	4.45294e-37	2.70223e-10	2.17708e-44	0.867842	8.25087e-80	3.50071e-05	2.29756e-36	6.0952e-15	4.67572e-10	3.54293e-98	0.0179783	5.05623e-47	0.144829	4.04848e-05	0.00274092	3.39252e-26	1.20768e-20	6.89333e-133	4.6795e-232	8.20967e-178	0.054926	0.0155779	3.75555e-43	0.325137	4.95072e-24	0.000138891	9.63623e-79	1.17149e-17	1.96492e-217	9.32429e-06	8.59959e-85	4.24624e-159	1.20419e-44	3.77011e-88	0.00194997	6.73232e-146	2.86534e-07	0.00898418	0.00791673	4.40917e-25	1
	MEthistle2	2.74176e-09	2.46641e-19	1.5323e-17	0.619624	9.73387e-08	0.0168311	1.71961e-07	0.0178819	0.563061	0.000284198	1.37908e-10	1.67738e-06	0.440442	0.0220182	1.8582e-14	0.0105775	1.78091e-21	0.288753	1.17978e-13	5.91486e-07	3.45964e-05	0.00393385	2.88248e-19	8.54121e-20	8.96893e-15	1.47585e-22	1.3499e-24	0.00921608	0.00713008	3.28498e-22	0.963921	2.74896e-06	0.000538943	3.02785e-06	0.442931	3.13182e-09	0.797826	2.49174e-29	2.92183e-32	0.46136	0.48382	2.7028e-09	2.06552e-08	0.213913	0.433728	0.0996413	0.00152484	2.10493e-19
	MEturquoise	1.13598e-62	2.75987e-120	7.87994e-100	0.98077	1.9792e-19	2.10585e-43	5.19222e-36	3.27838e-41	0.171835	9.17672e-38	4.60918e-47	7.63359e-39	0.000175335	1.71791e-39	1.0806e-30	0.225351	1.99265e-210	1.15806e-07	3.50217e-33	9.7192e-08	3.09268e-36	0.373409	8.96651e-98	1.634e-123	3.51958e-159	2.70981e-154	5.83328e-177	4.04387e-07	0.244541	1.0618e-156	0.093992	7.36778e-27	1.2983e-05	6.34407e-35	0.0221627	2.17242e-83	6.0222e-22	1.62876e-221	1.24275e-66	3.90433e-07	2.8973e-05	3.61343e-22	1.93745e-28	9.76728e-06	0.264648	1.92721e-46	4.52392e-49	1.8415e-109
	MEviolet	4.10654e-256	7.26923e-78	4.20365e-12	5.81095e-14	2.48593e-28	3.08414e-233	0.000310639	9.22889e-62	1.69437e-11	7.81338e-43	2.77245e-11	1.58048e-49	2.19597e-06	1.51077e-18	8.41676e-11	2.42409e-61	7.29848e-28	0.000128998	9.49573e-26	1.90296e-11	0.979465	0.342605	7.15709e-11	0.00945906	1.83368e-147	5.09389e-121	5.36577e-38	4.92644e-06	0.302525	0.00180035	1.6033e-17	8.46137e-19	0.282402	1.19911e-119	2.68894e-89	4.52107e-106	6.61824e-07	6.41181e-25	1.83163e-15	8.84935e-72	2.56677e-77	0.00983238	2.89873e-86	3.32989e-80	0.0132066	0.760906	0.220921	5.22585e-84
	MEwhite	7.81549e-38	6.85003e-20	1.36236e-25	1.42043e-07	3.93687e-13	0.0369592	0.000204554	4.66768e-13	1.53113e-15	4.20991e-09	1.36915e-40	1.03813e-15	1.11477e-21	6.42018e-22	0.00378695	8.50446e-05	1.73923e-13	2.69855e-31	6.45292e-25	6.51939e-10	1.57457e-13	3.39919e-77	0.000580161	4.5537e-07	0.00288179	8.97056e-13	0.0532128	0.00494756	0.776259	1.41662e-35	4.63144e-108	1.59758e-36	0.604502	1.17463e-105	8.05804e-38	2.40073e-39	1.43415e-121	0.0212932	2.70333e-06	1.63126e-227	2.28551e-22	9.75865e-41	1.27181e-16	0.00857704	1.13402e-12	1.06743e-17	9.72153e-58	2.51229e-06
	MEyellow	0.265139	0.100912	1.60563e-218	0.360651	0.90569	9.73118e-14	0.00852722	1.77611e-65	3.60146e-20	4.64574e-65	7.72468e-17	7.70427e-10	5.2097e-40	2.20243e-118	1.90988e-08	0.000118566	9.03381e-95	6.39364e-21	1.22763e-25	0.0581141	5.45781e-14	4.96523e-23	0.491248	1.72887e-13	5.0017e-50	2.07515e-15	2.34271e-63	4.49768e-10	0.60392	4.39081e-78	1.07947e-117	2.27421e-09	0.0535228	2.40885e-10	7.28407e-07	3.52872e-09	1.25838e-289	1.23999e-28	2.35229e-71	3.51633e-24	1.34748e-09	1.06256e-10	4.01027e-05	1.18708e-07	1.39005e-09	1.47819e-35	1.63713e-199	1.55043e-42
	MEyellowgreen	0.0843957	7.29131e-23	0.0633913	1.10292e-19	0.861107	1.21709e-104	1.76226e-95	3.88555e-85	2.16163e-31	6.45447e-43	1.59487e-36	0.450756	3.23672e-52	1.32319e-17	1.48379e-243	9.38088e-156	3.04324e-05	0.76051	0.00642983	2.46324e-61	1.28696e-24	0.226008	3.91695e-62	5.00034e-57	4.74396e-14	5.37114e-05	4.18225e-15	6.13305e-79	0.100183	1.32481e-23	2.0611e-06	2.99468e-52	1.92909e-07	3.47851e-05	1.93911e-43	3.62112e-05	0.930453	1.27316e-33	0.00515129	0.0193537	4.51814e-17	0.000254984	0.0363244	5.33279e-305	5.09846e-11	0.169777	0.746783	0.0189349
[truncated: 6 more columns]
