# Supplementary material for: Type 2 and interferon inflammation regulate SARS-CoV-2 entry factor expression in the airway epithelium
Source: Nat Commun. 2020 Oct 12;11:5139. doi: 10.1038/s41467-020-18781-2 (PMC7550582; doi:10.1038/s41467-020-18781-2)
Supplement: Supplementary file 9 — Supplementary Data 5 [file 41467_2020_18781_MOESM9_ESM.xlsx]

## Sheet: Sheet1
Supplementary Data 5. Detected coronavirus species and prevalence for samples within the GALA II cohort.
Subject	Read Count	Species
HR1868	2191714	HKU1
HR5343	479851	NL63
HR1884	427835	HKU1
HR1620	86921	OC43
HR1764	46712	229E
HR5617	22204	OC43
HR5616	14084	OC43
HR5673	2166	HKU1
HR1670	1817	OC43
HR1860	132	HKU1
HR5665	127	HKU1
HR5270	119	NL63
HR1309	41	NL63
HR1808	37	HKU1
HR1659	7	OC43
