# Supplementary material for: Type 2 and interferon inflammation regulate SARS-CoV-2 entry factor expression in the airway epithelium
Source: Nat Commun. 2020 Oct 12;11:5139. doi: 10.1038/s41467-020-18781-2 (PMC7550582; doi:10.1038/s41467-020-18781-2)
Supplement: Supplementary file 10 — Supplementary Data 6 [file 41467_2020_18781_MOESM10_ESM.xlsx]

## Sheet: Sheet1
Supplementary Data 6. Detected virus species and prevalence for samples within the GALA II cohort.
Subject	Read Count	Species	Included in Analysis?
HR1868	2191714	Coronavirus HKU1	Y
HR5343	479851	Coronavirus NL63	Y
HR1884	427835	Coronavirus HKU1	Y
HR1620	86921	Coronavirus OC43	Y
HR1764	46712	Coronavirus 229E	Y
HR5617	22204	Coronavirus OC43	Y
HR5616	14084	Coronavirus OC43	Y
HR5673	2166	Coronavirus HKU1	Y
HR1670	1817	Coronavirus OC43	Y
HR1860	132	Coronavirus HKU1
HR5665	127	Coronavirus HKU1
HR5270	119	Coronavirus NL63
HR1309	41	Coronavirus NL63
HR1808	37	Coronavirus HKU1
HR1659	7	Coronavirus OC43
HR5656	19490	Coronavirus HKU1:Influenza A:Influenza B
HR5344	395367	Coronavirus NL63:Rhinovirus NAT001
HR1812	1528275	Enterovirus D68	Y
HR5649	44919	Enterovirus D68	Y
HR5441	390	Enterovirus C
HR1089	289921	Influenza A	Y
HR5668	1202	Influenza A	Y
HR5345	15353	Influenza B	Y
HR5637	340	Influenza B
HR1722	79	Influenza C
HR5278	1752	Metapneumovirus NA	Y
HR1811	36	Metapneumovirus NA
HR5370	3039	Orthopneumovirus A	Y
HR5444	1966	Orthopneumovirus A:Orthopneumovirus NA	Y
HR5179	796138	Orthopneumovirus NA	Y
HR1245	19	Orthopneumovirus A
HR1283	3	Orthopneumovirus A
HR5337	199020	Parainfluenza 1	Y
HR1160	136598	Parainfluenza 1	Y
HR1653	7955	Parainfluenza 3:Rhinovirus C11
HR1829	54595	Rhinovirus C	Y
HR1669	21882	Rhinovirus C	Y
HR1615	15051	Rhinovirus C	Y
HR1818	11798	Rhinovirus C	Y
HR1839	11305	Rhinovirus C	Y
HR1117	5635	Rhinovirus C	Y
HR1836	3993	Rhinovirus C	Y
HR1192	2762	Rhinovirus C	Y
HR1834	1709	Rhinovirus C	Y
HR5629	1422	Rhinovirus C	Y
HR1379	1096	Rhinovirus C	Y
HR1837	1919734	Rhinovirus B
HR1701	574303	Rhinovirus B
HR1867	98403	Rhinovirus A
HR5366	83456	Rhinovirus A
HR1869	67705	Rhinovirus A
HR5168	67427	Rhinovirus A
HR1012	23054	Rhinovirus 1B
HR1214	19355	Rhinovirus B
HR5285	13101	Rhinovirus 59
HR1705	8205	Rhinovirus 58
HR1831	7128	Rhinovirus B
HR1673	6395	Rhinovirus A22
HR5646	5735	Rhinovirus A
HR1672	5717	Rhinovirus 54
HR5333	4724	Rhinovirus NAT001
HR1459	4534	Rhinovirus 100
HR1660	3547	Rhinovirus B
HR1804	3472	Rhinovirus 86
HR1666	3134	Rhinovirus A
HR1241	2572	Rhinovirus 55
HR5674	2371	Rhinovirus A
HR1619	2322	Rhinovirus B
HR1878	2058	Rhinovirus B
HR5359	1748	Rhinovirus 59
HR1736	1327	Rhinovirus B4
HR1658	1311	Rhinovirus 48
HR1821	1302	Rhinovirus 86
HR1698	1240	Rhinovirus B
HR1671	1042	Rhinovirus B
HR1864	897	Rhinovirus B27
HR5683	711	Rhinovirus 86
HR1855	567	Rhinovirus 86
HR5289	531	Rhinovirus 88
HR5387	513	Rhinovirus C:Rhinovirus NA
HR1695	429	Rhinovirus 84:Rhinovirus B
HR1679	314	Rhinovirus B
HR5725	300	Rhinovirus B
HR5688	285	Rhinovirus 52:Rhinovirus B
HR5295	260	Rhinovirus B
HR1600	243	Rhinovirus 48:Rhinovirus B48
HR1082	224	Rhinovirus C
HR1733	214	Rhinovirus B
HR5325	178	Rhinovirus AMS323
HR1437	148	Rhinovirus C
HR5653	137	Rhinovirus A
HR5633	133	Rhinovirus C
HR5699	131	Rhinovirus 53
HR1784	119	Rhinovirus C
HR1807	118	Rhinovirus 86
HR1796	108	Rhinovirus B91
HR1771	79	Rhinovirus 51:Rhinovirus A
HR1310	54	Rhinovirus B48
HR5608	44	Rhinovirus A22
HR1621	40	Rhinovirus 93
HR5363	36	Rhinovirus C
HR1730	34	Rhinovirus 88
HR1677	30	Rhinovirus 73
HR1790	19	Rhinovirus C
HR5680	16	Rhinovirus A
HR1721	15	Rhinovirus A
HR1824	14	Rhinovirus C
HR1394	9	Rhinovirus 32
HR5691	5	Rhinovirus B27
HR1773	5	Rhinovirus A
HR1193	4	Rhinovirus NA
HR1482	3	Rhinovirus C
HR1384	3	Rhinovirus B
