# Supplementary material for: Type 2 and interferon inflammation regulate SARS-CoV-2 entry factor expression in the airway epithelium
Source: Nat Commun. 2020 Oct 12;11:5139. doi: 10.1038/s41467-020-18781-2 (PMC7550582; doi:10.1038/s41467-020-18781-2)
Supplement: Supplementary file 11 — Supplementary Data 7 [file 41467_2020_18781_MOESM11_ESM.xlsx]

## Sheet: Sheet1
Supplementary Data 7. Table of differentially expressed genes between COV/ORV and uninfected individuals.
Gene	logFC_CoV	AveExpr_CoV	adj.P.Val_CoV	logFC_Other	AveExpr_Other	adj.P.Val_Other	Significance
IFIH1	1.34148	5.66674	3.60059e-12	1.50077	5.69937	9.07407e-29	Both
CD207	-2.88982	2.72208	8.30832e-12	-2.78998	2.6629	8.26953e-23	Both
ISG15	2.74455	4.55137	2.72445e-11	3.18489	4.62475	9.07407e-29	Both
IL18BP	2.5802	2.56063	2.72445e-11	2.22286	2.60288	3.85622e-18	Both
NUB1	0.698999	6.29536	4.59449e-11	0.735512	6.30928	2.33351e-22	Both
LAG3	3.1174	2.44516	5.59844e-11	2.80911	2.50104	9.8675e-19	Both
MRLN	-1.92904	2.84037	1.33703e-10	-2.32764	2.78017	4.75929e-27	Both
OAS3	1.96284	6.24603	1.33703e-10	2.12372	6.29284	3.54278e-24	Both
DANCR	-0.934847	5.29866	1.33703e-10	-0.983031	5.27299	2.08418e-21	Both
FAM26F	2.48923	2.22862	1.33703e-10	2.2219	2.27131	1.65375e-17	Both
GZMB	3.59016	2.25848	1.33703e-10	3.06832	2.31692	7.67917e-17	Both
CXCL11	5.63512	1.01607	1.40204e-10	4.84107	1.10805	7.62502e-17	Both
ZFYVE26	0.659533	5.41047	2.21187e-10	0.733686	5.42549	2.11855e-23	Both
DDX60	1.48063	5.81947	2.44711e-10	1.47297	5.8497	9.64855e-21	Both
DDX58	1.54639	5.10771	3.11255e-10	1.7654	5.14672	1.36712e-25	Both
STAT2	1.04626	6.39149	6.35475e-10	1.06466	6.41327	1.99623e-20	Both
ABCD1	1.01348	3.6534	9.74869e-10	1.08125	3.67619	4.39537e-21	Both
C1R	1.73118	4.48477	9.74869e-10	1.51189	4.51166	2.12728e-15	Both
OAS2	1.4302	7.14605	1.20574e-09	1.64236	7.18277	2.99178e-24	Both
COLCA1	-1.51522	6.95346	1.20574e-09	-1.62205	6.91419	1.45861e-21	Both
XAF1	1.84938	5.02953	1.22607e-09	1.86056	5.06827	1.36986e-19	Both
MAFB	1.5851	3.91058	1.35378e-09	1.79977	3.95051	2.87825e-23	Both
LGMN	1.08472	5.96225	1.49792e-09	1.28031	5.9908	2.87825e-23	Both
IFIT2	2.58894	4.8665	1.53836e-09	3.0807	4.93831	1.65032e-25	Both
RSAD2	2.48274	4.25658	1.78658e-09	3.00847	4.32542	8.05892e-26	Both
IFI6	2.46521	6.43162	2.59669e-09	2.58968	6.48743	1.15753e-20	Both
C12orf75	-1.47618	6.5895	2.78169e-09	-1.56732	6.55044	6.93882e-22	Both
FLVCR2	1.96114	1.50216	2.78169e-09	1.89253	1.54081	1.5454e-17	Both
IFITM3	1.71369	7.4305	2.97002e-09	1.76284	7.46789	9.67793e-20	Both
LGALS17A	5.00224	-2.4789	6.10749e-09	3.6144	-2.42337	9.642e-11	Both
SAMD9	1.40324	6.4499	6.30264e-09	1.58419	6.48506	9.30942e-22	Both
LOC100506844	-1.30356	4.26025	8.52501e-09	-1.56602	4.21911	7.62063e-24	Both
RNF213	1.55465	7.79507	8.52501e-09	1.23035	7.81631	3.07224e-12	Both
MORN5	-1.49002	6.0235	8.75529e-09	-1.89426	5.97318	3.63758e-26	Both
IFI35	1.10233	5.19634	9.45533e-09	1.29522	5.22493	1.50576e-22	Both
HAVCR2	1.96484	2.1241	1.0877e-08	2.15383	2.17316	3.31277e-20	Both
MOV10	0.641122	5.94827	1.08798e-08	0.670051	5.96145	1.21963e-18	Both
TRANK1	1.10018	5.76133	1.08798e-08	1.0336	5.78147	6.46101e-16	Both
LAIR1	1.88021	2.84856	1.10477e-08	1.95066	2.89101	1.40409e-18	Both
CXCL10	4.6898	3.4633	1.1215e-08	4.03529	3.54102	5.20431e-14	Both
RBMS2	0.704372	6.39064	1.18454e-08	0.562449	6.3985	3.08135e-12	Both
IFITM1	2.16601	6.95465	1.37667e-08	2.22361	7.00344	1.30432e-18	Both
HELZ2	1.16207	6.39313	1.53366e-08	1.31232	6.42183	4.14824e-21	Both
PARP12	0.870875	5.71046	1.56728e-08	0.941103	5.72998	5.21383e-19	Both
SP100	0.74031	6.81241	1.58887e-08	0.780806	6.82806	7.09311e-19	Both
FAM229B	-1.11046	6.27816	1.60623e-08	-1.28236	6.24444	1.05004e-21	Both
NMI	0.947528	5.13828	1.60623e-08	1.03282	5.15974	6.30062e-20	Both
PRADC1	-0.762614	4.91124	1.84654e-08	-0.565914	4.89929	1.00306e-09	Both
AKAP14	-1.31748	5.9359	2.26205e-08	-1.63505	5.89321	7.31643e-25	Both
OASL	2.57945	2.9682	2.27032e-08	3.08097	3.04069	3.6099e-23	Both
RNF114	0.70593	6.59832	2.38193e-08	0.69107	6.61123	2.23413e-16	Both
IFIT3	2.31632	6.0125	2.42242e-08	2.50881	6.06826	2.0971e-19	Both
CD163	3.25344	2.66939	2.42242e-08	2.94969	2.72915	2.34153e-14	Both
CMTM4	-0.650281	7.95157	2.50337e-08	-0.856515	7.92738	5.83163e-23	Both
C9orf135	-1.14332	6.22449	2.50337e-08	-1.20585	6.19417	2.86377e-18	Both
CXCL9	4.21398	4.18261	2.50337e-08	2.93781	4.22653	2.04293e-09	Both
SP110	1.13837	5.05605	2.74662e-08	1.22219	5.08214	7.34865e-19	Both
C1S	1.98397	3.29774	2.74662e-08	1.77736	3.3299	8.64619e-14	Both
WARS	2.03314	8.6277	3.06023e-08	1.76346	8.66157	3.06547e-13	Both
IRF7	1.47528	4.42458	3.57718e-08	1.82853	4.46687	1.34456e-23	Both
IFIT5	0.999848	5.08484	3.80179e-08	1.22171	5.11193	8.26953e-23	Both
TRAFD1	0.76814	6.2579	3.80179e-08	0.838718	6.27485	1.00685e-18	Both
APOL3	1.49355	4.83415	3.80179e-08	1.23908	4.85619	6.11499e-12	Both
QKI	0.821125	5.23904	4.05826e-08	0.984093	5.26034	9.78284e-22	Both
PCAT6	-1.09515	1.99821	4.09189e-08	-1.54955	1.95509	1.22304e-28	Both
LRRC23	-1.22631	8.18581	4.94114e-08	-1.51055	8.14585	7.62063e-24	Both
LINC01431	-1.66059	-0.314539	5.19701e-08	-1.71155	-0.355234	1.91441e-17	Both
LOC401052	-0.908962	3.26094	5.20284e-08	-1.1544	3.22955	6.16957e-24	Both
GBP4	2.26268	6.25822	5.89667e-08	1.75807	6.28817	1.63775e-10	Both
PTPN2	0.565929	5.03303	6.48918e-08	0.614275	5.04429	9.15327e-18	Both
CD164L2	-1.23337	5.51496	7.21239e-08	-1.59042	5.4722	1.75164e-24	Both
SERPING1	2.64902	6.07638	7.21239e-08	2.1677	6.11792	1.72418e-11	Both
SWI5	-0.537598	3.67413	7.28442e-08	-0.537787	3.65954	6.68283e-16	Both
RASSF4	1.21241	3.43951	7.79395e-08	1.13594	3.46242	8.38726e-14	Both
C10orf107	-1.30427	6.34331	9.27229e-08	-1.58856	6.30108	2.40251e-22	Both
IFIT1	2.13022	4.99897	9.53714e-08	2.67273	5.06139	1.51576e-22	Both
XRN1	0.86554	6.2054	1.07996e-07	0.94467	6.22501	7.56351e-18	Both
GBP5	2.83797	4.76195	1.07996e-07	2.5863	4.81485	1.2709e-13	Both
LINC00589	-1.41176	1.15076	1.10535e-07	-1.56279	1.11172	7.28641e-20	Both
C19orf66	0.706493	4.63551	1.10623e-07	0.822881	4.65261	7.71856e-19	Both
DIO1	-1.82991	1.65763	1.1465e-07	-1.5386	1.62701	2.58373e-12	Both
LAP3	1.19514	7.35674	1.19345e-07	1.01451	7.37436	1.80674e-11	Both
LOC101929626	-1.60742	-0.0281522	1.26428e-07	-1.79782	-0.0731211	1.29873e-18	Both
RANGAP1	0.599359	6.14731	1.36476e-07	0.734387	6.1626	2.67018e-21	Both
TCTEX1D4	-1.49604	6.23741	1.36777e-07	-1.8868	6.1877	2.87825e-23	Both
BATF2	1.79219	4.00594	1.41648e-07	1.71682	4.04074	1.97727e-14	Both
ADAR	0.55529	8.83726	1.60673e-07	0.56349	8.84734	2.01674e-15	Both
MARCH1	1.91839	1.75942	1.65374e-07	1.94928	1.80148	1.59432e-15	Both
MX1	1.35518	7.87461	1.78575e-07	1.55113	7.90881	7.71856e-19	Both
ARL3	-0.753656	6.88749	1.95672e-07	-1.01013	6.85883	3.14379e-25	Both
SLC25A28	0.736601	5.01351	2.24567e-07	0.744566	5.02706	5.35933e-15	Both
IFI30	1.74796	6.60667	2.2476e-07	1.74813	6.64378	4.16817e-15	Both
C9orf24	-1.33399	8.00675	2.51787e-07	-1.63699	7.96334	2.08418e-21	Both
CAPSL	-1.20444	7.17391	2.60807e-07	-1.47534	7.13474	1.72058e-21	Both
ZNFX1	0.772601	7.57605	2.60807e-07	0.842298	7.59322	7.62502e-17	Both
SMCHD1	0.965264	6.39008	2.76905e-07	1.03994	6.41215	5.36859e-17	Both
FAM183A	-1.20491	6.42029	2.82653e-07	-1.50321	6.38007	8.36516e-22	Both
UHMK1	0.636349	8.02282	2.93251e-07	0.577123	8.03198	1.80043e-12	Both
CH17-340M24.3	-1.00906	3.83794	2.93445e-07	-1.24166	3.80434	1.97089e-21	Both
GFOD2	-0.529201	5.75129	2.93445e-07	-0.575077	5.73517	5.05249e-18	Both
C3orf67	-0.831765	4.73564	3.09329e-07	-0.997282	4.70877	6.03693e-20	Both
LIFR	0.837685	6.11389	3.09329e-07	0.80164	6.12854	1.60498e-13	Both
HAPLN3	2.37973	3.14272	3.09329e-07	2.17228	3.18724	5.34335e-13	Both
MRAS	1.12554	2.69598	3.09329e-07	0.85893	2.70882	1.94537e-09	Both
ZBED5-AS1	-0.995834	5.31209	3.12412e-07	-1.31338	5.27613	7.3099e-24	Both
LINC01091	-1.50296	2.15797	3.12412e-07	-1.63249	2.11778	8.0298e-18	Both
SLAMF7	2.0676	3.12949	3.12412e-07	2.18781	3.17865	3.8564e-16	Both
COLCA2	-0.929536	4.10632	3.12412e-07	-0.976504	4.08086	7.68684e-16	Both
SNX6	0.508215	6.18571	3.12412e-07	0.542248	6.19548	1.07002e-15	Both
LILRB1	2.33331	1.51048	3.52925e-07	2.47598	1.56563	3.1045e-16	Both
HSD11B1	3.12964	-1.79546	4.12618e-07	3.21098	-1.72623	2.705e-15	Both
PLSCR1	0.82465	6.46067	4.18984e-07	1.12212	6.48716	7.62063e-24	Both
TLR3	0.890366	4.9067	4.34436e-07	0.749272	4.91863	6.56203e-11	Both
GLB1L	-0.967049	6.36195	4.44897e-07	-1.20002	6.32983	2.08418e-21	Both
PRF1	2.4615	2.55303	4.87453e-07	2.14606	2.59454	1.73242e-11	Both
ROPN1L	-1.06285	7.60668	4.89965e-07	-1.34945	7.57019	1.18386e-21	Both
STARD8	1.96982	-0.434063	4.89965e-07	2.0697	-0.38889	1.24306e-15	Both
IL15RA	1.14666	3.1206	4.95709e-07	1.20215	3.14627	1.87157e-15	Both
C11orf97	-1.28189	5.01691	5.03644e-07	-1.58831	4.97419	3.01291e-21	Both
LOC102503427	-1.24985	1.56288	5.24452e-07	-1.43986	1.52598	1.65084e-18	Both
RHBDF2	1.17387	4.98346	5.24452e-07	1.05205	5.00415	2.84955e-12	Both
LOC728175	-1.07496	2.42068	5.27747e-07	-1.02794	2.39625	1.10319e-13	Both
DMKN	-0.898176	5.53554	5.65857e-07	-1.07887	5.50595	5.18613e-20	Both
YTHDF3-AS1	-0.894183	1.48067	5.6948e-07	-1.08295	1.45108	1.66718e-19	Both
LRRC36	-2.08545	2.88158	5.6948e-07	-2.33908	2.82256	1.19194e-17	Both
FBXL13	-0.876086	3.96279	5.91832e-07	-1.15318	3.93051	8.3002e-22	Both
LOX	1.15047	5.66365	5.91832e-07	1.07422	5.6846	6.55324e-13	Both
MORN2	-1.01897	6.64577	6.01639e-07	-1.21446	6.61367	1.57285e-19	Both
ELOVL7	1.17483	2.98128	6.05177e-07	1.32082	3.01099	1.05539e-16	Both
CACNA1D	-0.86416	4.11102	6.34317e-07	-1.15365	4.07824	9.30942e-22	Both
DTX3L	0.824125	7.04134	6.34317e-07	0.999063	7.06383	2.18652e-19	Both
CMC4	-0.572671	3.13108	6.34317e-07	-0.638158	3.11289	1.1365e-16	Both
SPATA33	-0.871143	4.77848	6.39573e-07	-0.978005	4.75268	9.30845e-18	Both
C9orf9	-1.00313	5.87657	6.75328e-07	-1.20654	5.84545	2.14801e-19	Both
CFAP221	-1.34174	6.71925	7.1958e-07	-1.82004	6.66969	1.34456e-23	Both
ETV7	1.45325	3.93595	7.1958e-07	1.24916	3.95814	6.79086e-11	Both
TFEC	2.30748	0.356078	7.60507e-07	2.3846	0.409345	8.61789e-15	Both
TRIM21	0.794261	5.10917	7.81243e-07	0.916653	5.12915	1.60294e-17	Both
LOC101928530	-1.86727	-1.50408	7.81243e-07	-1.31538	-1.52784	6.07027e-08	Both
LINC01552	-1.78589	1.87657	7.88712e-07	-2.27652	1.81563	9.25876e-22	Both
DLG5-AS1	-0.971599	2.85451	7.99831e-07	-1.15287	2.82303	1.52562e-18	Both
CAP2	-1.22772	4.41007	8.06116e-07	-1.56363	4.36769	1.84819e-20	Both
LY6G5C	-0.93708	2.49695	8.06116e-07	-1.0006	2.47173	3.35474e-16	Both
CD40	0.692654	4.88971	8.06116e-07	0.515361	4.8965	2.03743e-08	Both
FAM166B	-1.22863	6.45473	8.73989e-07	-1.41874	6.4181	5.18797e-18	Both
CCDC74B	-1.14187	5.1497	9.0295e-07	-1.44827	5.11154	1.4657e-20	Both
TMEM107	-0.948244	5.03824	9.28129e-07	-1.19068	5.0058	1.20408e-20	Both
CMKLR1	2.32441	1.06202	9.28129e-07	2.51671	1.1197	1.12092e-15	Both
IL10	3.09747	-1.95915	9.3199e-07	3.10328	-1.89016	4.40395e-14	Both
GZMA	2.10039	2.60981	9.49752e-07	1.92415	2.64979	6.69707e-12	Both
PFN2	-0.636445	8.35739	9.65543e-07	-0.813713	8.33392	1.04913e-20	Both
ACP2	0.612169	6.36404	9.67262e-07	0.588385	6.3745	7.71474e-13	Both
WDR38	-1.26512	7.51845	9.68754e-07	-1.56075	7.47709	2.213e-20	Both
CD1E	-2.21287	1.43727	9.83376e-07	-1.8459	1.40262	8.19819e-10	Both
EPSTI1	1.73311	5.08836	1.00734e-06	1.66364	5.12315	6.24384e-13	Both
HERC6	1.37257	6.3041	1.0183e-06	1.4825	6.33642	1.49141e-15	Both
TMEM140	1.44432	3.55542	1.0218e-06	1.59052	3.59101	1.98277e-16	Both
USP18	1.01812	3.93719	1.09156e-06	1.36774	3.96953	2.27936e-21	Both
RSPH14	-1.25589	4.63791	1.14828e-06	-1.65728	4.59262	5.05034e-22	Both
TMEM176B	2.02406	2.59255	1.14828e-06	1.89807	2.6327	2.26088e-12	Both
PLEKHA2	0.542094	6.29895	1.17356e-06	0.650841	6.31225	3.51074e-18	Both
TNFSF10	1.13355	8.90147	1.19064e-06	1.16707	8.9259	1.59693e-14	Both
C20orf85	-1.10485	8.70197	1.20768e-06	-1.4233	8.66367	2.79878e-21	Both
IFT52	-0.543278	5.87223	1.22194e-06	-0.615292	5.85496	4.00006e-17	Both
PITPNA-AS1	-0.839523	2.20987	1.24791e-06	-0.726099	2.19219	1.52654e-10	Both
C3orf38	0.519237	5.2061	1.29391e-06	0.664228	5.21986	2.07025e-18	Both
TRIM5	0.812923	4.3968	1.34813e-06	0.937373	4.41701	8.77552e-17	Both
SNORA7B	-1.35936	-0.18142	1.38996e-06	-1.08584	-0.204074	6.66084e-10	Both
FBXO6	0.672462	5.19014	1.42432e-06	0.727356	5.20452	3.32784e-15	Both
GBP2	2.07446	5.34561	1.46705e-06	1.81871	5.38209	5.96185e-11	Both
PPP1R42	-1.23338	3.75509	1.47742e-06	-1.63056	3.71032	3.48241e-21	Both
NPHP1	-0.988884	6.17042	1.47742e-06	-1.25928	6.13606	4.0449e-20	Both
CMPK2	1.69776	4.58814	1.50672e-06	2.00373	4.63284	1.65961e-17	Both
RTP4	0.869515	4.40274	1.5601e-06	0.945502	4.42189	4.13494e-15	Both
LRRC49	-1.06477	5.09519	1.5628e-06	-1.46106	5.05432	1.59123e-22	Both
C9orf116	-0.97916	7.20568	1.5817e-06	-1.32301	7.16886	2.87904e-22	Both
TAP2	1.25795	6.92611	1.59429e-06	1.22493	6.95165	6.22412e-13	Both
LOC105373383	-0.951085	0.969566	1.6027e-06	-1.31945	0.931818	4.45163e-22	Both
PIH1D3	-1.1996	4.9626	1.65182e-06	-1.48186	4.92284	8.5525e-19	Both
SAMD9L	1.51605	6.13758	1.69023e-06	1.54496	6.17092	1.76686e-13	Both
APOL2	1.18042	5.96548	1.70939e-06	1.21248	5.99097	7.46025e-14	Both
LOC101928303	-1.40471	0.500096	1.74165e-06	-1.4452	0.464191	4.06541e-14	Both
KRT39	1.60004	-0.0280333	1.75837e-06	1.41613	-0.00109004	1.20341e-10	Both
B9D1	-0.912627	5.96613	1.81194e-06	-1.0659	5.93792	2.08132e-17	Both
ADGB	-1.26698	5.53596	1.83615e-06	-1.62447	5.49281	3.01175e-20	Both
PLEKHO1	1.25443	3.89134	1.84001e-06	1.35402	3.92143	8.38161e-15	Both
KIAA0319	-0.982714	3.86212	1.85294e-06	-0.989443	3.8377	7.95965e-14	Both
EFHC2	-1.18619	6.32362	1.87e-06	-1.60744	6.28017	3.02991e-22	Both
GFM2	-0.586636	6.96473	1.87e-06	-0.676014	6.94607	2.96691e-17	Both
ERICH2	-1.10855	4.71284	1.87e-06	-1.29051	4.68003	3.99893e-17	Both
SDHAF4	-0.594811	4.28074	1.87e-06	-0.612084	4.26416	9.76869e-14	Both
CD84	1.5936	3.16561	1.87382e-06	1.74394	3.20587	2.705e-15	Both
HCG14	-1.64909	0.301993	1.88982e-06	-1.88174	0.256418	1.57621e-16	Both
GCH1	1.23337	5.5014	2.22206e-06	1.34681	5.5307	2.69767e-15	Both
MS4A4A	2.35291	0.189747	2.25699e-06	2.2823	0.237679	2.84153e-12	Both
HSPA4L	-0.775519	4.78722	2.25937e-06	-0.625286	4.77265	4.61397e-09	Both
CC2D2A	-1.0517	7.52578	2.27586e-06	-1.44964	7.48609	1.45169e-22	Both
SLC15A3	1.32254	3.91951	2.27586e-06	1.59154	3.95577	1.66848e-17	Both
MAP6	-1.26895	7.13095	2.2854e-06	-1.85451	7.07909	3.54278e-24	Both
RSPH9	-1.03597	6.22761	2.40554e-06	-1.41355	6.18877	1.18632e-21	Both
MTURN	-0.794307	6.8112	2.42698e-06	-1.2569	6.77397	1.40743e-26	Both
MYO1G	1.73272	2.5033	2.49012e-06	1.87985	2.54631	8.383e-15	Both
LRRC48	-1.28065	7.24559	2.50546e-06	-1.78053	7.19658	1.45169e-22	Both
JAK2	0.787005	5.25715	2.50546e-06	0.832401	5.27347	1.45599e-13	Both
MX2	1.41296	5.58137	2.56383e-06	1.86073	5.626	2.213e-20	Both
SEPT4	2.35422	-1.74681	2.58233e-06	1.86851	-1.71651	1.12341e-08	Both
LILRB4	2.42689	1.64109	2.60206e-06	2.34093	1.69061	4.4179e-12	Both
LINC01571	-1.49488	3.51192	2.63155e-06	-2.18463	3.44989	1.44135e-24	Both
TPP1	0.6011	6.37991	2.68596e-06	0.631001	6.39195	6.1612e-14	Both
SPA17	-0.976437	6.55426	2.69797e-06	-1.19976	6.52216	1.15404e-18	Both
CASC8	-0.902803	1.17851	2.69797e-06	-0.747505	1.16205	2.53084e-09	Both
RGMB-AS1	-0.871832	1.8579	2.77829e-06	-0.990434	1.83291	2.77961e-15	Both
C17orf50	-1.59399	-0.305108	2.77829e-06	-1.48767	-0.339366	3.00091e-12	Both
TRIM38	0.616867	5.97815	2.79005e-06	0.869036	5.99888	3.30438e-22	Both
LOC100506730	-0.808749	3.1792	2.79682e-06	-1.14012	3.14701	2.20561e-22	Both
EPB41L4B	-0.640307	7.41561	2.79682e-06	-0.832637	7.39174	1.48276e-19	Both
LOC101060498	-1.60505	3.17134	2.93535e-06	-1.87072	3.12279	1.12376e-16	Both
APOL1	1.18034	7.72734	2.93535e-06	1.24512	7.75428	4.40395e-14	Both
LOC101928069	-0.934106	2.06683	3.02791e-06	-1.04536	2.03866	3.57272e-15	Both
NEIL2	-0.535683	4.61772	3.09679e-06	-0.615707	4.60011	1.15734e-16	Both
NT5C3A	0.707078	5.03478	3.17434e-06	0.849867	5.05227	6.04904e-16	Both
NHLRC4	-1.26149	5.78186	3.4567e-06	-1.45264	5.74382	3.16326e-16	Both
ZBP1	2.20931	0.491523	3.50926e-06	2.58678	0.55276	1.19651e-16	Both
CETN2	-0.974922	7.96967	3.52213e-06	-1.24834	7.93533	1.57285e-19	Both
TRIM22	1.10212	6.95656	3.62657e-06	1.11821	6.9801	6.78303e-13	Both
AK7	-1.03508	7.26691	3.6434e-06	-1.39728	7.22812	2.98581e-21	Both
PARP10	0.620842	5.88733	3.6434e-06	0.579382	5.89688	2.20948e-10	Both
SOCS1	2.23915	2.38459	3.76876e-06	2.34226	2.43548	1.04646e-13	Both
IL4I1	2.53493	1.35034	3.80011e-06	2.77705	1.41421	9.88396e-15	Both
PIFO	-1.08023	8.60927	3.92352e-06	-1.32192	8.57369	8.29944e-18	Both
ADAMTS2	3.21145	-3.10934	3.95385e-06	2.69411	-3.06036	3.62271e-09	Both
ATP10A	1.35747	2.85553	3.95385e-06	1.13383	2.87579	4.16688e-09	Both
FBXO15	-1.34796	5.04074	3.99055e-06	-1.83755	4.99025	2.38253e-21	Both
LOC100507291	-0.82654	2.27709	4.05282e-06	-0.993195	2.25049	4.72125e-17	Both
ANKUB1	-1.39544	6.09841	4.15236e-06	-1.63658	6.05571	1.61354e-16	Both
GPT2	0.65403	6.8148	4.1961e-06	0.511329	6.82182	2.5956e-08	Both
NKG7	2.34787	2.06025	4.32971e-06	2.05285	2.10123	5.86051e-10	Both
CCDC65	-1.00203	6.80954	4.37194e-06	-1.31025	6.77372	4.38454e-20	Both
DCDC2B	-1.3273	5.3124	4.43068e-06	-1.74905	5.26494	7.54872e-20	Both
IL32	1.84057	3.92363	4.43068e-06	1.54577	3.95348	2.81777e-09	Both
LGALS3BP	0.625197	8.94054	4.55829e-06	0.6311	8.95173	4.29207e-12	Both
NAGK	0.503748	5.50438	4.65874e-06	0.514921	5.51361	1.81184e-12	Both
CYBB	1.89091	4.17182	5.05376e-06	2.00841	4.21794	8.44147e-14	Both
LHFPL1	1.11596	0.686646	5.06283e-06	0.935904	0.703968	2.87919e-09	Both
SQLE	-1.04233	6.83618	5.09592e-06	-1.13874	6.80604	1.62843e-14	Both
CNP	0.635421	6.65916	5.14962e-06	0.637862	6.67085	4.98925e-12	Both
FCER1G	2.03572	3.11282	5.38082e-06	2.18341	3.16242	7.89788e-14	Both
ZMYND10	-0.959505	8.38236	5.44015e-06	-1.23137	8.34902	7.96736e-19	Both
DYNLRB2	-1.25164	4.98246	5.50619e-06	-1.47384	4.94381	1.82358e-16	Both
TOMM34	-0.666978	6.20736	5.57704e-06	-0.691483	6.1892	1.26969e-13	Both
KIF9	-0.814088	5.75257	5.70734e-06	-1.01857	5.72465	5.12459e-18	Both
LRRC43	-1.04583	4.77193	5.72546e-06	-1.42833	4.73261	1.04913e-20	Both
WDR66	-1.1518	7.75796	5.72666e-06	-1.56863	7.71456	1.04913e-20	Both
NOD1	0.574249	2.89101	5.72666e-06	0.66905	2.90435	3.59106e-15	Both
TNFRSF19	-0.961871	7.03494	5.72666e-06	-1.0673	7.00629	8.14489e-15	Both
CIB1	-0.590199	8.66957	5.72666e-06	-0.663258	8.6509	2.16332e-14	Both
TAP1	1.46089	7.91464	5.72666e-06	1.44478	7.9454	3.87666e-12	Both
DRAM1	0.846392	5.41486	5.72666e-06	0.804946	5.42941	5.64029e-11	Both
EIF2AK2	0.685484	5.90804	5.78546e-06	0.801935	5.92451	2.09263e-15	Both
PML	0.906066	6.69058	5.78546e-06	1.01808	6.71265	7.58509e-15	Both
LOC100288798	-0.986825	3.17388	5.78976e-06	-1.41098	3.13335	8.67905e-22	Both
WFDC6	-1.5337	4.39749	5.8246e-06	-2.06752	4.34187	4.26407e-20	Both
MYLPF	-1.23471	0.450859	6.11782e-06	-0.830371	0.435323	6.97733e-06	Both
MB21D1	1.00956	1.44008	6.17697e-06	1.30923	1.47102	1.08918e-18	Both
SPAG16	-0.816078	6.13286	6.20531e-06	-1.06536	6.10296	3.76203e-19	Both
DPCD	-0.764823	5.66426	6.38169e-06	-0.958737	5.6381	8.52195e-18	Both
CD72	1.33958	0.955043	6.49753e-06	1.28834	0.982348	6.01523e-11	Both
WDR54	-0.942477	6.58991	6.51888e-06	-1.28168	6.55446	2.04121e-20	Both
FAM81B	-1.22792	7.08649	6.54132e-06	-1.39017	7.04994	4.30947e-15	Both
GRIN3A	3.04467	-3.01703	7.00273e-06	2.72221	-2.96267	7.41351e-10	Both
OSCP1	-0.874498	6.77876	7.13275e-06	-1.10238	6.74824	3.99836e-18	Both
ISG20	1.2513	5.34363	7.20756e-06	1.57657	5.38053	8.19235e-18	Both
IFT22	-0.768549	6.5835	7.20906e-06	-0.962752	6.55708	5.51115e-18	Both
TSNAXIP1	-0.962087	5.43395	7.27774e-06	-1.31605	5.39762	2.9506e-20	Both
MIPEP	-0.651278	6.31946	7.27774e-06	-0.870109	6.29426	3.96261e-20	Both
DNAAF1	-1.27461	6.90358	7.43217e-06	-1.62289	6.8606	2.88821e-18	Both
C5orf49	-1.03974	7.41247	7.43217e-06	-1.30487	7.37683	1.63829e-17	Both
SMKR1	-1.06637	2.42341	7.49582e-06	-1.20058	2.39225	6.17888e-15	Both
ANKRD66	-1.22396	5.68437	7.70045e-06	-1.68574	5.63767	1.81205e-20	Both
KLHDC9	-0.878894	4.51387	7.70926e-06	-1.18007	4.4813	9.71879e-20	Both
GIMAP6	1.79084	2.66428	7.75022e-06	1.82502	2.70538	2.55574e-12	Both
DAB2IP	0.571375	6.51411	7.75106e-06	0.527864	6.52231	2.50007e-10	Both
CCDC153	-1.02957	4.82355	7.97103e-06	-1.32926	4.78653	3.32872e-18	Both
C17orf82	-0.985282	2.67005	7.97103e-06	-1.19673	2.63769	8.73265e-17	Both
COL22A1	2.92204	-1.95856	8.10011e-06	2.24881	-1.91739	9.00065e-08	Both
IGFBP2	-1.06445	8.7366	8.19971e-06	-1.28597	8.70077	1.37842e-16	Both
C2orf76	-0.831371	2.81371	8.19971e-06	-0.807108	2.79282	1.99064e-11	Both
MLKL	1.32965	2.58497	8.40225e-06	1.75159	2.62777	5.07975e-19	Both
CCDC170	-1.11692	8.44729	8.4465e-06	-1.37577	8.41038	7.08101e-17	Both
PECR	-0.765699	4.1003	8.45129e-06	-0.894196	4.07661	1.18761e-15	Both
ERICH6-AS1	-1.11841	3.55326	8.46664e-06	-1.47268	3.51251	2.99831e-19	Both
PACRG	-1.13363	5.87803	8.52229e-06	-1.50878	5.83616	1.41656e-19	Both
COPRS	-0.585604	5.71942	8.70618e-06	-0.641614	5.70176	4.72638e-14	Both
GZMK	3.03397	-1.73508	8.71963e-06	2.55474	-1.68703	5.90026e-09	Both
CD7	1.86404	3.0796	8.867e-06	1.63366	3.11446	1.54738e-09	Both
SLC31A2	1.17336	4.11662	8.90587e-06	1.29326	4.14536	9.08761e-14	Both
SLC8A1	1.91979	1.27286	8.90587e-06	1.99855	1.31627	1.37563e-12	Both
RLN2	-1.07731	0.537847	8.93873e-06	-1.1515	0.509014	6.28584e-14	Both
LOC646903	-1.04115	1.76739	8.97894e-06	-1.09232	1.73944	4.48549e-13	Both
TOR1B	0.670707	5.39742	9.14413e-06	0.869531	5.41691	2.43221e-18	Both
GSTA1	-1.80781	8.86071	9.14413e-06	-1.96971	8.81119	2.01766e-14	Both
HAMP	3.16717	-3.53586	9.14413e-06	3.41913	-3.4574	3.07995e-13	Both
CTNNAL1	-1.05465	6.43149	9.33641e-06	-1.18545	6.40053	2.41589e-14	Both
CFH	0.771591	7.81484	9.36734e-06	0.55087	7.82231	9.87665e-07	Both
PRR7	-0.95051	4.91889	9.39046e-06	-1.17054	4.88699	5.92895e-17	Both
SLC7A7	1.06591	3.36027	9.45242e-06	1.08053	3.38268	2.05858e-11	Both
DNAI2	-1.11989	6.60396	9.51573e-06	-1.51793	6.56252	8.16947e-20	Both
LRRC34	-1.01368	5.2176	9.51573e-06	-1.2997	5.18236	8.4269e-18	Both
SECTM1	1.85925	5.90375	9.60794e-06	2.01222	5.94939	1.27943e-13	Both
OPTN	0.557525	7.20301	9.69215e-06	0.606535	7.21446	6.21284e-13	Both
C4orf22	-1.31105	4.39515	9.95614e-06	-1.38353	4.36031	6.68562e-13	Both
EPPIN	-1.72325	4.0735	1.00817e-05	-2.45931	4.00526	1.99963e-21	Both
LRRC10B	-1.04191	8.06888	1.01613e-05	-1.35363	8.03136	3.63611e-18	Both
ARRDC3-AS1	-0.662674	1.58604	1.03071e-05	-0.743792	1.56595	1.27301e-14	Both
USP2-AS1	-1.05379	2.72928	1.03235e-05	-1.31303	2.69308	1.03028e-16	Both
IFT27	-0.705916	5.96924	1.03822e-05	-0.867552	5.94516	1.20493e-16	Both
FAM92B	-0.982912	7.31284	1.07133e-05	-1.3608	7.27483	7.54872e-20	Both
GRM7	-1.37631	2.54036	1.09904e-05	-1.55278	2.50113	2.08024e-14	Both
MLF1	-1.01677	6.42429	1.17014e-05	-1.16251	6.39319	1.14216e-14	Both
GBP7	2.12003	-2.30198	1.17014e-05	1.52407	-2.27859	1.7036e-06	Both
OR7E47P	-1.23182	4.22672	1.17024e-05	-1.52013	4.18579	1.94534e-16	Both
SH3BP2	0.677795	5.69347	1.18695e-05	0.719715	5.70804	4.1635e-13	Both
C1orf189	-1.24105	4.55721	1.27114e-05	-1.50186	4.51817	5.9016e-16	Both
LINC00327	-1.75559	-0.485942	1.30845e-05	-1.79374	-0.528877	8.60016e-12	Both
LRRC73	-0.952247	5.18041	1.32187e-05	-1.3095	5.14346	4.86934e-20	Both
CNTD1	-1.58868	2.7189	1.32266e-05	-2.02687	2.66613	1.11381e-17	Both
CATIP	-1.16812	5.08179	1.32266e-05	-1.45832	5.04289	5.89629e-17	Both
SSTR2	3.1209	-1.97933	1.32266e-05	2.6949	-1.93388	5.74206e-09	Both
SPEF1	-0.917415	6.35957	1.33097e-05	-1.15645	6.32789	4.99267e-17	Both
CAT	-0.660887	7.03773	1.33097e-05	-0.697808	7.0184	1.87163e-12	Both
RTCA-AS1	-0.854239	1.3035	1.35124e-05	-1.07187	1.27408	7.14022e-17	Both
PPP1R14C	-1.055	5.21938	1.35642e-05	-1.21112	5.18658	1.66845e-14	Both
UCKL1-AS1	-1.285	5.70696	1.40672e-05	-1.61275	5.66355	5.63959e-17	Both
DUSP28	-0.553323	2.78299	1.41773e-05	-0.563213	2.76742	9.18465e-12	Both
MB	-0.908155	5.62184	1.41936e-05	-1.38948	5.58161	1.45169e-22	Both
EFHB	-1.22904	6.69313	1.41936e-05	-1.59203	6.65001	7.6542e-18	Both
FZD2	1.60935	-0.169528	1.43141e-05	1.80736	-0.127237	1.30727e-13	Both
C22orf23	-0.976358	4.03116	1.44835e-05	-1.35799	3.99254	4.41772e-20	Both
UBA6	0.698639	5.74856	1.45525e-05	0.828011	5.7665	5.6771e-15	Both
C10orf67	-1.07744	3.39155	1.45716e-05	-1.52428	3.34872	1.48028e-20	Both
FRMD3	2.29566	1.93498	1.47583e-05	1.79494	1.96791	1.77494e-07	Both
CTLA4	2.42497	-1.19681	1.47689e-05	2.55999	-1.13728	2.73727e-12	Both
SCGB2A1	-1.05541	6.02885	1.48461e-05	-1.16026	5.99868	4.20479e-13	Both
UBE2L6	1.10942	6.79196	1.48583e-05	0.948985	6.80941	9.63112e-09	Both
IL2RA	2.53588	-0.0216142	1.51098e-05	2.56037	0.0347615	1.43975e-11	Both
EFCAB10	-1.03407	5.1674	1.52025e-05	-1.46542	5.12612	3.42628e-20	Both
SMYD2	-0.743563	6.58305	1.55611e-05	-1.03942	6.55314	4.38454e-20	Both
CASC1	-1.02658	6.4995	1.55611e-05	-1.40001	6.46041	5.6609e-19	Both
PLXND1	1.27365	3.04537	1.55611e-05	1.40884	3.07723	2.7986e-13	Both
FAM216B	-1.15317	8.67021	1.56121e-05	-1.71479	8.62145	5.5509e-22	Both
ENO4	-0.975647	4.50677	1.59305e-05	-1.36652	4.46874	3.70848e-20	Both
IFT57	-0.850288	7.92952	1.59443e-05	-1.10658	7.89779	5.55752e-18	Both
STPG1	-0.843016	5.78667	1.63386e-05	-0.947011	5.76174	2.30318e-14	Both
FGD2	1.1109	3.2383	1.64251e-05	1.16368	3.26379	6.22358e-12	Both
SMPD2	-0.657687	6.00999	1.64953e-05	-0.756537	5.98934	1.10781e-14	Both
GIMAP7	1.6943	1.78529	1.65365e-05	1.73771	1.82425	1.00086e-11	Both
ZNF704	-0.775041	5.10485	1.65771e-05	-1.05883	5.07446	6.76884e-18	Both
DGUOK-AS1	-1.2112	0.99295	1.67975e-05	-1.22665	0.962562	1.99064e-11	Both
GLB1L2	-0.993447	6.05849	1.69103e-05	-1.34518	6.02073	5.6609e-19	Both
TEKT4	-1.06306	5.03097	1.7039e-05	-1.34755	4.99479	6.81172e-17	Both
SH2D2A	1.54365	1.27074	1.86735e-05	1.64647	1.30856	2.29133e-12	Both
IQCG	-0.925762	7.2997	1.8837e-05	-1.27634	7.26358	3.40923e-19	Both
UNC119B	-0.688299	7.43493	1.8837e-05	-0.904217	7.4088	2.27808e-18	Both
C7orf57	-0.961433	5.7455	1.8837e-05	-1.26051	5.71055	1.5783e-17	Both
SIX3-AS1	-0.652118	3.55354	1.89875e-05	-0.938128	3.52545	1.25573e-19	Both
LHFPL2	1.00495	3.71412	1.89875e-05	1.42348	3.74885	3.76203e-19	Both
JAKMIP2-AS1	-1.81664	0.426499	1.89875e-05	-2.3535	0.36497	2.3582e-17	Both
TRIM25	0.58521	6.64214	1.89875e-05	0.743135	6.65823	8.41118e-17	Both
WDR34	-0.700195	7.16877	1.89875e-05	-0.862229	7.14477	4.07348e-16	Both
RENBP	1.14753	1.16187	1.89875e-05	1.41484	1.19612	1.1563e-15	Both
CD86	1.79644	1.89975	1.89875e-05	2.10938	1.95008	1.37311e-14	Both
PARP9	0.954191	7.26032	1.89875e-05	0.993766	7.28127	6.2592e-12	Both
CXCR2P1	3.39367	-2.25782	1.89875e-05	3.25033	-2.18818	2.10209e-10	Both
P2RX7	1.5934	1.1528	1.89875e-05	1.38508	1.17811	1.63255e-08	Both
C9orf50	-1.45985	-1.19776	1.89875e-05	-1.22244	-1.22244	1.82321e-08	Both
LPAR6	1.09483	4.66706	1.89875e-05	0.731289	4.67497	1.19525e-05	Both
ECT2L	-1.52152	6.73434	1.91789e-05	-1.97185	6.68114	2.38523e-17	Both
PPIL6	-1.04464	6.99795	1.93607e-05	-1.32648	6.96231	1.02562e-16	Both
LOC101928973	-1.48821	0.629646	1.94559e-05	-1.92125	0.577517	1.32985e-16	Both
SLC4A8	-1.18072	5.50584	1.95286e-05	-1.56013	5.46258	7.25033e-18	Both
DNAH3	-1.22296	8.11688	1.9885e-05	-1.73904	8.06934	3.31098e-20	Both
IFI44	1.09507	5.23184	1.9885e-05	1.3006	5.26167	1.16406e-14	Both
DNPH1	-0.618256	5.69755	1.9885e-05	-0.720002	5.67759	3.14064e-14	Both
TCEB3-AS1	-0.822609	2.43508	1.9885e-05	-0.940815	2.41083	5.49951e-14	Both
FAS	0.794785	4.57218	1.9885e-05	0.883593	4.59043	5.43478e-13	Both
C1QTNF9B-AS1	-1.50962	2.25825	1.9885e-05	-1.06877	2.23696	2.24591e-06	Both
CXCL14	2.73011	1.76511	1.9885e-05	1.9083	1.79037	3.30005e-06	Both
SPAG6	-1.03241	8.3827	1.99221e-05	-1.35671	8.34526	7.81445e-18	Both
SIGLEC1	2.66829	0.838804	1.99221e-05	2.54274	0.891931	4.73976e-10	Both
GIMAP8	1.81481	1.05925	1.99465e-05	2.02225	1.10652	3.18932e-13	Both
GIMAP4	2.02176	2.03483	2.02652e-05	2.18886	2.08572	1.14799e-12	Both
TCTEX1D2	-0.864508	4.62479	2.02661e-05	-1.08599	4.59517	4.05572e-16	Both
CFAP36	-0.603178	6.35848	2.02661e-05	-0.622958	6.34211	1.14979e-11	Both
POLR2I	-0.559524	5.43529	2.04942e-05	-0.655405	5.41672	1.58299e-14	Both
FUT8-AS1	-1.06802	2.95909	2.0542e-05	-1.00843	2.9339	5.89477e-10	Both
BASP1	-0.814141	8.07487	2.06075e-05	-0.781411	8.05542	7.23738e-11	Both
HIVEP3	0.63322	4.07527	2.06075e-05	0.554078	4.08319	1.598e-08	Both
C1orf194	-1.19564	6.86205	2.08808e-05	-1.66444	6.81652	5.21383e-19	Both
DNAH12	-1.20502	7.0596	2.12351e-05	-1.55262	7.01856	1.05539e-16	Both
BTG4	-1.10987	2.71087	2.1497e-05	-1.44256	2.67199	2.38523e-17	Both
STOML3	-1.32846	6.96007	2.1497e-05	-1.68631	6.91495	8.58187e-17	Both
PPOX	-0.891167	6.34851	2.15029e-05	-1.2658	6.31231	5.256e-20	Both
CBY1	-0.664757	5.85459	2.15029e-05	-0.752585	5.83464	1.61192e-13	Both
PKIG	-0.884583	6.45924	2.15633e-05	-1.18671	6.42573	3.59385e-18	Both
CTSL	0.776522	6.3098	2.16282e-05	0.993153	6.33135	4.20868e-14	Both
SFXN3	-0.758226	6.21798	2.21522e-05	-0.760616	6.19827	1.9419e-11	Both
CD33	1.29768	-0.171541	2.22091e-05	1.39935	-0.141015	2.84854e-12	Both
LRRC18	-1.03121	4.66042	2.25343e-05	-1.52855	4.61707	3.08733e-21	Both
CHCHD6	-0.601545	4.43878	2.28215e-05	-0.891992	4.41174	5.46119e-21	Both
EFCAB1	-0.998231	7.24854	2.29259e-05	-1.37598	7.20992	2.61968e-18	Both
C3AR1	1.69017	1.93825	2.32078e-05	2.25504	1.99482	1.35475e-17	Both
SNTN	-1.15408	8.85764	2.3223e-05	-1.53678	8.81485	9.15327e-18	Both
SPATA17	-1.00122	5.73814	2.32804e-05	-1.20558	5.70547	5.27324e-15	Both
KIAA0226	0.555622	5.1948	2.32998e-05	0.721278	5.21111	1.85719e-16	Both
NME5	-0.869281	6.0657	2.39773e-05	-1.18712	6.03231	3.67081e-18	Both
TMEM176A	1.82597	1.73167	2.39773e-05	1.83794	1.77256	5.12112e-11	Both
TXK	1.82719	-0.950715	2.39773e-05	1.55229	-0.919119	2.71125e-08	Both
LOC101926963	1.90104	-1.90857	2.41985e-05	1.63586	-1.87674	1.83926e-08	Both
CCSAP	0.64398	2.7234	2.48732e-05	0.692818	2.73726	2.24366e-12	Both
CAPS	-1.17574	10.6757	2.49036e-05	-1.44042	10.6363	1.29584e-15	Both
KLHL13	-1.16851	3.48135	2.60488e-05	-1.42272	3.44363	3.27097e-15	Both
TMEM231	-0.974359	8.39457	2.61451e-05	-1.21268	8.36152	6.85813e-16	Both
FCER1A	-1.60594	2.65601	2.64189e-05	-1.75874	2.61466	2.3339e-12	Both
LINC00535	-1.33609	0.16219	2.67261e-05	-1.64969	0.11898	7.93715e-16	Both
TRIP13	-1.01399	4.86078	2.67738e-05	-1.10635	4.83257	1.38555e-12	Both
ENG	1.19478	3.25915	2.67738e-05	1.31592	3.28663	1.55632e-12	Both
C11orf74	-0.810129	4.97348	2.68055e-05	-0.966093	4.9475	1.58296e-14	Both
TMCO5A	-1.39576	1.23316	2.68055e-05	-1.45384	1.19749	5.03153e-12	Both
FAM104B	-0.762524	4.79734	2.69432e-05	-1.03691	4.76767	5.86427e-18	Both
C21orf58	-1.00819	5.50248	2.72596e-05	-1.23507	5.47017	3.52467e-15	Both
SCIMP	1.62407	1.17378	2.72596e-05	1.7196	1.21269	7.68472e-12	Both
EFCAB11	-0.616169	5.24664	2.74725e-05	-0.942087	5.21831	5.7479e-22	Both
LRRC3	1.34697	-0.33966	2.83551e-05	1.37251	-0.310519	7.14487e-11	Both
TMEM161B-AS1	-0.712594	2.05867	2.85775e-05	-0.677893	2.04127	6.13156e-10	Both
RNF157-AS1	-0.901997	2.77683	2.87842e-05	-1.27522	2.7403	1.48276e-19	Both
KATNAL2	-0.878738	4.63185	2.88559e-05	-1.15971	4.59972	5.27668e-17	Both
RFX5	0.574503	5.7661	2.88559e-05	0.559112	5.7769	3.18397e-10	Both
PPP1R36	-1.11239	4.62727	2.91084e-05	-1.43762	4.58681	9.89083e-17	Both
SPATA6	-0.751054	6.11066	2.97433e-05	-1.06455	6.07983	5.6609e-19	Both
C11orf88	-1.00347	6.66882	2.97975e-05	-1.27817	6.63362	4.39047e-16	Both
ATPIF1	-0.513826	7.2795	2.9852e-05	-0.639125	7.26086	1.37059e-15	Both
CD68	1.20263	5.54724	2.99936e-05	1.44852	5.58097	2.77682e-14	Both
NRAV	-0.744898	5.67986	3.08146e-05	-0.860582	5.65657	4.06799e-14	Both
BTN3A3	1.05662	5.04237	3.09296e-05	0.769995	5.05416	2.50894e-06	Both
GBP1	1.615	6.78138	3.115e-05	1.50278	6.81131	2.77228e-09	Both
IL2RB	1.58591	4.27922	3.12467e-05	1.29516	4.30288	1.52276e-07	Both
PRDX5	-0.762735	9.38764	3.15547e-05	-0.969782	9.35966	4.11405e-16	Both
SLAMF8	1.85709	1.94711	3.15547e-05	1.75554	1.98515	1.14671e-09	Both
DYDC1	-1.08504	3.53878	3.16426e-05	-1.35773	3.50286	2.93277e-15	Both
GRIP2	2.09728	-0.340078	3.22994e-05	2.29338	-0.289636	2.13383e-12	Both
DZIP1	-0.959778	3.9245	3.27816e-05	-1.25043	3.8903	4.99267e-17	Both
FOXN2	0.689178	3.34151	3.31855e-05	0.913586	3.36211	1.43453e-16	Both
ADPRHL1	-1.03528	4.15325	3.31886e-05	-1.3873	4.11489	5.28492e-18	Both
LINC01481	-0.810059	1.54513	3.36061e-05	-0.917592	1.51995	3.29582e-13	Both
MT2A	0.992081	5.89444	3.40694e-05	0.90519	5.91029	4.74053e-09	Both
LOC101929080	-1.75779	-1.22577	3.41133e-05	-2.08618	-1.27984	2.06063e-14	Both
CFAP47	-1.133	5.74172	3.4371e-05	-1.63463	5.69593	1.32944e-19	Both
CCDC74A	-0.894799	6.31461	3.4371e-05	-1.20827	6.28111	2.86637e-17	Both
SCN4B	-1.76625	1.93131	3.4371e-05	-1.36227	1.90369	5.81813e-07	Both
PLEK2	0.639004	4.11622	3.43795e-05	0.741294	4.13177	1.71704e-13	Both
CCDC42B	-0.980145	6.86787	3.44603e-05	-1.30037	6.83195	4.97686e-17	Both
PFN4	-0.900149	1.41242	3.44642e-05	-1.14023	1.38168	3.21837e-16	Both
CLIC2	1.16426	1.07304	3.47324e-05	1.24562	1.09973	1.00608e-11	Both
TYMP	1.22058	7.22698	3.47324e-05	1.27926	7.25519	2.26247e-11	Both
LINC00271	-1.09357	2.37513	3.49632e-05	-1.53248	2.3318	1.0289e-18	Both
PIK3AP1	1.14589	4.70102	3.49632e-05	1.42541	4.73504	4.15191e-15	Both
UFC1	-0.572961	7.88951	3.52845e-05	-0.718216	7.86922	9.22786e-16	Both
DNAAF3	-0.941569	6.69294	3.58176e-05	-1.32317	6.65615	1.30432e-18	Both
APOL6	0.939092	7.99407	3.58176e-05	0.852978	8.01017	6.72117e-09	Both
IL21R	2.00399	0.866291	3.61245e-05	2.01906	0.912651	1.33985e-10	Both
RUVBL1	-0.726933	6.77918	3.65895e-05	-0.862412	6.75558	2.22376e-14	Both
TTLL7	-0.809947	3.70083	3.67076e-05	-1.11666	3.66951	5.28492e-18	Both
IDNK	-0.695138	3.85576	3.70327e-05	-0.855657	3.83195	2.12728e-15	Both
HSH2D	0.822624	4.58966	3.74495e-05	1.17746	4.61911	3.76203e-19	Both
LRTOMT	-0.984062	6.52424	3.74652e-05	-1.40515	6.48435	5.23198e-19	Both
NME9	-1.02309	4.2999	3.74652e-05	-1.44758	4.25951	1.33258e-18	Both
PIH1D2	-0.947944	5.40294	3.74652e-05	-1.20865	5.36953	7.6528e-16	Both
FCGR1A	3.00011	0.114375	3.81924e-05	2.99665	0.181152	1.62234e-10	Both
LRRC8C	1.02363	2.31808	3.83149e-05	1.17559	2.34436	4.19621e-13	Both
IFI44L	2.19768	4.63758	3.87959e-05	2.08859	4.68121	1.55679e-09	Both
RIBC1	-0.970704	5.5879	3.88761e-05	-1.30215	5.55284	3.35263e-17	Both
MDH1B	-1.19179	5.32362	3.95987e-05	-1.59287	5.27986	4.72125e-17	Both
RAB39A	2.29939	-2.50334	4.00499e-05	2.38107	-2.4501	6.00973e-11	Both
ADGRA3	-0.718306	5.11032	4.01353e-05	-1.11966	5.07644	9.30942e-22	Both
SNRNP25	-0.566934	5.03123	4.049e-05	-0.652472	5.0128	2.58317e-13	Both
AZIN1-AS1	-0.742515	2.1434	4.11464e-05	-1.07783	2.1116	3.25217e-19	Both
OAS1	1.37926	6.65695	4.11464e-05	1.88181	6.70353	1.85586e-17	Both
SNX10	1.6039	1.98683	4.11464e-05	1.83333	2.02894	6.34778e-13	Both
COL21A1	-1.19477	4.29699	4.11821e-05	-1.81439	4.24525	3.01291e-21	Both
MARC2	-0.578529	3.00313	4.1354e-05	-0.624413	2.98623	1.21772e-11	Both
TNFSF13B	2.12501	2.3428	4.18633e-05	2.2982	2.39544	6.64936e-12	Both
IL10RA	1.54167	3.40574	4.22052e-05	1.65525	3.44372	1.16475e-11	Both
GAS2L2	-0.992715	6.43976	4.23191e-05	-1.27154	6.40474	7.26675e-16	Both
PCYT2	-0.57588	6.3912	4.27062e-05	-0.650714	6.37318	8.21282e-13	Both
DRAIC	-1.1984	0.00724872	4.29215e-05	-1.58183	-0.0372198	6.35654e-16	Both
ADA	1.32438	0.774013	4.35266e-05	1.53265	0.810826	5.53643e-13	Both
HAGHL	-1.01231	4.99491	4.38544e-05	-1.33786	4.95803	2.54301e-16	Both
TUBA1A	-1.04929	9.77133	4.38544e-05	-1.31025	9.73587	2.05415e-15	Both
C11orf65	-0.886651	0.774878	4.38544e-05	-0.845318	0.7551	7.27237e-10	Both
TUBA3FP	-1.04383	1.96931	4.38544e-05	-0.996015	1.94622	1.25966e-09	Both
TEX26-AS1	-1.21587	0.598	4.42408e-05	-1.75479	0.548538	5.58621e-19	Both
CCL18	2.55036	-0.580639	4.44773e-05	2.81528	-0.519805	3.81408e-12	Both
PBLD	-0.556294	4.0879	4.47921e-05	-0.584294	4.07215	3.54648e-11	Both
TBC1D8	-0.972942	7.39904	4.49605e-05	-0.994713	7.37471	4.25605e-11	Both
COL8A2	1.09433	0.315255	4.58708e-05	1.20674	0.34076	6.34692e-12	Both
RBKS	-0.589896	4.48358	4.60353e-05	-0.801464	4.46	1.67115e-17	Both
CASP1	0.800354	5.04914	4.62222e-05	0.740847	5.0624	1.19695e-08	Both
LOC283335	-0.769664	2.04639	4.64629e-05	-0.757869	2.02624	1.98175e-09	Both
ZEB2	1.53486	2.79495	4.64876e-05	1.9102	2.8417	6.41488e-15	Both
STK33	-1.051	5.78484	4.67512e-05	-1.45786	5.74352	1.19194e-17	Both
ZDHHC1	-0.683873	6.37821	4.67512e-05	-0.917314	6.3521	4.94004e-17	Both
PSME2	0.772927	5.86373	4.74612e-05	0.737933	5.87786	1.78282e-09	Both
GPRIN3	1.44901	1.85224	4.75403e-05	1.5685	1.88836	1.05285e-11	Both
PCYT1B	-1.01152	4.66896	4.79449e-05	-1.37447	4.63127	5.89629e-17	Both
MNS1	-0.987379	5.99421	4.8181e-05	-1.25138	5.95942	4.70898e-15	Both
ENO1-AS1	-1.11748	-0.825444	4.83651e-05	-1.19761	-0.855717	1.24869e-11	Both
TRPV2	1.29045	1.53033	4.87557e-05	1.53201	1.56679	1.47589e-13	Both
BST2	1.33758	5.86328	4.89527e-05	1.37914	5.89327	8.45924e-11	Both
LINC01607	-0.974707	0.72989	4.89571e-05	-1.62833	0.681202	7.18272e-23	Both
C14orf142	-0.718105	5.78224	4.90292e-05	-0.840232	5.75921	1.60963e-13	Both
WDR93	-1.06647	4.17001	4.91401e-05	-1.33736	4.13419	5.71459e-15	Both
APOBEC3G	0.628887	4.7488	4.92021e-05	0.686454	4.76202	5.08617e-11	Both
LOC388780	-1.14249	3.02949	4.99784e-05	-1.64145	2.98356	1.0628e-18	Both
CCDC121	-0.727921	3.6864	4.99848e-05	-0.595109	3.67282	1.76372e-07	Both
HERC5	1.32721	3.00277	5.00261e-05	1.72471	3.04369	1.97211e-15	Both
IFNG	2.84107	-0.814226	5.01387e-05	2.13309	-0.776219	2.23522e-06	Both
RSPH4A	-0.991873	7.94391	5.11404e-05	-1.31522	7.90726	1.51578e-16	Both
NCKAP1L	1.32729	3.52653	5.11404e-05	1.51708	3.56291	1.03693e-12	Both
RPL32P3	-0.837371	4.12586	5.22308e-05	-0.892567	4.10272	1.7198e-11	Both
CNGA4	-1.19767	4.35929	5.24581e-05	-1.78301	4.30833	1.88983e-19	Both
C11orf70	-0.862881	6.04021	5.27676e-05	-1.16426	6.0078	1.2266e-16	Both
RBM24	-1.05948	4.41738	5.31131e-05	-1.39055	4.37907	7.71917e-16	Both
PARP14	0.933952	7.57684	5.39931e-05	1.21956	7.60658	6.72542e-16	Both
S1PR2	0.611049	3.60047	5.39931e-05	0.670009	3.61408	1.46675e-11	Both
CD28	2.02916	-0.74349	5.45701e-05	2.26302	-0.689941	4.17209e-12	Both
CCDC60	-0.826151	5.83853	5.47104e-05	-1.03458	5.81051	3.37877e-15	Both
PSPH	-0.800481	4.51967	5.5018e-05	-0.890588	4.49579	2.63545e-12	Both
GNMT	-1.24208	1.17939	5.7251e-05	-1.485	1.14099	7.11297e-14	Both
FAM183CP	-1.14689	0.993579	5.7462e-05	-1.40144	0.956635	3.53645e-14	Both
MICALL1	0.528397	5.70676	5.80146e-05	0.559374	5.71666	6.65824e-11	Both
LEKR1	-0.947197	3.12128	5.80576e-05	-1.11073	3.09103	2.08528e-13	Both
MAP1B	-1.60387	5.35263	5.8206e-05	-1.56738	5.31692	1.66876e-09	Both
CX3CL1	1.03521	7.43429	5.8206e-05	0.628649	7.43898	0.000210229	Both
IFT46	-0.805725	6.54418	5.82834e-05	-0.944141	6.51804	1.48369e-13	Both
ICOS	1.56726	0.44875	5.83553e-05	1.79604	0.491387	2.71073e-12	Both
C6orf165	-0.978707	6.52039	5.93751e-05	-1.31543	6.48348	1.74239e-16	Both
C2orf73	-1.46925	3.59621	6.0163e-05	-1.92669	3.54452	9.08293e-16	Both
GPX4	-0.580987	8.25898	6.15296e-05	-0.686765	8.2391	8.43579e-13	Both
ARMC2	-1.00232	5.59228	6.21231e-05	-1.39067	5.55306	1.16514e-17	Both
FPR3	1.64494	2.21906	6.24114e-05	2.11307	2.27206	3.33251e-15	Both
IYD	-1.09155	3.35109	6.24114e-05	-1.32621	3.31746	6.95909e-14	Both
IRF8	1.70198	2.83449	6.27208e-05	1.73182	2.87382	2.57185e-10	Both
C11orf91	-0.897271	0.863504	6.37778e-05	-0.767002	0.846063	6.57359e-08	Both
PCOLCE-AS1	-1.27134	0.0107477	6.38369e-05	-1.48831	-0.0277093	1.4341e-12	Both
RABL2B	-0.838649	6.67159	6.40463e-05	-1.15323	6.63867	1.7137e-17	Both
LINC01604	-1.01816	1.27621	6.45436e-05	-1.145	1.24596	4.07801e-12	Both
RGS22	-1.28399	5.64211	6.47949e-05	-1.68346	5.59654	1.12729e-15	Both
ANG	-0.867753	4.45742	6.57312e-05	-0.784798	4.44011	6.59332e-08	Both
COQ4	-0.508242	6.81987	6.62387e-05	-0.677731	6.7998	2.72358e-16	Both
CCL15	-1.02867	1.42673	6.64842e-05	-1.39634	1.38908	2.47959e-16	Both
PSENEN	-0.644734	7.90212	6.68332e-05	-0.724559	7.88267	2.60624e-12	Both
IRF1	1.0824	7.71443	6.73479e-05	0.944241	7.7319	7.46436e-08	Both
WDR86	-1.45076	2.71463	6.781e-05	-1.78872	2.66637	2.6265e-14	Both
GCAT	-0.564062	3.91926	6.78522e-05	-0.787679	3.89569	1.06163e-16	Both
ABCA1	1.40879	4.47304	6.81992e-05	1.44516	4.50372	2.30641e-10	Both
DNAJA4	-0.746852	8.42186	6.97625e-05	-0.917285	8.39624	3.22366e-14	Both
AK8	-1.12712	5.33752	7.00848e-05	-1.45313	5.29838	2.53164e-15	Both
FAM183B	-1.04773	0.410554	7.00848e-05	-1.21153	0.37915	4.85456e-13	Both
HMGN5	-0.695573	3.24706	7.00848e-05	-0.76243	3.22636	1.43289e-11	Both
IL12RB2	1.298	0.961657	7.00848e-05	1.40509	0.99181	2.86232e-11	Both
PTPRN2	-0.725711	6.93747	7.02464e-05	-0.952012	6.91058	9.24828e-16	Both
CCDC173	-1.16186	5.47271	7.02602e-05	-1.39501	5.43465	2.32882e-13	Both
TUSC3	-0.869305	7.06495	7.02602e-05	-1.01134	7.03805	4.15328e-13	Both
ADH6	-1.78678	4.01106	7.04779e-05	-2.42255	3.94428	2.0758e-16	Both
C20orf195	-1.11314	3.10444	7.0537e-05	-1.46574	3.0647	6.3818e-16	Both
ARMC3	-1.0139	7.30093	7.0537e-05	-1.30619	7.26484	3.9412e-15	Both
WRB	-0.618785	5.6008	7.07417e-05	-0.803578	5.57784	1.14907e-15	Both
CCDC33	-1.3376	5.76414	7.08632e-05	-1.68619	5.71823	1.01009e-14	Both
HRASLS2	0.975403	4.05296	7.08632e-05	0.848756	4.06678	4.34235e-07	Both
C2orf81	-0.925949	6.15735	7.20376e-05	-1.43705	6.11539	1.04913e-20	Both
WDR78	-1.11881	7.32448	7.20376e-05	-1.53014	7.28161	9.63944e-17	Both
FBXO36	-0.779539	5.6886	7.31328e-05	-1.1529	5.65459	4.81827e-19	Both
BACH1	0.630353	5.54792	7.34881e-05	0.848144	5.56677	6.68864e-16	Both
DNAL1	-0.757362	7.32887	7.43395e-05	-1.08879	7.29714	3.02356e-18	Both
MORN3	-0.929495	4.6489	7.43395e-05	-1.2978	4.61234	1.65961e-17	Both
LRGUK	-0.937146	4.33512	7.43395e-05	-1.29673	4.29876	6.38813e-17	Both
PRR29	-1.00978	6.91323	7.43395e-05	-1.13595	6.88356	5.27462e-12	Both
ITPRIPL2	0.514312	6.70563	7.43395e-05	0.573389	6.71636	8.42221e-12	Both
ATP11C	0.62136	4.01674	7.45944e-05	0.575661	4.02698	1.84908e-08	Both
VWA3B	-1.28907	7.39006	7.49575e-05	-1.56016	7.34834	8.36233e-14	Both
ZNF69	-0.586099	3.32619	7.56776e-05	-0.541746	3.31214	2.91469e-08	Both
PPA1	0.633925	6.20378	7.62595e-05	0.643848	6.21551	7.60001e-10	Both
LOC101927851	-0.938176	-0.464451	7.63947e-05	-0.759839	-0.479281	8.39209e-07	Both
GJD3	1.20252	3.42631	7.67849e-05	0.805983	3.43664	4.47614e-05	Both
FBXL2	-0.731995	4.42203	7.73709e-05	-0.888647	4.39799	6.49608e-14	Both
FCGR3A	2.37997	2.92393	7.73709e-05	2.21521	2.97053	1.08593e-08	Both
ASS1	1.03532	8.24265	7.79354e-05	1.11579	8.26721	3.54142e-11	Both
EFHC1	-1.0275	7.7118	7.84764e-05	-1.47851	7.66991	4.79483e-18	Both
RIPK2	0.869558	3.86976	7.84764e-05	1.03835	3.89206	4.98098e-13	Both
CACNA1I	1.42046	-0.724013	7.84764e-05	1.6718	-0.684315	1.91197e-12	Both
LOC102723385	-1.20325	1.27992	7.84764e-05	-1.24598	1.24846	2.47265e-10	Both
GBP1P1	1.59243	2.54062	7.84764e-05	1.26348	2.56268	1.70044e-06	Both
ATG9B	-0.923266	4.95096	7.92946e-05	-1.36517	4.91205	7.09311e-19	Both
KIAA2012	-1.17245	5.87479	7.95119e-05	-1.747	5.82524	1.0814e-18	Both
IFT172	-0.860569	7.57906	8.00563e-05	-1.31145	7.54125	5.256e-20	Both
ARHGEF4	-0.719924	4.14728	8.00563e-05	-0.934777	4.12067	4.23598e-15	Both
LOC101928227	-1.40314	1.75991	8.00563e-05	-1.56809	1.71924	6.43961e-12	Both
CSF1R	1.52912	3.99885	8.00563e-05	1.61175	4.03457	1.37589e-10	Both
CERKL	-0.991713	5.57378	8.07835e-05	-1.35631	5.53544	1.0409e-16	Both
C5orf56	0.757655	2.29833	8.09456e-05	0.713725	2.31133	9.97181e-09	Both
CHRNA9	-1.61775	2.3158	8.22703e-05	-1.69604	2.27276	8.1537e-11	Both
C6orf118	-1.10075	5.79169	8.27068e-05	-1.32177	5.75741	3.15298e-13	Both
EPPIN-WFDC6	-1.35798	1.34392	8.27841e-05	-1.75291	1.2974	5.67743e-15	Both
TEX26	-1.29767	5.52956	8.36072e-05	-1.69338	5.48518	1.19574e-15	Both
RPL23AP7	-0.631901	2.33534	8.4069e-05	-0.654833	2.31785	1.6188e-10	Both
PLCL1	1.19763	-0.353052	8.45363e-05	0.996877	-0.335846	5.25188e-07	Both
MSR1	1.93234	2.38616	8.48777e-05	1.67934	2.41846	1.36448e-07	Both
ARAP2	0.529807	6.00957	8.48848e-05	0.522496	6.01843	2.22126e-09	Both
TNS3	1.06323	4.21817	8.53118e-05	0.831807	4.23026	2.76357e-06	Both
NRSN2-AS1	-0.649009	2.70895	8.59854e-05	-0.916782	2.68264	1.39031e-17	Both
NDUFV2-AS1	-0.688117	1.05688	8.59854e-05	-0.926927	1.03035	1.10099e-15	Both
LINC00883	-1.00638	4.49458	8.70958e-05	-1.26407	4.45949	1.3574e-14	Both
ICA1L	-0.820157	5.19473	8.72692e-05	-0.983831	5.16807	2.88516e-13	Both
LAMP3	1.00626	5.5664	8.72692e-05	1.106	5.58899	6.97372e-11	Both
NRSN2	-0.537394	4.8037	8.72692e-05	-0.564598	4.78791	7.55667e-11	Both
CCDC109B	0.882212	4.28823	8.8963e-05	1.09032	4.31337	7.83097e-14	Both
DCLK1	-1.22708	2.0523	8.9053e-05	-1.41719	2.01482	7.59444e-13	Both
TMEM180	0.876566	0.895294	8.9502e-05	1.14129	0.922232	1.16564e-14	Both
ARHGAP31	0.920029	3.45789	8.98408e-05	0.946326	3.47694	3.40571e-10	Both
PALMD	-1.23432	5.12979	9.00215e-05	-1.23437	5.09833	8.90483e-10	Both
SPATA18	-0.894987	8.20774	9.07511e-05	-1.29308	8.17042	7.63921e-18	Both
DENND6B	-0.822851	5.95233	9.07745e-05	-1.17326	5.91895	1.0823e-17	Both
FBXW9	-0.668554	5.83353	9.11695e-05	-0.91795	5.80736	1.98838e-16	Both
AIM2	2.09537	0.459378	9.24441e-05	2.22642	0.508821	1.36245e-10	Both
KCNJ10	2.94604	-3.55013	9.24441e-05	2.10054	-3.51531	2.0209e-05	Both
DAW1	-1.20347	6.30855	9.45299e-05	-1.50424	6.26813	8.75452e-14	Both
USP51	-0.994732	4.12335	9.53193e-05	-1.17525	4.09063	7.13616e-13	Both
RP1	-1.12113	4.71655	9.5364e-05	-1.55112	4.67298	3.32572e-16	Both
CCDC103	-0.954069	5.74485	9.58743e-05	-1.0274	5.71861	4.83473e-11	Both
KCNRG	-0.961737	4.91761	9.83991e-05	-1.32168	4.8802	2.88056e-16	Both
FRYL	0.539649	5.84654	9.97183e-05	0.644482	5.86056	3.109e-13	Both
CCR5	1.63271	2.9482	0.000100291	1.73179	2.98717	2.26058e-10	Both
TUBA4B	-0.946265	6.40807	0.000101451	-1.29672	6.37121	5.79612e-16	Both
TLN1	0.505601	7.34941	0.000101451	0.583455	7.36114	4.69331e-12	Both
PLA2G7	1.76972	1.01308	0.000101451	1.94532	1.05754	6.42155e-11	Both
TTC29	-1.01673	5.91726	0.000102859	-1.40395	5.8778	2.41169e-16	Both
PCDHB1	-1.61993	0.667475	0.000103328	-2.32336	0.600882	8.33039e-18	Both
UMODL1-AS1	-0.978502	4.16467	0.000106485	-1.18272	4.1332	9.23829e-13	Both
CCDC96	-0.782567	6.1338	0.000107728	-1.00803	6.10554	8.70341e-15	Both
HIST1H2BK	1.03615	4.92003	0.000107996	1.26423	4.94867	3.77887e-13	Both
CASP5	1.84226	-0.466515	0.000107996	2.14928	-0.416891	2.32242e-12	Both
SFMBT2	1.17901	2.76344	0.000108165	1.08134	2.78596	3.18996e-08	Both
KIF6	-1.1114	4.1594	0.000109285	-1.50105	4.11771	1.18731e-15	Both
DOK2	1.26073	1.95772	0.000109384	1.44959	1.99194	7.47226e-12	Both
LRRC71	-0.934431	5.35958	0.000110676	-1.22149	5.32628	7.76865e-15	Both
SEMA4D	0.639077	5.52306	0.000110676	0.64178	5.53584	1.2533e-09	Both
LGALS9	0.620392	6.86543	0.000110693	0.795272	6.88324	8.85396e-14	Both
ANKRD22	1.12047	4.08342	0.000112683	1.44835	4.11789	2.51262e-14	Both
SLAMF1	1.74753	0.628441	0.000113665	1.73793	0.666235	2.42343e-09	Both
TTC26	-0.79191	6.49323	0.000113899	-1.15596	6.45987	8.27646e-18	Both
CFAP99	-0.992785	4.43847	0.000115125	-1.38363	4.40009	1.74857e-16	Both
LOC102723582	-0.96531	-0.57998	0.000115368	-1.23892	-0.614216	6.09787e-14	Both
EFCAB6	-0.976758	5.50566	0.000116608	-1.41887	5.46588	1.54363e-17	Both
ZNF618	0.699406	4.83095	0.000116608	0.546917	4.83973	3.51276e-06	Both
RABL2A	-0.915094	5.37845	0.000117338	-1.35067	5.33925	2.27808e-18	Both
SQRDL	0.544643	6.72952	0.000118476	0.649664	6.743	1.84589e-12	Both
DCAKD	-0.565706	5.35766	0.00012226	-0.840197	5.33182	6.65777e-18	Both
OLFML2B	1.48486	1.25676	0.000122968	1.64141	1.29315	1.43929e-10	Both
LRP2BP	-1.01404	4.36938	0.000123373	-1.5359	4.32535	5.21383e-19	Both
MEIG1	-1.04053	2.15699	0.00012346	-1.23763	2.12432	1.16458e-12	Both
RNASE4	-0.885281	6.02659	0.000123813	-0.821065	6.0084	9.95939e-08	Both
CD226	1.27703	1.09633	0.000124374	1.37386	1.12694	1.44714e-10	Both
SPATS1	-1.19472	2.85495	0.000124536	-1.56161	2.8137	1.79085e-14	Both
GIMAP5	2.39951	-2.95685	0.000124536	2.18026	-2.91154	7.00726e-08	Both
BRWD1-IT2	-0.77767	0.553081	0.000124898	-0.953991	0.526877	3.00762e-13	Both
ADAMTSL4	1.52161	0.682178	0.000125583	1.7781	0.723651	3.65159e-12	Both
RCAN3AS	-0.968292	1.61126	0.000126797	-1.35863	1.57299	4.86583e-16	Both
IQCH	-1.01084	4.82712	0.000127213	-1.36129	4.78859	2.53164e-15	Both
CD80	2.2408	-1.70073	0.000127466	2.76782	-1.63234	3.71447e-13	Both
CCDC81	-1.25815	6.37796	0.000128627	-1.77872	6.32973	7.42983e-17	Both
CFAP126	-0.819693	6.94023	0.000129281	-1.06653	6.91051	1.85773e-14	Both
FLJ26850	-1.2956	2.21037	0.000130275	-1.59379	2.1675	2.89657e-13	Both
CCDC78	-0.992937	7.226	0.000133251	-1.34534	7.18875	3.52467e-15	Both
ANKFN1	-1.34823	3.66398	0.000133251	-1.66929	3.61861	2.06552e-13	Both
LOC284825	-1.41247	1.99806	0.000133251	-1.46316	1.96307	5.26301e-10	Both
LINC01590	-1.06105	0.582337	0.000133953	-1.1685	0.552852	9.45299e-11	Both
UBXN11	-0.788177	6.57145	0.000134523	-0.993475	6.54397	1.13303e-13	Both
IGFLR1	0.939633	2.59994	0.000136107	1.11366	2.62626	2.60624e-12	Both
CDNF	-0.87197	2.72103	0.000136743	-1.20637	2.68606	3.71636e-16	Both
C4orf47	-1.06044	3.77927	0.000137673	-1.21028	3.7475	2.25277e-11	Both
LINC00094	-0.715367	6.18485	0.000138526	-1.0055	6.1555	8.73265e-17	Both
CEACAM1	1.23126	5.19733	0.000138537	1.60817	5.23723	2.20128e-14	Both
KCNH3	-0.916281	5.0805	0.000139045	-1.34126	5.04208	1.44778e-17	Both
CCDC13	-0.948999	4.61379	0.000140876	-1.31614	4.57644	4.11405e-16	Both
SLCO2B1	1.59305	3.20845	0.000141367	1.45218	3.23764	8.29592e-08	Both
ADAP2	0.944196	2.71736	0.000141875	1.01392	2.73925	7.2422e-10	Both
LOC101929767	-0.587675	1.98809	0.000142269	-0.744192	1.96695	2.1966e-13	Both
BCL2L14	0.827123	4.33463	0.000142747	0.881842	4.35296	2.74754e-10	Both
NRROS	1.34389	0.511035	0.000143282	1.7415	0.554158	3.70088e-14	Both
TNFAIP8L1	-0.889284	7.86223	0.000145143	-1.11105	7.83168	1.6731e-13	Both
THRB-AS1	-0.903828	-0.0656651	0.000146471	-1.14894	-0.097608	1.0076e-13	Both
RLN1	-1.05047	-1.16014	0.000148981	-0.840338	-1.17671	1.32001e-06	Both
SPATA4	-1.06202	3.80702	0.00015058	-1.5699	3.76214	1.60539e-17	Both
TTC23L	-0.781111	2.19507	0.00015058	-1.11454	2.16336	8.41118e-17	Both
TEKT1	-0.858442	7.38839	0.00015058	-1.18716	7.35512	1.24891e-15	Both
MOK	-0.860141	5.26665	0.000152975	-1.00719	5.23994	7.07173e-12	Both
BTN3A1	0.831817	5.71208	0.000154385	0.724566	5.72563	2.54302e-07	Both
PRSS12	-0.728523	6.68544	0.000155375	-1.07604	6.65407	8.63577e-18	Both
ARID5A	0.968851	4.42691	0.000157699	1.06081	4.45004	1.19833e-10	Both
STAC3	0.836537	0.828383	0.000157699	0.909098	0.847639	5.05528e-10	Both
ERICH3	-1.17285	8.42421	0.000158087	-1.60633	8.37969	1.44553e-15	Both
ZBTB32	2.03534	-2.43146	0.000158087	2.18019	-2.38051	4.01585e-10	Both
AMER1	0.572422	2.98136	0.000158113	0.628896	2.99332	4.23015e-10	Both
CXorf58	-1.26859	1.45607	0.000159842	-1.35836	1.4232	1.07935e-10	Both
CCT6B	-0.621683	4.02695	0.000161311	-0.691903	4.00837	4.89477e-11	Both
RSPH1	-1.01901	8.25744	0.000162004	-1.48825	8.21551	4.0924e-17	Both
DCDC1	-1.0848	2.34616	0.000162636	-1.46687	2.30579	3.20391e-15	Both
MS4A6A	1.36105	3.52077	0.000162875	1.43105	3.55246	1.02894e-09	Both
HNF1B	-1.15925	2.29822	0.000163556	-1.3856	2.26376	2.85634e-12	Both
LOC730202	-1.06743	3.88949	0.000165293	-1.38267	3.85198	2.5335e-14	Both
LINC01258	-1.57187	-1.49821	0.000165702	-1.98364	-1.55083	3.07892e-13	Both
LOC101927811	-0.624552	2.78932	0.000166701	-0.634232	2.77191	3.34982e-09	Both
TTC21A	-0.80374	6.21339	0.000169121	-1.10565	6.18216	1.20575e-15	Both
DNAH2	-1.33184	7.06193	0.000170549	-1.85056	7.011	8.41107e-16	Both
LOC100507462	-0.859146	0.201788	0.000170549	-0.790501	0.183036	6.48996e-08	Both
TMEM44-AS1	-0.757156	2.0514	0.000173587	-0.863993	2.028	2.44977e-11	Both
ITPR2	0.90857	3.36803	0.000180107	0.839903	3.38291	6.92057e-08	Both
LINC01315	-0.867598	3.1704	0.00018116	-1.30463	3.13147	3.34546e-17	Both
FAM20C	0.97782	2.76083	0.000181599	0.930736	2.77855	3.18443e-08	Both
CCDC89	-1.04783	4.73937	0.000181894	-1.41062	4.69985	1.14672e-14	Both
CNTN5	-1.19219	2.35879	0.00018494	-1.18251	2.33126	6.80021e-09	Both
PRR34-AS1	-0.681878	2.5872	0.00018514	-0.968375	2.55808	9.79773e-16	Both
PLEKHB1	-0.914514	6.43652	0.000185289	-1.38533	6.39649	7.81182e-18	Both
LRRC6	-0.866428	5.25532	0.000185388	-1.15025	5.22314	1.27257e-14	Both
ZSWIM4	0.610218	4.51681	0.000185826	0.600376	4.52722	8.29719e-09	Both
IL7R	1.87089	2.63692	0.00018589	2.18926	2.68927	1.00105e-11	Both
DPY30	-0.50599	6.06867	0.000186282	-0.61395	6.05083	1.4341e-12	Both
VWA3A	-1.14963	5.98926	0.000187526	-1.49264	5.9493	9.05604e-14	Both
TSPAN19	-1.37364	4.90102	0.000187526	-1.43808	4.8658	2.30069e-09	Both
IQCD	-0.84786	5.61767	0.000187656	-1.17301	5.58472	9.1593e-16	Both
ARSB	0.549517	3.09584	0.000187692	0.625857	3.10902	4.65834e-11	Both
DNER	-1.23512	5.27733	0.000189846	-1.63446	5.23347	1.82296e-14	Both
SP140L	0.595822	4.55059	0.000191118	0.622881	4.56305	1.67436e-09	Both
LOC101928075	-1.08323	2.98335	0.000191961	-1.08415	2.95584	2.8264e-09	Both
LZTFL1	-0.699942	7.04591	0.000192901	-0.942168	7.01841	8.78025e-15	Both
KLLN	-0.780232	2.91576	0.000192981	-0.937854	2.88997	2.88612e-12	Both
SRMS	-1.62995	-0.426028	0.000194364	-1.27738	-0.451476	6.39772e-06	Both
KIAA1257	-0.858874	2.81024	0.000194661	-1.16462	2.77744	6.17888e-15	Both
CCDC113	-0.84026	7.8648	0.000196188	-1.17882	7.83137	9.81199e-16	Both
FAM81A	-0.910214	3.86851	0.000196188	-1.27139	3.83279	3.07757e-15	Both
GNLY	2.61347	1.86148	0.000196188	2.43036	1.91521	6.87256e-08	Both
LOC100505841	-1.28564	1.71012	0.000196905	-1.21731	1.68402	2.71499e-08	Both
WDFY3-AS2	-0.799623	1.25877	0.000197195	-1.05812	1.22834	1.91339e-14	Both
AADACL2-AS1	-1.01816	1.63174	0.000197195	-1.30294	1.59572	1.2729e-13	Both
CCDC181	-0.83367	5.48358	0.00019776	-1.04086	5.45512	5.4346e-13	Both
CALML4	-0.683637	6.85064	0.000198325	-0.94289	6.82387	1.10609e-15	Both
LOC100499484-C9ORF174	-1.1255	-0.528098	0.000198325	-1.09252	-0.553484	1.57553e-08	Both
LCA5L	-0.826503	4.52242	0.000198695	-1.13332	4.49036	2.78574e-15	Both
CD24	-0.816347	9.6491	0.000200519	-0.829309	9.62726	3.71828e-09	Both
LY6E	0.68068	9.06237	0.000202862	0.792343	9.07894	2.50655e-11	Both
LOC102724094	-1.1771	1.80687	0.000203717	-1.20285	1.7791	3.50379e-09	Both
LINC01522	-1.4397	0.479224	0.000204531	-1.93002	0.427338	8.97924e-15	Both
CDC37L1-AS1	-0.885428	0.211911	0.000204992	-1.0676	0.182165	7.07173e-12	Both
CCR2	1.62054	0.0415788	0.000205287	1.67078	0.0770765	2.32154e-09	Both
WDR31	-0.652601	4.84653	0.000206276	-0.93833	4.81916	3.79468e-16	Both
AGBL2	-1.05816	5.57109	0.000207316	-1.53318	5.52888	1.94534e-16	Both
ETS1	0.950078	5.13361	0.000213073	0.937056	5.15298	1.34629e-08	Both
DIXDC1	-0.697371	5.45742	0.000213842	-0.959944	5.42947	1.93263e-15	Both
DNAH10	-1.31231	7.07927	0.000214076	-1.92537	7.02537	8.97789e-17	Both
TLR7	1.51497	1.30723	0.000214729	1.69248	1.34649	1.88162e-10	Both
APOBEC4	-1.03886	6.11604	0.000215654	-1.368	6.07845	7.18977e-14	Both
ANKRD54	-0.60575	6.181	0.000218415	-0.673714	6.16265	1.10439e-10	Both
PRRT3	-0.642932	6.33396	0.000218698	-1.09486	6.30033	8.83323e-21	Both
C21orf2	-0.568432	5.4995	0.000219891	-0.709259	5.47855	1.16115e-12	Both
EMP3	0.951708	3.00166	0.000220131	1.30003	3.03274	9.01969e-15	Both
CFAP58	-1.05364	5.0283	0.000220245	-1.50503	4.98522	4.01088e-16	Both
LMNB1	1.09403	4.12786	0.000220245	1.46803	4.16422	1.83109e-14	Both
MAP3K19	-0.920956	6.97724	0.000221603	-1.32767	6.93949	2.28304e-16	Both
MZF1-AS1	-0.768099	2.60839	0.000221603	-0.853292	2.5849	1.65324e-10	Both
VSIG4	1.89036	-0.0347371	0.000222089	2.06623	0.012585	2.61704e-10	Both
DYRK3	-0.738718	3.65737	0.000222202	-0.678391	3.64016	5.94914e-08	Both
CATSPERD	-1.60081	4.50887	0.000223033	-1.84484	4.46092	6.28196e-11	Both
LILRB2	2.30211	1.88026	0.000223991	2.73308	1.94607	1.02474e-11	Both
LMO2	0.855959	4.79359	0.000223991	0.848578	4.8088	2.87794e-08	Both
MAPK8IP1	-0.755566	7.121	0.000225264	-1.04929	7.09074	1.14907e-15	Both
CYB5D1	-0.747143	6.51051	0.000228875	-1.02331	6.4813	4.70528e-15	Both
VAMP5	1.15118	4.03557	0.000228875	1.44119	4.06829	1.19297e-12	Both
LINC01521	-0.708291	3.39214	0.000231426	-0.801651	3.3701	6.91881e-11	Both
C15orf26	-0.812898	5.2179	0.000232427	-1.22229	5.18307	3.04585e-17	Both
ARMC4	-1.03032	6.52776	0.000233256	-1.45346	6.48652	2.98327e-15	Both
EMILIN2	1.12188	2.99864	0.000239675	1.60441	3.03961	1.45403e-15	Both
WRAP53	-0.632886	5.28123	0.000239675	-0.783551	5.25902	8.75239e-13	Both
NLRC5	1.08552	5.83992	0.000239675	0.955277	5.85863	4.71352e-07	Both
IDO1	2.45151	6.92592	0.000239804	2.07457	6.96947	1.21212e-06	Both
DLG3-AS1	-0.878994	0.305291	0.000241135	-0.91983	0.281961	2.28279e-09	Both
CRNDE	-0.661755	5.37147	0.00024276	-0.946355	5.34316	7.26675e-16	Both
MARCH10	-1.21656	4.56104	0.00024276	-1.69469	4.51332	4.41762e-15	Both
FERMT3	1.36102	3.3063	0.00024276	1.66067	3.34738	3.67929e-12	Both
KALRN	-0.733836	4.53647	0.00024276	-0.613536	4.52239	2.27202e-06	Both
PTGIR	2.38716	-2.93644	0.000244087	2.27555	-2.88943	5.28601e-08	Both
ELL3	-0.584901	4.61726	0.000244635	-0.667359	4.59908	5.49351e-11	Both
PHTF1	-0.566605	6.03427	0.00024529	-0.621801	6.01765	2.13154e-10	Both
SGTB	0.702097	2.41971	0.000245426	0.929402	2.44038	4.70877e-13	Both
CHRD	2.48444	-3.20439	0.000245928	2.35898	-3.1575	4.70009e-08	Both
ZNF440	-0.634659	6.81936	0.000246961	-0.646835	6.80188	4.38353e-09	Both
ASTN1	-1.48251	-1.05612	0.000249005	-1.94653	-1.10788	8.3763e-14	Both
MAF	0.863964	3.11007	0.00025355	1.17338	3.13857	3.05461e-14	Both
ZC2HC1C	-0.928117	4.33718	0.000255753	-1.15759	4.3049	1.31762e-12	Both
CCDC157	-0.740756	5.29947	0.000256029	-1.0134	5.27078	6.73504e-15	Both
TCTN1	-0.729777	6.43413	0.000259579	-1.0816	6.40275	1.32985e-16	Both
C21orf59	-0.503688	7.31535	0.000259579	-0.62269	7.2974	1.61795e-12	Both
WDR86-AS1	-1.00466	5.68731	0.000262281	-1.5934	5.64199	1.46449e-18	Both
MACROD1	-0.511949	4.05668	0.000262629	-0.653152	4.03729	4.21316e-12	Both
PIM1	0.875983	4.89162	0.000262755	0.964635	4.91196	3.88104e-10	Both
EP300-AS1	-0.841865	4.32899	0.000262803	-1.00413	4.30218	4.07733e-11	Both
CDC25B	0.830417	3.63789	0.000267014	1.00964	3.66128	9.3135e-12	Both
CFAP57	-1.09724	6.26753	0.000269156	-1.54892	6.22414	2.53164e-15	Both
TENM2	-1.61083	1.82237	0.000269156	-2.11884	1.76547	7.25455e-14	Both
VASH1	1.04824	3.63732	0.000269156	1.19501	3.66493	1.28036e-10	Both
SAPCD1-AS1	-1.02701	4.02921	0.000273263	-1.29959	3.99375	4.12084e-13	Both
NEXN	1.66539	-0.798725	0.000273305	2.07253	-0.750392	6.43648e-12	Both
CA5B	-0.556135	4.85746	0.000274074	-0.584483	4.84131	2.65626e-09	Both
C1orf158	-0.919713	5.12604	0.000277538	-1.35292	5.0875	2.55371e-16	Both
CCDC37	-1.16997	5.34426	0.000277538	-1.50521	5.30414	5.81538e-13	Both
TAPBP	0.632283	8.58876	0.000277538	0.516803	8.5968	3.08327e-06	Both
ZNF438	0.604087	2.5687	0.000279446	0.707562	2.58435	6.3147e-11	Both
ERICH6	-1.18799	-0.327812	0.00027948	-1.6502	-0.374023	4.39529e-15	Both
DNAI1	-0.96526	6.24315	0.000279921	-1.41159	6.20381	3.96593e-16	Both
LINC01132	-0.845875	2.48767	0.000280574	-1.07445	2.45758	2.82051e-13	Both
EPHX1	-0.58958	9.27026	0.000282188	-0.88997	9.24327	2.79005e-16	Both
LOC101927056	-1.13233	0.533291	0.000282188	-1.26176	0.500624	2.11712e-10	Both
ICAM1	1.853	4.84489	0.000282188	1.82493	4.88379	1.8598e-08	Both
GBGT1	0.994426	0.530979	0.000282693	1.17051	0.557794	2.73231e-11	Both
LDLRAD1	-1.02634	7.592	0.000282878	-1.5897	7.54675	6.60435e-18	Both
SPEF2	-1.06851	5.93127	0.000283724	-1.29101	5.89706	8.1809e-12	Both
LOC100130987	-0.779864	2.63215	0.000288905	-1.02455	2.60362	9.65945e-14	Both
APITD1-CORT	-0.997278	-0.621364	0.000288905	-1.09669	-0.650332	5.07192e-10	Both
AGR3	-0.881859	6.29941	0.000288905	-0.771911	6.28135	8.7684e-07	Both
GIMAP1	1.41023	1.20716	0.000290082	1.39538	1.23773	2.15314e-08	Both
AP2B1	-0.581049	8.75057	0.000290817	-0.640159	8.73355	2.45579e-10	Both
LEF1-AS1	-1.38583	-0.596713	0.000291896	-1.51217	-0.635522	6.16396e-10	Both
SDS	1.80546	2.02741	0.000292368	2.24752	2.08206	4.07693e-12	Both
CSGALNACT2	0.590391	3.20922	0.000292674	0.932173	3.23219	1.1965e-17	Both
NEK10	-0.967029	6.56148	0.00029314	-1.29353	6.52624	7.28931e-14	Both
TM7SF2	-0.506887	6.41845	0.000294933	-0.773967	6.39505	2.76454e-16	Both
TSPYL4	-0.5459	5.90187	0.00029541	-0.785	5.8778	6.35356e-16	Both
AQP10	-1.3911	1.8723	0.000305451	-1.45777	1.83711	4.98413e-09	Both
SLC25A5-AS1	-0.594918	1.93984	0.000306523	-0.799496	1.91609	4.03059e-14	Both
FAM47E	-0.81118	4.02839	0.000310905	-1.16607	3.99522	1.58248e-15	Both
BFSP1	-0.800683	1.17013	0.000314158	-0.780061	1.15145	7.43352e-08	Both
MAPRE3	-0.716983	6.57893	0.000314289	-0.980758	6.55058	1.45821e-14	Both
ARHGEF26-AS1	-1.15098	2.59338	0.000316498	-1.61317	2.54753	4.88403e-15	Both
SPAG17	-1.16332	6.58838	0.000317756	-1.66625	6.5419	2.2828e-15	Both
P2RX5	2.03787	-1.7113	0.000318238	1.9109	-1.67032	1.33101e-07	Both
EML1	-0.765623	5.82919	0.000320826	-0.93828	5.80396	6.57573e-12	Both
DDX60L	1.00842	4.72622	0.00032085	1.38488	4.7597	4.55171e-14	Both
ASB9	-1.22233	1.25117	0.00032085	-1.54519	1.20853	1.75679e-12	Both
CFAP52	-1.07631	6.38136	0.000321414	-1.55103	6.33735	1.51257e-15	Both
CD300E	4.02506	-1.99713	0.000323137	4.86099	-1.87937	1.05223e-11	Both
TP53TG1	-0.535313	4.70035	0.000327446	-0.742895	4.6772	3.05475e-14	Both
TMPRSS7	-1.1217	1.32807	0.00032984	-1.64814	1.28013	5.89145e-16	Both
CCDC176	-0.759469	6.95882	0.000333065	-1.02975	6.92988	4.44107e-14	Both
LINC01094	1.05005	0.242899	0.000338906	1.47099	0.280854	1.24699e-14	Both
PROCA1	-0.941513	2.12463	0.000339902	-1.18986	2.09101	1.91197e-12	Both
ZSCAN16-AS1	-0.595621	1.57203	0.000342192	-0.725912	1.55092	1.71716e-11	Both
FAIM	-0.578827	4.53845	0.000342206	-0.691005	4.5189	1.49666e-11	Both
REEP2	-1.00174	1.54789	0.000343252	-1.20123	1.51545	2.07595e-11	Both
USP15	0.572409	5.79618	0.000349219	0.780764	5.81382	4.37992e-14	Both
TTC25	-0.858958	6.56053	0.000349219	-1.15423	6.52799	1.15145e-13	Both
ACSBG1	-1.13631	4.07083	0.000349249	-1.66732	4.02249	4.5275e-16	Both
TP73	-0.87048	6.30999	0.000354049	-1.24295	6.27416	2.43694e-15	Both
TTC39A-AS1	-0.659476	1.92605	0.0003548	-0.753109	1.90463	3.22408e-10	Both
MS4A8	-1.34292	6.65494	0.000360756	-1.63746	6.61138	9.00611e-12	Both
HS3ST3B1	1.32222	1.70527	0.000360884	1.33439	1.73354	2.04674e-08	Both
UBD	1.92845	4.88045	0.000360884	1.58461	4.91204	4.79615e-06	Both
ANKRD37	-0.703836	4.6589	0.000361534	-0.575976	4.6447	7.22579e-06	Both
CD180	1.57605	0.483371	0.000362471	1.78825	0.525772	3.1941e-10	Both
TSGA10	-0.750998	5.79317	0.000362942	-1.14181	5.7595	1.23891e-16	Both
SUCNR1	1.93797	-1.46765	0.000363168	1.94511	-1.42793	2.88742e-08	Both
DCDC5	-1.23273	3.94375	0.000367332	-1.51879	3.90355	8.13172e-12	Both
FMNL3	0.849295	3.66699	0.000368397	0.982356	3.69006	1.17486e-10	Both
PVRIG	1.49685	0.191898	0.000369091	1.47918	0.225155	4.04647e-08	Both
LINC00882	-1.18374	-0.485294	0.000373533	-1.89498	-0.54082	1.1965e-17	Both
LATS2	0.596457	4.11197	0.000376537	0.764425	4.12816	1.50887e-12	Both
C9orf171	-0.880802	5.85597	0.000385137	-1.27596	5.82001	2.46881e-15	Both
CCDC148	-0.88122	3.85046	0.000385137	-0.924193	3.82572	5.02421e-09	Both
PIK3CD-AS2	-0.978661	1.32952	0.000386565	-1.38659	1.28967	3.8566e-15	Both
ADCY7	0.888851	3.63448	0.000386723	1.1329	3.66243	2.29133e-12	Both
IKZF3	1.40606	4.10552	0.000390773	1.5483	4.14337	1.25957e-09	Both
LOC100506207	-0.643469	1.42284	0.000391657	-0.915803	1.39522	4.95147e-15	Both
UBXN10	-0.875652	7.99498	0.000392217	-1.16026	7.96212	3.76065e-13	Both
PRKCQ	1.19354	0.673849	0.000392217	1.2136	0.700413	2.23207e-08	Both
ADSSL1	-0.759962	4.76663	0.000398834	-1.14197	4.73188	3.78559e-16	Both
TMEM67	-0.812489	6.23605	0.000398834	-1.12211	6.20401	3.64377e-14	Both
DALRD3	-0.647764	5.59082	0.000398834	-0.832843	5.56658	8.38859e-13	Both
CDS1	-0.511139	7.97246	0.000398834	-0.559812	7.9567	8.52978e-10	Both
DRC1	-1.07982	7.24939	0.000399855	-1.25892	7.21612	7.4135e-11	Both
TRPM2	1.47605	1.33387	0.00040184	1.20125	1.35685	6.92498e-06	Both
CCL2	2.98867	-0.436839	0.000402669	3.74684	-0.34866	4.36165e-12	Both
ACAT1	-0.608717	5.15137	0.000406118	-0.647509	5.13354	3.02644e-09	Both
EXOC3L1	1.06788	-0.944082	0.000406118	1.04048	-0.924734	1.07602e-07	Both
SIPA1	0.75052	4.53989	0.000409958	0.93859	4.56246	3.67072e-12	Both
ABCC5-AS1	-1.53841	-1.56615	0.000411616	-1.55742	-1.60244	1.69248e-08	Both
HSD11B1L	-0.784833	3.73733	0.000412198	-1.05356	3.70713	2.28828e-13	Both
DNAL4	-0.603863	5.70061	0.000412198	-0.797176	5.67773	4.05199e-13	Both
ZNF267	0.650297	4.24639	0.000412198	0.863748	4.26566	4.29197e-13	Both
LRRC46	-0.941676	7.4503	0.000412558	-1.29147	7.41436	7.5319e-14	Both
AKAP6	-1.01491	5.76584	0.000412838	-1.24917	5.73166	1.53675e-11	Both
CDHR2	-1.44214	1.1394	0.000413183	-1.87862	1.08907	5.3211e-13	Both
CD59	-0.590882	10.0887	0.000414392	-0.626832	10.0714	2.59215e-09	Both
C4orf32	0.766941	2.70548	0.000414392	0.642366	2.71559	6.467e-06	Both
DZIP3	-0.747437	7.2584	0.000417724	-1.16436	7.22456	2.4642e-17	Both
CFAP43	-1.20281	7.45141	0.000420084	-1.60656	7.40799	2.73866e-13	Both
LOC100507250	-0.943911	0.727736	0.000420993	-1.13629	0.696999	3.54648e-11	Both
FAM198B	1.41799	1.13274	0.000420993	1.51496	1.16512	4.62337e-09	Both
LOC100506083	-0.765732	0.736833	0.000421482	-0.67045	0.720521	1.36969e-06	Both
FRMPD2	-1.41554	4.71006	0.000427912	-1.75635	4.66321	7.07173e-12	Both
CCKBR	-1.80738	-2.18626	0.000432317	-1.69345	-2.22744	1.90106e-07	Both
SP5	-1.94637	-1.53971	0.000432317	-0.975065	-1.54905	0.00633756	Both
MILR1	1.42152	0.122784	0.000436	1.62047	0.159351	5.26301e-10	Both
FOXJ1	-0.821838	9.39773	0.000437082	-0.951271	9.37187	2.20948e-10	Both
PAGE5	-1.73406	-1.20869	0.000437082	-1.88962	-1.25704	2.22422e-09	Both
AP1S2	1.00999	0.983736	0.000437856	1.30208	1.01496	2.21116e-12	Both
PITPNM2	0.684366	2.22435	0.000441061	0.816865	2.24259	6.29282e-11	Both
SEPT6	0.628657	4.49141	0.000443748	0.705071	4.50753	1.07002e-09	Both
RASSF8-AS1	-0.857056	0.71554	0.000445372	-1.17789	0.680939	5.99358e-14	Both
MPP1	1.09996	2.38637	0.000445803	1.57132	2.42632	9.06784e-15	Both
STMND1	-0.994794	4.56835	0.000445803	-1.17281	4.53706	1.48121e-10	Both
RGS10	0.616821	3.7856	0.000445803	0.677407	3.79993	2.02071e-09	Both
APPL2	-0.542798	7.02581	0.000449328	-0.714506	7.00446	1.11837e-12	Both
LARP6	-0.880509	3.77693	0.000449328	-1.09415	3.74513	5.46837e-12	Both
C1orf54	0.739692	0.604787	0.000450877	0.790878	0.621325	4.55442e-09	Both
FAM149A	-0.66257	4.98831	0.00045444	-0.844107	4.96464	2.78077e-12	Both
KIF19	-0.836144	6.8496	0.000460794	-1.23036	6.81397	1.69528e-15	Both
LOC729739	-2.20767	-2.17482	0.000460794	-1.41197	-2.19913	0.000465412	Both
CLDN16	-1.02925	3.47104	0.000462514	-1.17891	3.43828	2.29171e-10	Both
ITGA4	1.17704	3.04282	0.000463791	1.33861	3.0737	4.22103e-10	Both
PLEKHG2	0.96323	3.10039	0.000465949	1.20564	3.12937	8.32802e-12	Both
LOC100652758	-0.653762	3.48436	0.000476825	-1.00187	3.45402	1.40063e-16	Both
CCDC146	-0.890734	7.58586	0.000482617	-1.25219	7.54985	3.06847e-14	Both
JAK3	1.37031	3.18957	0.000487626	1.48433	3.22461	3.33615e-09	Both
LRRIQ3	-1.05513	2.57365	0.000489799	-1.30481	2.53808	2.06277e-11	Both
DYX1C1	-0.842226	3.50742	0.000491129	-1.14915	3.47508	2.52743e-13	Both
UBE3D	-0.782208	3.60201	0.00049463	-0.916213	3.57638	1.52654e-10	Both
IQCK	-0.523451	6.4378	0.000494743	-0.744466	6.41559	6.39249e-15	Both
PEX11G	-0.524451	3.53779	0.000495852	-0.711108	3.51699	3.25786e-13	Both
CSPP1	-0.762056	6.86576	0.000495852	-1.01909	6.83651	4.94004e-13	Both
C1QB	1.82635	4.38633	0.000495852	1.59546	4.4182	2.14073e-06	Both
SAXO2	-0.936459	7.51269	0.000496093	-1.32433	7.47504	2.84337e-14	Both
LY6H	-1.26289	2.96674	0.000497487	-1.70801	2.91914	3.26653e-13	Both
FGF14-AS2	-0.715792	2.53724	0.000497686	-1.05186	2.50673	3.30599e-15	Both
SH2D1A	1.64002	0.0129139	0.000498894	1.5265	0.0453339	3.78468e-07	Both
UBAC2-AS1	-0.608559	1.40058	0.00049997	-0.789753	1.37771	1.00546e-12	Both
ARL13B	-0.628056	4.81179	0.000501178	-0.563254	4.79684	7.01681e-07	Both
CFAP45	-0.819082	7.22252	0.000502434	-1.16026	7.18922	4.13805e-14	Both
SLA2	1.09363	2.1268	0.000506687	1.18946	2.15474	4.36625e-09	Both
FANK1	-0.871477	6.09663	0.000508435	-1.25096	6.06134	1.82491e-14	Both
HIPK1-AS1	-0.68834	1.10679	0.000508435	-0.91599	1.08141	7.73487e-13	Both
TCF24	-1.60015	-0.441779	0.000508435	-1.37447	-0.471579	2.55531e-06	Both
IL15	0.848116	2.19096	0.000508435	0.703667	2.20296	8.05523e-06	Both
UAP1L1	0.627046	2.78828	0.000508711	0.818604	2.80688	2.22074e-12	Both
KLHL6	-0.949093	7.31985	0.000509239	-1.14084	7.28889	3.65014e-11	Both
PDP1	0.751605	5.82933	0.000511109	0.816795	5.84576	3.8699e-09	Both
RND2	-0.996759	3.82695	0.00052186	-1.42119	3.78689	1.35256e-14	Both
HHLA2	-1.71564	5.72797	0.000521893	-1.98449	5.67598	2.29171e-10	Both
PTPRJ	0.505377	6.16431	0.000527294	0.669881	6.18016	6.17097e-13	Both
FSD1L	-1.15887	4.84227	0.000527366	-1.43298	4.80254	1.56068e-11	Both
C6orf99	-0.894136	1.27133	0.000527366	-0.913093	1.24751	2.40226e-08	Both
LOC101928402	-1.40834	-1.51389	0.000530447	-1.61052	-1.55425	1.11013e-09	Both
PZP	-1.35956	4.77272	0.000536888	-2.02719	4.71528	1.50636e-15	Both
CD47	0.507	6.8331	0.000537109	0.729692	6.85055	1.97202e-14	Both
CD1A	-2.27403	0.200246	0.000537109	-1.55343	0.177184	0.000290714	Both
MYCBP	-0.522067	2.70071	0.00054025	-0.718516	2.679	5.94921e-14	Both
PCED1B-AS1	1.35449	0.0555226	0.00054111	1.29919	0.0833583	1.80047e-07	Both
DNALI1	-0.811278	7.96602	0.00054504	-1.1249	7.9343	7.71894e-14	Both
RAB3IL1	1.38664	-0.980983	0.000545349	1.28849	-0.95531	6.12664e-07	Both
NEK11	-0.83851	6.2628	0.00054699	-1.14047	6.22999	2.56128e-13	Both
KNDC1	-1.0267	5.98581	0.00055248	-1.61915	5.93847	6.06135e-17	Both
SRRM2-AS1	-0.757761	1.30029	0.000553847	-0.929358	1.27539	2.83242e-11	Both
PSMB9	0.961654	6.53948	0.00055604	0.785915	6.55347	9.38905e-06	Both
ACHE	1.5618	-0.412083	0.00055673	2.28035	-0.353955	5.43375e-15	Both
ABHD14A	-0.576972	3.79164	0.000559128	-0.763433	3.76933	1.17117e-12	Both
MORN4	-0.53313	3.07217	0.000559128	-0.609935	3.05491	6.91453e-10	Both
NRP1	0.83961	3.31066	0.000563833	0.893417	3.32707	1.3131e-08	Both
TMEM190	-1.37623	6.81299	0.000564123	-1.45573	6.77591	1.08928e-08	Both
DNAH6	-1.02513	6.63541	0.000564326	-1.44912	6.59479	4.39566e-14	Both
ENO2	-0.981739	4.23023	0.000571169	-0.907906	4.20741	4.81479e-07	Both
LMNTD1	-0.856004	4.57094	0.000575698	-1.2694	4.53463	5.35251e-15	Both
NUCB2	-0.668019	8.79775	0.000576585	-0.556472	8.78446	7.60252e-06	Both
DOCK10	1.0859	3.3373	0.000578445	1.25232	3.36768	5.8023e-10	Both
GPR162	-0.959562	6.3513	0.00058515	-1.15309	6.31985	8.84761e-11	Both
FAM178B	-0.842884	1.64173	0.000588027	-1.55119	1.59499	9.07833e-22	Both
DTHD1	-0.96326	6.64463	0.000588027	-1.3413	6.60674	9.59518e-14	Both
HRASLS	-0.87357	1.21422	0.000588027	-1.04944	1.18707	1.73394e-10	Both
C10orf111	-1.06447	1.40233	0.000588915	-1.20853	1.37005	8.09623e-10	Both
ZNF599	-0.566278	3.24303	0.000590155	-0.899348	3.21566	3.17522e-17	Both
ADAM19	1.74639	2.85598	0.000594641	1.93295	2.90108	2.72167e-09	Both
ALS2CR12	-1.12683	4.31915	0.000597468	-1.46341	4.27866	3.15334e-12	Both
LOC100289361	-0.663874	1.24784	0.000602167	-0.904304	1.22207	4.65434e-13	Both
DYNC2LI1	-0.543028	5.71217	0.000602167	-0.718243	5.69164	1.16604e-12	Both
ABI3	1.24966	2.78944	0.000602167	1.34888	2.82125	8.42026e-09	Both
CCDC24	-0.553137	4.76937	0.000602506	-0.746233	4.74775	8.92631e-13	Both
P2RX6	-1.07929	0.0977226	0.000602643	-1.26349	0.0642501	3.64292e-10	Both
STAU2-AS1	-0.933771	0.894502	0.000602643	-0.942112	0.871231	5.7374e-08	Both
LYPD5	0.931019	2.14859	0.000607459	0.883111	2.16507	3.95766e-07	Both
USP3-AS1	-0.856071	1.21023	0.000607655	-1.20341	1.17507	1.16633e-13	Both
SPP1	2.41349	-0.923067	0.000607655	3.0982	-0.846675	1.08091e-11	Both
ROPN1B	-0.789648	1.68577	0.000607728	-0.833428	1.66401	2.9305e-08	Both
PPP1R26-AS1	-0.795701	3.35815	0.000607911	-1.20572	3.32305	5.41873e-16	Both
ENKUR	-0.846643	6.81664	0.000610135	-1.13552	6.78467	1.40472e-12	Both
CHST9	-0.694056	7.67297	0.00061834	-1.07951	7.63988	3.96593e-16	Both
LRRIQ1	-0.979521	7.33602	0.00061834	-1.27422	7.30005	6.00275e-12	Both
DTX1	1.62062	-1.04047	0.000627146	1.31999	-1.01456	1.5086e-05	Both
RAB8B	0.716829	4.23869	0.000627422	1.01122	4.26361	9.50849e-14	Both
FLJ46906	-0.795516	2.06724	0.000628932	-0.638691	2.05182	2.34321e-05	Both
KTN1-AS1	-0.877898	-0.734321	0.000632469	-0.918474	-0.75806	2.18822e-08	Both
C22orf15	-0.895066	4.75395	0.000634582	-1.15018	4.72418	1.09178e-11	Both
FAM161A	-0.713293	4.09649	0.000637189	-0.839443	4.07308	3.88104e-10	Both
BBOX1	-1.15693	2.32143	0.000641065	-1.52261	2.27968	1.17239e-12	Both
LOC101929555	-1.33425	-1.81682	0.000641805	-1.93504	-1.86847	1.06931e-14	Both
CXCL16	0.631756	7.47612	0.000641805	0.797358	7.4942	1.49666e-11	Both
OVGP1	-0.855329	2.30154	0.000646158	-0.836622	2.2803	1.69801e-07	Both
TBX21	1.77312	0.293624	0.000646978	1.78522	0.334299	7.87782e-08	Both
RIIAD1	-0.866611	3.69244	0.000650244	-1.30037	3.65447	3.83027e-15	Both
TPPP3	-0.855067	9.30044	0.000650899	-1.21832	9.26478	6.73146e-14	Both
DOCK2	1.22085	3.32237	0.000650899	1.3836	3.35541	1.33386e-09	Both
GSDMB	0.858681	5.35602	0.00065329	0.676122	5.36665	3.15378e-05	Both
CTXN1	-0.858791	7.04675	0.000653748	-1.25439	7.01089	1.18649e-14	Both
DOCK4	0.642961	4.74714	0.000653748	0.642337	4.76041	9.88368e-08	Both
MAP3K7CL	0.856157	1.12493	0.000653748	0.571761	1.12941	0.000527287	Both
IFT81	-0.654722	5.82921	0.000656385	-0.916419	5.80247	1.2083e-13	Both
IKZF1	1.14877	3.99821	0.000656385	1.29968	4.02934	1.30589e-09	Both
LOC153684	-0.775963	2.28654	0.000656488	-0.830067	2.26461	1.78599e-08	Both
DNAJB13	-1.04228	5.12399	0.000657623	-1.38986	5.08483	1.50508e-12	Both
PRR29-AS1	-0.939419	0.561087	0.000668831	-1.38146	0.521702	8.04402e-15	Both
CDHR3	-1.30132	8.31364	0.000670704	-1.77997	8.26309	4.21225e-13	Both
LOC100294362	-0.866961	1.85814	0.000678341	-0.851109	1.83599	1.29855e-07	Both
MAATS1	-0.916032	6.07056	0.000679196	-1.2721	6.03458	2.15701e-13	Both
FGGY	-0.527139	4.27025	0.000684355	-0.735365	4.2479	1.52503e-13	Both
IL2RG	1.01688	4.41797	0.000684513	1.26747	4.44978	3.53234e-11	Both
TNFRSF4	1.8833	-1.38985	0.000685026	1.99376	-1.34508	1.75862e-08	Both
LOC100996579	-1.23112	3.06146	0.000685026	-0.852016	3.04564	0.000211779	Both
KLHDC8A	-2.00612	3.31716	0.000687697	-2.45556	3.25017	6.91881e-11	Both
TSTD3	-0.511763	1.2726	0.000688268	-0.662454	1.25307	2.11465e-11	Both
IQCC	-0.676171	3.6255	0.000688268	-0.508673	3.61499	8.808e-05	Both
ZNF529-AS1	-0.64364	1.6841	0.000689713	-0.675462	1.66581	1.85277e-08	Both
FAM181A	-1.34368	1.87612	0.000693979	-1.9572	1.82122	5.48072e-15	Both
CCSER1	0.58406	1.97748	0.000694782	0.512765	1.9847	3.07113e-06	Both
CFAP69	-0.93786	4.99885	0.000697502	-1.05637	4.97085	2.56788e-09	Both
CCDC17	-0.969961	7.97565	0.000698724	-1.47849	7.93285	1.54684e-15	Both
LOC81691	-0.761005	4.09346	0.000699331	-0.72479	4.07708	4.08771e-07	Both
SPATA24	-0.810734	1.82936	0.000703232	-0.971015	1.80275	2.79191e-10	Both
VPS9D1	0.502946	4.84183	0.000704136	0.537524	4.8519	1.00002e-08	Both
RAB42	1.05767	-0.126321	0.000704926	1.37376	-0.0943217	1.16914e-11	Both
USP2	-0.756321	5.97723	0.000712723	-1.26494	5.93876	3.9915e-18	Both
CMTM3	0.785967	3.31669	0.000712723	0.884162	3.33545	2.85961e-09	Both
RCSD1	1.20058	2.66139	0.000712723	1.3276	2.69262	4.08312e-09	Both
PROS1	-1.84331	5.63548	0.000713857	-2.54318	5.56454	1.88695e-13	Both
AP5B1	0.614482	5.45411	0.000714303	0.669111	5.46722	8.16617e-09	Both
LINC00886	-0.895303	3.50716	0.000714691	-1.40015	3.46583	3.33892e-16	Both
IFT43	-0.529235	5.46061	0.000719208	-0.691763	5.44101	5.72005e-12	Both
SEC24B-AS1	-0.661713	0.202831	0.000727662	-0.614521	0.18719	6.18475e-07	Both
PMAIP1	1.05788	3.43717	0.000735322	1.33127	3.46846	2.50151e-11	Both
LOC101928118	-1.04998	2.91863	0.000740728	-1.52414	2.87499	2.83234e-14	Both
FLVCR1-AS1	-1.51227	0.917262	0.000743611	-1.06755	0.897194	0.000172249	Both
PPP5D1	-0.902872	-0.785314	0.000744603	-0.846021	-0.806288	7.31701e-07	Both
SLC7A5	1.51297	2.98014	0.00075436	1.89161	3.02607	4.99498e-11	Both
SRD5A2	-1.06674	5.71097	0.000764327	-1.57118	5.66708	2.97787e-14	Both
ITK	1.33494	1.80804	0.000770139	1.33784	1.83835	1.22596e-07	Both
GPR132	1.30703	1.74342	0.000774129	1.65418	1.78421	2.63382e-11	Both
GSTA3	-1.71616	3.03492	0.000776447	-1.95376	2.98467	1.25577e-09	Both
LINC00643	-1.31287	0.33061	0.000777255	-1.65102	0.287464	9.86731e-11	Both
PRMT8	-1.46802	1.07757	0.000780734	-1.94991	1.02404	2.04032e-12	Both
RUNX3	1.00624	4.92402	0.000782842	1.15474	4.95157	1.38778e-09	Both
RUVBL2	-0.559172	7.58695	0.000783869	-0.676622	7.56814	2.09113e-10	Both
FAM181A-AS1	-1.50701	1.77063	0.000785288	-2.11737	1.71142	5.80382e-14	Both
LPXN	0.789584	3.27276	0.000787071	0.959427	3.29601	2.25993e-10	Both
MROH9	-1.14851	4.3039	0.000791422	-1.66814	4.25895	2.25329e-14	Both
FAM78A	1.13502	2.34252	0.000793544	1.28453	2.37324	2.49845e-09	Both
ATF5	0.607096	5.13407	0.000794918	0.643651	5.14601	5.47111e-08	Both
C10orf95	-0.834541	6.16007	0.000802333	-1.23811	6.12345	6.20751e-15	Both
LGALS1	0.814867	3.30418	0.000803738	1.15095	3.33193	6.32639e-13	Both
AGBL4	-1.07587	1.86903	0.000809004	-1.73483	1.81912	1.0409e-16	Both
TMEM254-AS1	-0.804369	2.23326	0.000809004	-0.773014	2.21378	3.16601e-07	Both
NEK5	-0.914996	4.91955	0.00081059	-1.33318	4.88105	2.34732e-14	Both
AOAH	1.33043	2.05845	0.00081059	1.44059	2.09215	1.29634e-08	Both
ZMYND12	-0.803587	4.76009	0.000810647	-1.17216	4.72647	4.16961e-14	Both
LPPR3	-1.17137	6.28697	0.000811335	-1.71842	6.24019	5.63501e-14	Both
CES4A	-1.16505	5.74401	0.000812493	-1.54434	5.70053	3.20022e-12	Both
C1orf87	-1.12509	5.70483	0.000812502	-1.64794	5.65809	2.8965e-14	Both
RARRES1	1.66232	7.10229	0.000817383	1.42926	7.12939	5.90632e-06	Both
LOC100129046	-0.84127	0.897918	0.000821161	-1.00696	0.870837	3.49507e-10	Both
LOC100507547	-0.626322	0.848088	0.00082963	-0.852252	0.822967	4.33273e-12	Both
TP53AIP1	-0.910628	3.04638	0.00083229	-1.28041	3.00981	1.30727e-13	Both
CCDC108	-0.952411	6.83788	0.000834093	-1.47176	6.79544	1.06599e-15	Both
FAM227A	-0.92471	4.7334	0.000844332	-1.05964	4.70602	2.74101e-09	Both
CIITA	1.2373	5.35588	0.000846867	0.780147	5.36667	0.00106428	Both
TM4SF19-AS1	-0.908044	0.479688	0.000849343	-1.07883	0.452667	2.18992e-09	Both
MYL5	-0.533842	2.59751	0.000854146	-0.675931	2.57816	3.61431e-11	Both
PROM1	-0.870813	9.64703	0.000858146	-1.20758	9.61403	4.35429e-13	Both
DYNC2H1	-1.023	7.04804	0.000858262	-1.69687	6.99789	1.5454e-17	Both
TLR2	0.912087	4.37227	0.0008602	1.15589	4.39931	2.89601e-11	Both
LOC101926913	-1.41304	-1.3744	0.000873487	-1.30944	-1.40531	1.01724e-06	Both
C1orf228	-0.8661	4.26058	0.000876687	-1.22106	4.2264	3.44564e-13	Both
JPH3	-1.18511	2.5933	0.000876687	-1.63656	2.54954	4.96747e-13	Both
SLC22A4	-0.966406	6.40634	0.000880281	-1.17203	6.37495	1.62948e-10	Both
C20orf96	-0.984729	6.10339	0.00088176	-1.30953	6.06711	4.21522e-12	Both
HCST	1.08096	1.77099	0.00088176	1.11101	1.7958	7.34434e-08	Both
TMEM52B	1.91223	-3.07189	0.00088514	1.95313	-3.02989	9.44424e-08	Both
C1orf110	-0.625365	6.65657	0.000886468	-0.883317	6.63028	3.0577e-13	Both
KCNA3	1.6852	0.454106	0.000886468	1.8936	0.497858	4.32329e-09	Both
C16orf71	-0.911353	5.93125	0.000900102	-1.33131	5.89328	5.62069e-14	Both
LOC101927560	-1.23111	-1.88209	0.000900102	-0.634872	-1.89009	0.00888388	Both
LRCH2	2.30093	-3.06886	0.000908745	1.4375	-3.05376	0.00141211	Both
LINC00908	-0.794259	3.29624	0.000911829	-1.21604	3.26122	2.98164e-15	Both
C5orf45	-0.738962	3.91012	0.000912103	-0.805492	3.88916	1.36484e-08	Both
GZMH	1.86283	0.783979	0.000923639	1.73879	0.818926	1.26617e-06	Both
RAB36	-0.736732	6.8936	0.000924646	-0.952681	6.86689	3.45013e-11	Both
DNAH7	-1.10179	6.52884	0.000925997	-1.54327	6.48549	3.63255e-13	Both
TMCC2	-0.744124	4.61154	0.000928352	-1.14056	4.57696	1.15277e-14	Both
HDX	0.598412	1.46289	0.000931643	0.740424	1.47871	2.17015e-10	Both
MPL	-0.789894	1.20421	0.000940981	-1.19659	1.16837	5.82965e-15	Both
TRAF3IP1	-0.593579	7.28983	0.000942393	-0.751454	7.26825	3.46954e-11	Both
ARHGAP39	-0.770488	6.49267	0.000943324	-0.999494	6.46458	1.108e-11	Both
DHRS4L1	-0.827032	0.776939	0.000943566	-0.88137	0.753863	4.11503e-08	Both
MAP1LC3A	-0.597575	4.87837	0.000947557	-0.709016	4.85822	6.89367e-10	Both
AGPAT4	-0.859195	4.00515	0.000952041	-0.810142	3.98749	7.10564e-07	Both
ANKMY1	-0.817859	6.19247	0.000953107	-1.14584	6.16028	4.56728e-13	Both
LOC101927765	-0.732592	1.39657	0.000957828	-1.13559	1.36225	2.53164e-15	Both
KLHDC7B	1.46768	5.42456	0.000975976	1.12587	5.44385	7.96557e-05	Both
NIPSNAP3B	-0.898916	2.17861	0.000977619	-1.18361	2.14524	5.8181e-12	Both
TTC16	-0.988072	4.67919	0.000983137	-1.46465	4.63673	3.08029e-14	Both
DPY19L2P3	-0.620831	0.528864	0.00098419	-0.672053	0.510209	3.84073e-08	Both
LAMA2	-1.11539	3.15487	0.000985319	-1.37942	3.11665	7.183e-11	Both
C1QA	1.67741	4.12485	0.000995347	1.44821	4.1532	8.71276e-06	Both
CLHC1	-0.83044	3.36717	0.00100797	-0.854337	3.34529	9.715e-08	Both
VWA7	-0.950726	6.30381	0.00100807	-1.37368	6.2645	3.31853e-14	Both
TCTE1	-0.843424	5.15595	0.00101392	-1.24778	5.11951	3.45479e-14	Both
C1QC	1.6136	4.719	0.00101945	1.50709	4.75031	1.62236e-06	Both
FDFT1	-0.532986	7.65364	0.0010392	-0.569393	7.6378	3.44653e-08	Both
C8orf37-AS1	-1.33744	-1.23456	0.00105671	-1.44039	-1.27177	2.69446e-08	Both
SPATA7	-0.635359	4.1475	0.00106309	-0.894778	4.1214	3.65194e-13	Both
STAB1	1.40652	3.2347	0.00107051	1.41432	3.26719	1.96974e-07	Both
PMP22	1.21588	1.54096	0.00107359	1.70255	1.58361	1.14068e-12	Both
WDR63	-0.906984	5.81207	0.00108323	-1.18673	5.77858	2.31152e-11	Both
NAT14	-0.785663	5.37111	0.00108472	-0.891589	5.34696	5.696e-09	Both
CCR7	1.52546	0.00328743	0.0011023	1.9984	0.0528612	1.80452e-11	Both
ERCC1	-0.523029	6.56194	0.00111379	-0.705433	6.54173	4.89981e-12	Both
MAN1A1	0.726566	5.89151	0.00111379	0.556274	5.89878	0.000105678	Both
ACCS	-0.758661	3.48537	0.00111923	-0.824993	3.46476	2.79151e-08	Both
IQUB	-0.793905	5.42977	0.00113393	-1.12613	5.39785	5.80301e-13	Both
OSBPL6	-1.31517	6.08522	0.00113803	-1.49962	6.04797	3.96297e-09	Both
GVINP1	1.14039	2.66454	0.00113803	1.21349	2.69271	4.58807e-08	Both
GRIN2D	0.817808	0.650687	0.00113803	0.723051	0.663052	6.11816e-06	Both
ORAI2	-0.522838	6.79114	0.00113917	-0.587993	6.77426	3.23395e-09	Both
LMCD1-AS1	-1.0251	-0.965762	0.00114713	-0.84227	-0.985597	2.68174e-05	Both
DSCAML1	-1.174	3.77098	0.00114744	-1.61882	3.72487	2.12126e-12	Both
STOX1	-0.756017	5.99137	0.0011701	-1.00067	5.96246	1.49666e-11	Both
ZNF474	-0.820801	5.87878	0.0011804	-1.26399	5.84089	1.05492e-14	Both
LTK	-0.812204	4.00653	0.00118062	-0.82216	3.98734	3.1432e-07	Both
C2orf40	-1.55654	5.59594	0.00118689	-1.66414	5.55443	2.82418e-08	Both
GIPC2	-1.29226	3.60833	0.00118706	-1.56639	3.56463	4.28382e-10	Both
LOC101927267	-0.944176	5.10863	0.00119036	-1.38991	5.06772	6.72962e-14	Both
C16orf93	-0.811984	4.93533	0.00119722	-1.10557	4.90487	4.78912e-12	Both
DPM3	-0.529694	4.49019	0.00119722	-0.549493	4.47487	2.28141e-07	Both
RFX2	-0.781036	6.85646	0.00120081	-1.15834	6.82228	5.26316e-14	Both
CFAP53	-1.03243	5.85643	0.00121682	-1.42041	5.81633	3.38826e-12	Both
BBS4	-0.522541	5.36969	0.00121682	-0.703413	5.34873	7.23071e-12	Both
FGL2	1.25733	4.14313	0.00121761	1.61505	4.18255	6.9004e-11	Both
CSF1	1.04679	3.45123	0.00121906	1.34239	3.48444	5.28575e-11	Both
SLC2A6	1.18032	0.526811	0.00121906	1.48561	0.563255	1.94505e-10	Both
HIST1H4H	1.20678	-0.822646	0.00123474	1.44968	-0.789186	1.25768e-09	Both
IL12RB1	1.27781	1.48671	0.00123577	1.25238	1.51397	6.41831e-07	Both
CD1C	-1.47856	1.6031	0.00123577	-1.37146	1.57414	5.63129e-06	Both
NMBR	-1.67195	-1.41874	0.00123905	-1.34038	-1.44768	3.38267e-05	Both
HLA-E	0.704094	10.4133	0.00123958	0.658783	10.4256	1.98087e-06	Both
SLC51B	-0.882178	1.7153	0.00124416	-1.06023	1.68686	1.49445e-09	Both
MPEG1	1.22096	4.62455	0.00125178	1.43051	4.65858	3.26257e-09	Both
TMEM212	-0.946525	5.29356	0.00125359	-1.54941	5.24845	1.6193e-16	Both
MOBP	-1.32109	0.319358	0.00125473	-1.9453	0.263263	1.4335e-13	Both
PDCD1LG2	1.02938	1.44923	0.00126562	1.12812	1.47334	4.21641e-08	Both
WDR60	-0.605076	6.31248	0.00126569	-0.743559	6.2913	3.71529e-10	Both
FCGR1C	2.64489	-2.97995	0.00127076	2.96637	-2.90951	1.15552e-08	Both
SLFN12	0.643738	2.48835	0.00127443	0.782032	2.50548	7.38505e-10	Both
SERPINB9	1.50163	3.83551	0.00127884	1.93789	3.88489	4.9594e-11	Both
APOL4	1.14458	5.19043	0.00127932	0.926352	5.20516	4.79889e-05	Both
OGFR-AS1	-1.06788	-1.29072	0.0012802	-1.2225	-1.32345	4.83649e-09	Both
RHOF	0.933962	2.77202	0.00128761	1.19057	2.80204	1.52654e-10	Both
AIF1	1.29731	2.89811	0.00128761	1.50587	2.9333	3.81161e-09	Both
FGD6	0.621488	4.11806	0.00128975	0.855868	4.13884	3.65147e-12	Both
CD27	1.69762	-0.0646801	0.00130169	1.50565	-0.0324557	7.30375e-06	Both
FAHD2B	-0.594303	2.61242	0.00132525	-0.803537	2.5884	1.80452e-11	Both
KRT42P	-1.34823	1.92854	0.00132611	-1.89583	1.87674	2.99836e-12	Both
PLXDC2	0.874848	3.63651	0.00134023	0.866277	3.65202	5.81072e-07	Both
CRIP1	-0.872493	7.99333	0.00134088	-1.13858	7.96045	2.51279e-11	Both
ZNF396	-0.596593	3.73842	0.00135061	-0.593766	3.72245	3.38992e-07	Both
LINC00936	-0.813099	2.10692	0.00136585	-0.94604	2.08031	3.99953e-09	Both
WDR35	-0.670446	5.85429	0.00139532	-1.10875	5.82043	1.90382e-16	Both
ANKDD1B	-1.10801	4.01749	0.00139665	-1.15589	3.98793	1.52894e-07	Both
ITGA1	0.861725	3.13496	0.0013968	0.764357	3.14914	7.85743e-06	Both
ODF2	-0.503362	6.51941	0.00139734	-0.699665	6.49846	3.02977e-12	Both
GNA14	-0.82018	5.35304	0.00141472	-0.835229	5.33189	2.1159e-07	Both
CFAP61	-1.0222	5.28517	0.00142054	-1.50949	5.24163	1.56019e-13	Both
LOC101928222	-1.0589	-0.529037	0.00142054	-1.44097	-0.569196	1.22208e-11	Both
SNHG9	-0.716569	2.25094	0.00142054	-0.955301	2.22334	3.73123e-11	Both
CD48	1.17932	3.01851	0.00142054	1.49689	3.05625	1.57948e-10	Both
ALDH7A1	-0.536764	5.16644	0.00142266	-0.774157	5.143	8.24484e-13	Both
TGFBI	1.07081	4.55763	0.00142266	1.32269	4.58795	5.79263e-10	Both
DHX58	0.562687	4.9829	0.00142483	0.634958	4.99533	3.72845e-08	Both
RP9P	-0.574385	1.47639	0.00142682	-0.571939	1.46018	4.78936e-07	Both
LINC01558	-1.65081	-0.560089	0.00143007	-1.90618	-0.607911	5.37753e-09	Both
SPAG8	-0.890868	4.89097	0.00143347	-1.25179	4.85583	1.93747e-12	Both
C16orf46	-0.637099	4.1291	0.00143347	-0.885383	4.10297	2.24955e-12	Both
TGM2	1.08553	8.80988	0.00143368	0.938618	8.82826	1.37544e-05	Both
NSUN7	-0.68594	6.01368	0.00143816	-0.910252	5.98753	1.46304e-11	Both
FHAD1	-0.843335	7.0241	0.00144026	-1.23973	6.98832	2.68317e-13	Both
FAM184A	-0.738311	3.62726	0.00144823	-0.965936	3.59971	3.24131e-11	Both
DHCR7	-0.621927	5.80875	0.00144823	-0.698848	5.78934	2.62953e-08	Both
C6orf52	-1.46858	1.52443	0.00145825	-1.25729	1.49662	1.28778e-05	Both
ITGB7	0.975867	3.25499	0.00145974	1.15283	3.28269	4.15037e-09	Both
SNHG4	-0.826352	1.43737	0.00146115	-1.00279	1.4092	1.07428e-09	Both
ACP5	0.810108	4.75744	0.0014653	0.857083	4.77633	1.11511e-07	Both
LINC01392	-1.18471	-0.504134	0.00146932	-1.73904	-0.551831	2.24366e-12	Both
STX2	-0.797876	4.69139	0.00147811	-1.03324	4.66269	6.30609e-11	Both
C2orf50	-0.742072	3.45903	0.00148326	-1.05792	3.42849	1.32032e-12	Both
MGAT4A	0.669607	5.29605	0.00148736	0.900878	5.31801	2.01286e-11	Both
DNAJC27-AS1	-0.926659	0.15508	0.00148736	-0.985487	0.128947	1.33225e-07	Both
LOC400927-CSNK1E	-0.901081	-1.10426	0.00149675	-0.803859	-1.1237	7.61751e-06	Both
MAPK10	-0.526209	5.487	0.00151085	-0.643066	5.46774	5.78906e-10	Both
GLRX	0.698985	5.52275	0.00152121	1.04918	5.54857	9.15723e-14	Both
IFFO1	0.715664	2.24913	0.00152692	0.701766	2.26331	1.0753e-06	Both
KIAA1551	0.702684	6.54652	0.00152903	0.88909	6.5674	3.00039e-10	Both
USP12-AS2	-1.51675	-1.55617	0.00153286	-1.77196	-1.60277	6.12186e-09	Both
FAM222A	0.877646	5.38048	0.00153286	0.932843	5.40069	9.23449e-08	Both
LOC101927934	-0.864277	0.47078	0.00153286	-0.837437	0.451181	1.74436e-06	Both
LOC257396	-0.599228	3.03613	0.00153619	-0.875403	3.00989	4.55494e-13	Both
PDZD2	0.643126	5.72027	0.00153619	0.563675	5.72875	1.02144e-05	Both
ENKD1	-0.567074	5.33201	0.0015387	-0.86026	5.30598	5.63299e-14	Both
ZBBX	-0.889345	6.27644	0.00153915	-1.26914	6.23965	1.91197e-12	Both
GPBAR1	1.42603	-1.97798	0.00153915	1.35865	-1.95043	2.25359e-06	Both
AQP1	-0.809257	1.66292	0.00154114	-1.08527	1.63244	2.25828e-11	Both
MORN1	-0.668709	4.82268	0.0015428	-0.895521	4.79727	2.30666e-11	Both
FAM20A	1.72917	2.62534	0.00154456	1.42116	2.64991	4.52902e-05	Both
HELB	0.987204	0.429576	0.00155461	1.28791	0.460683	7.95137e-11	Both
ACBD7	-0.82595	4.42052	0.00156754	-1.07713	4.39135	9.71455e-11	Both
C2orf70	-0.754207	2.83165	0.00158214	-0.946386	2.80627	5.02465e-10	Both
LINC01354	-1.18163	-0.753046	0.00158309	-1.311	-0.787736	3.10314e-08	Both
LOC100288748	-0.635457	1.869	0.00158671	-0.800045	1.84575	3.66919e-10	Both
LOC100130451	-1.15953	0.291261	0.0015891	-1.44602	0.251591	5.72896e-10	Both
MYD88	0.586036	6.41177	0.00159255	0.964466	6.43629	1.0279e-15	Both
MUCL1	-1.05376	2.97881	0.00162414	-1.04654	2.95169	6.27995e-07	Both
CCDC151	-0.891872	4.71684	0.00163487	-1.16507	4.68452	1.33985e-10	Both
HLA-A	0.655626	11.0561	0.00163487	0.677827	11.0701	2.82014e-07	Both
MALT1	0.516142	4.47769	0.00164633	0.614188	4.48978	6.14334e-09	Both
C11orf63	-0.714328	4.95066	0.00165145	-0.908727	4.92529	1.53249e-10	Both
CCR10	-1.11734	-1.24467	0.00165474	-0.986906	-1.26609	8.64058e-06	Both
LOC100270746	-0.723924	0.635481	0.00165849	-0.900389	0.609476	1.00171e-09	Both
APOBEC3H	1.46787	-1.48854	0.00165849	1.27798	-1.46416	1.63074e-05	Both
ARMC9	-0.545877	5.1214	0.00166146	-0.639398	5.10364	4.55132e-09	Both
PRDM1	1.01382	4.04555	0.00166783	1.0743	4.06931	1.23845e-07	Both
LOC100506548	-0.604073	3.86242	0.00166926	-0.8288	3.83687	1.34882e-11	Both
TMEM232	-1.05652	5.31955	0.00167166	-1.42637	5.27971	2.51822e-11	Both
NUP62CL	-0.662942	2.79977	0.00167166	-0.864172	2.77509	1.08954e-10	Both
STAT4	0.853954	1.79594	0.00168685	1.13406	1.82347	8.40148e-11	Both
P4HTM	-0.519544	6.93963	0.00168782	-0.745786	6.91746	1.50508e-12	Both
TIMP4	-1.16836	4.44469	0.00168782	-1.5207	4.40349	1.17085e-10	Both
MYEOV	1.48938	1.43431	0.00168782	1.80148	1.47549	2.17563e-09	Both
FAM86EP	-0.532674	2.39691	0.00168782	-0.602311	2.37961	1.556e-08	Both
MAK	-0.70307	5.01003	0.00169051	-0.87351	4.98627	6.10757e-10	Both
RPS6KL1	-0.584358	2.56028	0.00169051	-0.542895	2.54692	4.45563e-06	Both
MS4A7	1.30658	2.28347	0.00169494	1.60219	2.32209	2.19767e-09	Both
SLC13A3	-0.888143	5.34296	0.00169954	-1.23219	5.3083	5.24812e-12	Both
GRAMD1B	0.801318	4.92727	0.00169954	0.642792	4.93867	7.8966e-05	Both
BAK1	0.559199	5.13524	0.00170184	0.889192	5.15747	8.9546e-15	Both
CCDC40	-0.825783	6.23527	0.00170184	-1.16274	6.20236	4.22949e-12	Both
ULK4	-0.816982	4.74686	0.00170184	-0.618211	4.73394	0.000195738	Both
ANKRD45	-0.638359	6.03927	0.00171318	-0.740336	6.01872	7.09621e-09	Both
GPM6B	-0.638324	4.19873	0.00171545	-0.916399	4.17138	1.49352e-12	Both
AGAP2	1.06562	2.13603	0.00172106	1.17168	2.16394	5.04975e-08	Both
HCN2	1.27269	-1.95704	0.00172273	1.01287	-1.94049	7.46199e-05	Both
HYDIN	-1.01924	6.8834	0.0017419	-1.60357	6.83732	1.16406e-14	Both
IFT88	-0.729084	5.24528	0.0017528	-0.999098	5.21629	1.04286e-11	Both
ARHGAP20	0.950681	3.90465	0.00176522	0.812769	3.9194	2.55254e-05	Both
MKS1	-0.541814	5.22741	0.0017808	-0.818102	5.20303	1.30727e-13	Both
PYHIN1	1.29684	0.265691	0.0017808	1.14838	0.289191	1.29405e-05	Both
ANGPTL5	-1.46711	0.293337	0.00178147	-1.79039	0.245317	1.87048e-09	Both
CFB	1.26753	8.64841	0.00178371	1.35203	8.6804	1.30139e-07	Both
FAM46A	0.588792	5.26934	0.00178389	1.02771	5.29614	8.64921e-17	Both
MSN	0.634773	6.93769	0.00178634	0.822817	6.95599	1.84379e-10	Both
C14orf178	-0.915236	-0.0195244	0.0018059	-1.49118	-0.0633831	9.27665e-16	Both
TTLL1	-0.557673	4.12911	0.00181007	-0.915844	4.10045	1.44553e-15	Both
LOC101930010	-1.95474	-2.04879	0.00182774	-1.76272	-2.09034	8.06489e-06	Both
LOC100507437	-0.710985	1.12724	0.00183116	-0.880351	1.10244	1.53334e-09	Both
ACAD11	-0.580787	1.39066	0.00186209	-0.69943	1.37079	2.46556e-09	Both
DHRS4-AS1	-0.676475	4.73985	0.0018721	-0.575729	4.72562	2.67165e-05	Both
TTC12	-0.623767	6.18604	0.00187384	-0.958831	6.15761	3.33476e-14	Both
RGS16	1.2426	-0.0909664	0.00189239	1.48803	-0.0546438	3.18839e-09	Both
LOC728392	-0.918474	5.11016	0.00189454	-1.48966	5.06585	2.78574e-15	Both
KCNJ2-AS1	-0.53929	2.96505	0.00190045	-0.748054	2.9422	1.03388e-11	Both
PPP4R1-AS1	-1.12298	0.739845	0.00190769	-1.03129	0.715663	7.97338e-06	Both
EXOC3-AS1	-0.525591	3.20248	0.00191477	-0.794909	3.17797	1.76686e-13	Both
TUBB4B	-0.687197	10.8199	0.00192045	-0.937614	10.7927	1.7714e-11	Both
RPGRIP1L	-0.724842	5.04185	0.00192198	-1.05777	5.01109	1.43511e-12	Both
KLRD1	1.54005	1.74894	0.00192637	1.38754	1.77815	1.00358e-05	Both
PAQR7	-0.603819	4.3384	0.00193955	-0.513498	4.32514	3.3429e-05	Both
EDA	-0.558659	4.2313	0.00195424	-0.884341	4.20461	1.02712e-14	Both
TGFB3	0.60367	3.02794	0.00195424	0.859374	3.04883	4.17209e-12	Both
EID2B	-0.716358	1.82215	0.00195648	-0.877388	1.7968	1.54822e-09	Both
RPGR	-0.584058	5.60975	0.00196466	-0.785824	5.58734	5.10475e-11	Both
TCTN2	-0.762465	6.6507	0.00196815	-1.13938	6.61786	5.89477e-13	Both
UBR5-AS1	-0.646219	0.82637	0.00198633	-0.626103	0.810071	1.51564e-06	Both
BTBD3	-0.501965	6.63569	0.00198687	-0.736123	6.61303	9.35549e-13	Both
TTLL13P	-0.876446	1.16671	0.00198687	-1.21951	1.13303	1.59359e-11	Both
SGPP1	0.874262	1.57107	0.00198687	1.06807	1.59449	2.93263e-09	Both
LRRC2-AS1	-1.57906	-2.00804	0.00198687	-1.87813	-2.05769	5.28469e-09	Both
ACE2	0.784568	3.52144	0.00199624	0.523647	3.52759	0.00140902	Both
SGMS1-AS1	-0.500538	3.52063	0.00200259	-0.777828	3.49652	3.41388e-14	Both
TRIM52-AS1	-0.616473	3.43847	0.00202222	-0.777475	3.41575	9.81899e-10	Both
LINC01170	-1.59705	0.314939	0.00202418	-2.05817	0.257166	3.26204e-10	Both
TCIRG1	0.559149	6.52167	0.00202418	0.683352	6.53683	1.50796e-09	Both
P2RY8	1.30583	0.956229	0.00203832	1.47273	0.990367	3.0332e-08	Both
WDFY4	1.08051	2.73154	0.00203832	1.15927	2.75883	1.64136e-07	Both
GAL3ST4	1.16465	1.25122	0.00205205	1.24261	1.27815	3.27967e-07	Both
PSMB8	0.550872	7.57705	0.00205924	0.522343	7.58654	3.50971e-06	Both
DYDC2	-1.05311	5.57907	0.00206407	-1.32612	5.54296	1.07747e-09	Both
CCDC114	-0.931081	6.24851	0.00208682	-1.42519	6.20728	2.04992e-13	Both
EFCAB12	-0.768063	5.19852	0.00208757	-1.18038	5.16351	1.54529e-13	Both
TMEM68	-0.569645	5.52306	0.00209003	-0.651194	5.50469	2.23207e-08	Both
PTPRCAP	1.06745	3.36118	0.00209134	1.10142	3.38705	5.41119e-07	Both
HTRA4	1.85062	-2.79242	0.00210787	1.62636	-2.75989	2.24617e-05	Both
EFCAB2	-0.811749	5.40593	0.00211287	-1.14881	5.37211	5.07139e-12	Both
C10orf53	-1.87541	-1.80082	0.00211397	-2.28799	-1.8593	2.20133e-09	Both
SASH3	1.08011	4.0812	0.00211975	1.36079	4.11612	9.68477e-10	Both
WBSCR28	-1.27301	-0.158879	0.00212096	-1.71697	-0.205511	5.33596e-11	Both
VIM	0.89021	6.26483	0.00212145	1.1795	6.29242	1.65557e-10	Both
DOCK11	0.874007	2.74622	0.00215293	1.17029	2.77557	8.89375e-11	Both
RNF19B	0.689565	6.50781	0.00216369	0.842991	6.52588	2.79629e-09	Both
ANKRD42	-0.522649	6.24324	0.00216423	-0.775856	6.21996	4.14323e-13	Both
HSPBP1	-0.508081	6.97031	0.00216868	-0.717223	6.94908	5.819e-12	Both
LOC101927630	1.23592	-0.933568	0.00218289	1.28072	-0.90738	4.83752e-07	Both
MGC12916	1.42064	-0.475781	0.00218547	1.0702	-0.459599	0.000293999	Both
JAKMIP2	1.00033	-0.218655	0.00218681	1.11569	-0.192978	1.07819e-07	Both
CCDC102A	-0.685655	3.60588	0.00219367	-0.843969	3.58185	1.72796e-09	Both
ST3GAL5	0.862835	3.0299	0.00219367	0.823372	3.04556	6.11876e-06	Both
ST6GALNAC2	-0.679728	6.51831	0.00221355	-0.841878	6.49338	1.54929e-09	Both
ANKK1	-0.666303	3.58408	0.00221982	-0.910145	3.55749	1.33874e-11	Both
PDCD1	1.51686	0.4543	0.00222845	1.64081	0.492572	1.89788e-07	Both
BAG2	-0.581553	3.11835	0.00225276	-0.553741	3.10431	3.28042e-06	Both
CASC10	-1.16404	1.09446	0.00228345	-1.5309	1.05027	1.60278e-10	Both
SYNJ1	0.52304	3.70581	0.00228599	0.74553	3.7233	4.958e-12	Both
C2	0.920506	5.15775	0.00229892	0.779918	5.17173	5.31083e-05	Both
TTLL10	-0.814084	6.18504	0.00229968	-1.28897	6.14745	5.20431e-14	Both
STS	0.65813	6.22767	0.00230735	0.807049	6.24775	3.329e-09	Both
MAPK15	-1.00177	6.10957	0.00232067	-1.41722	6.07072	1.42186e-11	Both
NINJ1	0.575541	5.45447	0.00233226	0.648209	5.46662	6.83411e-08	Both
DUSP10	0.595132	5.03304	0.00234064	0.825124	5.05238	5.86632e-11	Both
TIMP2	0.706878	5.12415	0.0023409	1.02719	5.14988	3.59143e-12	Both
CLDN22	-1.16241	4.10824	0.002354	-1.18963	4.07748	1.58629e-06	Both
TEX21P	-0.851741	0.812201	0.0023563	-1.43749	0.770191	9.69944e-16	Both
MACROD2	-0.664775	4.26539	0.00238915	-1.0089	4.23539	3.73723e-13	Both
STAT1	1.0652	8.89711	0.00238915	0.884585	8.91324	7.23499e-05	Both
FCGR2B	1.35716	0.852839	0.00240124	1.30728	0.879009	2.76043e-06	Both
FYB	1.32711	4.50956	0.00240272	1.5721	4.54773	1.11002e-08	Both
C1GALT1C1L	-0.781978	1.34924	0.00240882	-1.31197	1.30882	3.03424e-15	Both
LSS	-0.514088	6.22282	0.00240882	-0.543596	6.20865	3.5128e-07	Both
BBS9	-0.586989	5.0201	0.00241162	-0.892615	4.99306	2.39977e-13	Both
DZIP1L	-0.978271	4.75356	0.00241162	-1.27457	4.7183	4.84116e-10	Both
CRY2	-0.550955	6.43569	0.00244244	-0.726242	6.41391	1.86387e-10	Both
LOC644172	-0.65634	2.50467	0.00248674	-1.18415	2.46809	2.56343e-17	Both
RNFT2	-0.770693	2.84412	0.0025033	-1.08207	2.81331	1.13936e-11	Both
LINC01186	-0.649245	1.28807	0.00252764	-0.967135	1.25845	1.80659e-12	Both
PSD	-0.869717	2.76724	0.00252764	-1.25827	2.73184	3.35236e-12	Both
FLI1	1.05802	2.3872	0.0025345	1.37016	2.42214	4.94828e-10	Both
ADAMDEC1	1.85103	1.7615	0.00254817	1.63938	1.79611	2.65789e-05	Both
LOC100506368	-0.664657	0.0942665	0.0025518	-0.665385	0.0761908	1.66592e-06	Both
LOC100506585	1.18262	0.144646	0.00256469	1.42316	0.178298	7.50759e-09	Both
ADAM28	0.666965	7.67083	0.00257973	0.558611	7.67943	5.42593e-05	Both
CPNE5	0.958242	0.18836	0.00259548	0.815919	0.204409	4.82541e-05	Both
CD247	1.31713	1.46174	0.00259906	1.41962	1.49554	3.05562e-07	Both
RIBC2	-0.73245	5.08117	0.00261679	-0.765446	5.06247	6.99896e-07	Both
MLLT4-AS1	-0.947201	-0.582678	0.00262802	-1.4404	-0.623935	2.0467e-12	Both
SNHG19	-0.913188	2.25942	0.00263103	-1.01049	2.23131	1.67927e-07	Both
LINC01267	-1.1378	1.75061	0.0026316	-1.75993	1.69859	2.84051e-13	Both
PARD6G-AS1	-0.812402	1.85864	0.0026366	-1.42118	1.81556	1.90382e-16	Both
BIRC3	0.942894	5.26733	0.0026366	1.07911	5.29179	3.87674e-08	Both
INPP5D	0.727384	4.34926	0.00263865	0.927763	4.37156	1.18161e-09	Both
NR5A2	-1.40409	-0.140772	0.00264788	-1.54083	-0.173718	1.3789e-07	Both
XCL2	1.95344	-1.20592	0.00264857	1.78171	-1.16745	1.34108e-05	Both
CES1P2	-1.39703	3.75457	0.0026512	-1.94201	3.69941	2.32863e-11	Both
TCTEX1D1	-0.957974	3.98118	0.00265165	-1.29877	3.94483	1.56655e-10	Both
CCDC30	-0.923859	3.87097	0.00265706	-1.2958	3.83321	3.07195e-11	Both
DLG1-AS1	-0.615421	1.1478	0.00267064	-0.563846	1.1338	1.0374e-05	Both
LOC283575	-0.951507	-0.69816	0.00267275	-1.20233	-0.731549	1.36798e-09	Both
PIEZO1	0.529246	5.35585	0.002677	0.577632	5.36733	2.17651e-07	Both
COL9A3	-0.856374	1.19705	0.00269352	-0.890548	1.17431	6.12664e-07	Both
HLA-B	0.654892	11.5702	0.00269358	0.580783	11.5805	2.47095e-05	Both
CD53	1.39568	4.19389	0.00270386	1.8537	4.24126	2.20993e-10	Both
PSTPIP2	0.650358	3.52278	0.00270395	0.947393	3.54602	4.89981e-12	Both
SH2B3	0.591135	4.62301	0.00270395	0.717223	4.63977	9.07554e-09	Both
HIST1H2AC	0.992211	3.57613	0.00270511	1.2059	3.60367	7.62677e-09	Both
DNAH11	-0.98354	6.64503	0.00271038	-1.52132	6.60088	2.39977e-13	Both
SLFN5	0.654492	7.12528	0.00271579	0.725831	7.14115	1.07347e-07	Both
CLEC4F	-1.68672	-1.0676	0.0027251	-1.50021	-1.10043	2.89005e-05	Both
ALDH1A2	0.712931	0.691547	0.0027311	0.847905	0.708171	3.62709e-08	Both
CCDC39	-0.974979	5.65709	0.00273416	-1.379	5.61659	1.80452e-11	Both
LINC01101	-1.6461	0.746489	0.00273819	-2.28092	0.684193	5.38653e-11	Both
DLEU1	-0.504421	2.93505	0.00276099	-0.52168	2.9201	1.28889e-06	Both
ZNF713	-0.569682	3.54246	0.00278384	-0.807366	3.51821	1.39695e-11	Both
HSPA1L	-0.590701	2.51585	0.00278434	-0.568077	2.50065	3.86618e-06	Both
GDF9	-0.726106	0.418934	0.00279637	-0.796964	0.396942	1.75575e-07	Both
LOC100268168	-0.774221	-0.702444	0.0027964	-0.995609	-0.730603	7.72937e-10	Both
NLRP14	-0.989045	0.254727	0.00283121	-1.58954	0.207698	4.21526e-14	Both
UGDH-AS1	-0.575747	2.81575	0.00283374	-0.904546	2.7879	1.51192e-13	Both
IRF4	1.38309	1.36079	0.00283374	1.67939	1.4025	8.89915e-09	Both
LOC100288637	0.652833	0.814001	0.00283693	0.578104	0.823854	3.46925e-05	Both
FAM228B	-0.619607	2.78646	0.00285036	-0.979422	2.75671	2.1594e-13	Both
DCBLD2	-0.669793	6.17112	0.00285036	-0.938952	6.14334	2.98677e-11	Both
TIFA	0.586421	3.40976	0.00286791	0.899293	3.4323	5.43478e-13	Both
HLA-DRB1	1.31528	7.9712	0.00287116	0.839135	7.98303	0.00287611	Both
SGCB	-0.641697	4.69655	0.00288362	-0.831881	4.67276	6.68128e-10	Both
POLQ	-0.923667	4.09854	0.00288362	-1.08656	4.06851	2.04872e-08	Both
CASC2	-0.833589	4.18058	0.00289195	-1.26633	4.14322	1.25475e-12	Both
FABP6	-1.25199	5.11248	0.00289195	-1.70531	5.06497	1.51271e-10	Both
LOC400927	-0.623281	-0.136146	0.00289307	-0.745932	-0.156837	1.87327e-08	Both
CELF2	0.787063	4.27059	0.00290874	0.843109	4.28929	3.80911e-07	Both
TMSB10	0.593342	9.1366	0.00291185	0.736036	9.15317	4.8377e-09	Both
MYLK-AS1	-0.690732	-0.167291	0.00291607	-0.761293	-0.18789	1.2883e-07	Both
TMEM106A	0.563304	2.86876	0.00291712	0.907466	2.89182	1.6635e-13	Both
NOXO1	-0.658135	1.09633	0.00292181	-0.638745	1.08074	6.01947e-06	Both
LOC101927651	-1.3856	-0.566927	0.00293682	-1.72149	-0.610811	3.59512e-09	Both
USP30-AS1	0.934287	1.988	0.00294446	0.577073	1.99397	0.00434003	Both
LINC00964	-1.94604	-0.79808	0.00294685	-2.06007	-0.851395	6.03497e-07	Both
CMBL	-0.846766	4.50352	0.00295434	-1.36926	4.46188	3.0405e-14	Both
HMCN2	0.991319	1.68047	0.00295434	0.78696	1.69251	0.000227988	Both
DRC7	-0.889817	5.35302	0.00297039	-1.08946	5.32403	8.49114e-09	Both
NPL	0.643988	3.47624	0.00297162	0.827318	3.49482	1.61953e-09	Both
HTR2B	1.17553	-1.12101	0.00297738	0.810436	-1.11015	0.00160769	Both
PPM1K	0.558663	5.36056	0.00297921	0.749874	5.37731	3.69964e-10	Both
RAB3B	-0.963712	5.80983	0.00298572	-1.49567	5.76782	2.03534e-13	Both
GRIK2	-0.965625	3.15225	0.0030211	-1.15121	3.12054	1.46605e-08	Both
CCDC8	-1.41568	2.8082	0.00302552	-1.41282	2.77226	1.68073e-06	Both
GIMAP2	1.08354	1.37772	0.00303	1.28359	1.40812	2.41342e-08	Both
PTCH2	-0.817367	1.39862	0.00304731	-1.02137	1.37089	3.88946e-09	Both
CDKL2	-0.775595	2.84187	0.00305206	-1.15443	2.80811	5.32169e-12	Both
METRNL	0.720153	5.10014	0.00305206	1.04252	5.12594	1.22658e-11	Both
ZNF295-AS1	-1.58025	2.81164	0.00305651	-2.15387	2.75256	1.01552e-10	Both
GRN	0.619291	8.26421	0.00305651	0.612073	8.27524	4.3686e-06	Both
CDK20	-0.50809	4.56057	0.00306052	-0.693553	4.54026	2.06553e-10	Both
ZNF571-AS1	-0.760712	1.19341	0.00307901	-0.596969	1.18285	0.000272443	Both
WIPF1	1.05185	4.65157	0.00308191	1.49027	4.69078	2.87985e-11	Both
SH3RF3	-1.33898	3.47767	0.00309502	-1.77699	3.42707	2.4873e-10	Both
DUSP18	-0.544606	5.59806	0.00309864	-0.752365	5.57559	5.38313e-11	Both
LILRA4	1.91877	-1.04619	0.00310213	2.45714	-0.984341	1.93789e-09	Both
HTRA1	-0.739234	3.19576	0.00310213	-0.847295	3.1719	9.95224e-08	Both
SLC7A2	-1.19826	7.23659	0.00311504	-1.58847	7.19312	4.99995e-10	Both
MGLL	-0.586455	7.65966	0.00313518	-0.85725	7.63333	1.1041e-11	Both
UCN3	-1.46951	4.31297	0.00313518	-2.02889	4.25692	6.98465e-11	Both
PRUNE2	-0.994924	5.78409	0.0031414	-1.36592	5.74423	1.21819e-10	Both
HSF2BP	-0.645121	0.22905	0.00314157	-0.705579	0.209308	2.67132e-07	Both
TEKT2	-0.760687	5.92977	0.00315769	-0.950344	5.90335	9.60523e-09	Both
ALDH3B1	-0.63254	9.06783	0.00319022	-0.985285	9.03702	5.3986e-13	Both
TRAF1	0.827344	2.84628	0.00319332	1.08391	2.87337	8.26809e-10	Both
ZNF487	-0.533882	4.03154	0.00320637	-0.825646	4.00549	5.16637e-13	Both
FAM201A	-0.71252	2.31746	0.00324247	-1.15107	2.28304	2.35071e-13	Both
LAMTOR5-AS1	-0.607836	0.492027	0.00324386	-0.863357	0.466656	2.8256e-11	Both
LMCD1	-0.790963	3.76809	0.00324637	-1.05562	3.73728	1.61165e-09	Both
CEP83	-0.633536	4.45227	0.00325623	-0.798459	4.43004	4.87886e-09	Both
LRWD1	-0.541627	6.46447	0.00326782	-0.646019	6.44628	1.9201e-08	Both
FAM13C	-1.24472	1.83076	0.00327384	-1.63031	1.78366	7.4246e-10	Both
FDXR	-0.516507	5.45954	0.00327384	-0.672003	5.43905	1.13321e-09	Both
C11orf16	-0.808601	5.55671	0.00328158	-1.36261	5.51569	7.36593e-15	Both
MFSD7	0.596544	2.97427	0.00331563	0.529563	2.98353	3.55631e-05	Both
ABCC6P2	-1.09677	1.7499	0.00334024	-1.18372	1.72117	4.14484e-07	Both
SLC43A3	0.678361	3.64845	0.00334779	1.05551	3.67532	1.00546e-12	Both
LTB4R2	-0.553108	2.97081	0.00337286	-0.559657	2.95447	2.55821e-06	Both
DZANK1	-0.665923	4.32053	0.00337609	-0.942292	4.29288	5.27847e-11	Both
RAET1E	-0.756584	4.86628	0.00338041	-0.731218	4.84788	6.377e-06	Both
CFAP74	-0.907857	5.26665	0.00342074	-1.2713	5.23121	1.18315e-10	Both
HACD4	-0.757139	5.20221	0.00342266	-1.08961	5.1707	1.61224e-11	Both
FRMPD2B	-1.44684	-1.30256	0.00342442	-1.84165	-1.35256	3.11973e-09	Both
LOC100505938	-0.860656	1.65821	0.00342448	-1.06738	1.62894	2.17582e-08	Both
VWA8-AS1	-1.0562	2.10772	0.00342748	-1.51324	2.06298	3.31007e-11	Both
SNHG10	-0.634349	2.35359	0.00345697	-0.91877	2.32602	2.73786e-11	Both
THEMIS2	1.37863	3.20913	0.00350133	1.9332	3.2592	7.40371e-11	Both
TMCC1-AS1	-0.80554	-0.469786	0.00350588	-0.565867	-0.480923	0.00116199	Both
RRAD	-0.727344	8.13016	0.00351654	-1.11711	8.09729	7.18381e-13	Both
MYLK3	-1.07443	2.39024	0.00353477	-2.08583	2.32654	7.40358e-19	Both
FILIP1	-0.849582	5.15104	0.00355053	-1.16299	5.11783	2.41296e-10	Both
CFAP46	-0.836624	5.79559	0.00356047	-1.24161	5.7603	1.21669e-11	Both
TEKT3	-1.45146	2.22743	0.00356047	-1.71245	2.18338	4.51554e-08	Both
TIGIT	1.29774	1.04772	0.00356291	1.35898	1.07994	1.18189e-06	Both
SYNPR-AS1	-1.00879	0.668629	0.00357827	-1.42135	0.627948	1.02884e-10	Both
DNM3	-0.698936	1.45444	0.0035959	-0.990503	1.42649	6.48337e-11	Both
GSTA2	-2.05604	7.14887	0.00363085	-3.25409	7.05447	3.40561e-13	Both
LOC102723824	1.58435	-2.3746	0.00364422	1.39727	-2.34629	4.97808e-05	Both
PLSCR2	-0.796315	-0.32182	0.00364496	-0.555422	-0.333697	0.0012516	Both
IL5RA	-0.700335	6.39139	0.00365201	-1.09286	6.35901	1.35313e-12	Both
CXCR3	1.40537	1.43451	0.00365805	1.39209	1.466	5.35094e-06	Both
PNLDC1	-0.842459	2.49999	0.00368327	-1.39903	2.45882	6.22351e-14	Both
AMOTL2	0.70754	4.97839	0.00368772	0.924896	4.99882	1.61132e-09	Both
LOC100506127	-0.760163	1.66376	0.00373582	-0.75421	1.64417	4.99733e-06	Both
AVPI1	0.617337	4.95085	0.00376048	0.673416	4.96386	5.9962e-07	Both
LAMC2	-0.577956	7.9612	0.00379336	-0.634393	7.94298	2.69395e-07	Both
FAM86HP	-0.719813	1.05546	0.00379354	-0.846714	1.03216	5.89544e-08	Both
GNB4	0.642662	5.16889	0.00380723	0.598578	5.17884	2.87324e-05	Both
PARVG	0.938179	2.46031	0.00381233	1.12759	2.48806	2.83726e-08	Both
TMTC1	0.846506	3.96222	0.00388111	0.744098	3.97372	7.54542e-05	Both
ACYP1	-0.592878	3.1595	0.00390068	-0.702884	3.13915	5.83185e-08	Both
GNGT2	1.11753	-0.210529	0.0039377	1.17918	-0.182768	1.37134e-06	Both
CCDC34	-0.558758	4.49984	0.00394868	-0.591111	4.48412	1.82051e-06	Both
C17orf97	-0.637863	5.82073	0.00395054	-0.840152	5.79606	1.07398e-09	Both
EMILIN1	0.699589	-0.501006	0.00395054	0.559933	-0.49278	0.000246172	Both
ARL6	-0.552737	3.94934	0.0039514	-0.623529	3.93226	2.64084e-07	Both
KIAA1211	-0.69547	5.27468	0.00395587	-0.943983	5.2474	4.12088e-10	Both
TAT-AS1	-1.06431	0.958493	0.00397248	-1.16625	0.928011	3.91687e-07	Both
MYCT1	-1.55647	3.36818	0.00398277	-1.93619	3.31568	8.69231e-09	Both
NME7	-0.60003	5.28182	0.0039845	-0.94528	5.25304	6.74766e-13	Both
FAM179A	-0.926563	6.04115	0.00398794	-1.35417	6.00176	2.36968e-11	Both
RGS1	1.48441	2.56726	0.00399459	1.6846	2.60763	2.01139e-07	Both
CCHE1	-1.60726	0.234672	0.00399707	-1.49291	0.198476	1.74061e-05	Both
FAM227B	-0.696704	2.36209	0.00400114	-1.04165	2.33044	8.98423e-12	Both
TIGD4	-0.662616	2.38119	0.00401425	-0.935515	2.35363	8.40148e-11	Both
LOC100147773	-0.820231	-0.629087	0.00402018	-0.738274	-0.646178	3.36469e-05	Both
ENTPD3-AS1	-0.5212	2.15993	0.00402742	-0.779132	2.13607	1.38796e-11	Both
ASTN2	-0.753098	2.78231	0.00403008	-1.19872	2.74563	4.55494e-13	Both
LNP1	-0.501114	1.26356	0.00403749	-0.545898	1.24847	9.2386e-07	Both
CRIP2	-0.533992	6.20402	0.00409408	-0.61586	6.18632	1.14191e-07	Both
ITGB2	1.14216	5.22369	0.00409687	1.42276	5.25816	1.11943e-08	Both
LOC101928812	-1.66178	-1.56425	0.00409687	-1.0647	-1.58056	0.00373102	Both
TCONS_00029157	0.929233	-0.433007	0.00410792	0.953718	-0.415766	2.57505e-06	Both
NCR1	1.55942	-1.71112	0.00412243	1.1817	-1.68726	0.000640776	Both
PRR18	-1.15259	4.60933	0.00412418	-1.77796	4.55763	2.24955e-12	Both
FCGR1B	2.59279	-2.03764	0.0041272	3.13274	-1.96062	2.88259e-08	Both
TRIB2	0.783596	6.05518	0.00413789	0.988987	6.07864	7.22014e-09	Both
LINC00167	-0.79952	-0.542347	0.00414156	-1.16935	-0.577056	3.02575e-11	Both
TGFB1	0.560299	5.23519	0.00421567	0.766376	5.25264	4.24048e-10	Both
MFSD2A	-0.501031	5.90163	0.004229	-0.559712	5.88514	3.9536e-07	Both
ANXA6	0.774024	3.98997	0.004234	0.884426	4.01128	2.09953e-07	Both
EBI3	1.48954	-1.14416	0.00424655	1.71748	-1.10263	1.64088e-07	Both
GPR156	-1.28135	1.63401	0.00426918	-1.52092	1.5938	5.85485e-08	Both
RASAL3	0.964393	3.05823	0.00426918	1.07257	3.08406	3.91687e-07	Both
TMEM17	-0.521483	3.35467	0.00427428	-0.651756	3.3359	9.63815e-09	Both
APOBEC3A	2.46567	0.637039	0.00429246	3.08169	0.712201	1.04034e-08	Both
USH1C	-1.31031	2.97246	0.00430333	-1.56231	2.93439	7.10042e-08	Both
RASGRP3	0.912104	2.22748	0.00434649	1.2204	2.25873	1.24309e-09	Both
SMC2-AS1	-1.29799	2.67756	0.00434691	-1.93711	2.62075	1.17948e-11	Both
RARRES3	0.615868	7.52898	0.00434691	0.515274	7.53676	0.000155515	Both
CNBD2	-0.887434	-1.79363	0.0043481	-0.507193	-1.80179	0.0108282	Both
FAM49B	0.505717	5.81093	0.00436527	0.802345	5.83066	1.01945e-12	Both
LAMP5	1.33614	-1.49628	0.00436527	1.42684	-1.4647	1.50689e-06	Both
MT3	-1.10059	2.55846	0.00436688	-1.56782	2.51419	2.64552e-10	Both
MTMR7	-0.880002	1.80698	0.00437184	-1.27521	1.77097	3.49668e-11	Both
C14orf79	-0.55299	4.67359	0.00437184	-0.732621	4.65185	2.11309e-09	Both
C8orf37	-0.574813	3.60991	0.00439687	-0.83241	3.58405	6.66366e-11	Both
G6PC2	-1.50451	-1.96915	0.00442771	-1.90133	-2.01607	8.77301e-09	Both
KIAA0825	-0.527948	3.82616	0.00444553	-0.595609	3.80917	2.27495e-07	Both
PIK3CG	0.834077	3.45877	0.00446189	0.86586	3.47864	2.24591e-06	Both
LOC101928269	-0.987951	-0.327196	0.00447569	-1.61349	-0.376673	1.52081e-12	Both
CNN1	-1.07631	0.920305	0.00448312	-1.56604	0.87873	6.81867e-11	Both
SMC5-AS1	-0.68342	-0.677457	0.00448312	-0.655465	-0.693707	1.31479e-05	Both
SLC27A5	-0.59182	1.68262	0.00452538	-0.605358	1.66684	4.40757e-06	Both
OTOF	1.86202	-1.7733	0.00452596	1.93132	-1.73164	4.01691e-06	Both
LOC101929512	-1.48816	-1.83167	0.00453601	-1.40207	-1.86493	1.77347e-05	Both
GJB7	-0.912278	2.14837	0.00458069	-0.941611	2.12459	2.94434e-06	Both
SYT11	1.07228	1.45358	0.00458069	1.08747	1.47871	4.73648e-06	Both
FSTL3	0.695204	0.644822	0.0045827	0.826397	0.66283	9.37524e-08	Both
RPL34-AS1	-0.76523	0.290062	0.00459294	-0.999544	0.261384	3.37638e-09	Both
IFT140	-0.635474	6.92656	0.00459933	-1.07296	6.89412	4.03059e-14	Both
C14orf37	-0.770166	3.62734	0.00459933	-0.923824	3.60228	4.34698e-08	Both
LOC553103	-0.754193	0.615581	0.00459933	-0.714551	0.597358	1.80847e-05	Both
CHST11	0.758125	3.96531	0.00461182	0.990782	3.98797	3.56225e-09	Both
ZNF793-AS1	-0.519099	0.956867	0.00464604	-0.649545	0.937579	2.04674e-08	Both
MMP12	2.19359	1.06428	0.00465198	2.47501	1.12166	3.55079e-07	Both
LOC643770	-0.807548	0.428787	0.00465887	-1.13177	0.396983	6.77233e-10	Both
SSUH2	-2.15894	1.87491	0.00466183	-1.75775	1.83793	0.000232659	Both
PART1	-0.657785	4.36073	0.00469648	-0.814343	4.33904	5.96254e-08	Both
CALHM2	0.88446	1.38651	0.00470843	1.11313	1.41396	1.42691e-08	Both
NUPR1	0.633721	6.11314	0.00471964	0.569228	6.1203	9.58843e-05	Both
LOC100422737	-1.75204	-2.51053	0.00477527	-1.71991	-2.55371	8.3302e-06	Both
LOC102723354	-0.755675	0.238569	0.00479067	-0.73644	0.218339	1.40683e-05	Both
C2orf82	-1.10288	0.401075	0.00479334	-1.00124	0.380846	4.79727e-05	Both
FXYD1	-1.42033	1.62332	0.00479646	-1.98579	1.56632	3.04784e-10	Both
TEX22	-0.783549	0.0558463	0.00479646	-0.767164	0.0364135	1.0458e-05	Both
SNED1	-0.838141	3.83145	0.00480907	-1.259	3.79468	1.43879e-11	Both
CNTNAP3	-0.711207	3.66059	0.0048267	-0.900203	3.63577	1.31983e-08	Both
TCL1A	2.40304	-3.00002	0.0048267	2.78215	-2.93196	1.74306e-07	Both
STK32C	-0.543575	2.75791	0.00484076	-0.736599	2.73564	8.29218e-10	Both
RNF32	-0.611232	2.75345	0.0048464	-0.8848	2.72726	8.20888e-11	Both
KIF24	-0.618159	5.33697	0.00484728	-0.816055	5.3138	4.49765e-09	Both
ARL5B	0.618683	4.16328	0.0048655	1.02964	4.18944	1.44802e-13	Both
PNPLA3	-1.29469	-0.269237	0.0048794	-1.03352	-0.289439	0.00037278	Both
LOC729930	-0.708783	0.337818	0.00490719	-1.03479	0.308354	6.03285e-11	Both
TCAF2	0.777128	1.15564	0.00490719	0.801845	1.17084	3.71822e-06	Both
BATF	0.872184	3.01064	0.00490919	0.989152	3.03296	3.6e-07	Both
AADAT	-0.754169	3.06903	0.00491633	-1.06296	3.0376	1.85589e-10	Both
TEX9	-0.718716	5.01217	0.004921	-1.0793	4.97953	1.96888e-11	Both
SRP14-AS1	-0.619892	2.61735	0.00492927	-1.05854	2.58459	3.23363e-14	Both
TLR8	2.26823	0.787661	0.00495361	2.67625	0.852575	1.07453e-07	Both
SCARF2	-0.922626	3.96016	0.00496406	-1.33914	3.92154	5.41798e-11	Both
KLF6	0.512528	7.00092	0.0049667	0.723701	7.01659	5.64703e-10	Both
CYR61	0.962011	4.52385	0.0049667	0.978974	4.54241	4.25837e-06	Both
CEP126	-0.772618	5.83675	0.00504123	-1.1486	5.80249	4.03873e-11	Both
IFT122	-0.540837	5.87756	0.00504384	-0.860961	5.85206	1.50197e-12	Both
TMC3-AS1	-1.19427	-1.86752	0.00504828	-0.662477	-1.87838	0.0166616	Both
BBS5	-0.516263	5.64091	0.00505081	-0.61951	5.62302	5.32583e-08	Both
LOC101927416	-1.03149	5.85754	0.00506926	-1.30323	5.82191	2.13916e-08	Both
RAP2C-AS1	-0.582047	1.97101	0.00507931	-0.783971	1.94734	1.54738e-09	Both
DERL3	-0.675155	3.85212	0.00508079	-0.979268	3.8249	9.45299e-11	Both
MIAT	1.47488	1.66577	0.00508631	1.56682	1.70335	2.09693e-06	Both
LAT	0.822455	2.27791	0.00508633	0.94579	2.30053	2.92161e-07	Both
MIR600HG	-0.611738	3.38474	0.00516036	-0.866705	3.35865	4.75388e-10	Both
SIGLEC7	1.25976	-0.490481	0.00519704	1.79311	-0.444472	1.93312e-10	Both
SPATA45	-1.18636	-2.31922	0.0052011	-1.74143	-2.3683	9.34031e-11	Both
CCDC138	-0.578506	4.44458	0.00521575	-0.744152	4.42318	1.04654e-08	Both
FGFBP3	-0.553142	2.50989	0.00524049	-0.866697	2.48341	2.6666e-12	Both
ADGRF2	-0.931105	0.145287	0.0052428	-1.22927	0.109312	2.91709e-09	Both
GSG1L	-1.26167	-1.4827	0.00524901	-0.887061	-1.49738	0.00198702	Both
LOC100130950	-0.595107	1.58255	0.00529348	-0.844557	1.55732	2.63464e-10	Both
NRAP	-1.05418	1.0828	0.00531617	-1.24586	1.04972	1.77479e-07	Both
PLEKHO2	0.636804	5.18372	0.00532971	1.12976	5.21421	5.91324e-15	Both
CNTNAP1	-0.866048	1.7933	0.00533739	-0.814778	1.7757	2.30256e-05	Both
MAP1A	-0.714547	7.57599	0.00533745	-1.13387	7.54258	1.63214e-12	Both
CLGN	-1.32727	2.47893	0.00533952	-1.84781	2.43061	4.28927e-10	Both
OR7E91P	-1.07989	-0.14212	0.00538161	-0.979339	-0.162691	8.16084e-05	Both
PAG1	0.902472	3.34922	0.00539334	1.41702	3.38719	3.46974e-12	Both
CH25H	-1.02629	3.40582	0.00539334	-0.664748	3.39217	0.0042956	Both
COL18A1	0.802536	4.18342	0.00539561	0.776933	4.19779	1.71253e-05	Both
C9orf43	-0.710131	1.39132	0.0054002	-1.07563	1.35927	2.8256e-11	Both
FOXG1-AS1	-0.677464	-0.633375	0.00542213	-0.927759	-0.65913	4.22175e-09	Both
IGFBP7	-1.01572	8.32888	0.00544416	-1.0755	8.30095	2.26611e-06	Both
LRRC56	-0.64602	5.98801	0.00544885	-1.17439	5.95192	1.1839e-15	Both
C3orf18	-0.739354	2.18903	0.00550902	-0.867825	2.16399	1.83876e-07	Both
TMEM97	-0.546561	3.83802	0.00551179	-0.708037	3.81726	1.19017e-08	Both
ABCC2	-0.744258	2.1301	0.00556375	-0.919454	2.10593	3.54442e-08	Both
CAMK4	1.15167	-0.519467	0.00559079	1.22465	-0.490574	2.22635e-06	Both
PRKCQ-AS1	0.650597	0.396243	0.0055986	0.683397	0.410948	4.3821e-06	Both
CAPN9	-1.3323	5.12677	0.0056054	-0.84284	5.11287	0.00441405	Both
SHBG	-0.644644	-0.489413	0.00562444	-0.883432	-0.514878	1.1513e-09	Both
VSIG8	-0.988694	-0.242347	0.00563357	-0.710556	-0.256475	0.00152245	Both
AQP3	0.51456	11.2974	0.00564025	0.515574	11.3052	1.38822e-05	Both
SCN2B	-1.98843	-0.302338	0.00564025	-1.5117	-0.334267	0.000752755	Both
DUOXA2	2.38828	4.93461	0.00564672	2.35711	4.98935	1.3578e-05	Both
FOCAD	-0.542853	6.41254	0.00570028	-0.752575	6.39056	1.00231e-09	Both
WISP1	1.81204	-1.09134	0.00570579	2.21148	-1.04333	7.65576e-08	Both
MTHFD2	0.829119	4.50375	0.00572511	1.19582	4.53387	1.86387e-10	Both
C9orf117	-1.08064	5.49664	0.00572771	-1.39983	5.45932	1.2473e-08	Both
CD96	1.13287	3.14187	0.00573542	0.962111	3.16191	0.0001882	Both
LINC00332	-2.06803	1.90608	0.00574889	-2.09866	1.85606	6.50396e-06	Both
CLMN	-0.637789	7.76682	0.00575834	-1.05965	7.73464	3.3496e-13	Both
RELB	0.793632	3.97811	0.00576352	0.989727	4.00055	3.09134e-08	Both
LOC101929089	-0.621933	1.4176	0.00578402	-1.08247	1.38364	4.64659e-14	Both
TTLL6	-0.928301	2.55674	0.00578521	-1.47869	2.51334	3.88416e-12	Both
TRIM55	-1.47714	0.0553775	0.00578791	-1.3271	0.0302846	5.27075e-05	Both
LNX1-AS2	-1.05247	-1.45652	0.00582813	-0.739191	-1.47078	0.0023006	Both
LOC100129518	-0.837153	0.225643	0.00584339	-1.15974	0.192106	8.64753e-10	Both
ST3GAL1	0.559402	5.85483	0.00584339	0.743809	5.87129	4.08312e-09	Both
HLA-DRB5	1.50677	7.06104	0.00584339	0.849708	7.0704	0.0151702	Both
AQP7	-0.87778	2.12658	0.00584697	-1.10002	2.09489	2.48532e-08	Both
ELMO1	0.899261	1.98309	0.00585004	1.21998	2.0149	2.28342e-09	Both
CYP2C8	-0.968407	0.44544	0.00593592	-1.27787	0.409479	9.14865e-09	Both
CCR1	1.95353	2.45536	0.00597724	2.84421	2.53067	1.33355e-10	Both
CORO1A	1.01634	5.28374	0.00598065	1.31904	5.31767	1.0916e-08	Both
NUDT7	-0.659552	3.81936	0.00601971	-0.856061	3.79462	8.05543e-09	Both
LOC102724297	1.23384	-1.82184	0.00601971	1.60586	-1.78248	1.07177e-08	Both
CYP51A1-AS1	-0.79921	-0.766573	0.00601971	-1.02133	-0.795373	2.33793e-08	Both
MDM1	-0.519127	5.15256	0.00601971	-0.63313	5.13377	9.55329e-08	Both
SLC23A1	-1.49871	4.0048	0.00602348	-1.99247	3.94718	6.02017e-09	Both
RFX3	-0.690005	6.73296	0.00604717	-0.914457	6.70686	7.46237e-09	Both
PLEKHF1	0.560586	4.15792	0.00605327	0.651977	4.17195	3.30358e-07	Both
MATK	0.87361	1.75753	0.00605761	0.65202	1.76805	0.00120283	Both
TNFRSF1B	1.5055	4.09804	0.00606816	2.01066	4.14965	4.27404e-09	Both
RBM20	-1.00437	2.92304	0.00606816	-1.07201	2.89566	3.03088e-06	Both
CLEC2B	0.936924	4.04066	0.00609561	1.36621	4.07235	1.38334e-10	Both
ENPP5	-0.685444	6.65681	0.00611749	-1.06204	6.62438	1.42612e-11	Both
TMEM14A	-0.528434	4.45614	0.00612312	-0.702309	4.43467	4.83992e-09	Both
SBNO2	0.663951	6.76036	0.00613892	0.865748	6.78086	7.7635e-09	Both
SLC2A5	1.27287	-0.838235	0.00616261	1.40995	-0.808243	1.4311e-06	Both
TRPM3	-1.13449	-0.410587	0.00616498	-1.78319	-0.462384	1.03565e-11	Both
DTX3	-0.615047	5.05786	0.00618469	-0.956434	5.02906	1.22619e-11	Both
SLC16A11	-0.665721	4.06977	0.00619014	-1.069	4.03674	1.98462e-11	Both
OR1M1	-1.02947	-0.148091	0.00620494	-1.16313	-0.176975	7.01281e-07	Both
XCL1	1.76571	-1.70561	0.0062102	1.50545	-1.67379	0.000215742	Both
TMC6	0.521335	6.0688	0.00622006	0.597723	6.08157	4.59047e-07	Both
PTPRR	1.50708	-2.22972	0.00622337	1.28845	-2.20331	0.000204432	Both
FSIP1	-0.716831	2.49625	0.00624865	-1.00374	2.4663	1.4241e-09	Both
SLC16A5	-0.507594	5.7272	0.0063137	-0.614041	5.70854	1.16162e-07	Both
ITGAL	0.900332	4.40642	0.00632947	1.01469	4.43045	9.87735e-07	Both
CALML3-AS1	-1.01808	0.591566	0.00640091	-1.91678	0.532152	1.10316e-15	Both
LILRA5	2.52842	0.410413	0.00640608	3.23627	0.492101	1.8736e-08	Both
CYP11A1	-0.950966	0.265693	0.00644093	-0.805221	0.244703	0.000256599	Both
VASN	0.667689	3.27198	0.00644487	0.798236	3.28972	2.57386e-07	Both
RAMP2	-1.00342	0.210408	0.00646748	-1.16607	0.18096	5.39167e-07	Both
CCDC178	-1.12642	0.147747	0.00647417	-1.24058	0.115759	1.70718e-06	Both
PRR26	-1.78261	-1.12009	0.00648772	-1.53976	-1.15012	0.000182538	Both
BICC1	-1.01658	3.65926	0.00656045	-1.6124	3.61183	1.0778e-11	Both
XK	-0.572855	3.53985	0.00656343	-0.740511	3.51875	1.31224e-08	Both
MYCBPAP	-1.01242	3.85872	0.00661674	-1.48879	3.81794	2.17015e-10	Both
CPEB1	-1.01431	0.950977	0.00667651	-1.47064	0.908603	2.89139e-10	Both
PAPPA2	-1.26484	-0.290744	0.00668041	-1.25955	-0.324036	1.53636e-05	Both
CEBPB	0.538849	7.21005	0.00673037	0.699222	7.22517	1.8598e-08	Both
LINC00365	-0.967674	-0.230224	0.00675474	-1.36291	-0.269186	2.28342e-09	Both
LIMD2	0.808724	3.90235	0.00683036	1.02075	3.92806	3.97925e-08	Both
PCAT29	-1.27757	-1.92397	0.00683036	-0.646177	-1.93024	0.0345874	Both
LINC00592	-0.922986	-0.706439	0.00684154	-1.37501	-0.745241	1.24805e-10	Both
CARD11	0.690188	4.94209	0.00684154	0.805375	4.96082	5.49964e-07	Both
CFAP70	-0.875393	5.33937	0.00687764	-1.37674	5.29904	1.15923e-11	Both
ENPP2	1.17622	3.15992	0.00692535	1.12976	3.18021	4.54742e-05	Both
CES1	-1.26381	8.31315	0.00693168	-1.98372	8.2543	8.08531e-12	Both
C1orf100	-1.50388	-1.70762	0.0069448	-1.55491	-1.74743	7.11041e-06	Both
DLGAP1-AS5	2.07226	1.38442	0.00695401	1.65307	1.41256	0.000749567	Both
KIAA1407	-0.675299	5.19283	0.00698285	-1.05822	5.16213	1.93048e-11	Both
HIGD2B	-1.01742	-1.89811	0.00711355	-1.56794	-1.94169	3.07289e-11	Both
PDZD7	-0.68907	0.723741	0.00711375	-0.948742	0.697008	5.2435e-09	Both
LCP1	1.14817	6.44958	0.00712165	1.51473	6.48822	1.12383e-08	Both
CECR6	1.26779	-1.02982	0.00716265	1.53771	-0.993818	1.75689e-07	Both
CHST5	-0.92644	1.53394	0.00716584	-0.602775	1.52322	0.00765627	Both
FBXW10	-1.10883	1.40555	0.0071949	-1.30375	1.37103	3.74818e-07	Both
LILRA6	2.29492	-0.133977	0.00720055	2.60034	-0.0733994	9.64099e-07	Both
LINC01144	-0.737989	0.804512	0.00723365	-0.999079	0.774978	5.66634e-09	Both
SLC5A9	-1.19645	0.917112	0.0072579	-1.72652	0.867556	6.10888e-10	Both
WDR90	-0.594377	6.20649	0.0072614	-0.883593	6.18093	1.69739e-10	Both
LCA5	-0.623426	5.75683	0.00731425	-0.859395	5.73075	2.95401e-09	Both
MAN1B1-AS1	-0.571871	2.61031	0.00737384	-0.754952	2.58772	1.15558e-08	Both
CORO7-PAM16	-1.13345	-1.94913	0.00737384	-1.37685	-1.98593	1.65845e-07	Both
PTPRC	1.28854	5.34928	0.00737609	1.69588	5.39265	1.35783e-08	Both
A2M-AS1	-0.697704	-0.0503494	0.00738539	-0.546422	-0.063384	0.000719435	Both
CST7	1.34296	1.37921	0.0074873	1.66075	1.42074	9.86161e-08	Both
CLCA4	1.21916	5.08028	0.00755657	1.08221	5.09889	0.000155355	Both
EGFL7	0.873035	0.227984	0.00758786	0.871922	0.246785	1.91742e-05	Both
HMHA1	0.764878	4.63722	0.00759271	0.940834	4.66043	1.29855e-07	Both
CD300C	0.998295	-0.38277	0.00759963	1.39241	-0.348037	3.44887e-09	Both
LOC171391	-0.571539	1.20241	0.0077074	-0.704758	1.18176	1.31824e-07	Both
CYP51A1	-0.559106	6.57024	0.00771777	-0.515223	6.55643	9.27578e-05	Both
SAMD15	-0.7222	4.91345	0.00773114	-1.12353	4.88091	4.65834e-11	Both
MFNG	0.869256	1.71527	0.00776871	1.07512	1.74212	1.12838e-07	Both
IQCE	-0.520703	7.09369	0.00778322	-0.858206	7.06691	1.80966e-12	Both
STK4-AS1	-0.846517	-0.274443	0.00778552	-0.875101	-0.297712	6.47423e-06	Both
C3orf30	-1.13673	1.37807	0.0077894	-1.34608	1.34344	4.18873e-07	Both
BATF3	1.04632	0.100388	0.00784132	0.926177	0.118018	0.000144806	Both
USH2A	-0.979417	1.30513	0.00787064	-1.57523	1.26007	5.15355e-12	Both
COL9A1	-1.28687	-1.26122	0.00794962	-1.73735	-1.30481	4.68399e-09	Both
ARHGAP4	0.634261	3.88716	0.00795394	0.725827	3.9039	9.92404e-07	Both
SLC8A2	1.6414	-2.60068	0.00799264	1.12301	-2.5818	0.00414663	Both
MCTP1	0.992728	2.74045	0.00799905	0.795132	2.75198	0.000714741	Both
HLA-DMA	0.925588	6.70707	0.00806634	0.607623	6.7163	0.00599297	Both
HMOX1	0.802972	4.03329	0.00806837	1.22173	4.06546	1.00933e-10	Both
WDR19	-0.586171	5.84016	0.00812623	-0.896711	5.81312	8.1537e-11	Both
CD8B	1.27312	1.74967	0.00815279	1.01081	1.76876	0.000820886	Both
BAALC-AS1	-0.68	-0.0634333	0.00818783	-1.08706	-0.0959732	2.40987e-11	Both
DNAH9	-0.939728	8.00161	0.00828525	-1.58346	7.95474	1.07923e-12	Both
LOH12CR2	-0.809628	-0.655974	0.00828525	-0.770886	-0.675739	4.78565e-05	Both
RAC2	0.996543	4.59041	0.00828661	1.30811	4.62445	2.17861e-08	Both
FLJ37201	-0.930368	-0.700074	0.00830083	-0.63228	-0.71091	0.00451555	Both
IRS1	0.732508	4.34096	0.00831931	0.833987	4.35952	1.33315e-06	Both
MIR132	-1.14814	-2.34706	0.00835885	-1.22536	-2.37856	8.75336e-06	Both
C1orf167	1.10811	-1.12501	0.00839641	1.36518	-1.09326	1.43737e-07	Both
KLHL41	-0.558977	1.44763	0.00842632	-0.797993	1.42438	1.19984e-09	Both
CD74	0.964557	11.3745	0.0084383	0.586985	11.382	0.0118418	Both
LINC01564	-0.981183	0.421135	0.00863089	-0.903381	0.398003	0.000101395	Both
OLR1	1.77931	0.641222	0.00867404	2.63963	0.709849	3.91593e-10	Both
C11orf53	-1.22862	1.07107	0.00868091	-1.60381	1.02725	2.98137e-08	Both
SNAP25-AS1	-1.38509	-2.67805	0.00877261	-1.25299	-2.70788	0.000141607	Both
SUGT1P3	-0.562588	-0.486717	0.00878369	-0.614526	-0.50448	4.6635e-06	Both
GNG2	1.02405	2.68075	0.00883634	1.23967	2.71072	2.92701e-07	Both
PSMG3-AS1	-0.643109	5.45893	0.00888185	-1.01064	5.42964	2.51279e-11	Both
UBXN10-AS1	-0.910284	-1.39175	0.00891642	-1.50148	-1.43666	6.36425e-12	Both
FAM89A	1.11672	-0.839752	0.00898568	1.50002	-0.804807	1.52052e-08	Both
BTBD11	0.724822	2.61928	0.00898568	0.644141	2.62785	0.000218033	Both
GPR171	1.22713	0.929396	0.00900998	1.38669	0.96313	1.88116e-06	Both
HESX1	0.695209	-0.517632	0.00902886	0.973936	-0.495652	2.77628e-08	Both
PIGZ	-0.512737	2.5862	0.0090316	-0.693385	2.56503	2.83127e-08	Both
TNFSF8	1.22351	-0.377265	0.0090316	1.2968	-0.347548	7.17821e-06	Both
LINC01534	-0.557449	-0.20944	0.00903203	-0.616778	-0.22746	5.08089e-06	Both
GRIN3B	-1.01127	5.54313	0.0090581	-1.48644	5.50033	6.54254e-10	Both
MYO1A	-0.850133	0.711988	0.0090992	-0.991277	0.687656	1.10257e-06	Both
LOC100506476	-0.936235	1.58008	0.00913095	-0.970313	1.55483	1.55816e-05	Both
RLTPR	1.05946	1.20781	0.00913095	1.0377	1.23151	4.13723e-05	Both
LINC01023	-0.597908	0.668139	0.00913846	-1.03204	0.63507	1.19883e-12	Both
MPDZ	-0.710543	4.93594	0.00918955	-1.06703	4.90412	4.08625e-10	Both
AXDND1	-0.906371	0.191301	0.00929429	-1.23524	0.156473	1.44881e-08	Both
CCDC162P	-1.35844	-0.759959	0.00932224	-1.50559	-0.796024	3.40268e-06	Both
MGC50722	-0.804747	5.18062	0.00933144	-1.30442	5.14165	1.95583e-11	Both
KIF27	-0.624554	5.42031	0.00934479	-0.799441	5.39757	7.59123e-08	Both
FAM49A	0.828962	3.01381	0.00934635	0.874364	3.03182	1.04403e-05	Both
LOC100506990	-0.803053	5.24734	0.00936067	-1.08011	5.21546	1.31219e-08	Both
RIMS2	1.81593	-1.91308	0.009435	0.916255	-1.90831	0.0456415	Both
HLA-DPA1	1.17233	8.19581	0.00944183	0.813095	8.20906	0.00440142	Both
MMP19	1.26842	-1.08105	0.00948643	2.13899	-1.02438	3.07224e-12	Both
CD274	1.42072	4.31828	0.00953163	1.6751	4.35574	8.28677e-07	Both
KLHL32	-1.13419	2.84954	0.00953294	-1.60611	2.80197	3.18839e-09	Both
HCN4	-0.948603	2.66706	0.00955401	-1.48317	2.62413	1.05807e-10	Both
TNFAIP8L2	0.94768	0.263856	0.00955401	1.26799	0.296692	1.95437e-08	Both
HLA-F	0.820569	7.54164	0.00955401	0.757461	7.55695	0.000123318	Both
LAT2	1.12381	2.09624	0.00957585	1.57708	2.13711	4.13888e-09	Both
SHANK2	-0.841383	5.73026	0.00958869	-1.44399	5.68581	9.6806e-13	Both
GSTM2	-0.751967	3.08343	0.00961167	-1.08751	3.05298	1.31383e-09	Both
SDC3	0.786651	3.95043	0.00962058	0.59228	3.95879	0.0026192	Both
SCAMP5	-0.533856	5.25337	0.00964559	-0.810544	5.22888	3.29597e-10	Both
CCDC184	-0.898762	2.38908	0.00965738	-0.849273	2.36885	7.45114e-05	Both
SPN	0.80823	3.95923	0.00967696	0.987995	3.98373	3.58638e-07	Both
OXCT1-AS1	-0.878465	-0.975926	0.00968736	-0.772886	-0.99451	0.000302377	Both
C1orf162	0.959775	0.665895	0.00969051	1.4038	0.702603	1.14671e-09	Both
KIR3DL2	2.01763	-2.191	0.00969738	1.40329	-2.16597	0.00414178	Both
FBXO17	-0.629109	2.07157	0.00973329	-0.695015	2.0523	5.34342e-06	Both
POMT2	-0.553838	5.18923	0.00978547	-0.905442	5.16118	7.7731e-12	Both
KCNK13	1.21446	-1.76787	0.00980982	2.07418	-1.71064	2.13927e-12	Both
SLAMF6	1.12304	1.42712	0.00982692	1.31978	1.45997	9.82485e-07	Both
SERPINB9P1	1.47324	0.412548	0.00982818	1.59979	0.449744	6.87577e-06	Both
SEMA6B	1.69019	0.943021	0.00992248	2.39728	1.00567	2.78841e-09	Both
SIGLEC10	1.37111	2.82468	0.00992473	2.0014	2.87733	1.23162e-09	Both
SEPT1	0.641389	2.95931	0.00995753	0.589206	2.97159	0.000158242	Both
ZNF491	-0.676529	0.737481	0.00999695	-0.56312	0.722951	0.000641274	Both
HLA-DRA	0.983921	9.90783	0.0100487	0.673936	9.91867	0.00520362	Both
FAM188B	-0.633413	0.625831	0.0100556	-1.06603	0.593125	5.33303e-12	Both
FRY-AS1	-1.54062	-2.45919	0.0100865	-1.70971	-2.49885	3.81348e-06	Both
KLRC1	1.33746	0.857247	0.010098	1.27986	0.885008	7.35017e-05	Both
ASPHD2	0.746037	3.66779	0.0101471	1.12936	3.69678	4.57901e-10	Both
KIAA1211L	-0.5451	7.27733	0.0101514	-0.838493	7.25185	1.56367e-10	Both
FYN	0.656077	3.90736	0.0102102	0.666882	3.92176	2.93448e-05	Both
IGSF10	-1.19423	4.76671	0.0102102	-1.11115	4.74042	0.000105669	Both
ZNF843	-0.691248	0.128758	0.0102102	-0.564119	0.1162	0.000729656	Both
LOC101928103	-0.713014	1.25314	0.0102607	-1.15508	1.21729	3.46933e-11	Both
LAPTM5	0.960222	6.60816	0.0102917	1.33883	6.64318	7.96302e-09	Both
CABYR	-0.761683	2.39238	0.010319	-0.88892	2.3675	1.30145e-06	Both
LOC101927070	1.00149	-1.90103	0.01035	1.29454	-1.87015	1.20422e-07	Both
KCNAB2	0.506187	4.11884	0.01035	0.569583	4.13076	3.97001e-06	Both
LOC101927814	-1.32069	-1.67965	0.0103538	-1.28068	-1.71066	5.19916e-05	Both
ITPRIP	0.715672	4.34092	0.0103571	1.10634	4.36855	1.56577e-10	Both
ACAP1	0.668527	3.47634	0.010396	0.699588	3.49172	1.67175e-05	Both
LINC00663	-0.684651	2.13915	0.0103977	-0.737961	2.11836	9.36486e-06	Both
TNFRSF8	1.60887	-1.92937	0.0104	2.21671	-1.87142	1.22341e-08	Both
RGS9	0.962081	-1.52262	0.0104825	0.883632	-1.50614	0.000162147	Both
FASLG	1.23694	0.754251	0.0104916	1.60551	0.796179	9.03263e-08	Both
FBXO39	1.33717	-1.96881	0.0104916	1.17788	-1.94844	0.000311004	Both
LINC00152	0.951173	1.23588	0.0105066	1.29454	1.26681	1.7272e-08	Both
PPP1R16B	0.993557	4.55675	0.0106126	0.711384	4.56752	0.00341081	Both
CD4	0.641543	5.15102	0.0106633	0.917837	5.17369	7.11776e-09	Both
FCN3	-1.29159	-1.55736	0.0106633	-1.3829	-1.59323	9.39212e-06	Both
FAM86JP	-0.567494	2.20601	0.0106903	-0.663269	2.18727	1.40478e-06	Both
SPOCD1	1.01802	0.785458	0.0106903	0.996792	0.805023	6.21553e-05	Both
BAALC-AS2	-0.837279	-1.58941	0.010699	-1.13135	-1.62284	7.37257e-08	Both
KIAA1683	-0.757419	2.03032	0.0107257	-0.891971	2.00517	1.46142e-06	Both
HPSE	0.720933	4.56303	0.0107518	1.33809	4.59913	4.72376e-14	Both
PCAT19	-1.56805	0.276244	0.0108094	-1.48478	0.243863	0.000123395	Both
ITGA5	0.947241	3.23105	0.0108186	1.42522	3.26761	6.59133e-10	Both
IPO5P1	-0.515746	4.88743	0.0108186	-0.559194	4.87193	1.40089e-05	Both
MAGI2	-0.609413	3.3798	0.010819	-0.9467	3.35025	1.57948e-10	Both
RRS1-AS1	-0.723858	0.162235	0.010875	-1.07476	0.130927	1.48908e-09	Both
DNAH1	-0.80428	6.03241	0.0109352	-1.21994	5.99762	4.04451e-10	Both
LCK	0.882257	3.44109	0.0109539	1.05876	3.46767	8.58909e-07	Both
TMEM35	-0.665119	0.987559	0.0110675	-0.794836	0.967528	1.55002e-06	Both
LOC100128531	-0.738499	-0.74609	0.0110706	-0.833855	-0.769	3.59343e-06	Both
TYROBP	1.07218	3.93635	0.0110744	1.46832	3.97396	1.80871e-08	Both
ASIC1	-0.629762	5.21626	0.0111172	-0.994799	5.18504	1.23144e-10	Both
ADGRE2	1.36326	3.34438	0.0111717	2.05902	3.39876	5.64703e-10	Both
ZAP70	1.18885	2.33666	0.0111928	1.14427	2.36296	8.80396e-05	Both
C9orf66	-0.796005	2.05857	0.0112662	-1.06284	2.02872	3.0332e-08	Both
FAM175A	-0.518813	4.28363	0.0112817	-0.682618	4.26302	7.03656e-08	Both
CDH13	-1.24432	1.88463	0.01131	-1.24377	1.85124	4.95163e-05	Both
PPP1R32	-0.742311	5.01449	0.0113119	-1.19307	4.97974	7.19472e-11	Both
AKAP5	0.86803	0.889934	0.0113766	1.17783	0.921603	2.8035e-08	Both
RHOG	0.518942	4.99507	0.0114243	0.874235	5.01743	8.51603e-12	Both
LY96	0.867049	1.92834	0.0114243	1.09133	1.95232	2.374e-07	Both
SIGLEC14	2.12738	-0.466379	0.0114243	2.17539	-0.417247	4.50928e-05	Both
MAB21L2	1.26591	-1.45261	0.0114243	0.895498	-1.44212	0.00500828	Both
CARD17	1.68019	-2.99924	0.0114678	1.60559	-2.96745	0.0001102	Both
CHI3L2	1.22652	-0.505322	0.0114731	1.13333	-0.480188	0.000199325	Both
TMEM171	0.725317	2.44682	0.0115065	1.16469	2.47709	6.9383e-11	Both
C17orf96	0.798997	1.56421	0.0115246	1.14622	1.59379	3.99195e-09	Both
RIN3	0.529493	4.34258	0.0117264	0.588668	4.35506	5.86331e-06	Both
CCDC180	-0.676235	0.483066	0.0117677	-1.16108	0.448467	1.24295e-11	Both
CD14	1.06713	4.37748	0.0117759	1.5925	4.41926	1.35614e-09	Both
LRRC74B	-1.26505	3.85818	0.0117759	-1.68804	3.81327	7.03656e-08	Both
MANEA-AS1	-0.727895	0.171986	0.0117987	-1.01248	0.142221	1.75312e-08	Both
DLEC1	-0.994084	5.98318	0.0118353	-1.32039	5.94753	7.35803e-08	Both
IRX3	-0.655155	6.23853	0.0119132	-0.710953	6.21798	9.53356e-06	Both
CDKN1C	0.546095	3.65989	0.0119345	0.710746	3.67546	1.83767e-07	Both
RAB26	-0.614483	2.6938	0.0120011	-0.898713	2.66749	6.62075e-09	Both
SOD2	0.967665	7.57245	0.0120419	1.23352	7.6024	1.85463e-07	Both
HLA-C	0.597407	11.3118	0.0120463	0.516438	11.3208	0.000482944	Both
SLC38A5	0.856223	2.45791	0.0120927	1.14438	2.48443	9.2763e-08	Both
UNC13D	0.816356	2.94462	0.012241	1.2637	2.97882	3.93468e-10	Both
CDH17	-1.19575	0.906855	0.0122504	-1.72573	0.863176	4.4534e-09	Both
ARHGAP30	0.7297	4.6539	0.0122589	1.10764	4.68311	8.40831e-10	Both
MAFTRR	-1.35216	-1.67965	0.01226	-1.14943	-1.70538	0.000599373	Both
MIR34B	-1.05206	0.226783	0.0122682	-1.48108	0.184633	1.62221e-08	Both
SCOC-AS1	-0.542244	-0.00208412	0.0123419	-0.743719	-0.0248242	5.83878e-08	Both
GPR183	1.37	1.98796	0.012377	1.92953	2.0374	1.23687e-08	Both
STX11	0.64754	4.2813	0.0124023	0.775069	4.2971	1.76609e-06	Both
PHF19	0.544871	2.50946	0.012442	0.729412	2.52675	7.0262e-08	Both
MAT1A	-0.83792	1.84064	0.012442	-0.83306	1.82011	7.59881e-05	Both
CD3E	1.07495	3.48388	0.012442	0.996456	3.5058	0.000198827	Both
SNX20	1.12158	1.78465	0.0124496	1.55732	1.82625	1.79471e-08	Both
TNNC2	-0.859059	0.820482	0.0124869	-1.02135	0.796149	1.70405e-06	Both
LOC285696	-1.00056	-0.947568	0.0124983	-1.53056	-0.992795	1.05706e-09	Both
THY1	-1.60835	-1.38423	0.0125604	-1.06761	-1.40129	0.00763578	Both
KCNH6	-0.892657	-0.51203	0.0126058	-1.54397	-0.556494	6.59219e-12	Both
CCND2	0.730487	3.35054	0.0127128	1.04959	3.37742	6.59472e-09	Both
TBX19	0.53331	0.24841	0.0127318	0.652488	0.262195	9.4239e-07	Both
GPR84	2.06105	-1.99237	0.0128318	2.88354	-1.91551	1.5597e-08	Both
FOXP3	0.825038	-0.323778	0.0128318	0.843016	-0.305718	4.44585e-05	Both
PCSK4	-0.649885	3.25582	0.0129349	-1.00304	3.22579	6.63042e-10	Both
FAM182B	-0.729079	1.91392	0.0130249	-1.29645	1.87362	2.07807e-12	Both
LOC100419583	0.632206	5.52247	0.0130404	0.779649	5.5405	6.86568e-07	Both
PPP1R1B	-1.01814	1.88119	0.01312	-0.770904	1.86413	0.00283878	Both
IQCA1	-0.593348	5.74363	0.0131329	-1.05899	5.71046	1.53293e-12	Both
PASK	-0.508316	4.4568	0.0131627	-0.560416	4.44104	8.30618e-06	Both
GFI1	0.876064	1.81618	0.0131772	0.985717	1.83986	6.69917e-06	Both
IFI27	0.824876	8.33107	0.0132035	0.978631	8.35351	2.00323e-06	Both
CNGA3	-1.45959	-0.538091	0.0132221	-1.17606	-0.563788	0.00134684	Both
DLGAP1-AS2	-0.568015	0.513774	0.0132563	-0.628248	0.496139	6.72798e-06	Both
MAFG-AS1	-0.640949	3.16027	0.0132571	-0.65461	3.14269	4.38939e-05	Both
PKD1L3	-1.15969	0.195896	0.0133034	-1.28083	0.16334	7.70904e-06	Both
DNAH5	-0.987569	8.51722	0.013326	-1.89789	8.45942	4.1479e-14	Both
FAM86B2	-0.962496	0.793104	0.013326	-1.1182	0.76311	1.81359e-06	Both
PACSIN1	0.786376	-0.0556123	0.0133908	1.10386	-0.0282909	2.25826e-08	Both
TMEM200C	-0.612499	1.64799	0.0134307	-0.536271	1.63567	0.000665671	Both
FUOM	0.779398	1.6056	0.0134701	0.862568	1.6258	9.53073e-06	Both
LMTK3	0.528973	4.16628	0.0135272	0.501114	4.17399	0.000156268	Both
CD3D	0.999611	2.86101	0.0135739	1.08075	2.88695	1.63729e-05	Both
MCF2L2	-0.738164	0.758811	0.013659	-1.17296	0.724176	1.63963e-10	Both
SP140	0.942905	1.99879	0.0136748	1.24307	2.03183	1.4302e-07	Both
CHRNA10	-0.681441	0.96533	0.0137016	-0.715996	0.946187	2.39468e-05	Both
CD2	1.10127	3.79561	0.0139256	1.15984	3.82226	3.00604e-05	Both
FMNL1	0.915424	4.53471	0.0139518	1.29394	4.56842	1.76029e-08	Both
ADAM22	-0.793258	1.46873	0.0139787	-1.35438	1.42787	1.65128e-11	Both
NAIP	1.04351	1.35247	0.0140112	1.3164	1.38597	5.21027e-07	Both
PIK3R5	1.03963	2.67466	0.0140531	1.36052	2.70945	1.64565e-07	Both
TXLNB	-0.760189	4.45881	0.0140609	-1.26796	4.42057	4.05698e-11	Both
ZNF853	-0.766052	4.58977	0.0140609	-1.21516	4.55224	2.48272e-10	Both
LOC728613	-0.625175	2.77635	0.0140609	-0.735697	2.75632	2.91228e-06	Both
TPPP	-0.568193	6.68743	0.014189	-0.880568	6.66008	7.66676e-10	Both
MRVI1-AS1	-1.42919	1.05146	0.014189	-1.46836	1.01827	4.36193e-05	Both
IKBKE	0.518852	4.64238	0.014198	0.66149	4.65833	3.871e-07	Both
B3GALT1	1.18201	-1.28645	0.0142516	0.677879	-1.28154	0.0287246	Both
PAIP2B	-0.504112	4.88853	0.0142783	-0.871612	4.86127	1.05464e-11	Both
NLRC3	1.07545	2.35157	0.0143844	1.15676	2.38051	1.98996e-05	Both
C22orf34	1.23253	-2.0703	0.0145252	1.58348	-2.03086	3.18752e-07	Both
FLJ31104	-0.8337	-0.933586	0.0145442	-1.22569	-0.970296	7.71207e-09	Both
ZNF833P	-0.806567	2.05748	0.0146454	-1.1316	2.02298	2.65234e-08	Both
TLR9	1.29874	-0.980116	0.0146454	1.56485	-0.939623	1.9225e-06	Both
GLIS3-AS1	-1.04017	-0.950488	0.014709	-1.31495	-0.987119	4.98627e-07	Both
CSN1S1	-1.21561	-1.87207	0.0149694	-1.63485	-1.91537	1.33133e-07	Both
PTPRO	0.839073	-0.177265	0.0149895	1.23126	-0.145599	8.03851e-09	Both
LOC642852	-0.591852	3.8203	0.0149994	-0.752512	3.79853	4.87142e-07	Both
LOC101927932	-0.764549	-1.04779	0.0150975	-0.908412	-1.0738	4.00072e-06	Both
DUOX2	1.714	8.23311	0.0150977	1.36762	8.26006	0.00190175	Both
PTGER2	-0.583245	4.37263	0.0152913	-0.539615	4.3586	0.000292435	Both
PON3	-1.00232	1.98955	0.0152913	-0.684571	1.97486	0.00879964	Both
NPIPB6	-0.746046	0.297175	0.0153359	-0.837256	0.274569	1.07604e-05	Both
TNRC6C-AS1	0.518443	3.15035	0.0153631	0.642139	3.16541	8.84225e-07	Both
LINC00933	-0.680507	-0.795887	0.015442	-0.615004	-0.811122	0.000418669	Both
LOC101928404	-1.16428	0.0148463	0.0154701	-1.50425	-0.0259459	9.60245e-07	Both
CRISPLD1	-0.625371	3.79203	0.0154892	-0.765188	3.76963	1.60229e-06	Both
PINLYP	-0.709462	3.41254	0.0155006	-0.939182	3.3843	2.09536e-07	Both
GAS5-AS1	-0.523311	0.211701	0.0155475	-0.854247	0.185187	3.92303e-10	Both
TESPA1	1.17935	0.938856	0.0155567	1.08822	0.961607	0.000287407	Both
CD8A	1.14654	4.2194	0.0155872	1.06197	4.24241	0.000307623	Both
APBB1	-0.680568	5.49107	0.0155926	-1.15815	5.45489	1.69288e-11	Both
WNT9A	-0.647103	3.48262	0.0155926	-0.85128	3.45772	2.07952e-07	Both
CWH43	-1.4749	3.53264	0.0155965	-1.50787	3.49636	4.70755e-05	Both
LINC00441	-0.75762	-0.437279	0.0156057	-1.18945	-0.473155	6.05365e-10	Both
PAMR1	-2.09151	0.828348	0.0156402	-2.42753	0.762765	4.26862e-06	Both
AK9	-0.55762	5.54439	0.0157374	-0.937824	5.51547	5.08617e-11	Both
GLS2	-0.575328	1.48241	0.0157745	-0.862531	1.4555	8.52211e-09	Both
GATA3	0.604515	2.48004	0.0158843	0.741215	2.49727	1.72561e-06	Both
TPTE2P3	-0.880578	-0.604332	0.0160715	-1.57488	-0.649422	3.67191e-12	Both
C15orf59	-0.955967	-0.344035	0.0160715	-0.816386	-0.363424	0.000817564	Both
WWTR1-AS1	-0.529214	-0.124369	0.0160909	-0.681739	-0.145252	4.31013e-07	Both
CFAP54	-0.777454	5.11429	0.0161029	-1.18744	5.07934	3.04608e-09	Both
FER1L5	-1.04749	2.27842	0.0161029	-1.45342	2.23926	5.28966e-08	Both
CFAP44	-0.787899	6.94382	0.0161273	-1.18564	6.90912	4.73011e-09	Both
NEFH	0.94264	-1.18038	0.0161286	1.07135	-1.15425	9.90478e-06	Both
SOX2-OT	-0.661253	2.71186	0.0161344	-1.0911	2.67743	1.24912e-10	Both
SNCAIP	-0.61049	4.4206	0.0161344	-0.962848	4.39133	7.73601e-10	Both
PALD1	0.782094	2.25608	0.0164213	0.765279	2.27162	0.000148641	Both
BEST4	-1.49902	3.22784	0.0166879	-1.87578	3.17957	1.07547e-06	Both
DAPL1	-0.682978	3.92318	0.016711	-1.02402	3.8919	3.30746e-08	Both
TTC39C-AS1	-0.910222	1.2942	0.0167649	-1.3548	1.25579	6.89732e-09	Both
GAB3	0.723352	1.67518	0.0167678	0.939154	1.69915	3.76447e-07	Both
VIM-AS1	-0.695948	4.13937	0.0169477	-0.66405	4.1218	0.000179058	Both
HLA-DOB	1.09764	0.316884	0.0169477	1.03562	0.340561	0.000260033	Both
POU2F3	0.55553	3.14316	0.017009	0.772594	3.16055	9.23204e-08	Both
TGM3	-0.960378	2.50681	0.01707	-1.27165	2.47143	2.55206e-07	Both
PREX1	0.832077	5.14165	0.0170753	1.0707	5.16849	5.46268e-07	Both
HIST1H2BC	0.708522	2.90878	0.0170993	0.763105	2.92496	3.31719e-05	Both
KNCN	-0.892304	0.753007	0.0171044	-1.60804	0.706576	4.17209e-12	Both
IGFBP7-AS1	-1.00162	2.61363	0.0172467	-1.05079	2.5864	4.20913e-05	Both
HYDIN2	-0.703916	1.5938	0.0172522	-1.31595	1.55362	7.4472e-13	Both
LRRC61	-0.533851	5.71588	0.0172863	-0.817792	5.69024	2.03398e-09	Both
RPE65	-1.51549	-0.57862	0.0173483	-2.76406	-0.657339	2.58299e-12	Both
PLIN2	0.542284	3.55853	0.0174212	0.769201	3.57665	4.47802e-08	Both
TICAM2	0.790682	-1.67058	0.0174254	0.851764	-1.65346	3.67798e-05	Both
RHCE	-0.818833	1.47721	0.0175449	-1.21505	1.44035	1.10612e-08	Both
NANOS1	-0.574344	1.34467	0.0175964	-0.849701	1.31758	8.14628e-09	Both
TF	1.67919	3.86668	0.0176435	1.45368	3.8949	0.000876799	Both
TCP11X2	-1.03914	-1.50057	0.0176977	-1.72412	-1.55015	2.50007e-10	Both
MIR34C	-0.993196	0.747366	0.0177275	-1.32725	0.709346	2.54051e-07	Both
[truncated: 2,993 more rows]
