# Supplementary material for: Type 2 and interferon inflammation regulate SARS-CoV-2 entry factor expression in the airway epithelium
Source: Nat Commun. 2020 Oct 12;11:5139. doi: 10.1038/s41467-020-18781-2 (PMC7550582; doi:10.1038/s41467-020-18781-2)
Supplement: Supplementary file 12 — Supplementary Data 8 [file 41467_2020_18781_MOESM12_ESM.xlsx]

## Sheet: Sheet1
Supplementary Data 8. Demographic table of GALA II study.
	T2_low (N=331)	T2_high (N=364)	interferon_low (N=617)	interferon_high (N=78)
Asthma (%)	186 (56)	255 (70)	389 (63)	52 (67)
Sex (M, %)	135 (40.8)	196 (53.8)	291 (47.2)	40 (51.3)
Age (years)	14 ± 3.3	14.2 ± 3.1	14.2 ± 3.2	13.3 ± 2.9
BMI (kg/m2)	23.9 ± 6.2	23.7 ± 6.6	24 ± 6.4	22.2 ± 5.7
Total IGE (kU/L)	228.1 ± 433.2	649.2 ± 738.4	435 ± 621.4	545.6 ± 812.5
Eosinophils (x103/uL)	0.2 ± 0.2	0.4 ± 0.3	0.3 ± 0.3	0.3 ± 0.2
Eosinophils (%)	2.9 ± 2.3	6 ± 3.9	4.5 ± 3.6	4.5 ± 3.5
FeNO (ppb)	13.9 ± 11.2	37.6 ± 30	25.8 ± 25.4	31.9 ± 29.9
FEV1 (%)	90.9 ± 16.3	90 ± 15.8	90.9 ± 16.2	86.2 ± 14.6
T2 status=T2 high	-	-	327	37
Interferon status=Interferon high	41	37	-	-
