# Supplementary material for: Type 2 and interferon inflammation regulate SARS-CoV-2 entry factor expression in the airway epithelium
Source: Nat Commun. 2020 Oct 12;11:5139. doi: 10.1038/s41467-020-18781-2 (PMC7550582; doi:10.1038/s41467-020-18781-2)
Supplement: Supplementary file 13 — Supplementary Data 9 [file 41467_2020_18781_MOESM13_ESM.xlsx]

## Sheet: Sheet1
Supplementary Data 9. Cell-type marker genes from the nasal brush sample
Gene	p_val	avg_logFC	pct.1	pct.2	p_val_adj	comparison
CSRP2	0	1.11703	0.707	0.201	0	Basal/early sec.
MT1X	0	1.07268	0.962	0.77	0	Basal/early sec.
KRT5	0	1.00407	0.562	0.156	0	Basal/early sec.
CALML3	0	0.934115	0.498	0.122	0	Basal/early sec.
DAPL1	0	0.854586	0.887	0.595	0	Basal/early sec.
EPAS1	0	0.773174	0.988	0.803	0	Basal/early sec.
RPS2	0	0.709371	0.999	0.976	0	Basal/early sec.
RPL28	0	0.702657	1	0.982	0	Basal/early sec.
CD81	0	0.695369	0.897	0.668	0	Basal/early sec.
RPS18	0	0.685005	0.998	0.981	0	Basal/early sec.
RPLP1	0	0.67608	1	0.999	0	Basal/early sec.
RPS7	0	0.675733	0.999	0.964	0	Basal/early sec.
RPL39	0	0.669172	1	0.997	0	Basal/early sec.
RPL10	0	0.651189	1	0.985	0	Basal/early sec.
RPL32	0	0.642982	0.999	0.985	0	Basal/early sec.
RPS4X	0	0.64288	0.999	0.965	0	Basal/early sec.
RPL12	0	0.63645	1	0.988	0	Basal/early sec.
RPL7A	0	0.632058	0.992	0.943	0	Basal/early sec.
RPL10A	0	0.620238	0.96	0.851	0	Basal/early sec.
RPS19	0	0.617987	0.998	0.979	0	Basal/early sec.
RPL3	0	0.610984	1	0.987	0	Basal/early sec.
RPS8	0	0.608322	0.999	0.984	0	Basal/early sec.
RPL6	0	0.604384	0.996	0.96	0	Basal/early sec.
RACK1	0	0.601927	0.978	0.888	0	Basal/early sec.
RPL29	0	0.589004	0.996	0.963	0	Basal/early sec.
RPL26	0	0.580559	0.999	0.988	0	Basal/early sec.
RPS3	0	0.577333	0.987	0.921	0	Basal/early sec.
SLC25A5	0	0.57379	0.991	0.929	0	Basal/early sec.
RPL18	0	0.566306	0.992	0.956	0	Basal/early sec.
RPS24	0	0.56062	0.998	0.97	0	Basal/early sec.
RPS28	0	0.559607	1	0.993	0	Basal/early sec.
RPS15A	0	0.558266	0.994	0.963	0	Basal/early sec.
RPLP0	0	0.552357	0.992	0.942	0	Basal/early sec.
RPL5	0	0.542728	0.999	0.986	0	Basal/early sec.
RPL34	0	0.541969	1	0.993	0	Basal/early sec.
RPL13	0	0.536257	0.999	0.978	0	Basal/early sec.
RPL23	0	0.534607	0.999	0.975	0	Basal/early sec.
RPL11	0	0.52923	0.998	0.984	0	Basal/early sec.
RPL8	0	0.52137	0.996	0.967	0	Basal/early sec.
RPS3A	0	0.520377	0.999	0.991	0	Basal/early sec.
RPS21	0	0.520221	0.978	0.928	0	Basal/early sec.
BTF3	0	0.519461	0.981	0.91	0	Basal/early sec.
RPL13A	0	0.504041	0.993	0.964	0	Basal/early sec.
RPS15	0	0.495808	0.992	0.963	0	Basal/early sec.
RPS14	0	0.494643	0.996	0.977	0	Basal/early sec.
RPL35A	0	0.49382	0.995	0.963	0	Basal/early sec.
RPL37	0	0.483435	0.997	0.979	0	Basal/early sec.
RPS12	0	0.477204	0.999	0.986	0	Basal/early sec.
RPS13	0	0.472734	0.998	0.985	0	Basal/early sec.
RPL30	0	0.472401	1	0.986	0	Basal/early sec.
RPL15	0	0.4709	0.997	0.983	0	Basal/early sec.
RPS27	0	0.461475	0.998	0.989	0	Basal/early sec.
RPL14	0	0.460498	0.996	0.966	0	Basal/early sec.
RPL21	0	0.424426	1	0.997	0	Basal/early sec.
RPL41	0	0.385076	1	0.998	0	Basal/early sec.
S100A2	1.43735e-305	0.987205	0.785	0.448	3.02892e-301	Basal/early sec.
HSPB1	1.5575e-302	0.595783	0.994	0.895	3.28212e-298	Basal/early sec.
RPL19	5.72516e-302	0.372698	0.998	0.988	1.20646e-297	Basal/early sec.
GAPDH	1.17152e-301	0.501538	0.995	0.963	2.46874e-297	Basal/early sec.
RPL24	6.04689e-292	0.500166	0.969	0.906	1.27426e-287	Basal/early sec.
RPS5	6.29182e-292	0.505237	0.982	0.916	1.32587e-287	Basal/early sec.
RPL31	2.51634e-284	0.514093	0.98	0.94	5.30269e-280	Basal/early sec.
SERPINB4	7.48213e-278	1.26152	0.676	0.305	1.57671e-273	Basal/early sec.
RPL7	3.18873e-277	0.476313	0.983	0.925	6.71961e-273	Basal/early sec.
RPL22	5.04518e-277	0.408786	0.992	0.962	1.06317e-272	Basal/early sec.
RPLP2	3.52163e-274	0.388215	0.995	0.976	7.42114e-270	Basal/early sec.
RPL36	1.89515e-273	0.464963	0.985	0.944	3.99365e-269	Basal/early sec.
RPL36A	8.72015e-268	0.525606	0.956	0.866	1.8376e-263	Basal/early sec.
SERPINB3	2.10944e-257	0.69929	0.999	0.993	4.44523e-253	Basal/early sec.
RPS6	1.31033e-255	0.439072	0.983	0.94	2.76127e-251	Basal/early sec.
RPL23A	6.56383e-247	0.39429	0.994	0.964	1.3832e-242	Basal/early sec.
RPS27A	2.61297e-239	0.348673	0.996	0.986	5.50632e-235	Basal/early sec.
RPS23	6.15185e-239	0.406001	0.981	0.937	1.29638e-234	Basal/early sec.
RPL37A	3.51568e-232	0.404724	0.987	0.961	7.40859e-228	Basal/early sec.
SEMA5A	1.89914e-230	0.701767	0.484	0.162	4.00207e-226	Basal/early sec.
SLC25A6	2.17835e-230	0.544631	0.887	0.692	4.59044e-226	Basal/early sec.
PCP4L1	5.9503e-230	0.572681	0.375	0.088	1.25391e-225	Basal/early sec.
RPL35	5.19778e-225	0.374938	0.989	0.953	1.09533e-220	Basal/early sec.
EGFR	2.95076e-211	0.641459	0.636	0.322	6.21813e-207	Basal/early sec.
PTN	1.77614e-205	0.640604	0.657	0.332	3.74287e-201	Basal/early sec.
FGFR3	3.63211e-205	0.590495	0.393	0.111	7.65395e-201	Basal/early sec.
RPS29	9.62491e-203	0.364093	0.994	0.972	2.02826e-198	Basal/early sec.
RPS17	9.84188e-201	0.453021	0.928	0.848	2.07398e-196	Basal/early sec.
ATP5MC2	9.32148e-198	0.372905	0.979	0.937	1.96432e-193	Basal/early sec.
RPS10	3.52048e-192	0.419229	0.95	0.872	7.4187e-188	Basal/early sec.
RPS25	3.52201e-187	0.362975	0.976	0.938	7.42194e-183	Basal/early sec.
RPS9	1.2592e-183	0.408783	0.95	0.876	2.65351e-179	Basal/early sec.
RPS16	1.69415e-173	0.375213	0.975	0.92	3.57008e-169	Basal/early sec.
NUPR1	1.17774e-172	0.567305	0.626	0.323	2.48186e-168	Basal/early sec.
RPS11	9.1949e-171	0.346647	0.975	0.942	1.93764e-166	Basal/early sec.
LGALS7B	2.51144e-170	0.565428	0.318	0.084	5.29236e-166	Basal/early sec.
RPL18A	3.29468e-168	0.366174	0.972	0.91	6.94287e-164	Basal/early sec.
RPL9	3.78518e-164	0.334185	0.98	0.942	7.97651e-160	Basal/early sec.
NACA	8.57898e-162	0.358997	0.963	0.903	1.80785e-157	Basal/early sec.
UGT2A1	1.41955e-161	0.522691	0.826	0.543	2.99141e-157	Basal/early sec.
SNCA	4.17727e-159	0.549427	0.486	0.213	8.80275e-155	Basal/early sec.
RPL27	3.34425e-158	0.334536	0.973	0.926	7.04733e-154	Basal/early sec.
AQP3	4.57816e-155	0.43343	0.958	0.87	9.64756e-151	Basal/early sec.
PABPC1	2.48259e-153	0.378532	0.955	0.869	5.23157e-149	Basal/early sec.
RPS4Y1	9.24588e-153	0.428487	0.897	0.785	1.94838e-148	Basal/early sec.
NTS	1.64346e-147	0.661145	0.811	0.574	3.46327e-143	Basal/early sec.
FAU	1.33324e-146	0.268615	0.991	0.969	2.80953e-142	Basal/early sec.
LMO4	5.11747e-146	0.448944	0.939	0.834	1.0784e-141	Basal/early sec.
ZFP36L1	2.37162e-145	0.403825	0.961	0.887	4.99772e-141	Basal/early sec.
BTG1	1.04984e-143	0.527522	0.733	0.511	2.21234e-139	Basal/early sec.
LDHB	3.71847e-142	0.427844	0.872	0.721	7.83594e-138	Basal/early sec.
EEF2	1.67849e-141	0.421331	0.868	0.723	3.53709e-137	Basal/early sec.
SERPINF1	1.952e-139	0.472734	0.368	0.133	4.11345e-135	Basal/early sec.
EEF1D	5.64484e-134	0.32854	0.969	0.91	1.18954e-129	Basal/early sec.
TNC	4.51484e-133	0.423725	0.26	0.067	9.51412e-129	Basal/early sec.
RPL17	5.03891e-132	0.420922	0.802	0.653	1.06185e-127	Basal/early sec.
CSTA	8.4446e-129	0.451775	0.712	0.477	1.77953e-124	Basal/early sec.
RPL27A	1.00999e-128	0.360583	0.905	0.833	2.12836e-124	Basal/early sec.
KRT18	1.05403e-126	0.355098	0.974	0.923	2.22117e-122	Basal/early sec.
PRDX2	7.971e-123	0.373443	0.898	0.789	1.67973e-118	Basal/early sec.
UQCRB	4.60145e-122	0.281589	0.974	0.939	9.69663e-118	Basal/early sec.
UBA52	2.30976e-118	0.317116	0.939	0.862	4.86736e-114	Basal/early sec.
ADAM28	2.45763e-118	0.446614	0.643	0.403	5.17896e-114	Basal/early sec.
KRT8	3.97779e-117	0.361046	0.907	0.789	8.3824e-113	Basal/early sec.
TPT1	1.44022e-116	0.256474	0.99	0.962	3.03497e-112	Basal/early sec.
PTMS	3.39264e-116	0.441186	0.708	0.486	7.14932e-112	Basal/early sec.
TSPO	4.82599e-115	0.411605	0.782	0.62	1.01698e-110	Basal/early sec.
ARL4D	1.43809e-114	0.502721	0.508	0.278	3.03048e-110	Basal/early sec.
RPSA	8.34077e-110	0.326547	0.908	0.823	1.75765e-105	Basal/early sec.
AKR1C3	4.03298e-109	0.461234	0.678	0.494	8.4987e-105	Basal/early sec.
ALDH2	6.73727e-108	0.4054	0.717	0.529	1.41974e-103	Basal/early sec.
PLP2	7.58146e-107	0.449307	0.439	0.222	1.59764e-102	Basal/early sec.
AXL	1.6146e-106	0.345255	0.235	0.067	3.40244e-102	Basal/early sec.
UQCRH	8.277e-105	0.328199	0.906	0.833	1.74421e-100	Basal/early sec.
SNRPD2	8.35657e-103	0.360054	0.835	0.721	1.76098e-98	Basal/early sec.
ALDH7A1	5.04156e-100	0.417627	0.436	0.229	1.06241e-95	Basal/early sec.
LRRC75A	3.70843e-99	0.532828	0.795	0.65	7.81478e-95	Basal/early sec.
GPX2	4.61943e-98	0.456039	0.558	0.336	9.73451e-94	Basal/early sec.
EEF1B2	1.06789e-97	0.330476	0.872	0.793	2.25036e-93	Basal/early sec.
CD9	1.24185e-97	0.291655	0.992	0.963	2.61696e-93	Basal/early sec.
TMEM213	2.54702e-97	0.616064	0.697	0.518	5.36733e-93	Basal/early sec.
KRT19	1.4411e-96	0.289054	0.998	0.967	3.03683e-92	Basal/early sec.
PAQR7	8.53568e-96	0.462251	0.396	0.193	1.79872e-91	Basal/early sec.
RPL38	4.51376e-95	0.281121	0.926	0.883	9.51185e-91	Basal/early sec.
SULT1E1	2.23032e-93	0.421824	0.257	0.09	4.69996e-89	Basal/early sec.
SOX15	2.88517e-93	0.430572	0.441	0.243	6.07993e-89	Basal/early sec.
NECTIN1	6.76714e-93	0.369011	0.297	0.12	1.42604e-88	Basal/early sec.
AKR1A1	1.55102e-92	0.348131	0.845	0.718	3.26847e-88	Basal/early sec.
CEBPD	4.09576e-92	0.427768	0.728	0.577	8.631e-88	Basal/early sec.
FAM107A	2.32224e-90	0.422172	0.464	0.258	4.89366e-86	Basal/early sec.
SFN	1.1553e-89	0.428343	0.387	0.197	2.43456e-85	Basal/early sec.
AP002884.1	5.60917e-89	0.417184	0.245	0.087	1.18202e-84	Basal/early sec.
EIF3K	1.43482e-88	0.326961	0.846	0.734	3.02359e-84	Basal/early sec.
TSHZ2	5.7003e-88	0.390477	0.688	0.52	1.20123e-83	Basal/early sec.
NFE2L2	3.83107e-87	0.377809	0.816	0.718	8.07322e-83	Basal/early sec.
EIF3L	1.1983e-86	0.354451	0.719	0.562	2.52518e-82	Basal/early sec.
WASF2	4.38707e-86	0.357398	0.76	0.632	9.24488e-82	Basal/early sec.
CLCA4	3.40318e-83	0.468531	0.27	0.105	7.17152e-79	Basal/early sec.
TPI1	1.89527e-81	0.280456	0.92	0.855	3.99391e-77	Basal/early sec.
APCDD1	2.10695e-79	0.384967	0.297	0.132	4.43997e-75	Basal/early sec.
TMEM132A	2.35651e-78	0.318482	0.238	0.089	4.96587e-74	Basal/early sec.
SNHG19	4.03556e-76	0.37436	0.421	0.241	8.50413e-72	Basal/early sec.
RHOC	1.03941e-75	0.3726	0.51	0.338	2.19036e-71	Basal/early sec.
FAM213A	1.18248e-75	0.406506	0.517	0.345	2.49183e-71	Basal/early sec.
NOTCH3	2.95529e-73	0.336811	0.329	0.158	6.22769e-69	Basal/early sec.
RPL4	5.75094e-73	0.276343	0.886	0.814	1.21189e-68	Basal/early sec.
AC106795.2	3.15275e-71	0.339386	0.255	0.108	6.6438e-67	Basal/early sec.
ATP5MC1	1.91757e-69	0.300882	0.8	0.698	4.04089e-65	Basal/early sec.
DST	6.88139e-69	0.479976	0.316	0.159	1.45012e-64	Basal/early sec.
ATP1B3	8.25463e-68	0.412711	0.623	0.476	1.7395e-63	Basal/early sec.
IMPDH2	1.44137e-66	0.34697	0.424	0.258	3.03741e-62	Basal/early sec.
FAM84A	6.67633e-66	0.385246	0.477	0.311	1.4069e-61	Basal/early sec.
TRIM24	2.00769e-65	0.390642	0.4	0.234	4.2308e-61	Basal/early sec.
ARPC2	8.09486e-65	0.303018	0.79	0.71	1.70583e-60	Basal/early sec.
UQCRC1	3.09583e-62	0.317731	0.707	0.589	6.52384e-58	Basal/early sec.
CA12	3.85825e-62	0.371492	0.442	0.279	8.13049e-58	Basal/early sec.
AQP5	4.19898e-62	0.324623	0.685	0.517	8.8485e-58	Basal/early sec.
TXNIP	4.23142e-62	0.307671	0.807	0.708	8.91688e-58	Basal/early sec.
PPIA	8.54736e-62	0.286957	0.791	0.692	1.80118e-57	Basal/early sec.
COMMD6	3.93917e-61	0.258276	0.848	0.772	8.301e-57	Basal/early sec.
DCXR	6.17273e-60	0.297659	0.736	0.621	1.30078e-55	Basal/early sec.
TCF4	5.6713e-59	0.346349	0.521	0.369	1.19511e-54	Basal/early sec.
ATP5MC3	4.16217e-58	0.269129	0.804	0.722	8.77095e-54	Basal/early sec.
KRT17	5.86705e-57	0.310054	0.137	0.04	1.23636e-52	Basal/early sec.
FAT2	1.76471e-56	0.258864	0.182	0.069	3.71877e-52	Basal/early sec.
GAS1	6.91748e-56	0.263026	0.185	0.07	1.45772e-51	Basal/early sec.
SPRY1	2.15226e-55	0.325618	0.332	0.188	4.53546e-51	Basal/early sec.
BCL11A	1.46251e-54	0.343891	0.393	0.245	3.08195e-50	Basal/early sec.
WNT2B	8.82522e-54	0.274611	0.19	0.077	1.85974e-49	Basal/early sec.
TMEM134	1.76303e-53	0.303244	0.611	0.483	3.71524e-49	Basal/early sec.
SERPINB5	2.32819e-53	0.278318	0.218	0.097	4.90619e-49	Basal/early sec.
SNHG8	4.22207e-53	0.325101	0.493	0.355	8.89718e-49	Basal/early sec.
GABPB1-AS1	4.89343e-53	0.275822	0.831	0.76	1.03119e-48	Basal/early sec.
RBP1	7.47088e-53	0.326401	0.51	0.365	1.57434e-48	Basal/early sec.
EIF3F	1.1382e-52	0.290223	0.666	0.561	2.39853e-48	Basal/early sec.
PYCARD	7.34826e-52	0.296543	0.581	0.445	1.5485e-47	Basal/early sec.
PLEKHA5	1.13653e-51	0.320988	0.595	0.47	2.395e-47	Basal/early sec.
SULT2B1	1.65133e-51	0.316108	0.39	0.239	3.47986e-47	Basal/early sec.
DGKA	1.69044e-51	0.287817	0.295	0.16	3.56226e-47	Basal/early sec.
MKL2	3.29282e-50	0.296511	0.398	0.253	6.93896e-46	Basal/early sec.
ATP5F1D	8.2988e-50	0.253204	0.754	0.663	1.74881e-45	Basal/early sec.
DLG5	2.46733e-49	0.318866	0.437	0.297	5.1994e-45	Basal/early sec.
EIF3H	2.53545e-49	0.272566	0.638	0.518	5.34296e-45	Basal/early sec.
PBX1	9.35525e-49	0.306141	0.503	0.367	1.97143e-44	Basal/early sec.
APRT	5.94943e-48	0.263148	0.71	0.61	1.25372e-43	Basal/early sec.
PLEKHH3	6.90765e-48	0.29109	0.307	0.173	1.45565e-43	Basal/early sec.
CNN3	1.94622e-47	0.272595	0.646	0.525	4.10127e-43	Basal/early sec.
ZFAS1	1.06147e-46	0.299779	0.506	0.378	2.23683e-42	Basal/early sec.
TSC22D1	3.54348e-46	0.319684	0.506	0.383	7.46717e-42	Basal/early sec.
SDC1	1.33786e-44	0.300906	0.504	0.372	2.81926e-40	Basal/early sec.
RSL1D1	1.16802e-43	0.299959	0.539	0.421	2.46137e-39	Basal/early sec.
MKNK2	6.59852e-43	0.264736	0.638	0.526	1.39051e-38	Basal/early sec.
CPM	1.19343e-42	0.265955	0.19	0.087	2.51492e-38	Basal/early sec.
SLC5A8	1.4639e-42	0.297406	0.542	0.404	3.08487e-38	Basal/early sec.
POLR1D	1.01913e-41	0.280271	0.428	0.306	2.1476e-37	Basal/early sec.
HLF	5.58161e-41	0.252593	0.24	0.128	1.17621e-36	Basal/early sec.
PCDH7	7.87918e-41	0.27091	0.247	0.132	1.66038e-36	Basal/early sec.
DSP	1.2065e-40	0.288602	0.618	0.511	2.54247e-36	Basal/early sec.
RASSF6	7.00008e-40	0.287589	0.255	0.142	1.47513e-35	Basal/early sec.
CHCHD10	1.31322e-39	0.258984	0.629	0.524	2.76735e-35	Basal/early sec.
TRIM29	6.94357e-39	0.268928	0.531	0.417	1.46322e-34	Basal/early sec.
CEP68	7.9549e-39	0.257462	0.235	0.127	1.67634e-34	Basal/early sec.
HNRNPH1	1.04061e-38	0.259189	0.89	0.845	2.19287e-34	Basal/early sec.
MT3	6.15893e-38	0.324221	0.374	0.247	1.29787e-33	Basal/early sec.
SLC6A6	1.73524e-37	0.340791	0.49	0.382	3.65668e-33	Basal/early sec.
BEX3	7.42998e-37	0.259897	0.294	0.181	1.56572e-32	Basal/early sec.
ADIRF	1.59314e-35	0.25587	0.749	0.642	3.35723e-31	Basal/early sec.
YBX3	2.22836e-35	0.26079	0.554	0.462	4.69582e-31	Basal/early sec.
FAM162A	6.0376e-35	0.251471	0.585	0.493	1.2723e-30	Basal/early sec.
GLTP	3.1482e-34	0.255741	0.662	0.577	6.6342e-30	Basal/early sec.
CYP24A1	5.01109e-32	0.285705	0.102	0.037	1.05599e-27	Basal/early sec.
AL450306.1	5.59703e-32	0.269807	0.306	0.199	1.17946e-27	Basal/early sec.
ZFYVE21	1.30543e-31	0.257759	0.417	0.313	2.75094e-27	Basal/early sec.
SLC1A5	1.44887e-29	0.259879	0.333	0.231	3.05321e-25	Basal/early sec.
RNF24	1.85318e-29	0.253368	0.34	0.236	3.90522e-25	Basal/early sec.
MPZL2	9.12633e-28	0.261587	0.442	0.351	1.92319e-23	Basal/early sec.
CLEC2B	5.20768e-27	0.264541	0.374	0.276	1.09741e-22	Basal/early sec.
IGFBP5	9.51174e-11	0.298251	0.356	0.3	2.00441e-06	Basal/early sec.
C20orf85	0	2.59766	0.944	0.109	0	Ciliated
TUBA1A	0	2.46413	0.962	0.205	0	Ciliated
C9orf24	0	2.42242	0.932	0.116	0	Ciliated
CAPSL	0	2.35941	0.909	0.081	0	Ciliated
RSPH1	0	2.34764	0.936	0.105	0	Ciliated
PIFO	0	2.24237	0.919	0.075	0	Ciliated
IGFBP7	0	2.19298	0.934	0.183	0	Ciliated
C1orf194	0	2.11193	0.872	0.054	0	Ciliated
SNTN	0	2.10588	0.891	0.058	0	Ciliated
FAM183A	0	2.08986	0.9	0.081	0	Ciliated
CAPS	0	2.08135	0.944	0.236	0	Ciliated
TUBB4B	0	2.04374	0.975	0.488	0	Ciliated
C11orf88	0	2.03598	0.887	0.074	0	Ciliated
PTRH1	0	2.0119	0.893	0.148	0	Ciliated
DNAAF1	0	2.00612	0.901	0.043	0	Ciliated
MORN2	0	1.91266	0.902	0.194	0	Ciliated
LRRIQ1	0	1.87454	0.88	0.049	0	Ciliated
CD24	0	1.84501	0.996	0.51	0	Ciliated
GSTA2	0	1.84066	0.778	0.124	0	Ciliated
CETN2	0	1.83685	0.919	0.267	0	Ciliated
MORN5	0	1.75742	0.823	0.04	0	Ciliated
C9orf116	0	1.75532	0.829	0.078	0	Ciliated
TMEM190	0	1.74575	0.803	0.037	0	Ciliated
AGR3	0	1.72025	0.816	0.118	0	Ciliated
ROPN1L	0	1.71451	0.802	0.046	0	Ciliated
AL357093.2	0	1.67952	0.753	0.033	0	Ciliated
CCDC146	0	1.6757	0.843	0.109	0	Ciliated
TCTEX1D4	0	1.66856	0.776	0.041	0	Ciliated
CDHR3	0	1.64937	0.808	0.03	0	Ciliated
DNAH5	0	1.63568	0.817	0.073	0	Ciliated
DYNLL1	0	1.6105	0.993	0.852	0	Ciliated
NME5	0	1.6016	0.777	0.086	0	Ciliated
FAM229B	0	1.58211	0.81	0.105	0	Ciliated
CCDC170	0	1.573	0.829	0.073	0	Ciliated
TCTEX1D2	0	1.52174	0.814	0.154	0	Ciliated
DRC3	0	1.51628	0.764	0.037	0	Ciliated
CFAP157	0	1.51509	0.751	0.025	0	Ciliated
C12orf75	0	1.51458	0.811	0.137	0	Ciliated
WDR54	0	1.51317	0.767	0.074	0	Ciliated
PRDX5	0	1.48462	0.984	0.848	0	Ciliated
C5orf49	0	1.48305	0.749	0.034	0	Ciliated
CFAP53	0	1.47353	0.737	0.029	0	Ciliated
CRIP1	0	1.47228	0.797	0.154	0	Ciliated
IK	0	1.4719	0.944	0.55	0	Ciliated
DYNLRB2	0	1.46812	0.739	0.044	0	Ciliated
BASP1	0	1.46712	0.787	0.076	0	Ciliated
CFAP221	0	1.46304	0.745	0.026	0	Ciliated
DYDC2	0	1.44848	0.736	0.026	0	Ciliated
IGFBP2	0	1.44815	0.868	0.332	0	Ciliated
FAM92B	0	1.44693	0.757	0.023	0	Ciliated
CDHR4	0	1.44196	0.738	0.015	0	Ciliated
ERICH3	0	1.43181	0.738	0.028	0	Ciliated
AC013264.1	0	1.42716	0.715	0.027	0	Ciliated
IFT57	0	1.41388	0.815	0.178	0	Ciliated
FAM81B	0	1.40862	0.733	0.028	0	Ciliated
MLF1	0	1.4063	0.765	0.068	0	Ciliated
AC007906.2	0	1.40271	0.719	0.041	0	Ciliated
LRRC23	0	1.39672	0.768	0.081	0	Ciliated
GSTA1	0	1.39411	0.971	0.545	0	Ciliated
EFCAB1	0	1.39398	0.743	0.032	0	Ciliated
LDLRAD1	0	1.39187	0.721	0.047	0	Ciliated
NQO1	0	1.38164	0.93	0.526	0	Ciliated
C9orf135	0	1.38087	0.73	0.032	0	Ciliated
EPPIN	0	1.37171	0.676	0.031	0	Ciliated
EFHC1	0	1.366	0.748	0.075	0	Ciliated
C11orf97	0	1.35495	0.699	0.027	0	Ciliated
MNS1	0	1.35307	0.702	0.029	0	Ciliated
WDR66	0	1.35091	0.71	0.051	0	Ciliated
TPPP3	0	1.34611	0.705	0.026	0	Ciliated
SCGB2A1	0	1.33484	0.858	0.423	0	Ciliated
ODF3B	0	1.3314	0.722	0.053	0	Ciliated
MS4A8	0	1.31009	0.681	0.031	0	Ciliated
PSENEN	0	1.30022	0.81	0.283	0	Ciliated
SPAG6	0	1.29493	0.701	0.024	0	Ciliated
CFAP126	0	1.29391	0.684	0.021	0	Ciliated
CEP126	0	1.28562	0.775	0.12	0	Ciliated
SPA17	0	1.27973	0.699	0.057	0	Ciliated
ZMYND10	0	1.27855	0.687	0.026	0	Ciliated
FHAD1	0	1.27634	0.692	0.04	0	Ciliated
KIF9	0	1.27112	0.708	0.1	0	Ciliated
RSPH4A	0	1.27049	0.689	0.022	0	Ciliated
PPIL6	0	1.26917	0.684	0.04	0	Ciliated
SAXO2	0	1.25013	0.679	0.031	0	Ciliated
CARS	0	1.22941	0.73	0.171	0	Ciliated
STOML3	0	1.20356	0.662	0.02	0	Ciliated
CCDC17	0	1.19691	0.657	0.023	0	Ciliated
AL121899.1	0	1.19329	0.621	0.018	0	Ciliated
ARHGAP18	0	1.18909	0.849	0.306	0	Ciliated
UFC1	0	1.18311	0.842	0.381	0	Ciliated
RSPH9	0	1.18311	0.636	0.02	0	Ciliated
DNAAF4	0	1.17853	0.669	0.032	0	Ciliated
DYNLT1	0	1.17726	0.919	0.666	0	Ciliated
CABCOCO1	0	1.17681	0.645	0.019	0	Ciliated
ATP5IF1	0	1.17366	0.944	0.76	0	Ciliated
HMGN3	0	1.17143	0.967	0.766	0	Ciliated
CFAP298	0	1.16293	0.795	0.284	0	Ciliated
CCDC173	0	1.15075	0.597	0.017	0	Ciliated
CASC1	0	1.14112	0.636	0.021	0	Ciliated
MRPS31	0	1.13984	0.77	0.249	0	Ciliated
CCDC80	0	1.13895	0.916	0.458	0	Ciliated
AKAP14	0	1.1364	0.621	0.018	0	Ciliated
DNAH12	0	1.13016	0.623	0.02	0	Ciliated
HSP90AA1	0	1.12736	0.993	0.899	0	Ciliated
OMG	0	1.12587	0.605	0.024	0	Ciliated
RP1	0	1.11926	0.609	0.023	0	Ciliated
ARMC3	0	1.11882	0.629	0.021	0	Ciliated
AKAP9	0	1.11852	0.97	0.731	0	Ciliated
FAM227A	0	1.1103	0.622	0.023	0	Ciliated
MRLN	0	1.09852	0.583	0.012	0	Ciliated
CCDC78	0	1.09817	0.601	0.016	0	Ciliated
C2orf40	0	1.09809	0.462	0.02	0	Ciliated
WDR60	0	1.09571	0.721	0.16	0	Ciliated
LINC01571	0	1.09442	0.583	0.018	0	Ciliated
TSPAN19	0	1.09355	0.587	0.019	0	Ciliated
SPAG8	0	1.08905	0.589	0.015	0	Ciliated
OSCP1	0	1.08786	0.629	0.058	0	Ciliated
FOXJ1	0	1.08709	0.609	0.026	0	Ciliated
CTGF	0	1.08474	0.538	0.022	0	Ciliated
DNALI1	0	1.08025	0.614	0.023	0	Ciliated
BBOF1	0	1.07511	0.65	0.055	0	Ciliated
CFAP300	0	1.07424	0.597	0.031	0	Ciliated
HYDIN	0	1.06895	0.59	0.025	0	Ciliated
DNAL1	0	1.05954	0.683	0.123	0	Ciliated
SMIM22	0	1.05408	0.876	0.461	0	Ciliated
CFAP45	0	1.05399	0.574	0.021	0	Ciliated
CTXN1	0	1.0527	0.569	0.02	0	Ciliated
ANKUB1	0	1.04655	0.585	0.015	0	Ciliated
ENKUR	0	1.04623	0.578	0.019	0	Ciliated
SYNE1	0	1.04605	0.59	0.022	0	Ciliated
CCDC153	0	1.03204	0.6	0.037	0	Ciliated
LRRC46	0	1.03	0.592	0.02	0	Ciliated
AK7	0	1.02756	0.598	0.023	0	Ciliated
DZIP3	0	1.02538	0.632	0.068	0	Ciliated
IQCG	0	1.0195	0.605	0.055	0	Ciliated
HSPB11	0	1.0137	0.829	0.409	0	Ciliated
CD59	0	1.00857	0.969	0.76	0	Ciliated
ARL3	0	1.0077	0.775	0.304	0	Ciliated
RSPH3	0	1.00668	0.716	0.185	0	Ciliated
FAM166B	0	1.00374	0.56	0.011	0	Ciliated
ANKRD66	0	1.00339	0.558	0.014	0	Ciliated
NEK5	0	0.998941	0.658	0.114	0	Ciliated
RRAD	0	0.997716	0.548	0.02	0	Ciliated
FAM216B	0	0.997191	0.553	0.017	0	Ciliated
EZR	0	0.99676	0.961	0.693	0	Ciliated
CFAP299	0	0.992859	0.551	0.014	0	Ciliated
TNFAIP8L1	0	0.987219	0.565	0.035	0	Ciliated
GIPR	0	0.986154	0.56	0.051	0	Ciliated
DMKN	0	0.985797	0.735	0.239	0	Ciliated
SEC14L4	0	0.985296	0.514	0.027	0	Ciliated
SPEF2	0	0.983713	0.565	0.03	0	Ciliated
ODF2L	0	0.983092	0.775	0.283	0	Ciliated
NWD1	0	0.977699	0.701	0.177	0	Ciliated
NUCB2	0	0.975454	0.97	0.757	0	Ciliated
RUVBL1	0	0.973734	0.622	0.098	0	Ciliated
TMEM231	0	0.973427	0.56	0.031	0	Ciliated
LINC02345	0	0.971035	0.545	0.014	0	Ciliated
CFAP73	0	0.969218	0.536	0.013	0	Ciliated
SPAG16	0	0.967909	0.77	0.302	0	Ciliated
FANK1	0	0.959732	0.544	0.029	0	Ciliated
FAM174A	0	0.957756	0.717	0.216	0	Ciliated
ACBD3-AS1	0	0.955793	0.542	0.031	0	Ciliated
TCTN2	0	0.955538	0.553	0.066	0	Ciliated
COPRS	0	0.95528	0.663	0.16	0	Ciliated
FABP6	0	0.952207	0.458	0.011	0	Ciliated
CES1	0	0.951889	0.843	0.332	0	Ciliated
NEK10	0	0.951388	0.56	0.017	0	Ciliated
CATSPERD	0	0.940035	0.477	0.01	0	Ciliated
MAP1A	0	0.936925	0.535	0.021	0	Ciliated
DPCD	0	0.935878	0.6	0.112	0	Ciliated
BX005040.1	0	0.935414	0.498	0.011	0	Ciliated
CFAP43	0	0.924327	0.509	0.013	0	Ciliated
C21orf58	0	0.922571	0.546	0.047	0	Ciliated
GON7	0	0.916939	0.564	0.07	0	Ciliated
RABL2B	0	0.914139	0.586	0.081	0	Ciliated
CD200R1L	0	0.911404	0.324	0.012	0	Ciliated
NPHP1	0	0.91105	0.556	0.043	0	Ciliated
CCDC65	0	0.908719	0.518	0.017	0	Ciliated
ALDH3B1	0	0.902146	0.693	0.202	0	Ciliated
CCDC30	0	0.900906	0.545	0.041	0	Ciliated
SPAG17	0	0.899727	0.516	0.016	0	Ciliated
CALM2	0	0.898367	0.927	0.675	0	Ciliated
SPATA17	0	0.895267	0.505	0.018	0	Ciliated
B9D1	0	0.894187	0.533	0.046	0	Ciliated
TSPAN1	0	0.893618	0.975	0.791	0	Ciliated
SPAG1	0	0.892844	0.608	0.111	0	Ciliated
CCL15	0	0.892325	0.488	0.01	0	Ciliated
IFT43	0	0.891925	0.6	0.123	0	Ciliated
ICA1L	0	0.8876	0.638	0.16	0	Ciliated
TTC25	0	0.886689	0.498	0.014	0	Ciliated
UCP2	0	0.883339	0.606	0.122	0	Ciliated
CLUAP1	0	0.879426	0.623	0.133	0	Ciliated
CSPP1	0	0.878262	0.569	0.083	0	Ciliated
MORN3	0	0.873401	0.517	0.036	0	Ciliated
TMEM173	0	0.871663	0.596	0.139	0	Ciliated
ADAM12	0	0.870067	0.525	0.045	0	Ciliated
WDR78	0	0.868166	0.522	0.023	0	Ciliated
CFAP52	0	0.8661	0.488	0.013	0	Ciliated
AC084033.3	0	0.865568	0.52	0.044	0	Ciliated
SEC14L3	0	0.864601	0.48	0.069	0	Ciliated
RUVBL2	0	0.855845	0.592	0.13	0	Ciliated
MAP9	0	0.855097	0.569	0.093	0	Ciliated
EFCAB10	0	0.853629	0.497	0.022	0	Ciliated
TOGARAM2	0	0.852966	0.484	0.009	0	Ciliated
DYNC2H1	0	0.847941	0.526	0.046	0	Ciliated
CCDC190	0	0.845104	0.541	0.063	0	Ciliated
VWA3B	0	0.84295	0.485	0.02	0	Ciliated
ORAI2	0	0.842672	0.535	0.061	0	Ciliated
CCDC33	0	0.839838	0.48	0.019	0	Ciliated
LRRC6	0	0.835567	0.494	0.026	0	Ciliated
RFX3	0	0.823211	0.498	0.038	0	Ciliated
KIAA2012	0	0.818035	0.449	0.011	0	Ciliated
IQCA1	0	0.81609	0.534	0.067	0	Ciliated
CCDC113	0	0.810026	0.489	0.029	0	Ciliated
TEX26	0	0.809783	0.431	0.01	0	Ciliated
USP2	0	0.809385	0.524	0.075	0	Ciliated
AC079354.1	0	0.808882	0.467	0.011	0	Ciliated
UBXN11	0	0.804609	0.491	0.035	0	Ciliated
DTHD1	0	0.80133	0.465	0.01	0	Ciliated
IFT22	0	0.794327	0.531	0.094	0	Ciliated
CES4A	0	0.79207	0.478	0.037	0	Ciliated
SPACA9	0	0.783037	0.47	0.027	0	Ciliated
STK33	0	0.779944	0.462	0.029	0	Ciliated
PACRG	0	0.776255	0.473	0.02	0	Ciliated
LRTOMT	0	0.775599	0.466	0.037	0	Ciliated
RFX2	0	0.770336	0.506	0.069	0	Ciliated
PIH1D3	0	0.768048	0.447	0.011	0	Ciliated
FILIP1	0	0.765299	0.492	0.058	0	Ciliated
C6orf118	0	0.761134	0.44	0.013	0	Ciliated
C7orf57	0	0.758352	0.459	0.008	0	Ciliated
PPOX	0	0.757875	0.482	0.055	0	Ciliated
DLEC1	0	0.757269	0.431	0.01	0	Ciliated
C22orf15	0	0.756877	0.409	0.006	0	Ciliated
KCNRG	0	0.756538	0.45	0.024	0	Ciliated
TCTN1	0	0.746234	0.5	0.077	0	Ciliated
CFAP70	0	0.740516	0.435	0.032	0	Ciliated
TEKT1	0	0.735697	0.445	0.012	0	Ciliated
B3GNT5	0	0.734942	0.471	0.061	0	Ciliated
DAW1	0	0.728073	0.422	0.013	0	Ciliated
WDR38	0	0.726592	0.409	0.009	0	Ciliated
PPP1R42	0	0.723851	0.413	0.008	0	Ciliated
ADGB	0	0.719361	0.412	0.008	0	Ciliated
CFAP44	0	0.71718	0.446	0.04	0	Ciliated
ZNF440	0	0.712333	0.508	0.087	0	Ciliated
C11orf74	0	0.71154	0.456	0.049	0	Ciliated
CCDC181	0	0.71114	0.442	0.043	0	Ciliated
DNAJB13	0	0.704291	0.41	0.012	0	Ciliated
LINC01513	0	0.699867	0.392	0.006	0	Ciliated
HSD17B13	0	0.698367	0.348	0.034	0	Ciliated
KCNE1	0	0.697255	0.4	0.013	0	Ciliated
RIIAD1	0	0.696265	0.386	0.009	0	Ciliated
KIF19	0	0.694921	0.396	0.01	0	Ciliated
SPATA18	0	0.694867	0.422	0.03	0	Ciliated
IQCD	0	0.694295	0.409	0.017	0	Ciliated
TUBA4B	0	0.693888	0.412	0.007	0	Ciliated
DNAH11	0	0.691715	0.406	0.016	0	Ciliated
TRMT9B	0	0.689969	0.452	0.062	0	Ciliated
CCDC74A	0	0.686216	0.416	0.018	0	Ciliated
PALMD	0	0.685346	0.41	0.03	0	Ciliated
DUSP18	0	0.684413	0.471	0.074	0	Ciliated
MAP3K19	0	0.679995	0.379	0.009	0	Ciliated
EFCAB2	0	0.676967	0.424	0.03	0	Ciliated
C20orf96	0	0.675211	0.408	0.028	0	Ciliated
AK9	0	0.673622	0.449	0.064	0	Ciliated
TMEM67	0	0.670918	0.431	0.041	0	Ciliated
BEST4	0	0.666034	0.368	0.008	0	Ciliated
FRMPD2	0	0.665874	0.364	0.006	0	Ciliated
TTC29	0	0.660402	0.394	0.007	0	Ciliated
TEX9	0	0.655403	0.439	0.058	0	Ciliated
PIH1D2	0	0.651634	0.4	0.015	0	Ciliated
ST3GAL6	0	0.651514	0.4	0.039	0	Ciliated
MAATS1	0	0.649097	0.369	0.011	0	Ciliated
ZBBX	0	0.645302	0.378	0.01	0	Ciliated
MAPK15	0	0.638852	0.368	0.013	0	Ciliated
IFT88	0	0.638608	0.428	0.055	0	Ciliated
SRGAP3-AS2	0	0.637776	0.321	0.009	0	Ciliated
PPP1R36	0	0.636628	0.419	0.052	0	Ciliated
C2orf73	0	0.629303	0.368	0.01	0	Ciliated
HAGHL	0	0.628527	0.373	0.015	0	Ciliated
PKIG	0	0.628204	0.431	0.055	0	Ciliated
CC2D2A	0	0.626659	0.373	0.016	0	Ciliated
LCA5L	0	0.624644	0.391	0.034	0	Ciliated
LINC01765	0	0.623984	0.363	0.006	0	Ciliated
ZDHHC1	0	0.622946	0.386	0.038	0	Ciliated
DCDC1	0	0.611025	0.354	0.006	0	Ciliated
BAIAP3	0	0.608706	0.358	0.014	0	Ciliated
LRRC10B	0	0.608122	0.355	0.007	0	Ciliated
EFHB	0	0.607804	0.359	0.013	0	Ciliated
CATIP	0	0.607544	0.364	0.009	0	Ciliated
APOBEC4	0	0.607008	0.364	0.006	0	Ciliated
ANKRD37	0	0.606251	0.386	0.031	0	Ciliated
CCDC96	0	0.604733	0.371	0.018	0	Ciliated
DNAH10	0	0.602694	0.355	0.009	0	Ciliated
ZNF295-AS1	0	0.599248	0.33	0.009	0	Ciliated
MAP6	0	0.598247	0.355	0.015	0	Ciliated
VIM-AS1	0	0.598062	0.354	0.019	0	Ciliated
MAK	0	0.597534	0.372	0.033	0	Ciliated
TEKT2	0	0.594994	0.346	0.007	0	Ciliated
CFAP46	0	0.592647	0.339	0.008	0	Ciliated
DNAH9	0	0.589973	0.346	0.008	0	Ciliated
DNAH6	0	0.589583	0.349	0.009	0	Ciliated
PRR29	0	0.58636	0.347	0.007	0	Ciliated
TTLL10	0	0.585259	0.35	0.022	0	Ciliated
WDR63	0	0.585012	0.343	0.008	0	Ciliated
DRC1	0	0.584815	0.335	0.008	0	Ciliated
DNAH7	0	0.584125	0.343	0.013	0	Ciliated
WFDC6	0	0.583588	0.348	0.014	0	Ciliated
CCDC114	0	0.58339	0.35	0.01	0	Ciliated
RABL2A	0	0.580657	0.382	0.044	0	Ciliated
UCKL1-AS1	0	0.579957	0.341	0.02	0	Ciliated
MOK	0	0.578888	0.346	0.021	0	Ciliated
AL022068.1	0	0.576563	0.348	0.015	0	Ciliated
AC004832.1	0	0.575671	0.341	0.018	0	Ciliated
LCA5	0	0.573986	0.355	0.034	0	Ciliated
MAP1B	0	0.571361	0.328	0.013	0	Ciliated
DNAAF3	0	0.568246	0.339	0.006	0	Ciliated
CCDC189	0	0.567449	0.341	0.017	0	Ciliated
PROS1	0	0.559381	0.285	0.009	0	Ciliated
TMEM212	0	0.559313	0.313	0.006	0	Ciliated
LRRC34	0	0.557719	0.346	0.012	0	Ciliated
AC078864.2	0	0.552114	0.318	0.006	0	Ciliated
RPGR	0	0.551863	0.365	0.035	0	Ciliated
C4orf47	0	0.550752	0.337	0.008	0	Ciliated
DNAH2	0	0.549012	0.33	0.009	0	Ciliated
DNAH3	0	0.547708	0.322	0.008	0	Ciliated
C1orf158	0	0.547188	0.311	0.005	0	Ciliated
TCTEX1D1	0	0.542196	0.322	0.006	0	Ciliated
FBXO15	0	0.541591	0.327	0.009	0	Ciliated
DCDC2B	0	0.540515	0.309	0.004	0	Ciliated
CDKL1	0	0.540022	0.301	0.009	0	Ciliated
UCN3	0	0.536327	0.283	0.015	0	Ciliated
ARMH4	0	0.535751	0.319	0.017	0	Ciliated
SLC22A4	0	0.530326	0.312	0.014	0	Ciliated
AC013470.2	0	0.52916	0.29	0.006	0	Ciliated
RIPOR2	0	0.528805	0.319	0.015	0	Ciliated
TTC26	0	0.528143	0.321	0.021	0	Ciliated
NEK11	0	0.527508	0.31	0.013	0	Ciliated
CROCC2	0	0.523957	0.294	0.006	0	Ciliated
KLHL6	0	0.523578	0.322	0.008	0	Ciliated
TSNAXIP1	0	0.51843	0.314	0.008	0	Ciliated
CFAP57	0	0.518033	0.298	0.007	0	Ciliated
OXTR	0	0.514459	0.27	0.007	0	Ciliated
STMND1	0	0.511742	0.298	0.009	0	Ciliated
C1orf87	0	0.511333	0.29	0.004	0	Ciliated
UBXN10	0	0.50837	0.31	0.009	0	Ciliated
CFAP74	0	0.503973	0.29	0.007	0	Ciliated
CFAP100	0	0.503839	0.295	0.007	0	Ciliated
CFAP54	0	0.502017	0.292	0.007	0	Ciliated
AC007405.3	0	0.499176	0.301	0.017	0	Ciliated
CCDC40	0	0.499131	0.294	0.013	0	Ciliated
RAB36	0	0.498904	0.292	0.011	0	Ciliated
IQUB	0	0.490928	0.301	0.007	0	Ciliated
SLC7A2	0	0.490855	0.252	0.009	0	Ciliated
C2orf81	0	0.489288	0.288	0.011	0	Ciliated
DRC7	0	0.478915	0.276	0.005	0	Ciliated
ARMC4	0	0.478761	0.282	0.005	0	Ciliated
VWA3A	0	0.477754	0.266	0.007	0	Ciliated
CFAP206	0	0.471634	0.281	0.007	0	Ciliated
CASC2	0	0.466461	0.286	0.013	0	Ciliated
FSD1L	0	0.461752	0.255	0.006	0	Ciliated
CCDC187	0	0.458526	0.27	0.008	0	Ciliated
RIBC2	0	0.454418	0.272	0.008	0	Ciliated
CCDC81	0	0.452578	0.259	0.007	0	Ciliated
LRRC74B	0	0.450124	0.243	0.004	0	Ciliated
AC090371.1	0	0.43869	0.248	0.003	0	Ciliated
RIBC1	0	0.435561	0.266	0.008	0	Ciliated
SMIM34B	0	0.434485	0.242	0.007	0	Ciliated
ATG9B	0	0.431663	0.246	0.007	0	Ciliated
GAS2L2	0	0.431404	0.243	0.005	0	Ciliated
PPP1R14C	0	0.424428	0.255	0.01	0	Ciliated
BX005214.2	0	0.41886	0.238	0.004	0	Ciliated
LRRC71	0	0.410666	0.239	0.003	0	Ciliated
DZIP1L	0	0.409825	0.237	0.005	0	Ciliated
C11orf16	0	0.409817	0.264	0.01	0	Ciliated
DNAI2	0	0.403591	0.235	0.005	0	Ciliated
LINC02166	0	0.398638	0.231	0.003	0	Ciliated
MDH1B	0	0.394696	0.235	0.005	0	Ciliated
SPEF1	0	0.389785	0.23	0.005	0	Ciliated
CFAP77	0	0.376562	0.235	0.004	0	Ciliated
PROM1	2.39478e-307	0.879169	0.658	0.186	5.04651e-303	Ciliated
FAM47E	3.34873e-307	0.575209	0.374	0.043	7.05678e-303	Ciliated
RGS22	4.31869e-307	0.374273	0.218	0.004	9.10078e-303	Ciliated
COL28A1	1.38174e-306	0.469424	0.236	0.007	2.91173e-302	Ciliated
C10orf67	3.83977e-306	0.374071	0.218	0.004	8.09154e-302	Ciliated
GPR162	1.57678e-304	0.360908	0.209	0.003	3.32275e-300	Ciliated
AL353770.4	4.15302e-304	0.359918	0.206	0.002	8.75166e-300	Ciliated
AC023300.2	1.59078e-300	0.357573	0.217	0.004	3.35226e-296	Ciliated
WDR93	2.17471e-300	0.466565	0.274	0.016	4.58276e-296	Ciliated
MAPRE3	5.10579e-300	0.509278	0.325	0.028	1.07594e-295	Ciliated
CDS1	1.59373e-299	0.759793	0.562	0.13	3.35846e-295	Ciliated
STOX1	7.64141e-299	0.660612	0.456	0.075	1.61027e-294	Ciliated
DNPH1	2.97555e-298	0.916424	0.694	0.237	6.27037e-294	Ciliated
DNAJA4	2.04715e-297	0.702301	0.493	0.093	4.31396e-293	Ciliated
AC133794.1	8.36933e-296	0.372107	0.209	0.003	1.76367e-291	Ciliated
TEKT4	1.27339e-294	0.437367	0.248	0.011	2.68343e-290	Ciliated
CHST9	3.10312e-294	0.944555	0.866	0.46	6.53921e-290	Ciliated
SSBP4	3.39186e-293	0.783134	0.604	0.159	7.14767e-289	Ciliated
CFAP65	7.93038e-293	0.496277	0.297	0.022	1.67117e-288	Ciliated
DNAI1	6.29069e-292	0.356794	0.213	0.005	1.32564e-287	Ciliated
CCDC157	6.93094e-291	0.561356	0.355	0.04	1.46056e-286	Ciliated
TRAF3IP1	4.5573e-289	0.846343	0.65	0.198	9.60359e-285	Ciliated
SPATA33	9.6227e-288	0.664082	0.5	0.099	2.02779e-283	Ciliated
SPATA4	2.78828e-286	0.354455	0.212	0.005	5.87574e-282	Ciliated
CCDC74B	3.7143e-286	0.339238	0.206	0.004	7.82714e-282	Ciliated
SFXN3	6.91933e-286	0.511766	0.337	0.035	1.45811e-281	Ciliated
CACNG6	6.55086e-284	0.373021	0.204	0.004	1.38046e-279	Ciliated
EFHC2	3.82585e-283	0.512297	0.344	0.038	8.06221e-279	Ciliated
AC244090.1	2.47444e-282	0.670049	0.462	0.085	5.21438e-278	Ciliated
ANKDD1B	3.37384e-281	0.335037	0.2	0.003	7.10969e-277	Ciliated
BICC1	1.94533e-279	0.392151	0.217	0.006	4.0994e-275	Ciliated
TMEM232	6.19569e-279	0.382767	0.212	0.006	1.30562e-274	Ciliated
CALM1	9.24139e-279	0.779237	0.958	0.773	1.94744e-274	Ciliated
METRN	1.58193e-278	0.763966	0.494	0.104	3.33361e-274	Ciliated
CAPS2	2.70588e-278	0.485062	0.308	0.028	5.7021e-274	Ciliated
AC009502.1	3.18167e-278	0.332255	0.201	0.004	6.70472e-274	Ciliated
NUDC	5.41723e-278	0.903684	0.739	0.308	1.14157e-273	Ciliated
IFT81	2.95118e-276	0.582411	0.407	0.062	6.21901e-272	Ciliated
TMC5	5.12079e-276	0.958455	0.879	0.472	1.0791e-271	Ciliated
INHBB	3.75024e-275	0.391662	0.232	0.01	7.90288e-271	Ciliated
ARHGAP39	6.39207e-275	0.459813	0.294	0.025	1.347e-270	Ciliated
LZTFL1	1.43361e-274	0.519911	0.348	0.042	3.02105e-270	Ciliated
DENND6B	1.03374e-273	0.405755	0.258	0.016	2.17841e-269	Ciliated
APOD	1.64355e-273	0.975456	0.538	0.131	3.46345e-269	Ciliated
CKB	1.18163e-269	0.734172	0.537	0.128	2.49006e-265	Ciliated
ALS2CR12	2.1959e-269	0.336148	0.198	0.004	4.62743e-265	Ciliated
DIAPH2	2.94469e-268	0.569675	0.391	0.059	6.20535e-264	Ciliated
WDR34	1.22603e-267	0.699556	0.533	0.128	2.58362e-263	Ciliated
CCDC180	6.48814e-267	0.463114	0.286	0.024	1.36724e-262	Ciliated
TBCA	3.54273e-266	0.844145	0.904	0.681	7.46559e-262	Ciliated
PLEKHB1	1.21393e-265	0.446228	0.283	0.023	2.55812e-261	Ciliated
SMPD2	3.63064e-264	0.484963	0.306	0.031	7.65085e-260	Ciliated
CTSS	1.56578e-263	0.862317	0.749	0.321	3.29957e-259	Ciliated
ALDH1L1	1.2127e-262	0.680358	0.471	0.098	2.55553e-258	Ciliated
PCM1	2.09545e-262	0.864861	0.808	0.397	4.41574e-258	Ciliated
AC008915.2	1.83345e-261	0.386635	0.239	0.014	3.86362e-257	Ciliated
HSBP1	7.74734e-261	0.822276	0.909	0.674	1.6326e-256	Ciliated
TP73	4.62933e-260	0.366127	0.217	0.009	9.75539e-256	Ciliated
CIB1	9.84961e-260	0.872084	0.886	0.628	2.07561e-255	Ciliated
IFT27	8.46854e-258	0.743474	0.58	0.164	1.78457e-253	Ciliated
CFAP58	1.27248e-257	0.370327	0.206	0.007	2.6815e-253	Ciliated
RAB3B	2.80168e-256	0.521497	0.297	0.029	5.90398e-252	Ciliated
ERICH2	1.04407e-254	0.361868	0.227	0.012	2.20017e-250	Ciliated
LARP6	9.74173e-254	0.568487	0.401	0.067	2.05287e-249	Ciliated
TSTD1	4.17305e-253	0.817038	0.917	0.735	8.79386e-249	Ciliated
AKNA	8.96545e-253	0.410715	0.265	0.021	1.88929e-248	Ciliated
GIPC2	1.71553e-252	0.401232	0.214	0.009	3.61514e-248	Ciliated
HSPH1	5.82552e-252	0.754966	0.642	0.207	1.22761e-247	Ciliated
CD164L2	1.61559e-251	0.383939	0.24	0.015	3.40454e-247	Ciliated
TTLL9	2.7347e-251	0.322714	0.187	0.004	5.76283e-247	Ciliated
CYSTM1	5.62041e-250	0.879958	0.801	0.442	1.18439e-245	Ciliated
MYCBP	9.95104e-250	0.724585	0.588	0.178	2.09698e-245	Ciliated
ANKMY1	1.473e-249	0.506124	0.335	0.044	3.10406e-245	Ciliated
ERICH5	1.53144e-249	0.680877	0.499	0.117	3.2272e-245	Ciliated
NME7	2.56324e-249	0.56177	0.426	0.079	5.40151e-245	Ciliated
SLC13A3	6.87241e-249	0.344778	0.221	0.011	1.44822e-244	Ciliated
PCSK1N	1.61281e-246	0.523084	0.217	0.011	3.39868e-242	Ciliated
EFCAB12	9.12527e-246	0.310859	0.181	0.004	1.92297e-241	Ciliated
GNA14	9.24973e-246	0.345894	0.21	0.009	1.9492e-241	Ciliated
DZANK1	4.2998e-245	0.414656	0.258	0.021	9.06096e-241	Ciliated
CLMN	2.14014e-243	0.667886	0.52	0.13	4.50992e-239	Ciliated
GRAMD2A	1.2224e-242	0.4535	0.236	0.016	2.57596e-238	Ciliated
SRD5A2	2.94124e-242	0.305652	0.177	0.004	6.19807e-238	Ciliated
STX2	4.81663e-242	0.307632	0.182	0.005	1.01501e-237	Ciliated
FXYD1	7.17906e-241	0.548245	0.303	0.035	1.51284e-236	Ciliated
ACKR4	5.04636e-240	0.3872	0.235	0.016	1.06342e-235	Ciliated
DIXDC1	2.78383e-238	0.536177	0.395	0.07	5.86637e-234	Ciliated
ARMC2	4.37178e-237	0.348393	0.208	0.01	9.21266e-233	Ciliated
TTC21A	1.95622e-236	0.412971	0.239	0.018	4.12233e-232	Ciliated
KIF21A	1.37448e-235	0.848377	0.862	0.535	2.89645e-231	Ciliated
ECT2L	1.44769e-235	0.444849	0.28	0.029	3.05072e-231	Ciliated
SLFN13	3.30453e-235	0.472632	0.319	0.041	6.96365e-231	Ciliated
TTC16	4.28485e-233	0.305381	0.175	0.004	9.02946e-229	Ciliated
TMEM107	8.84116e-233	0.504267	0.367	0.06	1.8631e-228	Ciliated
IGSF10	2.64015e-232	0.474096	0.276	0.028	5.56359e-228	Ciliated
FGF14	2.5133e-231	0.309684	0.172	0.004	5.29629e-227	Ciliated
ANKFN1	1.06531e-230	0.275845	0.158	0.002	2.24493e-226	Ciliated
IQCE	8.59461e-230	0.486058	0.332	0.047	1.81114e-225	Ciliated
RBM24	1.08166e-229	0.27768	0.163	0.003	2.27939e-225	Ciliated
SLC44A4	5.50305e-229	0.805057	0.842	0.471	1.15966e-224	Ciliated
LRRC61	1.98892e-228	0.455769	0.312	0.041	4.19126e-224	Ciliated
ZC2HC1A	7.13578e-228	0.574181	0.405	0.078	1.50372e-223	Ciliated
AC234582.1	2.73611e-227	0.329027	0.188	0.007	5.76581e-223	Ciliated
CCDC191	2.04276e-226	0.441207	0.288	0.033	4.30471e-222	Ciliated
DSTN	4.56188e-226	0.637084	0.96	0.865	9.61324e-222	Ciliated
AL035420.3	9.96606e-226	0.305366	0.176	0.005	2.10015e-221	Ciliated
DYNC2LI1	1.25582e-225	0.578061	0.434	0.094	2.6464e-221	Ciliated
CCP110	1.87673e-225	0.603451	0.444	0.097	3.95484e-221	Ciliated
FAM161A	1.36123e-223	0.523936	0.366	0.062	2.86853e-219	Ciliated
GPX4	4.50779e-223	0.62648	0.963	0.894	9.49926e-219	Ciliated
GSTA3	6.19101e-223	0.302002	0.158	0.003	1.30463e-218	Ciliated
CNTRL	7.63267e-223	0.542335	0.395	0.076	1.60843e-218	Ciliated
CFAP69	2.22585e-221	0.359742	0.216	0.014	4.69053e-217	Ciliated
POLR2I	7.64588e-221	0.785936	0.818	0.495	1.61122e-216	Ciliated
RPA3	4.52e-220	0.788158	0.673	0.283	9.52499e-216	Ciliated
PLTP	4.8013e-220	0.624008	0.404	0.081	1.01178e-215	Ciliated
HIPK1	7.28184e-219	0.771373	0.691	0.291	1.5345e-214	Ciliated
AC105446.1	1.37777e-218	0.323392	0.165	0.004	2.90338e-214	Ciliated
TRIP13	1.90838e-218	0.308821	0.181	0.007	4.02153e-214	Ciliated
MARCH10	5.91576e-218	0.326233	0.198	0.01	1.24663e-213	Ciliated
KIAA1211L	5.8019e-217	0.584563	0.467	0.113	1.22263e-212	Ciliated
TRABD2A	5.23504e-215	0.291208	0.169	0.005	1.10318e-210	Ciliated
WDR90	3.97244e-214	0.410832	0.28	0.034	8.37112e-210	Ciliated
SMYD2	1.82582e-213	0.521797	0.374	0.07	3.84755e-209	Ciliated
TNFRSF19	2.17156e-212	0.356159	0.23	0.019	4.57613e-208	Ciliated
RSPH14	2.18704e-212	0.324467	0.198	0.011	4.60875e-208	Ciliated
CFAP36	5.76317e-212	0.643716	0.537	0.161	1.21447e-207	Ciliated
ALOX15	7.51365e-212	0.777954	0.85	0.509	1.58335e-207	Ciliated
AK8	1.25941e-211	0.296343	0.165	0.005	2.65396e-207	Ciliated
CFAP47	4.25998e-211	0.287854	0.159	0.004	8.97706e-207	Ciliated
ATF7IP2	2.37117e-209	0.60559	0.463	0.116	4.99676e-205	Ciliated
KIF3A	2.80822e-209	0.573492	0.439	0.103	5.91777e-205	Ciliated
C16orf54	3.0597e-209	0.494432	0.292	0.039	6.44772e-205	Ciliated
MUCL1	4.63913e-209	0.321711	0.192	0.011	9.77604e-205	Ciliated
CD38	5.45274e-209	0.321721	0.213	0.015	1.14906e-204	Ciliated
AP001207.3	5.55316e-208	0.434807	0.297	0.042	1.17022e-203	Ciliated
SPATA6	8.77641e-208	0.588803	0.443	0.106	1.84945e-203	Ciliated
DPY30	1.3447e-207	0.783774	0.787	0.444	2.8337e-203	Ciliated
BCAS3	2.36119e-207	0.533255	0.379	0.075	4.97574e-203	Ciliated
AC010754.1	5.02804e-206	0.273973	0.142	0.002	1.05956e-201	Ciliated
GRIN3B	2.68972e-205	0.264628	0.145	0.002	5.66805e-201	Ciliated
ERBB4	3.15255e-205	0.396754	0.234	0.022	6.64337e-201	Ciliated
SLC22A16	1.82258e-204	0.29332	0.165	0.006	3.84071e-200	Ciliated
MUC15	2.54254e-204	0.668906	0.599	0.209	5.3579e-200	Ciliated
B9D2	4.0767e-204	0.452425	0.315	0.049	8.59084e-200	Ciliated
MPDZ	2.93597e-203	0.32881	0.211	0.016	6.18697e-199	Ciliated
LRRC49	3.5871e-202	0.316011	0.191	0.011	7.5591e-198	Ciliated
DNER	4.53164e-202	0.268503	0.158	0.005	9.54953e-198	Ciliated
MSH3	4.69352e-202	0.590569	0.446	0.112	9.89066e-198	Ciliated
FAM104B	7.71403e-202	0.545778	0.434	0.103	1.62558e-197	Ciliated
BTBD3	1.30315e-201	0.568263	0.409	0.091	2.74612e-197	Ciliated
CCDC13	6.96039e-201	0.257311	0.15	0.004	1.46676e-196	Ciliated
ZNF273	8.06944e-201	0.386304	0.234	0.023	1.70047e-196	Ciliated
MYEF2	8.40394e-201	0.266526	0.157	0.005	1.77096e-196	Ciliated
IRX3	5.83615e-200	0.696785	0.6	0.216	1.22985e-195	Ciliated
FBXO36	3.10214e-199	0.396964	0.272	0.035	6.53715e-195	Ciliated
KNDC1	2.36503e-198	0.261142	0.146	0.003	4.98384e-194	Ciliated
POU2AF1	2.36943e-198	0.543149	0.389	0.083	4.99309e-194	Ciliated
AGBL2	6.03984e-198	0.275069	0.163	0.006	1.27278e-193	Ciliated
P4HTM	1.51234e-196	0.594773	0.482	0.135	3.18696e-192	Ciliated
WDR19	3.77357e-196	0.362146	0.233	0.023	7.95204e-192	Ciliated
IFT74	1.36811e-195	0.546994	0.408	0.095	2.88301e-191	Ciliated
SAMHD1	1.49527e-194	0.679985	0.634	0.247	3.15098e-190	Ciliated
C17orf97	1.70515e-193	0.575674	0.439	0.113	3.59327e-189	Ciliated
KCTD12	1.13136e-192	0.334666	0.2	0.015	2.38411e-188	Ciliated
C16orf71	1.40522e-191	0.250133	0.157	0.006	2.96122e-187	Ciliated
TSPAN6	2.14493e-190	0.762033	0.71	0.354	4.52002e-186	Ciliated
ACYP1	2.19541e-190	0.537956	0.422	0.104	4.62638e-186	Ciliated
CCDC34	4.32448e-190	0.380557	0.286	0.042	9.11297e-186	Ciliated
ZNF487	1.86245e-189	0.370083	0.256	0.032	3.92475e-185	Ciliated
ERICH6-AS1	2.59273e-189	0.280833	0.181	0.011	5.46365e-185	Ciliated
KIAA1257	3.26572e-188	0.255955	0.141	0.003	6.88184e-184	Ciliated
LRP11	6.62356e-185	0.556387	0.471	0.137	1.39578e-180	Ciliated
MORN1	7.23146e-185	0.398681	0.266	0.037	1.52389e-180	Ciliated
ABCA13	8.51289e-185	0.72571	0.69	0.321	1.79392e-180	Ciliated
HACD4	9.76892e-185	0.460988	0.324	0.059	2.0586e-180	Ciliated
CCDC39.1	1.0243e-184	0.261307	0.15	0.005	2.1585e-180	Ciliated
ANKRD28	1.79507e-184	0.536079	0.423	0.107	3.78276e-180	Ciliated
CWH43	1.11616e-183	0.268113	0.13	0.002	2.35208e-179	Ciliated
KLHDC9	2.13839e-183	0.386621	0.261	0.036	4.50623e-179	Ciliated
BCO2	1.00347e-182	0.404452	0.271	0.039	2.11461e-178	Ciliated
PDLIM4	3.38952e-182	0.674656	0.542	0.188	7.14273e-178	Ciliated
UBB	4.37121e-182	0.638383	0.972	0.921	9.21145e-178	Ciliated
PRDX1	9.04868e-181	0.511422	0.998	0.978	1.90683e-176	Ciliated
PPP1R15A	4.1688e-180	0.368319	0.283	0.044	8.78491e-176	Ciliated
LRRC56	7.73698e-180	0.300107	0.178	0.012	1.63041e-175	Ciliated
FUZ	2.64624e-179	0.338514	0.234	0.027	5.57643e-175	Ciliated
MT-ND2	8.45246e-178	0.498713	1	0.998	1.78119e-173	Ciliated
SPATA6L	2.23959e-177	0.301828	0.191	0.016	4.71949e-173	Ciliated
PRR18	1.22964e-176	0.250787	0.133	0.003	2.59121e-172	Ciliated
GSTP1	1.85755e-176	0.454855	1	0.993	3.91441e-172	Ciliated
CACNA1A	7.39928e-176	0.34248	0.228	0.026	1.55925e-171	Ciliated
PPP1R32	1.3793e-175	0.301843	0.191	0.016	2.9066e-171	Ciliated
COQ4	2.46177e-175	0.690749	0.694	0.34	5.18769e-171	Ciliated
CYP4B1	5.21964e-175	0.757966	0.836	0.538	1.09994e-170	Ciliated
WRB	1.10036e-174	0.500368	0.394	0.097	2.31878e-170	Ciliated
SOD1	1.83496e-174	0.61051	0.912	0.776	3.86682e-170	Ciliated
NEK1	2.98418e-174	0.447377	0.319	0.061	6.28855e-170	Ciliated
LRWD1	6.11998e-174	0.336125	0.217	0.024	1.28966e-169	Ciliated
CRNDE	8.15147e-174	0.725251	0.753	0.45	1.71776e-169	Ciliated
PRR7	3.07449e-173	0.287061	0.181	0.014	6.47888e-169	Ciliated
SLC4A8	9.03706e-173	0.282645	0.169	0.011	1.90438e-168	Ciliated
C9orf72	7.75068e-172	0.44496	0.334	0.068	1.6333e-167	Ciliated
MAPK8IP1	1.57016e-171	0.336717	0.215	0.023	3.30879e-167	Ciliated
PHTF1	2.14382e-171	0.367476	0.248	0.034	4.51768e-167	Ciliated
SMKR1	7.60301e-170	0.291549	0.179	0.014	1.60218e-165	Ciliated
KIF27	8.89903e-170	0.313215	0.21	0.022	1.87529e-165	Ciliated
ENPP5	4.68538e-169	0.471172	0.356	0.081	9.8735e-165	Ciliated
FTO	5.20852e-169	0.449005	0.282	0.048	1.09759e-164	Ciliated
AL035701.1	9.88822e-169	0.373635	0.246	0.035	2.08375e-164	Ciliated
ANKRD42	1.05162e-168	0.356506	0.257	0.038	2.21608e-164	Ciliated
ULK4	6.76757e-168	0.295441	0.19	0.017	1.42613e-163	Ciliated
CTNNAL1	1.07629e-167	0.525058	0.423	0.115	2.26806e-163	Ciliated
KIFAP3	1.43768e-167	0.526849	0.453	0.135	3.02963e-163	Ciliated
WRAP53	3.20933e-167	0.348701	0.229	0.029	6.76302e-163	Ciliated
TAX1BP1	6.55031e-166	0.646886	0.864	0.634	1.38035e-161	Ciliated
MPC2	2.52453e-165	0.658274	0.797	0.525	5.31995e-161	Ciliated
VIM	2.86065e-165	0.493626	0.436	0.123	6.02826e-161	Ciliated
YWHAE	1.19904e-164	0.569922	0.969	0.882	2.52673e-160	Ciliated
AK1	1.31179e-164	0.624644	0.515	0.184	2.76433e-160	Ciliated
ENDOG	1.37195e-164	0.552849	0.408	0.113	2.89111e-160	Ciliated
DDX5	2.52872e-163	0.573857	0.91	0.714	5.32877e-159	Ciliated
GAS8	4.03385e-163	0.353566	0.229	0.03	8.50053e-159	Ciliated
PLAC8	4.60708e-163	0.633521	0.821	0.512	9.7085e-159	Ciliated
ZBED5-AS1	9.4947e-163	0.613013	0.582	0.236	2.00082e-158	Ciliated
CROCC	2.58705e-161	0.337616	0.228	0.03	5.45168e-157	Ciliated
MAP1LC3A	3.34095e-161	0.442608	0.343	0.077	7.04039e-157	Ciliated
DHRS9	4.68652e-161	0.645905	0.678	0.303	9.87591e-157	Ciliated
C16orf46	6.58116e-161	0.299756	0.192	0.019	1.38685e-156	Ciliated
TTLL7	1.0147e-159	0.320586	0.213	0.026	2.13827e-155	Ciliated
PTPRN2	2.97987e-159	0.427856	0.325	0.07	6.27949e-155	Ciliated
POMT2	4.55754e-159	0.331573	0.193	0.02	9.60409e-155	Ciliated
SLC27A2	1.77598e-158	0.576137	0.593	0.237	3.74252e-154	Ciliated
LRRC4	6.39067e-158	0.327273	0.21	0.025	1.34671e-153	Ciliated
LRRIQ3	2.12498e-153	0.284303	0.17	0.015	4.47797e-149	Ciliated
EGLN3	2.49793e-153	0.314732	0.225	0.032	5.26388e-149	Ciliated
SRI	7.93468e-153	0.615672	0.838	0.594	1.67207e-148	Ciliated
FDXR	1.13601e-152	0.308053	0.226	0.032	2.39391e-148	Ciliated
MINDY4	1.3657e-152	0.265239	0.156	0.011	2.87794e-148	Ciliated
CEP290	1.97854e-152	0.508418	0.408	0.115	4.16937e-148	Ciliated
BNIP3	7.405e-150	0.375777	0.284	0.055	1.56046e-145	Ciliated
PRKAR1A	2.03814e-149	0.625911	0.735	0.427	4.29498e-145	Ciliated
ENKD1	2.09025e-149	0.313893	0.206	0.026	4.40478e-145	Ciliated
NDUFB1	1.8051e-148	0.508759	0.943	0.859	3.80389e-144	Ciliated
CEP162	1.82776e-148	0.369393	0.27	0.05	3.85163e-144	Ciliated
CEP83	1.28455e-147	0.345813	0.247	0.041	2.70693e-143	Ciliated
CDKN1A	3.09977e-147	0.426331	0.308	0.067	6.53215e-143	Ciliated
TUSC3	3.83257e-147	0.504461	0.438	0.138	8.07638e-143	Ciliated
PLEKHG7	1.01859e-146	0.428669	0.32	0.073	2.14648e-142	Ciliated
CCDC60	1.65099e-146	0.325124	0.233	0.036	3.47914e-142	Ciliated
ALG1L	3.87599e-145	0.317323	0.232	0.037	8.16788e-141	Ciliated
RPGRIP1L	4.28874e-145	0.29771	0.19	0.022	9.03766e-141	Ciliated
COX7A1	6.73478e-145	0.692873	0.345	0.09	1.41922e-140	Ciliated
ABHD12B	2.21742e-143	0.336258	0.228	0.036	4.67277e-139	Ciliated
AAED1	1.2183e-142	0.46278	0.388	0.11	2.56731e-138	Ciliated
COL21A1	2.16898e-142	0.282504	0.18	0.02	4.5707e-138	Ciliated
CDC14A	2.80168e-142	0.292314	0.193	0.023	5.90398e-138	Ciliated
SYNGAP1	6.7928e-142	0.313809	0.225	0.035	1.43145e-137	Ciliated
HSPBP1	9.13351e-142	0.42274	0.328	0.079	1.92471e-137	Ciliated
TPPP	3.1164e-140	0.286424	0.197	0.025	6.56719e-136	Ciliated
FTH1	9.71451e-140	0.339615	0.998	0.999	2.04714e-135	Ciliated
PFDN6	1.70264e-139	0.514954	0.459	0.16	3.58796e-135	Ciliated
ERGIC3	4.65489e-139	0.598706	0.815	0.573	9.80925e-135	Ciliated
TTC39C-AS1	7.33551e-139	0.281476	0.177	0.02	1.54581e-134	Ciliated
CEP97	9.07916e-139	0.317312	0.204	0.028	1.91325e-134	Ciliated
AL357060.1	4.74727e-138	0.286208	0.181	0.021	1.00039e-133	Ciliated
CLEC19A	2.04148e-137	0.257482	0.157	0.014	4.30201e-133	Ciliated
BBIP1	3.35285e-137	0.477161	0.438	0.145	7.06546e-133	Ciliated
IDS	4.24934e-137	0.501268	0.488	0.177	8.95463e-133	Ciliated
IGF2BP2	6.48294e-137	0.429282	0.34	0.086	1.36615e-132	Ciliated
SNHG10	1.06784e-136	0.393604	0.325	0.08	2.25026e-132	Ciliated
ANKRD18B	1.2682e-135	0.271932	0.166	0.017	2.67248e-131	Ciliated
MZF1-AS1	2.77371e-135	0.313478	0.201	0.028	5.84505e-131	Ciliated
SYDE2	6.2675e-135	0.351656	0.211	0.032	1.32075e-130	Ciliated
KIF3B	6.43641e-135	0.433813	0.379	0.11	1.35635e-130	Ciliated
AC004494.1	5.39426e-134	0.285063	0.181	0.022	1.13673e-129	Ciliated
RGCC	8.28949e-134	0.448753	0.361	0.102	1.74684e-129	Ciliated
GLB1L	5.29321e-133	0.33488	0.22	0.036	1.11544e-128	Ciliated
B3GNT7	5.79896e-133	0.583655	0.706	0.376	1.22202e-128	Ciliated
AZIN1	9.38059e-132	0.505985	0.458	0.163	1.97677e-127	Ciliated
MIPEP	1.0043e-131	0.359727	0.257	0.052	2.11635e-127	Ciliated
SMPD3	1.37787e-131	0.34998	0.249	0.048	2.90358e-127	Ciliated
UBE3D	4.28395e-131	0.383051	0.301	0.071	9.02757e-127	Ciliated
BRD3OS	1.50989e-130	0.273162	0.194	0.027	3.18179e-126	Ciliated
IFT46	1.06509e-129	0.305079	0.194	0.028	2.24446e-125	Ciliated
PPP1R7	1.46865e-129	0.531394	0.511	0.21	3.09488e-125	Ciliated
MYB	1.8822e-129	0.311419	0.208	0.032	3.96637e-125	Ciliated
COX17	3.37795e-129	0.523103	0.856	0.65	7.11835e-125	Ciliated
SSB	7.74183e-129	0.574675	0.781	0.513	1.63144e-124	Ciliated
UNC119B	8.85364e-129	0.296246	0.2	0.03	1.86573e-124	Ciliated
PRR34-AS1	1.73504e-128	0.562703	0.523	0.221	3.65626e-124	Ciliated
PIM2	1.90104e-128	0.315385	0.216	0.036	4.00606e-124	Ciliated
CFDP1	8.65723e-127	0.583063	0.668	0.37	1.82434e-122	Ciliated
ANXA1	6.20077e-126	0.379864	0.995	0.954	1.30669e-121	Ciliated
MAPK10	2.7931e-125	0.528292	0.536	0.225	5.8859e-121	Ciliated
BAIAP2L1	4.13887e-125	0.412449	0.328	0.088	8.72184e-121	Ciliated
USP51	6.602e-125	0.358067	0.237	0.045	1.39124e-120	Ciliated
METTL7A	3.94121e-123	0.576349	0.666	0.356	8.30531e-119	Ciliated
BTBD9	1.85492e-122	0.396767	0.3	0.075	3.90886e-118	Ciliated
LRRFIP1	4.81143e-122	0.479018	0.924	0.803	1.01391e-117	Ciliated
WDR92	8.89566e-122	0.365203	0.278	0.064	1.87458e-117	Ciliated
HSPA8	8.39875e-121	0.557952	0.853	0.634	1.76987e-116	Ciliated
BUD23	1.6393e-120	0.585328	0.696	0.419	3.4545e-116	Ciliated
VPS35	6.6935e-120	0.531494	0.77	0.499	1.41052e-115	Ciliated
RBKS	8.99776e-119	0.282581	0.21	0.037	1.8961e-114	Ciliated
MDM1	9.63243e-119	0.288179	0.199	0.032	2.02984e-114	Ciliated
LMLN	1.01304e-117	0.299919	0.214	0.039	2.13479e-113	Ciliated
DNAJA1	1.05829e-117	0.540299	0.746	0.476	2.23014e-113	Ciliated
TOGARAM1	1.19178e-117	0.354599	0.284	0.07	2.51145e-113	Ciliated
UGDH	5.91942e-117	0.435548	0.401	0.137	1.2474e-112	Ciliated
SHROOM3	1.06088e-116	0.441488	0.367	0.117	2.23559e-112	Ciliated
INTU	1.30294e-116	0.356608	0.307	0.081	2.74568e-112	Ciliated
TXNRD1	1.40441e-116	0.472778	0.453	0.172	2.95952e-112	Ciliated
ZNF106	6.06126e-116	0.554228	0.698	0.416	1.27729e-111	Ciliated
BBS5	2.42552e-115	0.27832	0.188	0.03	5.11131e-111	Ciliated
CD164	2.50096e-115	0.538819	0.721	0.431	5.27028e-111	Ciliated
CHCHD6	2.78391e-115	0.385965	0.317	0.089	5.86653e-111	Ciliated
PRSS12	4.58907e-114	0.32131	0.218	0.042	9.67054e-110	Ciliated
IGFBP5	6.0211e-114	0.362768	0.614	0.263	1.26883e-109	Ciliated
SYAP1	7.719e-114	0.524101	0.65	0.347	1.62662e-109	Ciliated
TTC12	1.17742e-113	0.288537	0.221	0.043	2.48119e-109	Ciliated
MIR99AHG	2.49617e-113	0.303254	0.248	0.054	5.26018e-109	Ciliated
UBL5	1.72267e-112	0.420301	0.926	0.847	3.63019e-108	Ciliated
CES2	3.24993e-112	0.555841	0.613	0.311	6.84858e-108	Ciliated
KTN1	5.20086e-112	0.42669	0.932	0.816	1.09598e-107	Ciliated
CCDC69	8.71921e-112	0.409448	0.364	0.117	1.8374e-107	Ciliated
MARCKS	4.26719e-111	0.499621	0.799	0.511	8.99225e-107	Ciliated
AP4M1	4.52724e-111	0.294789	0.244	0.054	9.54025e-107	Ciliated
EFCAB11	5.46007e-111	0.344264	0.273	0.069	1.1506e-106	Ciliated
H2AFJ	1.70045e-110	0.506874	0.78	0.556	3.58337e-106	Ciliated
SERPINB6	2.72369e-110	0.498974	0.578	0.282	5.73963e-106	Ciliated
PKIB	4.10363e-110	0.475056	0.391	0.135	8.64758e-106	Ciliated
ADPRHL2	4.2771e-110	0.289468	0.212	0.041	9.01313e-106	Ciliated
ARL13B	1.12911e-109	0.291399	0.212	0.041	2.37937e-105	Ciliated
AL353622.1	1.24741e-109	0.261916	0.186	0.031	2.62866e-105	Ciliated
APOO	4.34831e-109	0.462776	0.437	0.172	9.16319e-105	Ciliated
AP2B1	1.11245e-108	0.54417	0.592	0.301	2.34428e-104	Ciliated
HS3ST6	2.24033e-108	0.292167	0.201	0.037	4.72104e-104	Ciliated
SQLE	4.04625e-108	0.471431	0.462	0.183	8.52665e-104	Ciliated
AC060780.1	4.72564e-108	0.399336	0.352	0.112	9.95834e-104	Ciliated
ZNF688	8.5448e-108	0.398387	0.331	0.102	1.80065e-103	Ciliated
FXYD3	8.73209e-108	0.395795	0.962	0.894	1.84011e-103	Ciliated
MED25	1.46374e-107	0.331023	0.28	0.073	3.08454e-103	Ciliated
CEP41	1.47088e-107	0.262429	0.181	0.03	3.09958e-103	Ciliated
PLA2G16	2.18459e-107	0.507183	0.476	0.207	4.60359e-103	Ciliated
ENAH	6.72934e-107	0.529787	0.69	0.413	1.41807e-102	Ciliated
ARMC9	2.87371e-106	0.310484	0.246	0.057	6.05577e-102	Ciliated
TMEM254	4.36666e-106	0.295419	0.23	0.05	9.20186e-102	Ciliated
C11orf49	1.7625e-105	0.333942	0.259	0.064	3.71411e-101	Ciliated
CDKN2A	1.80833e-105	0.348533	0.213	0.044	3.81068e-101	Ciliated
NELL2	2.32445e-105	0.268294	0.169	0.026	4.89831e-101	Ciliated
MICAL3	5.40811e-105	0.292232	0.207	0.04	1.13965e-100	Ciliated
SKP1	7.81294e-104	0.405278	0.94	0.883	1.64642e-99	Ciliated
GALNS	9.07699e-103	0.262871	0.176	0.029	1.91279e-98	Ciliated
GCLC	1.4941e-102	0.481736	0.452	0.186	3.14852e-98	Ciliated
MUC4	1.87859e-102	0.393438	0.829	0.518	3.95875e-98	Ciliated
C5AR1	3.44624e-102	0.292576	0.226	0.05	7.26226e-98	Ciliated
MRNIP	2.17745e-101	0.343681	0.342	0.109	4.58854e-97	Ciliated
IFT172	2.22177e-101	0.48296	0.552	0.271	4.68193e-97	Ciliated
OSBPL6	3.60194e-101	0.259556	0.173	0.029	7.59036e-97	Ciliated
SMIM5	1.11712e-100	0.26441	0.191	0.036	2.3541e-96	Ciliated
KIAA1841	6.43759e-100	0.286168	0.212	0.045	1.35659e-95	Ciliated
HMGN2	1.151e-99	0.48397	0.787	0.558	2.4255e-95	Ciliated
CMIP	1.64007e-99	0.436074	0.428	0.169	3.45611e-95	Ciliated
RCAN3	2.78096e-99	0.439309	0.49	0.215	5.86031e-95	Ciliated
ROMO1	1.4077e-98	0.449832	0.89	0.757	2.96644e-94	Ciliated
ODF2	1.44096e-98	0.250988	0.175	0.03	3.03653e-94	Ciliated
TMEM68	6.14208e-98	0.324304	0.29	0.084	1.29432e-93	Ciliated
ADH7	7.23531e-98	0.604958	0.613	0.348	1.5247e-93	Ciliated
AHSA1	1.0079e-97	0.426198	0.415	0.162	2.12394e-93	Ciliated
NDUFAF3	1.50323e-97	0.505364	0.596	0.334	3.16775e-93	Ciliated
CCDC88C	4.84351e-97	0.373982	0.357	0.123	1.02067e-92	Ciliated
VDAC3	5.04695e-97	0.493082	0.627	0.36	1.06354e-92	Ciliated
STRBP	8.58035e-97	0.478633	0.611	0.326	1.80814e-92	Ciliated
PNMA1	9.55102e-97	0.250209	0.171	0.03	2.01269e-92	Ciliated
MZF1	1.48398e-96	0.29183	0.232	0.056	3.12719e-92	Ciliated
IFT80	6.22467e-96	0.286528	0.24	0.06	1.31173e-91	Ciliated
PCSK5	7.93119e-95	0.303763	0.224	0.053	1.67134e-90	Ciliated
CIR1	1.97734e-94	0.461935	0.752	0.518	4.16685e-90	Ciliated
WDR13	5.32534e-94	0.329399	0.288	0.086	1.12221e-89	Ciliated
BCL2L1	9.0533e-94	0.445382	0.44	0.185	1.9078e-89	Ciliated
NELFE	2.17077e-93	0.425318	0.471	0.21	4.57447e-89	Ciliated
AQP4-AS1	9.2544e-93	0.286244	0.212	0.048	1.95018e-88	Ciliated
SNX29	1.18534e-92	0.262685	0.206	0.046	2.49786e-88	Ciliated
FAIM	3.06215e-92	0.389923	0.363	0.133	6.45286e-88	Ciliated
ANXA2	7.38595e-92	0.347166	0.958	0.887	1.55644e-87	Ciliated
SELENOW	2.71558e-91	0.500907	0.794	0.604	5.72253e-87	Ciliated
SEM1	1.27414e-90	0.369833	0.909	0.849	2.68499e-86	Ciliated
DCBLD2	1.68197e-90	0.35174	0.292	0.09	3.54441e-86	Ciliated
SCPEP1	2.84372e-90	0.431805	0.819	0.616	5.99257e-86	Ciliated
IDNK	3.90141e-90	0.30194	0.257	0.071	8.22145e-86	Ciliated
GFM2	7.21309e-90	0.296707	0.219	0.054	1.52002e-85	Ciliated
NUP50-DT	7.231e-90	0.290537	0.241	0.064	1.52379e-85	Ciliated
MED31	3.73461e-89	0.403945	0.42	0.176	7.86994e-85	Ciliated
CFAP20	6.94587e-89	0.296519	0.257	0.072	1.4637e-84	Ciliated
ZNF664	9.60994e-89	0.370687	0.346	0.123	2.0251e-84	Ciliated
PFDN5	1.0461e-88	0.359154	0.941	0.882	2.20444e-84	Ciliated
TTBK2	2.49627e-88	0.290749	0.243	0.066	5.26038e-84	Ciliated
CXXC4	2.97022e-88	0.301103	0.237	0.063	6.25915e-84	Ciliated
PTGES3	4.19462e-88	0.424203	0.614	0.344	8.83932e-84	Ciliated
CCDC28A	6.77059e-88	0.380689	0.388	0.156	1.42677e-83	Ciliated
P4HA2	8.86733e-88	0.264156	0.212	0.051	1.86861e-83	Ciliated
ATP5F1E	5.13943e-87	0.277124	0.986	0.977	1.08303e-82	Ciliated
TUBGCP2	1.11743e-86	0.384475	0.36	0.136	2.35476e-82	Ciliated
PCNX4	3.1088e-86	0.378368	0.46	0.203	6.55118e-82	Ciliated
LIMS1	2.57053e-85	0.430974	0.475	0.224	5.41688e-81	Ciliated
JPT2	3.33008e-85	0.371876	0.364	0.139	7.01747e-81	Ciliated
SLAIN2	5.63962e-85	0.38017	0.335	0.122	1.18844e-80	Ciliated
ELK3	9.6853e-85	0.311291	0.287	0.091	2.04098e-80	Ciliated
FGGY	1.1864e-84	0.449305	0.526	0.271	2.50011e-80	Ciliated
CLDN3	2.02396e-84	0.320511	0.26	0.077	4.26508e-80	Ciliated
MEAF6	5.90823e-84	0.419681	0.491	0.242	1.24504e-79	Ciliated
MGST3	5.91488e-84	0.469142	0.744	0.544	1.24644e-79	Ciliated
SNRNP25	1.01871e-83	0.419709	0.444	0.204	2.14673e-79	Ciliated
PDE8B	1.23049e-83	0.25862	0.194	0.044	2.59301e-79	Ciliated
LY75	1.31766e-83	0.290376	0.22	0.057	2.77672e-79	Ciliated
NBEA	2.34872e-83	0.380325	0.417	0.177	4.94946e-79	Ciliated
DUSP14	2.36693e-83	0.36658	0.339	0.126	4.98782e-79	Ciliated
SORBS2	3.79288e-83	0.411238	0.46	0.211	7.99273e-79	Ciliated
MT-ND3	9.21518e-83	0.397888	0.998	0.996	1.94191e-78	Ciliated
CYB561A3	2.08464e-82	0.294076	0.263	0.08	4.39296e-78	Ciliated
MLXIP	2.56841e-82	0.373782	0.438	0.192	5.41242e-78	Ciliated
CAT	3.05565e-82	0.393722	0.501	0.244	6.43916e-78	Ciliated
ZNF3	3.64994e-82	0.298932	0.252	0.074	7.69151e-78	Ciliated
SULT1A1	4.07798e-82	0.432346	0.508	0.251	8.59352e-78	Ciliated
DHX57	8.35391e-82	0.302362	0.258	0.077	1.76042e-77	Ciliated
BBS4	3.64695e-81	0.308913	0.255	0.076	7.68522e-77	Ciliated
ABHD2	6.55525e-81	0.410139	0.505	0.251	1.38139e-76	Ciliated
CTNNB1	9.76541e-81	0.440059	0.896	0.729	2.05787e-76	Ciliated
FOXP1	9.85497e-81	0.37717	0.761	0.523	2.07674e-76	Ciliated
ENPP4	1.05554e-80	0.33924	0.328	0.121	2.22434e-76	Ciliated
CCDC82	1.23855e-80	0.361124	0.421	0.185	2.60999e-76	Ciliated
SUN1	1.93046e-80	0.357129	0.344	0.13	4.06805e-76	Ciliated
GCC2	2.38675e-80	0.436199	0.665	0.412	5.02959e-76	Ciliated
TMEM14A	3.00956e-80	0.439226	0.583	0.326	6.34206e-76	Ciliated
ANKRD54	7.84577e-80	0.325926	0.327	0.12	1.65334e-75	Ciliated
C4orf3	1.01521e-79	0.42969	0.768	0.579	2.13935e-75	Ciliated
REC8	1.17916e-79	0.311622	0.266	0.084	2.48485e-75	Ciliated
FAM13A	1.37981e-79	0.339155	0.309	0.109	2.90767e-75	Ciliated
PGM2L1	5.35897e-79	0.392922	0.483	0.232	1.1293e-74	Ciliated
RAD9A	6.40981e-79	0.319789	0.291	0.098	1.35074e-74	Ciliated
CPLANE1	6.58232e-79	0.395716	0.381	0.159	1.38709e-74	Ciliated
CASZ1	1.37187e-78	0.406767	0.462	0.218	2.89094e-74	Ciliated
CABIN1	1.86714e-78	0.292895	0.25	0.076	3.93462e-74	Ciliated
RBM43	4.54269e-78	0.320786	0.289	0.099	9.5728e-74	Ciliated
UACA	4.9233e-78	0.370483	0.383	0.159	1.03749e-73	Ciliated
S100A11	1.16195e-77	0.274447	0.999	0.987	2.44859e-73	Ciliated
IFI6	3.37549e-77	0.487474	0.513	0.259	7.11316e-73	Ciliated
OFD1	4.95451e-77	0.431892	0.421	0.192	1.04406e-72	Ciliated
NDUFAB1	8.18634e-77	0.440864	0.761	0.575	1.72511e-72	Ciliated
PFN2	9.32113e-77	0.417484	0.587	0.333	1.96424e-72	Ciliated
SMAP2	1.49891e-76	0.339651	0.328	0.125	3.15865e-72	Ciliated
TMF1	2.54909e-76	0.406564	0.572	0.321	5.37169e-72	Ciliated
CDC16	1.20979e-75	0.332419	0.349	0.138	2.5494e-71	Ciliated
CHST6	2.30768e-75	0.442647	0.618	0.364	4.86298e-71	Ciliated
CBR1	4.19187e-75	0.466177	0.714	0.506	8.83352e-71	Ciliated
SECISBP2L	4.85676e-75	0.346134	0.365	0.149	1.02347e-70	Ciliated
KCNJ2	1.31331e-74	0.342054	0.326	0.124	2.76753e-70	Ciliated
CYB561	2.45672e-74	0.384367	0.513	0.266	5.17704e-70	Ciliated
MORF4L1	2.60173e-74	0.381326	0.788	0.594	5.48263e-70	Ciliated
AGTRAP	2.95508e-74	0.285062	0.24	0.074	6.22724e-70	Ciliated
SPATA13	7.33168e-74	0.258785	0.204	0.055	1.54501e-69	Ciliated
TMC4	7.77648e-74	0.382223	0.473	0.233	1.63874e-69	Ciliated
PALLD	1.06613e-73	0.442478	0.514	0.278	2.24666e-69	Ciliated
TSGA10	1.21041e-73	0.325302	0.332	0.128	2.5507e-69	Ciliated
OCEL1	2.02943e-73	0.306557	0.31	0.116	4.27661e-69	Ciliated
EVI5	3.62021e-73	0.32174	0.307	0.115	7.62887e-69	Ciliated
S100A10	5.59734e-73	0.493881	0.759	0.547	1.17953e-68	Ciliated
ASL	5.63169e-73	0.412597	0.492	0.258	1.18677e-68	Ciliated
MIR200CHG	8.36669e-73	0.444978	0.569	0.336	1.76311e-68	Ciliated
SLC20A2	1.57763e-72	0.293699	0.261	0.086	3.32455e-68	Ciliated
DYNLRB1	1.71066e-72	0.389505	0.571	0.328	3.60488e-68	Ciliated
NAT1	2.51316e-72	0.27756	0.238	0.074	5.29599e-68	Ciliated
PWWP2B	3.49244e-72	0.280668	0.268	0.09	7.35961e-68	Ciliated
SLC25A36	3.8515e-72	0.412624	0.522	0.28	8.11627e-68	Ciliated
NUPR1	4.18131e-72	0.422653	0.628	0.366	8.81128e-68	Ciliated
PPP4R3B	6.76916e-72	0.372168	0.384	0.168	1.42647e-67	Ciliated
TP53TG1	7.64714e-72	0.426594	0.596	0.356	1.61148e-67	Ciliated
TCEAL3	8.88454e-72	0.333088	0.386	0.168	1.87224e-67	Ciliated
EPPK1	1.31366e-70	0.327774	0.203	0.057	2.76827e-66	Ciliated
EBNA1BP2	2.18429e-70	0.373816	0.458	0.227	4.60296e-66	Ciliated
ZKSCAN1	9.50945e-70	0.41975	0.757	0.551	2.00393e-65	Ciliated
CFLAR	1.10263e-69	0.392309	0.669	0.436	2.32357e-65	Ciliated
TMEM154	2.37441e-69	0.293918	0.359	0.151	5.00358e-65	Ciliated
GAPVD1	2.49162e-69	0.373054	0.451	0.221	5.25058e-65	Ciliated
WDR3	3.79946e-69	0.26356	0.212	0.062	8.0066e-65	Ciliated
FAM76A	4.22635e-69	0.331047	0.407	0.185	8.90618e-65	Ciliated
CLIC1	6.48278e-69	0.346812	0.927	0.877	1.36612e-64	Ciliated
DALRD3	1.00897e-68	0.299015	0.338	0.136	2.12621e-64	Ciliated
SPTBN1	1.24471e-68	0.377541	0.458	0.228	2.62297e-64	Ciliated
UBAC1	2.32809e-68	0.383965	0.48	0.249	4.90599e-64	Ciliated
HECTD1	2.51229e-68	0.401588	0.539	0.302	5.29414e-64	Ciliated
MTSS1	3.64481e-68	0.288198	0.331	0.129	7.6807e-64	Ciliated
NUP50	8.04063e-68	0.390002	0.582	0.335	1.6944e-63	Ciliated
TRIM2	2.31237e-67	0.404549	0.627	0.386	4.87286e-63	Ciliated
LINC00467	2.66723e-67	0.349949	0.504	0.268	5.62065e-63	Ciliated
MUC16	9.41544e-67	0.340586	0.776	0.502	1.98411e-62	Ciliated
TXN	1.22413e-66	0.31546	0.996	0.977	2.5796e-62	Ciliated
CHMP5	1.29658e-66	0.400042	0.574	0.349	2.73228e-62	Ciliated
SARAF	1.41694e-66	0.38001	0.789	0.619	2.98591e-62	Ciliated
KIF2A	1.80353e-66	0.356161	0.404	0.19	3.80057e-62	Ciliated
HSP90AB1	3.44633e-66	0.327194	0.955	0.928	7.26244e-62	Ciliated
DHX40	4.37456e-65	0.290895	0.309	0.122	9.21851e-61	Ciliated
CHCHD5	6.78102e-65	0.408716	0.682	0.477	1.42896e-60	Ciliated
GTF2H5	1.4641e-64	0.399449	0.65	0.438	3.0853e-60	Ciliated
ATXN2	2.25871e-64	0.388754	0.499	0.271	4.75977e-60	Ciliated
CCDC125	6.07273e-64	0.280933	0.257	0.092	1.27971e-59	Ciliated
ATP5S	9.24125e-64	0.404204	0.526	0.299	1.94741e-59	Ciliated
RASGEF1B	6.27904e-63	0.357903	0.372	0.17	1.32318e-58	Ciliated
CRIP2	1.18664e-62	0.309809	0.368	0.165	2.50061e-58	Ciliated
SF3B2	1.488e-62	0.391337	0.659	0.442	3.13567e-58	Ciliated
UBL3	1.53094e-62	0.323031	0.361	0.163	3.22616e-58	Ciliated
APPL2	2.41716e-62	0.296177	0.278	0.106	5.09369e-58	Ciliated
GLT8D1	2.30566e-61	0.303942	0.311	0.128	4.85871e-57	Ciliated
PIGQ	4.89021e-61	0.32074	0.364	0.164	1.03051e-56	Ciliated
XPNPEP3	5.08152e-61	0.270138	0.272	0.102	1.07083e-56	Ciliated
SCCPDH	6.15563e-61	0.308183	0.433	0.216	1.29718e-56	Ciliated
MTURN	1.66809e-60	0.29815	0.352	0.156	3.51517e-56	Ciliated
NDUFA3	1.9391e-60	0.361769	0.816	0.71	4.08627e-56	Ciliated
COX6C	2.68326e-60	0.269838	0.981	0.969	5.65444e-56	Ciliated
MRPL40	2.96743e-60	0.390207	0.693	0.501	6.25327e-56	Ciliated
NAP1L1	3.70366e-60	0.340063	0.78	0.612	7.80473e-56	Ciliated
RAB11FIP1	4.85144e-60	0.347993	0.659	0.424	1.02234e-55	Ciliated
POLD2	1.0874e-59	0.293705	0.33	0.143	2.29148e-55	Ciliated
MORF4L2	2.17593e-59	0.331484	0.439	0.226	4.58534e-55	Ciliated
RALGDS	3.30989e-59	0.286894	0.309	0.128	6.97492e-55	Ciliated
MSI2	1.68236e-58	0.366985	0.576	0.357	3.54523e-54	Ciliated
SYNE2	3.20526e-58	0.371618	0.588	0.363	6.75444e-54	Ciliated
TRAK1	3.68325e-58	0.360654	0.493	0.277	7.76171e-54	Ciliated
PAIP2	1.52454e-57	0.360311	0.528	0.313	3.21266e-53	Ciliated
SCAMP4	4.50475e-57	0.282085	0.291	0.12	9.49287e-53	Ciliated
SGK3	4.64196e-57	0.260543	0.257	0.097	9.78201e-53	Ciliated
HMGN5	7.47459e-57	0.366827	0.43	0.223	1.57512e-52	Ciliated
ERCC1	1.09615e-56	0.305178	0.413	0.208	2.30991e-52	Ciliated
HNRNPF	1.45067e-56	0.346697	0.585	0.366	3.057e-52	Ciliated
TRMT10A	2.67542e-56	0.250829	0.242	0.089	5.63791e-52	Ciliated
BHLHE41	3.58453e-56	0.264254	0.268	0.105	7.55367e-52	Ciliated
DAPP1	3.83253e-56	0.256182	0.241	0.088	8.07629e-52	Ciliated
CGN	4.83898e-56	0.281177	0.332	0.148	1.01972e-51	Ciliated
UPF2	2.1588e-55	0.350701	0.54	0.322	4.54923e-51	Ciliated
TMEM14B	3.38411e-55	0.367127	0.664	0.466	7.13134e-51	Ciliated
AC008771.1	5.0037e-55	0.275722	0.257	0.1	1.05443e-50	Ciliated
PDIA4	6.94281e-55	0.336807	0.545	0.323	1.46306e-50	Ciliated
DNAJB6	1.33817e-54	0.328838	0.623	0.408	2.81993e-50	Ciliated
PSMD10	1.59419e-54	0.289734	0.355	0.166	3.35943e-50	Ciliated
ATXN1	2.9665e-54	0.256854	0.285	0.116	6.25131e-50	Ciliated
IFI27	3.22885e-54	0.387267	0.737	0.501	6.80416e-50	Ciliated
FLCN	4.65104e-54	0.27844	0.266	0.104	9.80115e-50	Ciliated
STEAP3	5.94389e-54	0.257366	0.248	0.095	1.25256e-49	Ciliated
TSPAN3	6.01911e-54	0.341005	0.686	0.478	1.26841e-49	Ciliated
LYRM2	1.88647e-53	0.332125	0.507	0.295	3.97536e-49	Ciliated
KIAA0232	2.31648e-53	0.26945	0.3	0.13	4.88152e-49	Ciliated
SPTLC2	3.76414e-53	0.297478	0.333	0.155	7.93217e-49	Ciliated
WWC1	4.86661e-53	0.27336	0.26	0.103	1.02554e-48	Ciliated
RABGAP1L	5.63936e-53	0.290179	0.34	0.16	1.18838e-48	Ciliated
CYBA	8.501e-53	0.32367	0.842	0.726	1.79142e-48	Ciliated
ZSCAN18	1.54039e-52	0.270146	0.31	0.135	3.24606e-48	Ciliated
BCAS1	4.01388e-52	0.283779	0.464	0.248	8.45844e-48	Ciliated
NDUFB3	4.80178e-52	0.318167	0.812	0.69	1.01188e-47	Ciliated
ABCA5	6.92189e-52	0.311364	0.38	0.192	1.45865e-47	Ciliated
CLIC6	1.92538e-51	0.288969	0.275	0.115	4.05734e-47	Ciliated
NUDT14	2.44226e-51	0.322226	0.525	0.319	5.14658e-47	Ciliated
PHIP	4.07052e-51	0.335515	0.536	0.33	8.57782e-47	Ciliated
SELENOH	4.61004e-51	0.332851	0.755	0.599	9.71474e-47	Ciliated
TMEM123	9.18213e-51	0.349862	0.619	0.413	1.93495e-46	Ciliated
GABARAPL2	2.1634e-50	0.310478	0.759	0.593	4.55893e-46	Ciliated
PSMB5	2.68568e-50	0.34222	0.692	0.519	5.65952e-46	Ciliated
PPP2CB	3.33128e-50	0.30431	0.421	0.227	7.02e-46	Ciliated
C19orf70	7.5098e-50	0.347964	0.722	0.565	1.58254e-45	Ciliated
GCLM	9.75887e-50	0.303226	0.546	0.33	2.05649e-45	Ciliated
EIF4G3	1.29945e-49	0.285933	0.316	0.146	2.73833e-45	Ciliated
SPCS1	1.89132e-49	0.26984	0.904	0.849	3.98559e-45	Ciliated
UBE2H	1.94143e-49	0.331009	0.48	0.278	4.09118e-45	Ciliated
SRGAP3	6.86823e-49	0.304183	0.446	0.244	1.44734e-44	Ciliated
ATP2A2	8.63183e-49	0.323251	0.504	0.299	1.81899e-44	Ciliated
ANXA7	8.7e-49	0.306437	0.68	0.478	1.83335e-44	Ciliated
GABPB1-AS1	1.48903e-48	0.278202	0.891	0.76	3.13782e-44	Ciliated
MRPL41	3.73941e-48	0.321564	0.755	0.609	7.88005e-44	Ciliated
TAGLN2	4.11969e-48	0.32936	0.798	0.66	8.68141e-44	Ciliated
NF1	2.84244e-47	0.29963	0.388	0.204	5.98988e-43	Ciliated
TUSC2	3.30788e-47	0.297402	0.36	0.185	6.9707e-43	Ciliated
PLXNB1	7.5369e-47	0.273773	0.301	0.138	1.58825e-42	Ciliated
HAGH	8.22665e-47	0.276221	0.327	0.159	1.7336e-42	Ciliated
AZI2	4.20916e-46	0.250111	0.315	0.149	8.86996e-42	Ciliated
EPCAM	7.41116e-46	0.306353	0.63	0.442	1.56175e-41	Ciliated
MFSD6	7.71024e-46	0.266689	0.323	0.153	1.62478e-41	Ciliated
SAP18	9.42241e-46	0.285548	0.854	0.765	1.98558e-41	Ciliated
RB1CC1	2.00211e-45	0.318501	0.557	0.364	4.21905e-41	Ciliated
SURF2	1.6215e-44	0.254747	0.332	0.164	3.41699e-40	Ciliated
SMIM26	1.72156e-44	0.320411	0.631	0.451	3.62784e-40	Ciliated
GOLPH3L	4.10218e-44	0.257591	0.29	0.134	8.64453e-40	Ciliated
PPP1R16A	8.44801e-44	0.260515	0.316	0.152	1.78025e-39	Ciliated
CLIP1	1.18802e-43	0.302977	0.537	0.344	2.50352e-39	Ciliated
DNMT1	1.24328e-43	0.271123	0.325	0.163	2.61997e-39	Ciliated
NEDD4L	2.12895e-43	0.250092	0.317	0.155	4.48633e-39	Ciliated
HDGF	2.49817e-43	0.329994	0.518	0.33	5.2644e-39	Ciliated
SEC14L1	3.9215e-43	0.261328	0.327	0.163	8.26377e-39	Ciliated
DGKH	4.57877e-43	0.334885	0.532	0.345	9.64883e-39	Ciliated
AC004990.1	6.17634e-43	0.274955	0.332	0.166	1.30154e-38	Ciliated
XRN2	1.03653e-42	0.278847	0.537	0.343	2.18429e-38	Ciliated
BAIAP2	1.15951e-42	0.252429	0.337	0.169	2.44344e-38	Ciliated
WEE1	1.30785e-42	0.254898	0.286	0.133	2.75604e-38	Ciliated
SYTL2	2.49643e-42	0.269895	0.405	0.225	5.26073e-38	Ciliated
LAP3	3.15527e-42	0.29341	0.391	0.22	6.6491e-38	Ciliated
UNC93B1	3.90475e-42	0.265167	0.31	0.151	8.22849e-38	Ciliated
HSPA1A	6.03115e-42	0.275936	0.316	0.157	1.27094e-37	Ciliated
RPP38	1.00558e-41	0.263855	0.336	0.172	2.11906e-37	Ciliated
NDUFC1	1.43201e-41	0.267656	0.867	0.781	3.01767e-37	Ciliated
PRR15	2.45273e-41	0.252331	0.39	0.211	5.16864e-37	Ciliated
DUOX1	4.24329e-41	0.271203	0.467	0.278	8.94189e-37	Ciliated
NAA20	1.54793e-40	0.300696	0.557	0.379	3.26195e-36	Ciliated
ZCRB1	2.09995e-40	0.320716	0.681	0.515	4.42521e-36	Ciliated
GLIS3	3.33079e-40	0.2567	0.31	0.155	7.01897e-36	Ciliated
SMIM27	3.85392e-40	0.270878	0.383	0.212	8.12137e-36	Ciliated
RRAGA	4.76111e-40	0.261792	0.401	0.228	1.00331e-35	Ciliated
FAM96B	7.17815e-40	0.312746	0.574	0.4	1.51265e-35	Ciliated
PIN1	7.20305e-40	0.257757	0.361	0.197	1.5179e-35	Ciliated
ANK3	1.76554e-39	0.305222	0.46	0.276	3.72053e-35	Ciliated
SLC25A4	2.69721e-39	0.287689	0.467	0.288	5.68383e-35	Ciliated
PDCD6	3.11165e-39	0.287629	0.724	0.582	6.55718e-35	Ciliated
CDC42	6.22762e-39	0.267406	0.895	0.8	1.31235e-34	Ciliated
SMIM14	1.44217e-38	0.273923	0.676	0.49	3.03908e-34	Ciliated
CNOT9	2.51446e-38	0.302806	0.484	0.308	5.29871e-34	Ciliated
C5orf15	5.58751e-38	0.260321	0.345	0.186	1.17746e-33	Ciliated
ALKBH5	6.27025e-38	0.284063	0.484	0.309	1.32133e-33	Ciliated
IARS2	1.75003e-37	0.261366	0.478	0.299	3.68784e-33	Ciliated
MARCH6	1.96723e-37	0.271199	0.676	0.499	4.14553e-33	Ciliated
WNK1	2.04929e-37	0.266069	0.475	0.296	4.31847e-33	Ciliated
SMIM19	2.23619e-37	0.301674	0.663	0.511	4.71233e-33	Ciliated
GADD45GIP1	3.29332e-37	0.287329	0.69	0.544	6.94002e-33	Ciliated
CAPN2	8.67208e-37	0.294588	0.556	0.385	1.82747e-32	Ciliated
CELF1	1.04358e-36	0.274587	0.467	0.289	2.19913e-32	Ciliated
MRPL57	1.55017e-36	0.274204	0.802	0.693	3.26668e-32	Ciliated
ETNK1	2.26739e-36	0.279156	0.4	0.235	4.77807e-32	Ciliated
ATP6V1D	2.34352e-36	0.276687	0.421	0.256	4.93849e-32	Ciliated
PAPOLA	2.61899e-36	0.273888	0.556	0.38	5.51899e-32	Ciliated
PARD6B	3.01611e-36	0.262905	0.475	0.293	6.35584e-32	Ciliated
SRSF5	5.07881e-36	0.277977	0.476	0.303	1.07026e-31	Ciliated
MX1	6.85094e-36	0.264594	0.42	0.249	1.4437e-31	Ciliated
ERF	1.15696e-35	0.256215	0.279	0.141	2.43805e-31	Ciliated
MDM2	2.26608e-35	0.283385	0.62	0.445	4.77532e-31	Ciliated
AFDN	4.49146e-35	0.272532	0.473	0.302	9.46485e-31	Ciliated
PIGP	5.99705e-35	0.256993	0.39	0.232	1.26376e-30	Ciliated
TACC2	2.0592e-34	0.255709	0.338	0.187	4.33936e-30	Ciliated
TMED10	3.19869e-34	0.26302	0.779	0.636	6.74059e-30	Ciliated
F11R	3.76609e-34	0.265926	0.525	0.349	7.93628e-30	Ciliated
DDX24	7.83249e-34	0.277091	0.691	0.547	1.65054e-29	Ciliated
MAGED2	9.21083e-34	0.298044	0.518	0.353	1.941e-29	Ciliated
HSPA4	1.09008e-32	0.2832	0.434	0.27	2.29713e-28	Ciliated
DEGS2	1.45929e-32	0.26783	0.574	0.406	3.07517e-28	Ciliated
ANAPC5	5.22633e-32	0.260049	0.51	0.343	1.10134e-27	Ciliated
CHMP2A	6.7769e-32	0.265655	0.674	0.534	1.4281e-27	Ciliated
ISCU	1.01749e-31	0.257948	0.712	0.576	2.14416e-27	Ciliated
AC058791.1	1.23747e-31	0.252361	0.365	0.214	2.60772e-27	Ciliated
NAA38	6.23307e-31	0.260718	0.775	0.677	1.31349e-26	Ciliated
NDUFA7	7.92757e-31	0.272212	0.525	0.369	1.67058e-26	Ciliated
GDE1	1.89357e-30	0.295721	0.614	0.454	3.99032e-26	Ciliated
MRPS21	1.15633e-28	0.251991	0.651	0.513	2.43674e-24	Ciliated
EIF4G2	1.40117e-27	0.258728	0.582	0.436	2.95268e-23	Ciliated
LYPD2	0	2.26598	0.864	0.407	0	Secretory
VMO1	0	1.57328	0.997	0.808	0	Secretory
LCN2	0	1.52966	0.987	0.717	0	Secretory
S100P	0	1.39739	0.899	0.393	0	Secretory
BPIFB1	0	1.38889	0.973	0.694	0	Secretory
PSCA	0	1.29359	0.984	0.653	0	Secretory
PI3	0	1.14865	0.76	0.276	0	Secretory
RARRES1	0	1.13983	0.957	0.594	0	Secretory
MUC4	0	1.03631	0.849	0.476	0	Secretory
WFDC2	0	1.01047	1	0.993	0	Secretory
MSLN	0	0.951498	0.778	0.261	0	Secretory
MUC1	0	0.919177	0.931	0.635	0	Secretory
KRT7	0	0.8869	0.969	0.711	0	Secretory
RDH10	0	0.866904	0.823	0.41	0	Secretory
CD55	0	0.82622	0.781	0.37	0	Secretory
STEAP4	0	0.803131	0.769	0.304	0	Secretory
CP	0	0.76825	0.906	0.542	0	Secretory
LGALS3	0	0.633542	0.999	0.969	0	Secretory
DUOX2	1.65457e-299	0.934769	0.466	0.106	3.48667e-295	Secretory
B2M	4.1614e-276	0.434045	1	0.999	8.76932e-272	Secretory
CYP2F1	2.37182e-273	0.770205	0.619	0.211	4.99813e-269	Secretory
MACC1	1.33217e-269	0.69577	0.513	0.143	2.80727e-265	Secretory
BPIFA1	5.69622e-269	0.984038	0.925	0.725	1.20036e-264	Secretory
AL355312.4	2.15643e-268	0.581392	0.353	0.057	4.54424e-264	Secretory
TM4SF1	9.62737e-267	1.00705	0.609	0.228	2.02878e-262	Secretory
HLA-B	1.77629e-264	0.558806	0.987	0.932	3.74318e-260	Secretory
SCGB3A1	9.6796e-264	1.39204	0.954	0.851	2.03978e-259	Secretory
KRT4	6.45564e-259	0.82048	0.384	0.074	1.3604e-254	Secretory
ADGRF1	8.80881e-253	0.735622	0.596	0.222	1.85628e-248	Secretory
PIGR	1.30064e-247	0.700402	0.993	0.864	2.74084e-243	Secretory
ADH1C	1.13475e-241	0.710826	0.928	0.698	2.39125e-237	Secretory
GAN	3.73867e-239	0.842473	0.774	0.427	7.8785e-235	Secretory
S100A4	2.16779e-228	0.611848	0.975	0.783	4.56818e-224	Secretory
PTGES	3.38331e-227	0.512102	0.375	0.081	7.12964e-223	Secretory
CEACAM6	2.13188e-226	0.683073	0.331	0.061	4.49252e-222	Secretory
CEACAM5	8.00368e-224	0.726428	0.323	0.058	1.68662e-219	Secretory
MESP1	2.56564e-219	0.583673	0.404	0.102	5.40657e-215	Secretory
CCDC80	7.10879e-219	0.55514	0.845	0.427	1.49804e-214	Secretory
CFB	1.55792e-218	0.678742	0.397	0.1	3.283e-214	Secretory
GPRC5A	1.91069e-216	0.570309	0.414	0.109	4.0264e-212	Secretory
CST3	1.06693e-204	0.428669	0.994	0.922	2.24833e-200	Secretory
C15orf48	1.07363e-203	1.00898	0.339	0.075	2.26246e-199	Secretory
ASS1	1.42691e-201	0.608612	0.595	0.249	3.00694e-197	Secretory
FUT2	3.02837e-197	0.577922	0.762	0.429	6.38169e-193	Secretory
MUC16	2.10572e-196	0.599122	0.813	0.458	4.43738e-192	Secretory
RARRES3	7.8634e-192	0.642308	0.774	0.483	1.65705e-187	Secretory
FBP1	5.21315e-191	0.506524	0.41	0.119	1.09857e-186	Secretory
SLPI	2.33444e-190	0.490581	1	0.999	4.91938e-186	Secretory
SORD	9.21815e-186	0.585219	0.809	0.502	1.94254e-181	Secretory
DUOXA2	1.01267e-185	0.73257	0.276	0.051	2.134e-181	Secretory
HLA-C	1.1535e-185	0.496679	0.94	0.801	2.43078e-181	Secretory
ANKRD36C	4.13299e-183	0.492533	0.37	0.098	8.70944e-179	Secretory
LYNX1-SLURP2	5.34121e-183	0.348866	0.167	0.01	1.12555e-178	Secretory
ELF3	5.06749e-180	0.519171	0.936	0.769	1.06787e-175	Secretory
CLIC3	1.48577e-178	0.447131	0.305	0.066	3.13096e-174	Secretory
TMC5	2.86427e-178	0.513578	0.801	0.449	6.03588e-174	Secretory
SPRR3	3.62918e-178	0.777222	0.212	0.025	7.64776e-174	Secretory
VGLL1	1.32474e-175	0.257203	0.164	0.01	2.79163e-171	Secretory
SLC34A2	6.55196e-175	0.4122	0.177	0.015	1.3807e-170	Secretory
LMO7	1.02727e-173	0.598169	0.783	0.498	2.16477e-169	Secretory
SERPINB2	4.2408e-173	0.434729	0.217	0.029	8.93664e-169	Secretory
MUC5AC	3.65292e-170	0.457934	0.561	0.242	7.6978e-166	Secretory
IFITM2	2.05904e-169	0.435972	0.438	0.146	4.33902e-165	Secretory
AC104126.1	2.82319e-169	0.390634	0.301	0.067	5.94932e-165	Secretory
C3	2.5615e-157	0.512704	0.36	0.108	5.39786e-153	Secretory
KYNU	1.64641e-156	0.437083	0.329	0.089	3.46948e-152	Secretory
SLC16A7	4.43829e-154	0.356897	0.313	0.08	9.35281e-150	Secretory
S100A9	1.68545e-153	0.744294	0.428	0.154	3.55175e-149	Secretory
TFPI2	6.65198e-153	0.371176	0.195	0.026	1.40177e-148	Secretory
VSIG2	8.02993e-153	0.475965	0.606	0.278	1.69215e-148	Secretory
TNFAIP2	3.80787e-151	0.557884	0.431	0.155	8.02433e-147	Secretory
ASAH1	4.50313e-151	0.510359	0.765	0.499	9.48945e-147	Secretory
BMP3	5.79005e-150	0.401755	0.347	0.102	1.22014e-145	Secretory
ST6GAL1	2.79437e-148	0.506112	0.518	0.225	5.88857e-144	Secretory
NAMPT	1.25802e-145	0.444146	0.472	0.185	2.65102e-141	Secretory
SYT7	1.46895e-144	0.373894	0.297	0.076	3.09551e-140	Secretory
MBOAT2	1.01484e-143	0.431508	0.44	0.166	2.13856e-139	Secretory
NCCRP1	2.25999e-143	0.289811	0.179	0.023	4.76248e-139	Secretory
HLA-A	4.04696e-140	0.421534	0.926	0.791	8.52816e-136	Secretory
GDPD3	1.0765e-139	0.317825	0.233	0.047	2.26851e-135	Secretory
MAL2	8.02539e-139	0.520619	0.649	0.368	1.69119e-134	Secretory
MFSD4A	8.40018e-138	0.420704	0.426	0.159	1.77017e-133	Secretory
SLC9A3R2	1.93062e-137	0.422947	0.444	0.176	4.0684e-133	Secretory
CXCL17	2.24074e-137	0.383025	0.986	0.869	4.72192e-133	Secretory
BPIFA2	5.95642e-137	0.375353	0.248	0.055	1.2552e-132	Secretory
PIP	3.49064e-133	0.492713	0.39	0.137	7.35583e-129	Secretory
ANXA11	1.94078e-128	0.429656	0.846	0.625	4.0898e-124	Secretory
ATP10B	1.96476e-127	0.283851	0.231	0.05	4.14035e-123	Secretory
MIA	4.1857e-127	0.550356	0.485	0.21	8.82053e-123	Secretory
CAV2	9.36203e-125	0.408146	0.536	0.253	1.97286e-120	Secretory
LYZ	6.57282e-124	0.273653	0.48	0.196	1.38509e-119	Secretory
CHPT1	9.34331e-124	0.432279	0.666	0.376	1.96891e-119	Secretory
MALL	1.45716e-122	0.326599	0.302	0.09	3.07068e-118	Secretory
PRSS22	5.67659e-122	0.432907	0.405	0.162	1.19623e-117	Secretory
C6orf132	1.7222e-121	0.473856	0.614	0.336	3.6292e-117	Secretory
SMAGP	2.46394e-121	0.413695	0.519	0.25	5.19226e-117	Secretory
SAA1	2.78513e-121	0.969368	0.306	0.098	5.86909e-117	Secretory
TRIM16	4.54967e-121	0.347117	0.312	0.097	9.58752e-117	Secretory
RND3	8.00086e-120	0.412617	0.442	0.187	1.68602e-115	Secretory
RAB37	1.28928e-119	0.300056	0.231	0.054	2.7169e-115	Secretory
MUC21	2.61659e-118	0.253933	0.138	0.015	5.51394e-114	Secretory
ARRB2	6.6361e-117	0.320214	0.313	0.1	1.39843e-112	Secretory
PHACTR2	5.03656e-116	0.419095	0.559	0.284	1.06135e-111	Secretory
LY6E	7.00003e-116	0.427287	0.793	0.568	1.47512e-111	Secretory
S100A8	1.85556e-114	1.10651	0.279	0.085	3.91022e-110	Secretory
PRKAR2B	1.88348e-114	0.406298	0.491	0.226	3.96905e-110	Secretory
ABLIM1	2.15903e-114	0.411665	0.497	0.236	4.54973e-110	Secretory
REEP3	1.96282e-113	0.411134	0.636	0.363	4.13626e-109	Secretory
TACSTD2	1.02477e-111	0.448112	0.893	0.767	2.15951e-107	Secretory
TMSB4X	1.35986e-111	0.363254	0.857	0.67	2.86563e-107	Secretory
CLEC7A	4.99101e-110	0.254092	0.186	0.037	1.05176e-105	Secretory
GLUL	1.29759e-109	0.368855	0.968	0.884	2.73441e-105	Secretory
BCAS1	1.33712e-109	0.385634	0.477	0.219	2.81772e-105	Secretory
SLC4A11	5.65987e-108	0.354322	0.392	0.158	1.1927e-103	Secretory
C1orf116	6.94963e-108	0.338611	0.358	0.135	1.46449e-103	Secretory
WNT7B	3.1571e-105	0.39241	0.405	0.171	6.65297e-101	Secretory
MMP10	9.85335e-105	0.720041	0.374	0.151	2.0764e-100	Secretory
VSIR	2.18125e-103	0.265316	0.221	0.057	4.59655e-99	Secretory
AL121761.2	3.83389e-102	0.334702	0.296	0.099	8.07915e-98	Secretory
LAMB3	4.18757e-102	0.321801	0.275	0.087	8.82448e-98	Secretory
GCNT3	1.65791e-101	0.275163	0.186	0.041	3.49372e-97	Secretory
VMP1	3.97898e-101	0.420524	0.589	0.339	8.3849e-97	Secretory
ANPEP	1.79376e-100	0.362311	0.367	0.149	3.77999e-96	Secretory
SGK1	6.58757e-99	0.410914	0.515	0.264	1.3882e-94	Secretory
RAB11FIP1	2.36119e-98	0.449408	0.647	0.4	4.97574e-94	Secretory
ARHGDIB	5.50159e-98	0.321475	0.573	0.312	1.15935e-93	Secretory
TSPAN13	2.5538e-97	0.392638	0.753	0.513	5.38163e-93	Secretory
MMP7	9.0407e-97	0.367401	0.223	0.061	1.90515e-92	Secretory
FOLR1	4.31384e-96	0.429973	0.429	0.198	9.09055e-92	Secretory
HEBP2	9.30235e-95	0.346219	0.909	0.788	1.96028e-90	Secretory
C19orf33	1.35117e-94	0.322297	0.943	0.842	2.84732e-90	Secretory
GALNT5	1.85221e-94	0.301473	0.259	0.084	3.90317e-90	Secretory
CYP2A6	2.07289e-94	0.308949	0.122	0.016	4.36821e-90	Secretory
GOLM1	2.8445e-94	0.346057	0.493	0.25	5.99421e-90	Secretory
IFITM3	9.64072e-94	0.387398	0.681	0.446	2.03159e-89	Secretory
SAA2	5.39806e-93	0.466844	0.171	0.037	1.13753e-88	Secretory
FOXQ1	9.10914e-91	0.27158	0.258	0.084	1.91957e-86	Secretory
CLDN7	4.88653e-89	0.342818	0.875	0.742	1.02974e-84	Secretory
ATP1B1	3.81574e-86	0.300338	0.981	0.919	8.04091e-82	Secretory
GRN	2.56646e-84	0.356601	0.676	0.44	5.40829e-80	Secretory
XBP1	5.10383e-84	0.336698	0.869	0.691	1.07553e-79	Secretory
HIST1H1C	2.9128e-83	0.412442	0.5	0.272	6.13815e-79	Secretory
TMEM160	3.45371e-83	0.391532	0.648	0.437	7.278e-79	Secretory
ZNHIT6	5.77823e-81	0.340258	0.488	0.26	1.21765e-76	Secretory
HLA-E	7.50019e-81	0.303917	0.72	0.486	1.58051e-76	Secretory
BIRC3	2.94249e-79	0.251932	0.213	0.066	6.2007e-75	Secretory
CDC42BPA	3.01666e-79	0.306552	0.39	0.183	6.35701e-75	Secretory
VCL	5.5537e-79	0.311305	0.368	0.167	1.17033e-74	Secretory
CTSD	8.13941e-79	0.342043	0.757	0.558	1.71522e-74	Secretory
MYLPF	1.23211e-78	0.267063	0.286	0.111	2.59643e-74	Secretory
IGFBP3	1.4222e-78	0.360066	0.355	0.161	2.997e-74	Secretory
DHRS3	6.85774e-78	0.338747	0.65	0.413	1.44513e-73	Secretory
FAM107B	2.7598e-77	0.380263	0.811	0.643	5.81573e-73	Secretory
VAMP8	7.21276e-77	0.31975	0.854	0.725	1.51994e-72	Secretory
BZW1	5.96607e-75	0.344048	0.63	0.414	1.25723e-70	Secretory
ANXA3	2.01224e-74	0.315639	0.496	0.275	4.24038e-70	Secretory
ZG16B	6.97264e-74	0.346569	0.536	0.316	1.46935e-69	Secretory
B3GALT5	1.94598e-73	0.280411	0.41	0.201	4.10077e-69	Secretory
GSTK1	1.04398e-72	0.33162	0.804	0.63	2.19997e-68	Secretory
SRD5A3	3.54859e-72	0.337912	0.442	0.239	7.47795e-68	Secretory
VAMP5	4.59155e-72	0.315193	0.362	0.174	9.67578e-68	Secretory
TMEM165	4.19732e-71	0.356499	0.635	0.437	8.84501e-67	Secretory
CLINT1	3.99045e-70	0.318387	0.79	0.605	8.40907e-66	Secretory
S100A14	4.72643e-70	0.362999	0.646	0.422	9.96e-66	Secretory
PNPLA2	3.10068e-69	0.288617	0.368	0.178	6.53406e-65	Secretory
AKR1C2	4.96329e-69	0.387003	0.792	0.619	1.04591e-64	Secretory
HES1	5.21242e-68	0.445442	0.556	0.353	1.09841e-63	Secretory
CBX6	7.69362e-67	0.323283	0.679	0.466	1.62128e-62	Secretory
IL1R1	1.81129e-65	0.256557	0.313	0.142	3.81693e-61	Secretory
F3	1.62248e-64	0.330992	0.923	0.808	3.41905e-60	Secretory
RRBP1	2.25241e-64	0.278149	0.751	0.556	4.74651e-60	Secretory
PLAC8	4.87853e-64	0.289888	0.729	0.504	1.02805e-59	Secretory
SRGAP1	5.83564e-64	0.264101	0.39	0.2	1.22974e-59	Secretory
RNF152	1.24912e-63	0.298158	0.683	0.461	2.63227e-59	Secretory
IFI27	9.41041e-63	0.341848	0.689	0.488	1.98306e-58	Secretory
ID1	2.25809e-62	0.344117	0.45	0.255	4.75848e-58	Secretory
PIM3	3.8183e-62	0.290299	0.462	0.26	8.04631e-58	Secretory
RABAC1	3.72185e-61	0.260398	0.659	0.438	7.84305e-57	Secretory
CCPG1	4.87545e-61	0.285185	0.763	0.572	1.0274e-56	Secretory
IFI6	6.07069e-61	0.344821	0.449	0.249	1.27928e-56	Secretory
PGD	1.36681e-60	0.285907	0.418	0.229	2.88027e-56	Secretory
SCNN1A	1.5118e-59	0.288482	0.719	0.526	3.18581e-55	Secretory
CHP1	5.19733e-59	0.284614	0.855	0.723	1.09523e-54	Secretory
KCNE3	7.83095e-57	0.264933	0.45	0.256	1.65022e-52	Secretory
PYGL	1.27485e-56	0.251182	0.341	0.174	2.6865e-52	Secretory
LIPH	2.26315e-53	0.327509	0.532	0.346	4.76914e-49	Secretory
ALDH3A1	5.69878e-53	0.320662	0.932	0.845	1.2009e-48	Secretory
KRT23	6.43236e-51	0.262525	0.28	0.134	1.35549e-46	Secretory
SLC16A3	1.80296e-50	0.278178	0.515	0.331	3.79938e-46	Secretory
PHLDA2	1.27654e-49	0.255027	0.463	0.281	2.69005e-45	Secretory
CRYM	1.76367e-49	0.269671	0.321	0.165	3.71658e-45	Secretory
ALCAM	1.9476e-49	0.252477	0.795	0.623	4.10417e-45	Secretory
B4GALT5	1.96282e-49	0.255094	0.613	0.425	4.13626e-45	Secretory
CARMIL1	2.8481e-49	0.267511	0.604	0.41	6.00181e-45	Secretory
S100A10	4.12295e-48	0.346085	0.708	0.538	8.6883e-44	Secretory
CLU	7.76919e-46	0.391304	0.823	0.726	1.6372e-41	Secretory
TMSB10	7.92645e-46	0.251526	0.905	0.826	1.67034e-41	Secretory
ITGB8	1.03138e-45	0.25063	0.358	0.202	2.17343e-41	Secretory
H1F0	4.01745e-42	0.250662	0.401	0.241	8.46597e-38	Secretory
SLC6A14	7.64332e-40	0.250271	0.448	0.284	1.61068e-35	Secretory
SQSTM1	6.85846e-39	0.276957	0.859	0.769	1.44528e-34	Secretory
ANXA1	1.26459e-38	0.310893	0.983	0.953	2.66487e-34	Secretory
GCLM	2.40098e-36	0.270217	0.478	0.326	5.05959e-32	Secretory
CCNO	1.4315e-35	0.277008	0.29	0.163	3.01661e-31	Secretory
GDF15	8.49865e-32	0.277794	0.151	0.067	1.79092e-27	Secretory
CES1	8.717e-25	0.307616	0.495	0.38	1.83693e-20	Secretory
BPIFA1	0	2.0411	1	0.749	0	Mucus sec.
SCGB1A1	4.7941e-194	1.732	0.931	0.648	1.01026e-189	Mucus sec.
MUC5B	7.38147e-182	0.873712	0.241	0.022	1.5555e-177	Mucus sec.
AGR2	4.40683e-168	0.66971	0.996	0.915	9.28651e-164	Mucus sec.
SLPI	7.62925e-164	0.62994	1	0.999	1.60771e-159	Mucus sec.
TSPAN8	2.70414e-162	0.757311	0.75	0.308	5.69843e-158	Mucus sec.
MT1G	4.30461e-162	1.1612	0.608	0.211	9.0711e-158	Mucus sec.
BPIFB1	1.61326e-135	0.560347	0.995	0.737	3.39963e-131	Mucus sec.
NOS2	1.64802e-134	0.572854	0.409	0.1	3.47287e-130	Mucus sec.
PIGR	2.06005e-128	0.63627	1	0.884	4.34114e-124	Mucus sec.
UGT2A1	4.00421e-123	0.65669	0.925	0.589	8.43806e-119	Mucus sec.
PRSS23	1.3659e-119	0.477378	0.987	0.895	2.87836e-115	Mucus sec.
NTS	1.85542e-117	0.92272	0.872	0.615	3.90994e-113	Mucus sec.
MSMB	1.65615e-104	0.780751	0.922	0.726	3.49e-100	Mucus sec.
CXCL17	1.72718e-101	0.470515	0.993	0.887	3.63969e-97	Mucus sec.
VMO1	2.32217e-98	0.375168	0.996	0.839	4.8935e-94	Mucus sec.
CFD	2.96155e-93	0.555932	0.39	0.125	6.24088e-89	Mucus sec.
MT1F	4.173e-85	0.595339	0.508	0.212	8.79376e-81	Mucus sec.
NECAB1	1.77151e-83	0.268311	0.169	0.026	3.7331e-79	Mucus sec.
C16orf89	3.00786e-82	0.38698	0.271	0.068	6.33845e-78	Mucus sec.
PTGFR	6.4845e-81	0.417836	0.401	0.137	1.36648e-76	Mucus sec.
CYB5A	2.43112e-79	0.477006	0.901	0.719	5.1231e-75	Mucus sec.
FAM129A	1.09008e-76	0.516131	0.693	0.385	2.29712e-72	Mucus sec.
CST3	2.0551e-75	0.352858	0.992	0.934	4.33071e-71	Mucus sec.
MT3	2.38831e-74	0.486291	0.558	0.253	5.03289e-70	Mucus sec.
GSN	8.04899e-73	0.479782	0.873	0.66	1.69616e-68	Mucus sec.
WFDC2	1.53904e-72	0.326948	1	0.994	3.24322e-68	Mucus sec.
KIAA1324	6.11289e-70	0.397094	0.458	0.184	1.28817e-65	Mucus sec.
TMEM213	9.30104e-68	0.502293	0.826	0.54	1.96001e-63	Mucus sec.
ADH1C	1.02839e-67	0.442729	0.942	0.733	2.16713e-63	Mucus sec.
DPYS	4.11929e-67	0.273854	0.222	0.054	8.68059e-63	Mucus sec.
RIMS1	2.55017e-66	0.386893	0.388	0.147	5.37397e-62	Mucus sec.
XBP1	3.00276e-63	0.42591	0.907	0.715	6.32771e-59	Mucus sec.
SULT2B1	2.67029e-61	0.446095	0.524	0.255	5.6271e-57	Mucus sec.
CP	1.1172e-60	0.421943	0.884	0.602	2.35428e-56	Mucus sec.
SLC31A1	2.56116e-60	0.426124	0.663	0.388	5.39713e-56	Mucus sec.
PART1	2.47264e-58	0.318543	0.263	0.082	5.21059e-54	Mucus sec.
POLE4	2.33496e-57	0.431672	0.618	0.356	4.92046e-53	Mucus sec.
CYP2A13	4.59973e-57	0.479399	0.397	0.172	9.69301e-53	Mucus sec.
MMP10	6.71504e-54	0.632653	0.412	0.182	1.41506e-49	Mucus sec.
CXCL1	1.61623e-52	0.473813	0.295	0.108	3.40587e-48	Mucus sec.
STEAP4	1.11178e-51	0.398215	0.681	0.387	2.34285e-47	Mucus sec.
SLC16A9	2.9069e-51	0.447812	0.592	0.342	6.1257e-47	Mucus sec.
MT1M	7.63013e-50	0.347363	0.318	0.124	1.6079e-45	Mucus sec.
DHRS9	8.86969e-50	0.373719	0.607	0.334	1.86911e-45	Mucus sec.
CYP2J2	7.43158e-49	0.333457	0.344	0.144	1.56606e-44	Mucus sec.
SORL1	1.75016e-48	0.383434	0.643	0.389	3.68812e-44	Mucus sec.
POR	2.185e-48	0.361688	0.761	0.516	4.60445e-44	Mucus sec.
MT2A	2.17572e-46	0.504153	0.894	0.773	4.58489e-42	Mucus sec.
SLC5A8	4.12168e-46	0.378417	0.684	0.417	8.68561e-42	Mucus sec.
CREB3L1	9.81783e-45	0.350116	0.478	0.246	2.06891e-40	Mucus sec.
CAPN13	1.20619e-44	0.362654	0.399	0.189	2.5418e-40	Mucus sec.
MT1E	1.79945e-44	0.474512	0.718	0.501	3.79198e-40	Mucus sec.
CTSC	2.27532e-43	0.356131	0.752	0.529	4.79479e-39	Mucus sec.
MUC16	5.50468e-43	0.328883	0.792	0.517	1.16e-38	Mucus sec.
NUCB2	1.28781e-42	0.264115	0.928	0.774	2.7138e-38	Mucus sec.
GK5	2.72747e-40	0.354133	0.809	0.624	5.74761e-36	Mucus sec.
CYP2B6	9.34201e-40	0.351944	0.492	0.267	1.96864e-35	Mucus sec.
MGST1	1.24107e-39	0.293479	0.925	0.793	2.6153e-35	Mucus sec.
AQP5	1.92793e-39	0.335088	0.759	0.542	4.06272e-35	Mucus sec.
ADAM28	2.35576e-38	0.344889	0.685	0.446	4.96429e-34	Mucus sec.
SLC12A2	2.5698e-38	0.314991	0.826	0.635	5.41534e-34	Mucus sec.
SLC27A2	1.14485e-37	0.330691	0.484	0.27	2.41255e-33	Mucus sec.
SVOPL	3.92618e-37	0.296215	0.308	0.136	8.27364e-33	Mucus sec.
LAMTOR5	5.80294e-37	0.321201	0.749	0.558	1.22285e-32	Mucus sec.
STARD10	5.65597e-36	0.31941	0.625	0.419	1.19188e-31	Mucus sec.
S100A13	4.70497e-35	0.290679	0.809	0.642	9.91478e-31	Mucus sec.
AKR1C1	3.78761e-34	0.340399	0.444	0.249	7.98163e-30	Mucus sec.
FAM3D	7.32346e-33	0.297263	0.688	0.471	1.54327e-28	Mucus sec.
VSIG2	2.72644e-32	0.274065	0.558	0.335	5.74543e-28	Mucus sec.
FMO3	1.99201e-31	0.317033	0.459	0.262	4.19777e-27	Mucus sec.
ABRACL	3.46495e-31	0.286882	0.725	0.538	7.3017e-27	Mucus sec.
ALCAM	4.7357e-31	0.277772	0.841	0.645	9.97954e-27	Mucus sec.
CYP2F1	2.04116e-30	0.404487	0.478	0.29	4.30133e-26	Mucus sec.
SLC26A2	3.45219e-30	0.332769	0.506	0.311	7.2748e-26	Mucus sec.
CLDN10	7.08969e-29	0.283531	0.38	0.206	1.49401e-24	Mucus sec.
NFAT5	1.0288e-28	0.278656	0.613	0.411	2.16799e-24	Mucus sec.
HMGB3	1.25051e-28	0.288556	0.497	0.31	2.63519e-24	Mucus sec.
NKX3-1	2.83371e-28	0.255112	0.357	0.19	5.97148e-24	Mucus sec.
CDC42EP5	5.80117e-27	0.266184	0.454	0.274	1.22248e-22	Mucus sec.
HS3ST1	9.89734e-27	0.255381	0.472	0.286	2.08567e-22	Mucus sec.
LPP	2.96252e-25	0.293179	0.667	0.505	6.24292e-21	Mucus sec.
CHL1	3.68511e-25	0.257685	0.579	0.392	7.76564e-21	Mucus sec.
SEC14L3	7.22121e-25	0.309598	0.247	0.118	1.52173e-20	Mucus sec.
STEAP2	3.30685e-24	0.25069	0.527	0.348	6.96852e-20	Mucus sec.
IGFBP5	8.6945e-23	0.282784	0.475	0.299	1.83219e-18	Mucus sec.
B4GALT5	2.72948e-20	0.251142	0.627	0.453	5.75183e-16	Mucus sec.
FOXN3	1.55464e-19	0.250938	0.566	0.4	3.27608e-15	Mucus sec.
BPIFB2	1.10253e-283	1.60139	0.307	0.007	2.32335e-279	MUC5AC mucus sec.
ADRA2A	5.32301e-275	0.517556	0.283	0.006	1.12172e-270	MUC5AC mucus sec.
TFF1	1.77821e-248	1.65545	0.488	0.028	3.74723e-244	MUC5AC mucus sec.
LYZ	1.08519e-181	2.15551	0.971	0.245	2.28681e-177	MUC5AC mucus sec.
MUC5AC	4.54427e-170	3.0076	0.98	0.3	9.57614e-166	MUC5AC mucus sec.
FOXA3	1.25607e-168	0.291692	0.2	0.005	2.64692e-164	MUC5AC mucus sec.
CST1	2.59642e-166	0.88771	0.249	0.01	5.47143e-162	MUC5AC mucus sec.
B3GNT6	1.64211e-162	0.303113	0.19	0.005	3.46041e-158	MUC5AC mucus sec.
LFNG	8.14812e-130	0.88208	0.59	0.087	1.71705e-125	MUC5AC mucus sec.
AZGP1	3.35648e-127	1.05168	0.566	0.082	7.07311e-123	MUC5AC mucus sec.
GALNT6	3.71789e-126	0.47715	0.302	0.021	7.83471e-122	MUC5AC mucus sec.
TSPAN8	2.52889e-125	1.6099	0.937	0.334	5.32914e-121	MUC5AC mucus sec.
SERPINA1	9.03012e-107	0.503288	0.312	0.028	1.90292e-102	MUC5AC mucus sec.
TFF3	3.13175e-99	3.35236	0.917	0.428	6.59953e-95	MUC5AC mucus sec.
MSMB	3.2396e-99	2.74396	0.971	0.738	6.82681e-95	MUC5AC mucus sec.
FAM83D	3.27703e-95	0.550598	0.341	0.038	6.9057e-91	MUC5AC mucus sec.
BPIFB1	1.3369e-91	1.87811	1	0.754	2.81726e-87	MUC5AC mucus sec.
NKX3-1	6.39682e-87	1.25408	0.702	0.192	1.348e-82	MUC5AC mucus sec.
CST3	1.20113e-83	0.845476	1	0.938	2.53115e-79	MUC5AC mucus sec.
HMGCS2	5.00729e-78	0.531822	0.395	0.061	1.05519e-73	MUC5AC mucus sec.
PTGFR	1.01593e-77	0.792716	0.615	0.15	2.14088e-73	MUC5AC mucus sec.
KDELR3	5.61364e-77	0.337283	0.254	0.026	1.18296e-72	MUC5AC mucus sec.
CPE	1.98205e-76	0.470718	0.312	0.039	4.17677e-72	MUC5AC mucus sec.
FCGBP	7.87888e-76	1.05818	0.351	0.052	1.66032e-71	MUC5AC mucus sec.
NPNT	1.21773e-71	0.294082	0.185	0.014	2.56613e-67	MUC5AC mucus sec.
SLC12A2	1.68825e-71	1.08181	0.98	0.644	3.55765e-67	MUC5AC mucus sec.
GALNT7	3.81349e-70	0.713679	0.522	0.12	8.03616e-66	MUC5AC mucus sec.
ITLN1	5.7926e-70	0.639836	0.102	0.004	1.22067e-65	MUC5AC mucus sec.
HEPACAM2	3.46007e-69	0.262751	0.19	0.015	7.2914e-65	MUC5AC mucus sec.
TIMP1	7.70033e-68	1.01776	0.829	0.394	1.62269e-63	MUC5AC mucus sec.
PIGR	1.08182e-66	0.972452	1	0.892	2.27972e-62	MUC5AC mucus sec.
VSIG2	5.55168e-66	0.929451	0.815	0.344	1.16991e-61	MUC5AC mucus sec.
NPDC1	1.06084e-65	0.439328	0.351	0.057	2.23552e-61	MUC5AC mucus sec.
LINC02185	3.59558e-65	0.581233	0.459	0.095	7.57697e-61	MUC5AC mucus sec.
GSN	1.52906e-64	1.38003	0.951	0.673	3.22218e-60	MUC5AC mucus sec.
KLK11	6.32401e-64	1.00898	0.541	0.144	1.33266e-59	MUC5AC mucus sec.
AGR2	4.91945e-61	1.2568	1	0.92	1.03668e-56	MUC5AC mucus sec.
CEACAM5	1.71093e-60	0.630441	0.488	0.111	3.60544e-56	MUC5AC mucus sec.
CDC42EP5	1.77498e-57	0.836008	0.722	0.279	3.74041e-53	MUC5AC mucus sec.
FAM129A	1.54397e-56	0.832515	0.839	0.403	3.25361e-52	MUC5AC mucus sec.
CREB3L1	2.88589e-56	0.774477	0.698	0.257	6.08144e-52	MUC5AC mucus sec.
SCGB2A1	3.52905e-56	0.805387	0.912	0.476	7.43677e-52	MUC5AC mucus sec.
AC020656.1	1.39928e-53	0.390076	0.259	0.038	2.94871e-49	MUC5AC mucus sec.
SELENOM	1.33284e-51	0.746954	0.659	0.242	2.80869e-47	MUC5AC mucus sec.
C16orf89	1.43441e-50	0.549099	0.376	0.08	3.02273e-46	MUC5AC mucus sec.
RNASE4	6.73299e-50	0.550406	0.385	0.086	1.41884e-45	MUC5AC mucus sec.
DNAJC10	5.38107e-47	0.678189	0.595	0.206	1.13395e-42	MUC5AC mucus sec.
CRYM	7.06588e-47	0.646947	0.585	0.192	1.48899e-42	MUC5AC mucus sec.
KIAA1324	1.50262e-44	0.602093	0.59	0.199	3.16647e-40	MUC5AC mucus sec.
XBP1	2.81255e-44	0.668573	0.976	0.727	5.92688e-40	MUC5AC mucus sec.
TSPAN13	2.89586e-43	0.718586	0.878	0.562	6.10244e-39	MUC5AC mucus sec.
PAM	2.13081e-41	0.555042	0.537	0.177	4.49025e-37	MUC5AC mucus sec.
STARD10	3.88709e-41	0.694613	0.79	0.429	8.19127e-37	MUC5AC mucus sec.
ANG	2.16918e-39	0.55323	0.405	0.113	4.57111e-35	MUC5AC mucus sec.
LY6D	2.29553e-38	0.872615	0.468	0.148	4.83738e-34	MUC5AC mucus sec.
PRSS23	5.6132e-38	0.553734	0.985	0.902	1.18287e-33	MUC5AC mucus sec.
TCEA3	1.66199e-37	0.616293	0.683	0.301	3.50231e-33	MUC5AC mucus sec.
SLC39A8	1.84746e-37	0.344975	0.268	0.054	3.89316e-33	MUC5AC mucus sec.
TGM2	4.73211e-37	0.492459	0.337	0.082	9.97197e-33	MUC5AC mucus sec.
NPW	5.63285e-35	0.436742	0.254	0.053	1.18701e-30	MUC5AC mucus sec.
SLC31A1	8.35105e-35	0.627093	0.761	0.405	1.75982e-30	MUC5AC mucus sec.
CHAD	8.45496e-35	0.325575	0.234	0.045	1.78171e-30	MUC5AC mucus sec.
WFDC2	1.11588e-34	0.581144	1	0.994	2.35149e-30	MUC5AC mucus sec.
MUC2	4.99887e-34	0.457482	0.107	0.011	1.05341e-29	MUC5AC mucus sec.
SEC62	2.65132e-33	0.51616	0.98	0.895	5.58713e-29	MUC5AC mucus sec.
S100P	6.47299e-32	0.639707	0.883	0.504	1.36405e-27	MUC5AC mucus sec.
KLF4	8.11296e-32	0.334172	0.307	0.078	1.70964e-27	MUC5AC mucus sec.
SSR4	4.34839e-31	0.541218	0.922	0.736	9.16336e-27	MUC5AC mucus sec.
GALNT12	9.37806e-31	0.469317	0.463	0.162	1.97624e-26	MUC5AC mucus sec.
CAPN8	9.15256e-30	0.307171	0.254	0.058	1.92872e-25	MUC5AC mucus sec.
TMEM263	1.5011e-29	0.284411	0.293	0.074	3.16327e-25	MUC5AC mucus sec.
NUCB2	5.58204e-29	0.511282	0.971	0.784	1.1763e-24	MUC5AC mucus sec.
TENT5C	1.08633e-28	0.378682	0.312	0.087	2.28922e-24	MUC5AC mucus sec.
FTL	1.5339e-28	0.358803	1	0.995	3.23239e-24	MUC5AC mucus sec.
SMIM14	5.18983e-28	0.568743	0.82	0.51	1.09365e-23	MUC5AC mucus sec.
PKIB	5.54478e-28	0.425161	0.459	0.165	1.16845e-23	MUC5AC mucus sec.
SPDEF	6.10298e-28	0.433102	0.298	0.083	1.28608e-23	MUC5AC mucus sec.
KCNE3	6.3033e-28	0.514714	0.615	0.294	1.32829e-23	MUC5AC mucus sec.
ZG16B	8.31875e-28	0.629591	0.668	0.361	1.75301e-23	MUC5AC mucus sec.
EDEM3	1.37107e-27	0.474482	0.395	0.134	2.88926e-23	MUC5AC mucus sec.
CHST9	8.67019e-27	0.520164	0.82	0.512	1.82707e-22	MUC5AC mucus sec.
PLA2R1	9.10042e-27	0.500531	0.6	0.28	1.91773e-22	MUC5AC mucus sec.
GALNT5	6.85866e-26	0.347687	0.366	0.119	1.44533e-21	MUC5AC mucus sec.
MAGED1	8.2128e-26	0.43432	0.517	0.214	1.73068e-21	MUC5AC mucus sec.
RABAC1	4.81903e-25	0.589869	0.766	0.483	1.01551e-20	MUC5AC mucus sec.
MLPH	5.06679e-25	0.35224	0.405	0.145	1.06773e-20	MUC5AC mucus sec.
MAGED2	6.71453e-25	0.500373	0.678	0.37	1.41495e-20	MUC5AC mucus sec.
BCAS1	1.59253e-24	0.509281	0.576	0.272	3.35594e-20	MUC5AC mucus sec.
DHRS9	3.22348e-24	0.457867	0.702	0.35	6.79285e-20	MUC5AC mucus sec.
MARCKS	4.44212e-24	0.493103	0.849	0.546	9.36087e-20	MUC5AC mucus sec.
SMAD9	6.26655e-24	0.264089	0.234	0.059	1.32055e-19	MUC5AC mucus sec.
CREB3L4	6.32268e-24	0.265984	0.21	0.05	1.33238e-19	MUC5AC mucus sec.
PSCA	1.02293e-23	0.581465	0.961	0.725	2.15562e-19	MUC5AC mucus sec.
CYP2J2	1.61599e-23	0.384558	0.415	0.156	3.40538e-19	MUC5AC mucus sec.
RIMS1	2.05263e-23	0.3658	0.429	0.162	4.32551e-19	MUC5AC mucus sec.
CEACAM6	3.51474e-23	0.342669	0.356	0.119	7.40661e-19	MUC5AC mucus sec.
CLDN10	5.78256e-23	0.48495	0.498	0.215	1.21856e-18	MUC5AC mucus sec.
SLC16A9	6.38785e-23	0.442334	0.678	0.358	1.34611e-18	MUC5AC mucus sec.
MIA3	1.47855e-22	0.450218	0.527	0.246	3.11575e-18	MUC5AC mucus sec.
TSPAN1	1.66522e-22	0.379532	0.98	0.814	3.50912e-18	MUC5AC mucus sec.
ANXA5	1.71409e-22	0.435802	0.795	0.522	3.6121e-18	MUC5AC mucus sec.
SLC26A2	2.613e-22	0.539137	0.61	0.322	5.50639e-18	MUC5AC mucus sec.
FAM114A1	3.70278e-22	0.450315	0.556	0.268	7.80287e-18	MUC5AC mucus sec.
SLC35A1	9.66353e-22	0.255077	0.195	0.047	2.0364e-17	MUC5AC mucus sec.
CXCL6	3.16211e-21	0.277519	0.2	0.05	6.66351e-17	MUC5AC mucus sec.
ARMCX3	1.10728e-20	0.359829	0.38	0.145	2.33337e-16	MUC5AC mucus sec.
SCGB3A1	1.63785e-20	0.426788	0.937	0.874	3.45143e-16	MUC5AC mucus sec.
ENTPD5	1.93598e-20	0.342293	0.327	0.115	4.07969e-16	MUC5AC mucus sec.
LMAN1	3.84882e-20	0.431848	0.712	0.45	8.11061e-16	MUC5AC mucus sec.
GFPT1	9.52509e-20	0.407009	0.454	0.205	2.00722e-15	MUC5AC mucus sec.
TTC3	1.86635e-19	0.437388	0.746	0.482	3.93296e-15	MUC5AC mucus sec.
RRBP1	2.22618e-19	0.467286	0.82	0.597	4.69122e-15	MUC5AC mucus sec.
FAM3D	3.80077e-19	0.404903	0.766	0.484	8.00937e-15	MUC5AC mucus sec.
RAP1A	7.19885e-19	0.311514	0.395	0.16	1.51701e-14	MUC5AC mucus sec.
ARF4	7.86663e-19	0.360494	0.551	0.276	1.65773e-14	MUC5AC mucus sec.
KDELR2	1.0439e-18	0.404413	0.532	0.266	2.19981e-14	MUC5AC mucus sec.
ABHD2	1.13655e-18	0.451854	0.546	0.282	2.39504e-14	MUC5AC mucus sec.
TUBB2A	1.3073e-18	0.326391	0.439	0.192	2.75488e-14	MUC5AC mucus sec.
CPD	1.56191e-18	0.368771	0.566	0.289	3.29141e-14	MUC5AC mucus sec.
PDLIM4	2.63487e-18	0.384255	0.493	0.234	5.55247e-14	MUC5AC mucus sec.
ELOVL5	3.02036e-18	0.382799	0.424	0.187	6.3648e-14	MUC5AC mucus sec.
SLC9A3R2	3.43283e-18	0.344563	0.493	0.233	7.23401e-14	MUC5AC mucus sec.
ACSL3	7.20489e-18	0.43119	0.585	0.323	1.51829e-13	MUC5AC mucus sec.
SLC39A7	1.27633e-17	0.300178	0.366	0.148	2.68961e-13	MUC5AC mucus sec.
FKBP11	1.49569e-17	0.267924	0.293	0.103	3.15186e-13	MUC5AC mucus sec.
HES4	1.65086e-17	0.332556	0.395	0.165	3.47886e-13	MUC5AC mucus sec.
SARAF	1.78165e-17	0.334467	0.863	0.639	3.75447e-13	MUC5AC mucus sec.
TSPAN3	2.38278e-17	0.422486	0.756	0.503	5.02123e-13	MUC5AC mucus sec.
FUT6	6.86218e-17	0.310283	0.302	0.114	1.44607e-12	MUC5AC mucus sec.
TM9SF3	1.54252e-16	0.39803	0.81	0.612	3.25055e-12	MUC5AC mucus sec.
COPA	1.56258e-16	0.330063	0.439	0.204	3.29283e-12	MUC5AC mucus sec.
SCIN	2.13562e-16	0.377466	0.507	0.261	4.50039e-12	MUC5AC mucus sec.
SEL1L3	2.66306e-16	0.306583	0.41	0.179	5.61186e-12	MUC5AC mucus sec.
MSLN	3.29548e-16	0.35498	0.673	0.376	6.94456e-12	MUC5AC mucus sec.
ERGIC1	3.72151e-16	0.391586	0.6	0.345	7.84234e-12	MUC5AC mucus sec.
NOTCH2	6.8942e-16	0.260733	0.288	0.107	1.45281e-11	MUC5AC mucus sec.
KCNK6	7.73577e-16	0.346316	0.434	0.201	1.63016e-11	MUC5AC mucus sec.
QSOX1	8.33143e-16	0.338478	0.478	0.236	1.75568e-11	MUC5AC mucus sec.
PLA2G10	8.84945e-16	0.402755	0.512	0.269	1.86485e-11	MUC5AC mucus sec.
PLPP5	9.77761e-16	0.33966	0.415	0.191	2.06043e-11	MUC5AC mucus sec.
TPT1	1.20075e-15	0.299287	0.995	0.969	2.53035e-11	MUC5AC mucus sec.
BACE2	8.95559e-15	0.305838	0.415	0.196	1.88721e-10	MUC5AC mucus sec.
CD164	9.96214e-15	0.345431	0.732	0.467	2.09932e-10	MUC5AC mucus sec.
POLE4	1.82412e-14	0.356739	0.615	0.374	3.84397e-10	MUC5AC mucus sec.
AL121761.2	2.42034e-14	0.259494	0.332	0.141	5.10038e-10	MUC5AC mucus sec.
MAL2	3.88211e-14	0.297397	0.688	0.428	8.18078e-10	MUC5AC mucus sec.
ASCC2	3.88418e-14	0.345111	0.395	0.186	8.18514e-10	MUC5AC mucus sec.
CD44	6.15682e-14	0.263459	0.483	0.243	1.29743e-09	MUC5AC mucus sec.
SLC6A14	6.56039e-14	0.40299	0.551	0.317	1.38247e-09	MUC5AC mucus sec.
MUC5B	1.08268e-13	0.347763	0.146	0.04	2.28153e-09	MUC5AC mucus sec.
ALCAM	1.18906e-13	0.369513	0.844	0.659	2.50571e-09	MUC5AC mucus sec.
TMCO3	3.97067e-13	0.280265	0.39	0.188	8.36739e-09	MUC5AC mucus sec.
CXCL17	9.42361e-13	0.280803	0.99	0.894	1.98584e-08	MUC5AC mucus sec.
PLEKHH2	1.12508e-12	0.271464	0.468	0.243	2.37088e-08	MUC5AC mucus sec.
PDIA3	1.14748e-12	0.370683	0.82	0.692	2.41808e-08	MUC5AC mucus sec.
F3	1.61091e-12	0.296537	0.976	0.831	3.39467e-08	MUC5AC mucus sec.
LRRC26	1.74686e-12	0.320965	0.566	0.326	3.68116e-08	MUC5AC mucus sec.
JTB	2.76886e-12	0.326648	0.8	0.629	5.83483e-08	MUC5AC mucus sec.
SEC22B	2.99983e-12	0.273312	0.546	0.317	6.32154e-08	MUC5AC mucus sec.
SEC31A	3.16554e-12	0.326802	0.537	0.313	6.67074e-08	MUC5AC mucus sec.
OSTC	4.74235e-12	0.396737	0.629	0.428	9.99354e-08	MUC5AC mucus sec.
ARFGEF3	6.00738e-12	0.319301	0.571	0.345	1.26593e-07	MUC5AC mucus sec.
HDLBP	8.3492e-12	0.333998	0.639	0.419	1.75943e-07	MUC5AC mucus sec.
SEC11C	1.03698e-11	0.401831	0.624	0.463	2.18524e-07	MUC5AC mucus sec.
EPCAM	2.39582e-11	0.328864	0.668	0.465	5.04872e-07	MUC5AC mucus sec.
CTSC	3.20866e-11	0.332378	0.776	0.544	6.76161e-07	MUC5AC mucus sec.
RNF144B	4.62601e-11	0.258673	0.42	0.221	9.74838e-07	MUC5AC mucus sec.
MTURN	6.58321e-11	0.252544	0.361	0.18	1.38728e-06	MUC5AC mucus sec.
RNASET2	7.0882e-11	0.276244	0.488	0.284	1.4937e-06	MUC5AC mucus sec.
ERLEC1	8.29137e-11	0.354748	0.663	0.469	1.74724e-06	MUC5AC mucus sec.
CCPG1	8.57246e-11	0.32727	0.79	0.613	1.80647e-06	MUC5AC mucus sec.
BIK	9.88519e-11	0.301278	0.493	0.281	2.08311e-06	MUC5AC mucus sec.
FOXN3	1.12027e-10	0.271911	0.629	0.409	2.36075e-06	MUC5AC mucus sec.
CKAP4	1.47262e-10	0.277568	0.498	0.297	3.10324e-06	MUC5AC mucus sec.
TNFSF10	2.89251e-10	0.271482	0.839	0.653	6.09538e-06	MUC5AC mucus sec.
COPB1	3.48859e-10	0.273224	0.498	0.305	7.35151e-06	MUC5AC mucus sec.
ERN2	3.62887e-10	0.288992	0.537	0.325	7.64712e-06	MUC5AC mucus sec.
S100A14	5.15871e-10	0.276511	0.678	0.47	1.0871e-05	MUC5AC mucus sec.
RAB6A	6.63295e-10	0.257043	0.537	0.317	1.39776e-05	MUC5AC mucus sec.
PDXDC1	7.63251e-10	0.251612	0.532	0.322	1.6084e-05	MUC5AC mucus sec.
HERPUD1	9.98103e-10	0.30311	0.727	0.564	2.1033e-05	MUC5AC mucus sec.
HMGCS1	1.43502e-09	0.383753	0.395	0.232	3.02402e-05	MUC5AC mucus sec.
SPINT2	1.99064e-09	0.267773	0.927	0.789	4.19488e-05	MUC5AC mucus sec.
NCKAP1	3.63076e-09	0.269649	0.463	0.274	7.6511e-05	MUC5AC mucus sec.
CXCL1	3.98291e-09	0.410746	0.259	0.122	8.39319e-05	MUC5AC mucus sec.
UGCG	4.19643e-09	0.256074	0.512	0.315	8.84314e-05	MUC5AC mucus sec.
PDIA4	5.85073e-09	0.275221	0.551	0.351	0.000123293	MUC5AC mucus sec.
STEAP4	9.77064e-09	0.260461	0.624	0.409	0.000205897	MUC5AC mucus sec.
SLC25A37	6.77448e-08	0.267743	0.615	0.429	0.00142759	MUC5AC mucus sec.
FOLR1	7.28727e-08	0.324465	0.405	0.249	0.00153565	MUC5AC mucus sec.
GNAS	7.64795e-08	0.264994	0.805	0.665	0.00161165	MUC5AC mucus sec.
KIAA0319L	1.40098e-07	0.251832	0.517	0.349	0.00295228	MUC5AC mucus sec.
REEP3	1.56213e-07	0.255504	0.6	0.423	0.00329189	MUC5AC mucus sec.
C12orf57	1.87938e-07	0.267979	0.683	0.565	0.00396042	MUC5AC mucus sec.
GOLGA4	1.99371e-07	0.256198	0.732	0.57	0.00420134	MUC5AC mucus sec.
PRDX4	2.50835e-07	0.258285	0.654	0.498	0.00528585	MUC5AC mucus sec.
TMED2	3.43922e-07	0.259806	0.741	0.607	0.00724748	MUC5AC mucus sec.
RNF152	8.21197e-07	0.265898	0.673	0.509	0.0173051	MUC5AC mucus sec.
UAP1	1.6665e-06	0.251186	0.41	0.274	0.0351182	MUC5AC mucus sec.
ANXA3	2.23594e-06	0.250018	0.488	0.323	0.047118	MUC5AC mucus sec.
TCN1	2.58799e-265	1.90934	0.899	0.31	5.45366e-261	Glandular mucus sec.
MIA	1.65509e-233	1.45135	0.822	0.24	3.48778e-229	Glandular mucus sec.
RARRES1	1.29228e-221	1.7526	0.994	0.66	2.72322e-217	Glandular mucus sec.
DMBT1	5.72956e-192	0.787	0.269	0.02	1.20739e-187	Glandular mucus sec.
CLU	4.03366e-159	1.37875	0.968	0.735	8.50013e-155	Glandular mucus sec.
FOLR1	1.36703e-150	0.980245	0.693	0.225	2.88074e-146	Glandular mucus sec.
LCN2	7.7409e-136	1.2504	0.986	0.768	1.63124e-131	Glandular mucus sec.
SLPI	1.21481e-134	0.928093	1	0.999	2.55996e-130	Glandular mucus sec.
SCGB3A1	1.07827e-125	1.9682	0.97	0.87	2.27224e-121	Glandular mucus sec.
GLYATL2	3.80835e-112	0.386536	0.22	0.025	8.02534e-108	Glandular mucus sec.
PIP	1.46597e-104	1.14627	0.539	0.175	3.08924e-100	Glandular mucus sec.
ATP6V1B1	5.3217e-98	0.558071	0.483	0.138	1.12144e-93	Glandular mucus sec.
CXCL17	9.60428e-93	0.639259	0.994	0.89	2.02391e-88	Glandular mucus sec.
WFDC2	2.75683e-92	0.675874	1	0.994	5.80947e-88	Glandular mucus sec.
KCNMA1	1.87348e-91	0.269531	0.168	0.017	3.94799e-87	Glandular mucus sec.
SOX9	1.20325e-80	0.579545	0.453	0.143	2.53561e-76	Glandular mucus sec.
SLC4A11	9.91324e-75	0.625147	0.509	0.194	2.08902e-70	Glandular mucus sec.
LXN	3.50118e-74	0.744817	0.574	0.251	7.37803e-70	Glandular mucus sec.
TFCP2L1	2.08969e-72	0.590241	0.913	0.66	4.4036e-68	Glandular mucus sec.
LRRC26	1.11602e-70	0.608596	0.648	0.312	2.35178e-66	Glandular mucus sec.
DEFB1	7.18152e-70	0.571854	0.44	0.15	1.51336e-65	Glandular mucus sec.
KRT7	2.89976e-64	0.531559	0.968	0.76	6.11067e-60	Glandular mucus sec.
LGALS3	1.0056e-60	0.389827	1	0.975	2.1191e-56	Glandular mucus sec.
GSTA1	1.69394e-58	0.466308	0.895	0.589	3.56964e-54	Glandular mucus sec.
CHPT1	2.46338e-56	0.562681	0.707	0.428	5.19109e-52	Glandular mucus sec.
CES1	9.64789e-56	0.597648	0.707	0.389	2.0331e-51	Glandular mucus sec.
CD14	1.18098e-54	0.375201	0.285	0.081	2.48867e-50	Glandular mucus sec.
ZG16B	1.69645e-51	0.584177	0.636	0.351	3.57494e-47	Glandular mucus sec.
HTRA1	3.86099e-46	0.267895	0.168	0.035	8.13626e-42	Glandular mucus sec.
CST3	2.64283e-45	0.322396	0.99	0.936	5.56923e-41	Glandular mucus sec.
RUNX3	6.20016e-45	0.255406	0.202	0.049	1.30656e-40	Glandular mucus sec.
MMP7	4.0682e-43	0.558483	0.273	0.088	8.57292e-39	Glandular mucus sec.
PIGR	2.49231e-40	0.437381	0.98	0.889	5.25204e-36	Glandular mucus sec.
PPA1	2.59813e-40	0.428132	0.83	0.641	5.47504e-36	Glandular mucus sec.
PDLIM1	1.80553e-38	0.447411	0.782	0.569	3.80479e-34	Glandular mucus sec.
STATH	1.38398e-37	1.36851	0.18	0.047	2.91646e-33	Glandular mucus sec.
SPARCL1	6.15453e-35	0.516997	0.507	0.274	1.29694e-30	Glandular mucus sec.
CALD1	8.89183e-35	0.345896	0.273	0.099	1.87378e-30	Glandular mucus sec.
ATP1A1	7.54699e-32	0.349716	0.897	0.773	1.59038e-27	Glandular mucus sec.
IL19	1.72304e-31	0.272584	0.16	0.043	3.63095e-27	Glandular mucus sec.
ADIRF	3.14392e-31	0.364266	0.84	0.66	6.62518e-27	Glandular mucus sec.
SELENOM	1.63255e-30	0.397758	0.453	0.24	3.44027e-26	Glandular mucus sec.
HSD11B2	2.46373e-30	0.390676	0.341	0.154	5.19181e-26	Glandular mucus sec.
DDIT4L	2.48679e-28	0.252934	0.22	0.079	5.24042e-24	Glandular mucus sec.
INSR	3.37604e-27	0.439933	0.731	0.54	7.11434e-23	Glandular mucus sec.
NFIB	1.83362e-26	0.368603	0.822	0.673	3.86398e-22	Glandular mucus sec.
COLCA1	2.29395e-25	0.377761	0.729	0.543	4.83404e-21	Glandular mucus sec.
FUT2	1.64319e-24	0.344504	0.699	0.495	3.4627e-20	Glandular mucus sec.
ANXA3	1.54302e-22	0.354485	0.507	0.316	3.2516e-18	Glandular mucus sec.
SERPINB3	2.66127e-22	0.417259	0.998	0.995	5.6081e-18	Glandular mucus sec.
ASS1	6.45436e-22	0.327136	0.513	0.319	1.36013e-17	Glandular mucus sec.
PEBP1	2.10929e-21	0.279771	0.891	0.786	4.4449e-17	Glandular mucus sec.
FOXC1	3.24601e-21	0.348551	0.341	0.183	6.84032e-17	Glandular mucus sec.
S100A4	9.14473e-20	0.35284	0.909	0.823	1.92707e-15	Glandular mucus sec.
SLC12A2	1.53628e-19	0.293964	0.788	0.644	3.2374e-15	Glandular mucus sec.
RRAGD	1.14824e-18	0.286841	0.396	0.235	2.41968e-14	Glandular mucus sec.
SYNJ2	6.68146e-18	0.265936	0.23	0.108	1.40798e-13	Glandular mucus sec.
SVIP	1.73241e-17	0.276526	0.727	0.574	3.65071e-13	Glandular mucus sec.
CARMIL1	9.59985e-17	0.282681	0.614	0.446	2.02298e-12	Glandular mucus sec.
PRKAR2B	1.07216e-16	0.26549	0.444	0.279	2.25936e-12	Glandular mucus sec.
SAA1	3.47906e-16	0.412634	0.271	0.139	7.33143e-12	Glandular mucus sec.
IVNS1ABP	3.73217e-16	0.309977	0.446	0.292	7.86479e-12	Glandular mucus sec.
IQGAP2	5.33976e-16	0.29373	0.43	0.279	1.12525e-11	Glandular mucus sec.
NDRG2	2.45545e-15	0.251814	0.515	0.36	5.17437e-11	Glandular mucus sec.
RRBP1	9.57384e-15	0.262193	0.721	0.595	2.01749e-10	Glandular mucus sec.
HOMER2	2.01158e-14	0.252729	0.6	0.446	4.23901e-10	Glandular mucus sec.
CTSL	7.28166e-14	0.255729	0.428	0.29	1.53446e-09	Glandular mucus sec.
TM4SF1	7.40251e-14	0.289231	0.467	0.308	1.55993e-09	Glandular mucus sec.
APIP	5.07281e-12	0.295343	0.323	0.207	1.06899e-07	Glandular mucus sec.
RAI14	1.24065e-11	0.291301	0.453	0.327	2.61441e-07	Glandular mucus sec.
IFI6	1.10565e-06	0.284732	0.384	0.291	0.0232994	Glandular mucus sec.
TOP2A	0	1.99291	0.803	0.019	0	Prolif. Basal
NUSAP1	0	1.61068	0.69	0.009	0	Prolif. Basal
MKI67	0	1.29247	0.62	0.004	0	Prolif. Basal
SPC24	0	1.27803	0.746	0.008	0	Prolif. Basal
UBE2C	0	1.21109	0.549	0.004	0	Prolif. Basal
PBK	0	1.08039	0.592	0.003	0	Prolif. Basal
RRM2	0	0.900637	0.493	0.002	0	Prolif. Basal
BIRC5	0	0.820577	0.521	0.003	0	Prolif. Basal
MND1	0	0.687389	0.451	0.005	0	Prolif. Basal
AURKB	0	0.584877	0.408	0.002	0	Prolif. Basal
ESCO2	0	0.55115	0.38	0.004	0	Prolif. Basal
SPC25	0	0.543391	0.366	0.001	0	Prolif. Basal
GTSE1	0	0.533654	0.366	0.003	0	Prolif. Basal
IQGAP3	0	0.52146	0.282	0.001	0	Prolif. Basal
CEP55	0	0.516415	0.352	0.002	0	Prolif. Basal
NCAPG	0	0.419344	0.282	0.001	0	Prolif. Basal
CENPA	2.05641e-299	0.400518	0.211	0	4.33348e-295	Prolif. Basal
CLSPN	3.35325e-277	0.707391	0.423	0.006	7.06631e-273	Prolif. Basal
TPX2	1.28752e-264	0.565473	0.352	0.004	2.71318e-260	Prolif. Basal
CDKN3	8.55218e-261	0.661661	0.394	0.006	1.8022e-256	Prolif. Basal
DIAPH3	2.48884e-258	0.325421	0.268	0.002	5.24473e-254	Prolif. Basal
ANLN	4.37803e-254	0.473135	0.324	0.004	9.22582e-250	Prolif. Basal
CCNB2	2.22873e-252	0.575741	0.38	0.005	4.69661e-248	Prolif. Basal
MYBL2	1.91163e-251	0.324271	0.183	0	4.02837e-247	Prolif. Basal
TK1	1.24483e-242	0.45865	0.394	0.006	2.62323e-238	Prolif. Basal
FAM111B	5.1033e-240	0.48003	0.324	0.004	1.07542e-235	Prolif. Basal
DEPDC1	1.22146e-238	0.256586	0.254	0.002	2.57399e-234	Prolif. Basal
PKMYT1	2.86464e-234	0.37117	0.239	0.002	6.03666e-230	Prolif. Basal
TYMS	3.37743e-233	1.10834	0.676	0.024	7.11725e-229	Prolif. Basal
SGO1	5.69146e-233	0.478672	0.366	0.006	1.19936e-228	Prolif. Basal
ASPM	1.74432e-232	0.666593	0.31	0.004	3.67581e-228	Prolif. Basal
CDC25C	1.99711e-224	0.291024	0.197	0.001	4.2085e-220	Prolif. Basal
TTK	1.38116e-214	0.301283	0.268	0.003	2.91051e-210	Prolif. Basal
NUF2	7.05407e-202	0.491555	0.324	0.005	1.4865e-197	Prolif. Basal
HMMR	1.16622e-195	0.566686	0.282	0.004	2.45758e-191	Prolif. Basal
CDK1	1.86263e-194	1.63141	0.761	0.039	3.92512e-190	Prolif. Basal
RAD51AP1	1.18145e-189	0.639447	0.563	0.02	2.48968e-185	Prolif. Basal
KIF23	4.01912e-185	0.291591	0.239	0.003	8.46949e-181	Prolif. Basal
ZWINT	4.91029e-185	0.549741	0.451	0.013	1.03474e-180	Prolif. Basal
DLGAP5	1.31001e-175	0.290589	0.197	0.002	2.76058e-171	Prolif. Basal
PCLAF	5.89295e-173	1.468	0.803	0.051	1.24182e-168	Prolif. Basal
CDC20	1.32767e-167	0.687582	0.352	0.008	2.7978e-163	Prolif. Basal
ASF1B	1.98504e-167	0.320843	0.239	0.003	4.18307e-163	Prolif. Basal
CENPF	7.69957e-163	1.44418	0.577	0.026	1.62253e-158	Prolif. Basal
STMN1	2.02935e-157	1.98852	0.93	0.081	4.27645e-153	Prolif. Basal
ARHGEF39	3.65997e-154	0.671616	0.437	0.015	7.71266e-150	Prolif. Basal
MELK	3.36787e-153	0.267513	0.197	0.002	7.09712e-149	Prolif. Basal
PTTG1	1.12108e-152	1.31282	0.69	0.041	2.36245e-148	Prolif. Basal
CDCA3	9.8428e-152	0.411904	0.254	0.004	2.07417e-147	Prolif. Basal
NDC80	4.84107e-141	0.470857	0.324	0.008	1.02016e-136	Prolif. Basal
CDC6	5.36502e-140	0.306943	0.197	0.003	1.13057e-135	Prolif. Basal
BRCA2	9.14814e-137	0.647491	0.437	0.017	1.92779e-132	Prolif. Basal
NCAPH	6.7293e-133	0.41205	0.282	0.007	1.41807e-128	Prolif. Basal
CENPU	3.94333e-129	0.710859	0.465	0.021	8.30978e-125	Prolif. Basal
PRR11	3.82649e-120	0.467754	0.31	0.009	8.06356e-116	Prolif. Basal
CENPK	6.6918e-117	0.676206	0.451	0.022	1.41016e-112	Prolif. Basal
PRC1	2.65044e-113	0.341833	0.268	0.007	5.58527e-109	Prolif. Basal
GINS2	1.85304e-112	0.507237	0.338	0.012	3.90491e-108	Prolif. Basal
BRCA1	8.00348e-112	0.637978	0.465	0.024	1.68657e-107	Prolif. Basal
KNL1	3.73199e-110	0.359381	0.268	0.007	7.86442e-106	Prolif. Basal
MAD2L1	3.38826e-109	0.539287	0.437	0.022	7.14007e-105	Prolif. Basal
CDT1	3.93223e-100	0.524412	0.31	0.012	8.28638e-96	Prolif. Basal
ORC6	4.71439e-99	0.430564	0.366	0.017	9.93464e-95	Prolif. Basal
CCNA2	1.43342e-97	0.425028	0.296	0.011	3.02064e-93	Prolif. Basal
FOXM1	6.79958e-95	0.453279	0.338	0.015	1.43288e-90	Prolif. Basal
CENPM	1.96215e-93	0.508671	0.437	0.025	4.13483e-89	Prolif. Basal
UBE2T	2.49674e-86	0.566872	0.465	0.032	5.26137e-82	Prolif. Basal
NEK2	7.50434e-82	0.253182	0.211	0.006	1.58139e-77	Prolif. Basal
TNFRSF13C	1.87357e-81	0.356439	0.254	0.009	3.94817e-77	Prolif. Basal
CENPE	1.30428e-78	0.388543	0.211	0.007	2.74851e-74	Prolif. Basal
HELLS	2.16518e-78	1.37505	0.817	0.121	4.56269e-74	Prolif. Basal
CENPH	7.91535e-78	0.66542	0.479	0.037	1.668e-73	Prolif. Basal
TCF19	1.05288e-76	0.359595	0.296	0.014	2.21873e-72	Prolif. Basal
PHF19	4.25058e-75	0.34507	0.211	0.007	8.95725e-71	Prolif. Basal
CCNB1	6.91413e-74	0.645695	0.38	0.025	1.45702e-69	Prolif. Basal
FANCD2	2.92788e-71	0.554046	0.437	0.034	6.16993e-67	Prolif. Basal
CENPN	3.5668e-68	0.322999	0.239	0.01	7.51631e-64	Prolif. Basal
PLK1	4.12473e-68	0.267435	0.197	0.007	8.69205e-64	Prolif. Basal
ARHGAP11A	5.0072e-67	0.250697	0.211	0.008	1.05517e-62	Prolif. Basal
POLQ	3.42968e-62	0.315951	0.324	0.021	7.22736e-58	Prolif. Basal
DNA2	3.69675e-62	0.25814	0.183	0.006	7.79017e-58	Prolif. Basal
RTKN2	2.95511e-61	0.351098	0.31	0.02	6.22731e-57	Prolif. Basal
LMNB1	3.52233e-61	0.289921	0.282	0.016	7.42261e-57	Prolif. Basal
MCM7	4.67417e-59	0.60747	0.465	0.046	9.84989e-55	Prolif. Basal
HMGB2	6.6563e-58	1.34554	0.859	0.19	1.40268e-53	Prolif. Basal
RMI2	6.39629e-57	0.333148	0.254	0.014	1.34789e-52	Prolif. Basal
DHFR	7.93537e-57	0.799956	0.662	0.098	1.67222e-52	Prolif. Basal
CKS2	6.01743e-56	0.481649	0.324	0.024	1.26805e-51	Prolif. Basal
TUBB	1.04125e-54	1.64679	0.972	0.337	2.19423e-50	Prolif. Basal
SMC2	9.34618e-54	0.935949	0.732	0.135	1.96952e-49	Prolif. Basal
RACGAP1	3.37001e-52	0.393399	0.282	0.019	7.10163e-48	Prolif. Basal
CENPW	5.1019e-52	0.803517	0.535	0.069	1.07512e-47	Prolif. Basal
WDR76	1.02251e-50	0.544898	0.324	0.026	2.15475e-46	Prolif. Basal
TUBA1B	1.50917e-49	1.91367	0.986	0.51	3.18028e-45	Prolif. Basal
FBXO5	9.03173e-49	0.264589	0.225	0.013	1.90326e-44	Prolif. Basal
TMEM106C	1.76069e-48	0.70231	0.592	0.089	3.7103e-44	Prolif. Basal
ATAD2	1.96898e-48	0.70638	0.577	0.086	4.14923e-44	Prolif. Basal
CCNE2	7.43327e-47	0.31636	0.282	0.021	1.56641e-42	Prolif. Basal
H2AFZ	8.59483e-47	1.83697	1	0.737	1.81119e-42	Prolif. Basal
FANCI	3.83439e-46	0.27947	0.239	0.016	8.08021e-42	Prolif. Basal
CKAP2	2.65041e-44	0.712811	0.507	0.071	5.58521e-40	Prolif. Basal
CKS1B	6.45256e-44	0.753926	0.563	0.093	1.35975e-39	Prolif. Basal
KIF20B	2.15751e-43	0.669931	0.465	0.062	4.54652e-39	Prolif. Basal
NUDT1	2.07081e-42	0.802972	0.761	0.171	4.36381e-38	Prolif. Basal
CCNF	5.22316e-42	0.350791	0.225	0.015	1.10068e-37	Prolif. Basal
DTYMK	1.00388e-41	0.608377	0.535	0.082	2.11547e-37	Prolif. Basal
RFC3	1.00431e-41	0.399042	0.352	0.037	2.11638e-37	Prolif. Basal
HIST1H1A	2.9522e-41	0.584108	0.296	0.027	6.22118e-37	Prolif. Basal
PTMA	3.1471e-41	0.956055	1	0.999	6.63189e-37	Prolif. Basal
H2AFX	6.33133e-41	0.481518	0.394	0.047	1.3342e-36	Prolif. Basal
PHGDH	4.58146e-40	0.568471	0.521	0.08	9.6545e-36	Prolif. Basal
KPNA2	3.46289e-39	0.770615	0.465	0.069	7.29735e-35	Prolif. Basal
NMU	1.05205e-38	0.672225	0.437	0.06	2.21698e-34	Prolif. Basal
VRK1	3.30951e-38	0.408318	0.507	0.077	6.97414e-34	Prolif. Basal
RRM1	1.00159e-37	0.620343	0.535	0.091	2.11065e-33	Prolif. Basal
GMNN	1.03861e-37	0.512653	0.465	0.069	2.18866e-33	Prolif. Basal
GAPDH	2.11491e-37	0.966164	1	0.971	4.45675e-33	Prolif. Basal
HMGB1	4.02999e-37	1.03938	1	0.964	8.49239e-33	Prolif. Basal
FEN1	6.62313e-37	0.406698	0.324	0.035	1.39569e-32	Prolif. Basal
DSN1	8.36458e-37	0.341527	0.338	0.038	1.76267e-32	Prolif. Basal
RANBP1	9.33165e-35	0.948	0.901	0.338	1.96646e-30	Prolif. Basal
LIG1	2.84892e-34	0.424687	0.352	0.044	6.00353e-30	Prolif. Basal
RFC2	1.34853e-33	0.341391	0.352	0.044	2.84176e-29	Prolif. Basal
SGO2	2.25496e-33	0.371607	0.268	0.027	4.75187e-29	Prolif. Basal
EPB41L2	3.25937e-33	0.339669	0.296	0.032	6.86847e-29	Prolif. Basal
SAC3D1	4.36599e-33	0.409547	0.282	0.03	9.20045e-29	Prolif. Basal
EIF4EBP1	1.78074e-32	0.546806	0.493	0.088	3.75255e-28	Prolif. Basal
EZH2	2.92187e-32	0.46652	0.38	0.054	6.15725e-28	Prolif. Basal
PCNA	1.64987e-31	0.952644	0.732	0.219	3.47676e-27	Prolif. Basal
DEK	1.98569e-31	0.970857	0.859	0.322	4.18445e-27	Prolif. Basal
ECT2	3.43149e-30	0.261133	0.225	0.021	7.23118e-26	Prolif. Basal
E2F8	4.04474e-30	0.267565	0.239	0.024	8.52348e-26	Prolif. Basal
S100A2	2.10446e-29	1.4993	0.986	0.535	4.43473e-25	Prolif. Basal
MT2A	7.07307e-29	1.15563	0.986	0.783	1.49051e-24	Prolif. Basal
SAPCD2	1.28183e-28	0.296203	0.268	0.031	2.70119e-24	Prolif. Basal
FBLN1	2.73064e-28	0.423562	0.465	0.085	5.75428e-24	Prolif. Basal
KRT5	4.25903e-28	0.918354	0.803	0.261	8.97506e-24	Prolif. Basal
MCM3	4.56436e-28	0.646745	0.437	0.082	9.61847e-24	Prolif. Basal
PAFAH1B3	4.93012e-28	0.627798	0.592	0.135	1.03892e-23	Prolif. Basal
MCM5	6.18506e-28	0.334862	0.282	0.034	1.30338e-23	Prolif. Basal
SERPINB4	1.79001e-27	1.10575	0.915	0.401	3.77208e-23	Prolif. Basal
TPI1	1.89293e-27	0.729817	1	0.871	3.98897e-23	Prolif. Basal
DUT	2.25879e-27	1.16706	0.944	0.507	4.75996e-23	Prolif. Basal
GGH	2.46739e-27	0.787821	0.746	0.251	5.19953e-23	Prolif. Basal
PAICS	2.79677e-27	0.562357	0.62	0.15	5.89364e-23	Prolif. Basal
SLC25A5	2.9787e-27	0.791711	1	0.945	6.27701e-23	Prolif. Basal
ATAD5	1.01579e-26	0.398414	0.338	0.051	2.14058e-22	Prolif. Basal
RFC4	1.12499e-26	0.422246	0.282	0.036	2.3707e-22	Prolif. Basal
RPL39L	1.24881e-26	0.371338	0.394	0.066	2.63161e-22	Prolif. Basal
KLK11	2.00693e-26	0.573634	0.62	0.149	4.2292e-22	Prolif. Basal
CENPS	2.27063e-26	0.419376	0.394	0.068	4.7849e-22	Prolif. Basal
BARD1	4.48948e-26	0.640039	0.577	0.142	9.46067e-22	Prolif. Basal
SKA2	6.9606e-26	0.605796	0.62	0.164	1.46681e-21	Prolif. Basal
HIST1H4C	1.3525e-25	1.33348	0.789	0.32	2.85012e-21	Prolif. Basal
RPLP1	2.80227e-25	0.554293	1	0.999	5.90522e-21	Prolif. Basal
SLBP	5.77398e-25	0.553399	0.62	0.164	1.21675e-20	Prolif. Basal
PFN1	7.31561e-25	0.649172	1	0.895	1.54162e-20	Prolif. Basal
RPLP0	1.3476e-24	0.617249	1	0.955	2.8398e-20	Prolif. Basal
RPS19	1.53597e-24	0.611004	1	0.984	3.23676e-20	Prolif. Basal
PRDX2	1.69852e-24	0.782051	1	0.817	3.57929e-20	Prolif. Basal
TMPO	2.54771e-24	0.534271	0.62	0.164	5.36879e-20	Prolif. Basal
LRR1	2.81754e-24	0.277981	0.296	0.042	5.93741e-20	Prolif. Basal
CEP152	4.96259e-24	0.297975	0.254	0.032	1.04577e-19	Prolif. Basal
[truncated: 1,646 more rows]
