# Supplementary material for: Type 2 and interferon inflammation regulate SARS-CoV-2 entry factor expression in the airway epithelium
Source: Nat Commun. 2020 Oct 12;11:5139. doi: 10.1038/s41467-020-18781-2 (PMC7550582; doi:10.1038/s41467-020-18781-2)
Supplement: Supplementary file 14 — Supplementary Data 10 [file 41467_2020_18781_MOESM14_ESM.xlsx]

## Sheet: Sheet1
Supplementary Data 10. Cell-type marker genes from the tracheal airway epithelial ALI samples
gene	avg_logFC	p_val	p_adj	pct.1	pct.2	comparison
HMGB2	2.11271	0	0	0.924	0.348	Prolif. Basal
STMN1	1.93738	0	0	0.994	0.548	Prolif. Basal
TUBA1B	1.84073	0	0	1	0.95	Prolif. Basal
PCLAF	1.6831	0	0	0.924	0.1	Prolif. Basal
H2AFZ	1.53979	0	0	1	0.982	Prolif. Basal
TUBB	1.52035	0	0	1	0.821	Prolif. Basal
CKS1B	1.45825	0	0	0.983	0.477	Prolif. Basal
TK1	1.39827	0	0	0.848	0.051	Prolif. Basal
TYMS	1.46326	0	0	0.907	0.1	Prolif. Basal
PTMA	0.879213	0	0	1	1	Prolif. Basal
HMGB1	1.04241	0	3.12564e-307	1	0.998	Prolif. Basal
ZWINT	1.10805	5.30494e-302	3.87261e-300	0.854	0.094	Prolif. Basal
NUSAP1	1.65913	1.47625e-290	9.94767e-289	0.755	0.041	Prolif. Basal
UBE2T	1.24468	1.73045e-282	1.08277e-280	0.901	0.125	Prolif. Basal
MKI67	1.85204	2.57683e-272	1.50487e-270	0.729	0.034	Prolif. Basal
PBK	1.0666	3.12384e-271	1.7103e-269	0.679	0.019	Prolif. Basal
MAD2L1	1.11541	4.92409e-258	2.53735e-256	0.869	0.125	Prolif. Basal
PCNA	1.47297	3.50867e-256	1.70755e-254	0.904	0.495	Prolif. Basal
DUT	1.32594	1.83955e-255	8.4813e-254	0.974	0.786	Prolif. Basal
DTYMK	1.08251	2.38207e-250	1.04335e-248	0.918	0.341	Prolif. Basal
UBE2C	1.84246	9.66679e-248	4.03243e-246	0.673	0.031	Prolif. Basal
TOP2A	1.98935	6.79678e-247	2.70635e-245	0.743	0.059	Prolif. Basal
CCNA2	0.888834	9.55318e-247	3.63851e-245	0.606	0.015	Prolif. Basal
CENPW	1.38566	3.29388e-244	1.20227e-242	0.942	0.305	Prolif. Basal
DEK	1.02885	6.79413e-244	2.38066e-242	0.991	0.809	Prolif. Basal
CENPH	0.900154	1.43256e-242	4.82661e-241	0.819	0.11	Prolif. Basal
SMC2	1.00244	3.60863e-241	1.1708e-239	0.904	0.201	Prolif. Basal
SPC25	0.733812	9.24284e-239	2.89169e-237	0.551	0.006	Prolif. Basal
CENPK	0.84262	2.02279e-238	6.11022e-237	0.802	0.062	Prolif. Basal
CDK1	1.52772	2.24852e-234	6.56569e-233	0.787	0.088	Prolif. Basal
TPX2	1.13833	4.19036e-234	1.18411e-232	0.662	0.041	Prolif. Basal
H2AFX	1.21553	1.9123e-232	5.23493e-231	0.805	0.226	Prolif. Basal
AURKB	0.857607	4.03021e-232	1.06984e-230	0.56	0.01	Prolif. Basal
KIFC1	0.695063	5.15967e-230	1.32937e-228	0.589	0.014	Prolif. Basal
HIST1H4C	2.7057	2.28423e-229	5.71709e-228	0.968	0.863	Prolif. Basal
ORC6	0.874219	2.17174e-224	5.28457e-223	0.781	0.086	Prolif. Basal
BIRC5	1.1151	1.65947e-222	3.92891e-221	0.636	0.026	Prolif. Basal
RRM2	1.10281	1.71886e-221	3.96243e-220	0.615	0.02	Prolif. Basal
RRM1	0.999571	6.70588e-221	1.50624e-219	0.904	0.284	Prolif. Basal
CEP55	0.787401	3.42779e-219	7.50687e-218	0.577	0.013	Prolif. Basal
PTTG1	1.72559	2.74466e-214	5.8642e-213	0.93	0.367	Prolif. Basal
SIVA1	0.845155	1.28783e-208	2.68605e-207	0.983	0.872	Prolif. Basal
NUDT1	0.924876	6.77152e-208	1.3795e-206	0.907	0.313	Prolif. Basal
CLSPN	0.796667	4.58558e-206	9.12948e-205	0.603	0.025	Prolif. Basal
LMNB1	0.755215	2.67878e-205	5.21469e-204	0.706	0.062	Prolif. Basal
CDKN3	1.21313	3.20817e-205	6.10948e-204	0.589	0.03	Prolif. Basal
NCAPG	0.606372	1.93936e-203	3.61463e-202	0.551	0.011	Prolif. Basal
MCM7	1.09532	1.59609e-202	2.91287e-201	0.834	0.227	Prolif. Basal
CENPN	0.708309	5.95132e-200	1.06395e-198	0.665	0.052	Prolif. Basal
SMC4	1.11505	2.14772e-198	3.7628e-197	0.86	0.26	Prolif. Basal
RANBP1	0.957105	3.77408e-198	6.48253e-197	0.994	0.855	Prolif. Basal
NDC80	0.732	2.73631e-197	4.60963e-196	0.542	0.018	Prolif. Basal
ASPM	1.32999	8.69673e-196	1.43742e-194	0.577	0.03	Prolif. Basal
CENPM	0.898246	2.60683e-195	4.22886e-194	0.796	0.126	Prolif. Basal
TACC3	0.8682	6.50841e-193	1.03661e-191	0.653	0.045	Prolif. Basal
RAD51AP1	0.602413	5.04264e-191	7.88814e-190	0.609	0.031	Prolif. Basal
CDCA3	0.778252	3.45827e-190	5.31482e-189	0.496	0.013	Prolif. Basal
NASP	0.99675	1.58136e-189	2.38841e-188	0.959	0.651	Prolif. Basal
RAN	0.713668	2.64953e-188	3.93387e-187	1	0.977	Prolif. Basal
PKMYT1	0.521741	4.5584e-188	6.65526e-187	0.481	0.008	Prolif. Basal
MND1	0.571055	7.31211e-188	1.05007e-186	0.563	0.02	Prolif. Basal
HELLS	1.10643	1.33491e-187	1.88609e-186	0.813	0.189	Prolif. Basal
ESCO2	0.617495	2.0516e-187	2.8527e-186	0.522	0.012	Prolif. Basal
GTSE1	0.769447	1.00344e-185	1.37346e-184	0.481	0.01	Prolif. Basal
FEN1	0.85003	4.4387e-184	5.982e-183	0.741	0.127	Prolif. Basal
FOXM1	0.64033	6.12624e-184	8.13119e-183	0.571	0.028	Prolif. Basal
SGO1	0.573071	1.41846e-183	1.85458e-182	0.563	0.023	Prolif. Basal
KIF23	0.799388	3.26486e-183	4.20591e-182	0.534	0.022	Prolif. Basal
FAM111B	0.750556	5.80815e-183	7.37383e-182	0.56	0.022	Prolif. Basal
KIF20B	0.972768	4.41585e-182	5.52612e-181	0.735	0.135	Prolif. Basal
KIF11	0.771464	1.59152e-181	1.96363e-180	0.586	0.051	Prolif. Basal
CENPU	0.798039	1.37885e-180	1.6776e-179	0.732	0.081	Prolif. Basal
HIST1H1B	1.1824	1.98388e-180	2.38065e-179	0.481	0.015	Prolif. Basal
HJURP	0.519806	1.83201e-179	2.16871e-178	0.423	0.003	Prolif. Basal
PRC1	0.684124	6.55273e-179	7.65359e-178	0.536	0.03	Prolif. Basal
PHF19	0.675813	9.70606e-179	1.11875e-177	0.653	0.056	Prolif. Basal
TMPO	0.895526	2.84163e-176	3.23281e-175	0.88	0.345	Prolif. Basal
DNAJC9	0.817851	3.4363e-176	3.85923e-175	0.845	0.259	Prolif. Basal
CENPF	1.74972	8.75669e-176	9.70995e-175	0.65	0.073	Prolif. Basal
UBE2S	1.42692	1.60411e-174	1.7565e-173	0.88	0.537	Prolif. Basal
TMEM106C	0.917098	1.01329e-170	1.09586e-169	0.883	0.315	Prolif. Basal
ASF1B	0.58341	9.33343e-170	9.97083e-169	0.548	0.026	Prolif. Basal
HIST1H1A	1.59935	3.31328e-169	3.49691e-168	0.493	0.057	Prolif. Basal
ARHGAP11A	0.692052	4.07725e-169	4.25199e-168	0.542	0.032	Prolif. Basal
CDC45	0.629204	7.52446e-169	7.75462e-168	0.534	0.026	Prolif. Basal
CKS2	1.45159	2.71815e-168	2.76872e-167	0.77	0.251	Prolif. Basal
HMMR	0.791567	2.259e-167	2.27458e-166	0.475	0.019	Prolif. Basal
HMGN2	0.97956	2.45483e-165	2.44367e-164	0.997	0.923	Prolif. Basal
MYBL2	0.5704	1.23882e-164	1.21933e-163	0.466	0.009	Prolif. Basal
NUF2	0.651719	2.15045e-164	2.09311e-163	0.534	0.029	Prolif. Basal
MCM3	0.917685	3.7132e-164	3.57446e-163	0.743	0.208	Prolif. Basal
NCAPH	0.540104	4.2322e-164	4.02979e-163	0.499	0.018	Prolif. Basal
HIST1H1D	1.32485	7.21855e-163	6.79941e-162	0.525	0.082	Prolif. Basal
DIAPH3	0.516229	3.91427e-162	3.64776e-161	0.487	0.013	Prolif. Basal
GINS2	0.798546	9.90147e-162	9.1302e-161	0.653	0.072	Prolif. Basal
PHGDH	0.883987	4.22531e-161	3.85559e-160	0.88	0.28	Prolif. Basal
CKAP2L	0.529645	2.9495e-159	2.66367e-158	0.443	0.011	Prolif. Basal
NUCKS1	0.709212	1.14412e-157	1.0227e-156	0.997	0.965	Prolif. Basal
CCNB2	1.10492	2.9241e-155	2.58739e-154	0.554	0.052	Prolif. Basal
TTK	0.532934	1.34585e-154	1.17896e-153	0.481	0.021	Prolif. Basal
SNRPB	0.62962	4.06144e-154	3.5226e-153	1	0.938	Prolif. Basal
ATAD2	0.787387	9.87835e-154	8.48376e-153	0.741	0.175	Prolif. Basal
KIF2C	0.553528	3.88644e-153	3.30536e-152	0.414	0.008	Prolif. Basal
CHEK1	0.575194	5.91166e-152	4.97944e-151	0.624	0.057	Prolif. Basal
BRCA1	0.613938	2.46509e-151	2.05659e-150	0.621	0.055	Prolif. Basal
DHFR	0.793974	2.72503e-150	2.252e-149	0.676	0.125	Prolif. Basal
KNL1	0.654109	1.32412e-149	1.08405e-148	0.519	0.037	Prolif. Basal
LSM4	0.703369	4.71827e-148	3.82704e-147	0.977	0.784	Prolif. Basal
CDCA8	0.496578	5.78881e-147	4.65229e-146	0.423	0.014	Prolif. Basal
FANCI	0.633574	3.13744e-145	2.49854e-144	0.586	0.068	Prolif. Basal
ANLN	0.852053	1.71865e-143	1.35634e-142	0.603	0.041	Prolif. Basal
FANCD2	0.497464	3.17408e-143	2.48258e-142	0.501	0.032	Prolif. Basal
ATAD5	0.586399	3.72245e-142	2.88572e-141	0.612	0.07	Prolif. Basal
DNMT1	0.823684	4.86856e-142	3.74111e-141	0.805	0.285	Prolif. Basal
CDC6	0.503946	6.96374e-142	5.30455e-141	0.449	0.018	Prolif. Basal
KPNA2	1.33509	1.12243e-140	8.47626e-140	0.671	0.203	Prolif. Basal
H2AFV	0.802683	4.95161e-139	3.70736e-138	0.977	0.845	Prolif. Basal
PPIA	0.512762	8.3011e-139	6.16251e-138	1	0.996	Prolif. Basal
CENPE	0.83955	1.13664e-138	8.36722e-138	0.434	0.029	Prolif. Basal
CDCA4	0.677057	2.38123e-138	1.7383e-137	0.706	0.152	Prolif. Basal
CDT1	0.656948	2.75238e-138	1.99263e-137	0.638	0.08	Prolif. Basal
MCM5	0.765308	3.32856e-138	2.39001e-137	0.703	0.146	Prolif. Basal
TCF19	0.476557	4.0389e-138	2.87648e-137	0.49	0.03	Prolif. Basal
MT2A	1.39726	5.27772e-138	3.72846e-137	0.994	0.885	Prolif. Basal
KIF4A	0.490648	2.00388e-137	1.40432e-136	0.449	0.015	Prolif. Basal
TUBB6	0.86414	5.94869e-137	4.13576e-136	0.878	0.282	Prolif. Basal
CENPA	0.574766	2.05193e-136	1.41535e-135	0.344	0.005	Prolif. Basal
MCM4	0.726715	4.53407e-134	3.10301e-133	0.743	0.2	Prolif. Basal
RFC4	0.631302	9.45401e-134	6.41993e-133	0.638	0.107	Prolif. Basal
ANP32B	0.655743	1.07642e-133	7.25343e-133	0.994	0.86	Prolif. Basal
RPA3	0.765181	2.53224e-133	1.69331e-132	0.939	0.493	Prolif. Basal
ITGB3BP	0.651168	4.09444e-133	2.71722e-132	0.746	0.201	Prolif. Basal
BRCA2	0.593478	6.69549e-133	4.40996e-132	0.56	0.046	Prolif. Basal
FBXO5	0.577064	2.19868e-132	1.43735e-131	0.536	0.068	Prolif. Basal
SPC24	0.36013	9.01073e-132	5.84696e-131	0.37	0.008	Prolif. Basal
TUBA1C	1.01634	4.42111e-131	2.84772e-130	0.997	0.912	Prolif. Basal
BUB1B	0.431506	5.66031e-131	3.6193e-130	0.399	0.015	Prolif. Basal
TTF2	0.663311	3.98406e-129	2.52901e-128	0.746	0.213	Prolif. Basal
HNRNPA2B1	0.551482	2.0813e-127	1.31167e-126	1	0.997	Prolif. Basal
HIST1H3G	0.494596	2.8001e-127	1.75206e-126	0.362	0.01	Prolif. Basal
CCNB1	1.39545	1.17239e-126	7.28381e-126	0.525	0.089	Prolif. Basal
HIST1H2AJ	0.52372	1.42871e-126	8.81374e-126	0.37	0.013	Prolif. Basal
DDX39A	0.731208	7.00459e-126	4.29092e-125	0.778	0.284	Prolif. Basal
GGH	0.712435	9.63643e-125	5.86216e-124	0.927	0.493	Prolif. Basal
PA2G4	0.64771	1.19351e-124	7.21044e-124	0.988	0.883	Prolif. Basal
PIMREG	0.463877	7.40346e-124	4.44207e-123	0.309	0.004	Prolif. Basal
MELK	0.487496	1.28048e-123	7.63063e-123	0.501	0.029	Prolif. Basal
HIST1H2AH	0.4686	2.09359e-123	1.23918e-122	0.324	0.006	Prolif. Basal
SPAG5	0.424594	2.98849e-123	1.75699e-122	0.443	0.023	Prolif. Basal
YBX1	0.467312	3.67293e-123	2.14499e-122	1	1	Prolif. Basal
CKLF	0.680351	6.1217e-123	3.5514e-122	0.828	0.31	Prolif. Basal
PLP2	0.742952	6.27774e-123	3.61796e-122	0.994	0.857	Prolif. Basal
CDCA2	0.446537	1.10569e-121	6.33062e-121	0.367	0.013	Prolif. Basal
GMNN	0.7143	8.90689e-121	5.06652e-120	0.778	0.251	Prolif. Basal
NCAPD3	0.524968	2.00282e-120	1.13191e-119	0.612	0.099	Prolif. Basal
PRKDC	0.71044	6.87968e-120	3.86321e-119	0.948	0.699	Prolif. Basal
HNRNPAB	0.702578	6.7757e-119	3.78058e-118	0.98	0.812	Prolif. Basal
KIF15	0.392796	8.3785e-119	4.6453e-118	0.364	0.013	Prolif. Basal
RACGAP1	0.480288	1.08523e-118	5.97902e-118	0.464	0.045	Prolif. Basal
CDCA5	0.385359	2.15173e-118	1.17807e-117	0.394	0.017	Prolif. Basal
SHCBP1	0.3309	2.48239e-118	1.35067e-117	0.347	0.008	Prolif. Basal
MXD3	0.561438	9.15693e-118	4.95153e-117	0.493	0.063	Prolif. Basal
LIG1	0.583437	9.52876e-118	5.12098e-117	0.618	0.115	Prolif. Basal
HIST1H3B	0.341642	1.88877e-117	1.00888e-116	0.289	0.002	Prolif. Basal
SNRPG	0.557657	6.95109e-116	3.6904e-115	0.994	0.957	Prolif. Basal
DEPDC1	0.560806	1.34594e-115	7.10268e-115	0.458	0.022	Prolif. Basal
CBX5	0.676457	3.69253e-115	1.93692e-114	0.913	0.545	Prolif. Basal
WDR76	0.493354	1.55076e-113	8.0861e-113	0.493	0.05	Prolif. Basal
FANCA	0.470646	2.97372e-113	1.54141e-112	0.469	0.044	Prolif. Basal
MCM10	0.353251	1.66203e-112	8.56433e-112	0.35	0.009	Prolif. Basal
LMNB2	0.57055	1.88978e-112	9.681e-112	0.63	0.132	Prolif. Basal
VRK1	0.532335	4.02181e-112	2.04832e-111	0.673	0.147	Prolif. Basal
UHRF1	0.400056	6.03931e-112	3.05805e-111	0.385	0.019	Prolif. Basal
SLC25A5	0.504994	1.64466e-111	8.28002e-111	1	0.993	Prolif. Basal
SKA3	0.401052	1.53515e-110	7.68454e-110	0.429	0.021	Prolif. Basal
KIF20A	0.468532	1.06052e-109	5.27851e-109	0.35	0.015	Prolif. Basal
SAC3D1	0.59366	2.31584e-109	1.14614e-108	0.706	0.202	Prolif. Basal
ATP5MC1	0.596046	3.179e-109	1.5645e-108	0.997	0.926	Prolif. Basal
ANP32E	0.76485	1.65488e-108	8.09872e-108	0.79	0.395	Prolif. Basal
CKAP2	0.829477	3.94935e-108	1.92202e-107	0.673	0.285	Prolif. Basal
CDC25C	0.292629	4.23967e-108	2.0519e-107	0.309	0.007	Prolif. Basal
TROAP	0.50429	6.45788e-108	3.1083e-107	0.391	0.022	Prolif. Basal
RAD21	0.736063	1.17494e-107	5.62431e-107	0.872	0.54	Prolif. Basal
PLK1	0.698796	2.0823e-107	9.91357e-107	0.347	0.027	Prolif. Basal
BUB3	0.681686	3.53852e-107	1.67554e-106	0.883	0.529	Prolif. Basal
DEPDC1B	0.324063	1.6881e-105	7.95038e-105	0.303	0.007	Prolif. Basal
MIS18BP1	0.672414	5.35256e-105	2.5074e-104	0.828	0.383	Prolif. Basal
CBX3	0.577255	2.45568e-104	1.14424e-103	0.959	0.755	Prolif. Basal
NCAPD2	0.573978	1.90859e-103	8.84617e-103	0.545	0.114	Prolif. Basal
USP1	0.627519	6.09503e-103	2.81013e-102	0.822	0.363	Prolif. Basal
ACAT2	0.67256	1.40329e-102	6.43605e-102	0.936	0.534	Prolif. Basal
TMEM97	0.571078	1.60479e-102	7.32185e-102	0.627	0.172	Prolif. Basal
HIST2H2AC	1.15119	2.59594e-102	1.17826e-101	0.609	0.329	Prolif. Basal
MASTL	0.420008	3.51265e-102	1.58612e-101	0.475	0.054	Prolif. Basal
TUBA4A	0.70785	1.24263e-101	5.5823e-101	0.956	0.61	Prolif. Basal
GPSM2	0.673585	1.5724e-101	7.02765e-101	0.647	0.207	Prolif. Basal
MCM6	0.589448	4.15966e-101	1.84967e-100	0.525	0.078	Prolif. Basal
HIST1H1E	0.769513	1.24806e-100	5.52172e-100	0.501	0.155	Prolif. Basal
UQCRC1	0.551984	5.13159e-99	2.25893e-98	0.997	0.924	Prolif. Basal
XRCC2	0.37482	1.36727e-98	5.98864e-98	0.37	0.022	Prolif. Basal
RFC2	0.582769	1.29453e-97	5.64182e-97	0.641	0.218	Prolif. Basal
CHAF1A	0.52301	1.57725e-97	6.83996e-97	0.595	0.12	Prolif. Basal
CCNE2	0.394599	1.59169e-97	6.86857e-97	0.341	0.019	Prolif. Basal
AURKA	0.594574	1.94284e-97	8.34278e-97	0.347	0.043	Prolif. Basal
EZH2	0.57312	3.01491e-97	1.28832e-96	0.682	0.175	Prolif. Basal
FDPS	0.681723	4.19108e-97	1.78222e-96	0.997	0.94	Prolif. Basal
DLGAP5	0.650358	5.22166e-97	2.20975e-96	0.382	0.026	Prolif. Basal
CCNF	0.385548	1.2498e-96	5.26359e-96	0.344	0.021	Prolif. Basal
SRSF2	0.57831	2.81331e-95	1.17917e-94	0.968	0.8	Prolif. Basal
RFC3	0.437718	1.94394e-94	8.10899e-94	0.513	0.078	Prolif. Basal
SKA2	0.617974	2.53123e-94	1.05088e-93	0.723	0.297	Prolif. Basal
CDCA7	0.554177	3.29107e-94	1.35989e-93	0.484	0.073	Prolif. Basal
CENPX	0.671224	7.94984e-94	3.26951e-93	0.942	0.699	Prolif. Basal
DTL	0.38368	8.80329e-94	3.60359e-93	0.373	0.024	Prolif. Basal
E2F8	0.412884	1.79703e-93	7.32186e-93	0.408	0.033	Prolif. Basal
SMC1A	0.603557	2.00982e-93	8.15093e-93	0.778	0.349	Prolif. Basal
BARD1	0.590922	6.43132e-93	2.59624e-92	0.755	0.299	Prolif. Basal
ZNF367	0.297246	1.23791e-91	4.97437e-91	0.315	0.011	Prolif. Basal
SRSF3	0.530091	2.26386e-91	9.05546e-91	0.997	0.916	Prolif. Basal
SFN	0.680817	3.30048e-91	1.31419e-90	1	0.822	Prolif. Basal
E2F1	0.404353	4.57168e-91	1.81212e-90	0.379	0.029	Prolif. Basal
EBP	0.594741	1.50284e-90	5.93014e-90	0.965	0.68	Prolif. Basal
LSM3	0.511717	4.10675e-90	1.61323e-89	0.985	0.86	Prolif. Basal
APOBEC3B	0.310356	7.74905e-90	3.03043e-89	0.309	0.018	Prolif. Basal
MIS18A	0.474104	1.18947e-89	4.63098e-89	0.65	0.158	Prolif. Basal
PFN1	0.478595	1.28711e-89	4.98899e-89	1	0.981	Prolif. Basal
RBBP7	0.533924	7.6606e-89	2.95625e-88	0.913	0.626	Prolif. Basal
NMU	0.784267	1.46885e-88	5.64346e-88	0.566	0.107	Prolif. Basal
KIF14	0.379227	1.82386e-88	6.97687e-88	0.271	0.01	Prolif. Basal
NCAPG2	0.342317	2.64941e-88	1.00908e-87	0.376	0.033	Prolif. Basal
BUB1	0.417425	4.48006e-88	1.69893e-87	0.376	0.023	Prolif. Basal
ATP1B3	0.581409	1.04755e-87	3.9554e-87	0.997	0.89	Prolif. Basal
RMI2	0.438326	3.00645e-87	1.13032e-86	0.496	0.08	Prolif. Basal
BCL7C	0.561836	3.61863e-87	1.35467e-86	0.945	0.729	Prolif. Basal
BCL2L12	0.512789	4.10791e-87	1.53129e-86	0.685	0.23	Prolif. Basal
ATP5MC3	0.453928	8.52054e-87	3.16271e-86	1	0.996	Prolif. Basal
SGO2	0.550364	1.43976e-86	5.32163e-86	0.499	0.058	Prolif. Basal
CIT	0.397067	5.77552e-86	2.12578e-85	0.429	0.057	Prolif. Basal
ALYREF	0.556155	1.18303e-85	4.33613e-85	0.808	0.412	Prolif. Basal
NR2C2AP	0.484192	1.31181e-85	4.78811e-85	0.577	0.151	Prolif. Basal
HPRT1	0.549191	1.70023e-85	6.18009e-85	0.711	0.29	Prolif. Basal
ARHGEF39	0.260411	3.1779e-85	1.15035e-84	0.283	0.01	Prolif. Basal
LSM5	0.509154	5.70066e-85	2.05505e-84	0.948	0.673	Prolif. Basal
CDK4	0.575281	7.02506e-85	2.52211e-84	0.822	0.492	Prolif. Basal
PIF1	0.420249	8.54071e-84	3.05374e-83	0.222	0.004	Prolif. Basal
TUBG1	0.59762	9.908e-84	3.52822e-83	0.79	0.356	Prolif. Basal
SKA1	0.260727	1.78502e-83	6.33068e-83	0.262	0.007	Prolif. Basal
MZT2A	0.517256	3.27434e-83	1.15658e-82	0.988	0.88	Prolif. Basal
TIMELESS	0.379938	3.91012e-83	1.37561e-82	0.464	0.067	Prolif. Basal
KRT5	0.659474	2.04085e-82	7.15115e-82	1	0.69	Prolif. Basal
BRIP1	0.320052	1.54947e-81	5.4077e-81	0.324	0.021	Prolif. Basal
SLBP	0.629154	1.64238e-81	5.70924e-81	0.755	0.443	Prolif. Basal
CFL1	0.391263	3.77497e-81	1.30706e-80	1	0.99	Prolif. Basal
TUBB4B	0.699569	1.3413e-80	4.6259e-80	1	0.982	Prolif. Basal
YEATS4	0.501972	1.76027e-80	6.04706e-80	0.703	0.262	Prolif. Basal
CSE1L	0.503889	1.89914e-80	6.49862e-80	0.741	0.292	Prolif. Basal
ENO1	0.538069	2.2467e-80	7.658e-80	1	0.966	Prolif. Basal
CDC25B	0.439263	3.08033e-80	1.04588e-79	0.394	0.055	Prolif. Basal
S100A2	0.65159	3.60543e-80	1.21944e-79	1	0.904	Prolif. Basal
RPA2	0.499603	6.59052e-80	2.2205e-79	0.697	0.268	Prolif. Basal
LRR1	0.404482	1.36414e-79	4.57848e-79	0.536	0.111	Prolif. Basal
PSRC1	0.305311	1.5576e-79	5.20784e-79	0.265	0.013	Prolif. Basal
CYC1	0.497939	1.67645e-79	5.58393e-79	0.994	0.925	Prolif. Basal
KRT17	0.768299	3.4393e-79	1.14122e-78	0.991	0.674	Prolif. Basal
HP1BP3	0.618886	7.37364e-79	2.43748e-78	0.93	0.705	Prolif. Basal
MZT2B	0.425452	1.74582e-78	5.74939e-78	1	0.993	Prolif. Basal
CMC2	0.528545	1.18665e-77	3.89328e-77	0.755	0.374	Prolif. Basal
NCL	0.563958	5.51963e-77	1.80418e-76	0.988	0.932	Prolif. Basal
FGFBP1	0.788685	1.88241e-76	6.13009e-76	0.962	0.683	Prolif. Basal
RHEB	0.522908	6.4825e-76	2.10321e-75	0.95	0.796	Prolif. Basal
KIF22	0.529889	1.74341e-75	5.63554e-75	0.711	0.305	Prolif. Basal
CDC20	0.898169	2.18647e-75	7.04173e-75	0.455	0.052	Prolif. Basal
PKM	0.468265	5.51035e-75	1.76816e-74	0.997	0.982	Prolif. Basal
KPNB1	0.525003	8.96901e-75	2.86746e-74	0.91	0.606	Prolif. Basal
EEF1B2	0.369437	1.97653e-74	6.29614e-74	1	0.998	Prolif. Basal
NCAPH2	0.452715	2.3312e-74	7.39902e-74	0.577	0.166	Prolif. Basal
OIP5	0.269746	4.31995e-74	1.36616e-73	0.274	0.017	Prolif. Basal
SRSF7	0.515938	5.11691e-74	1.61238e-73	0.974	0.801	Prolif. Basal
HNRNPA3	0.44765	1.06298e-73	3.33753e-73	1	0.963	Prolif. Basal
HSPE1	0.452447	3.15015e-73	9.85547e-73	1	0.979	Prolif. Basal
CMSS1	0.471006	3.37896e-73	1.05337e-72	0.641	0.215	Prolif. Basal
NRM	0.339488	4.43532e-73	1.37778e-72	0.399	0.051	Prolif. Basal
PARPBP	0.301621	1.50602e-72	4.66176e-72	0.353	0.038	Prolif. Basal
FANCG	0.320684	3.10705e-72	9.58371e-72	0.391	0.054	Prolif. Basal
PRIM1	0.350788	4.40958e-72	1.35536e-71	0.426	0.066	Prolif. Basal
CCDC34	0.588333	8.08876e-72	2.47754e-71	0.708	0.228	Prolif. Basal
CIP2A	0.282026	1.67378e-71	5.10881e-71	0.318	0.026	Prolif. Basal
MDH1	0.428021	2.79422e-71	8.4991e-71	0.994	0.946	Prolif. Basal
HNRNPD	0.452237	4.4427e-71	1.34665e-70	0.985	0.886	Prolif. Basal
HNRNPA1	0.370714	5.12423e-71	1.54787e-70	1	0.989	Prolif. Basal
RFC5	0.368778	6.5095e-71	1.95956e-70	0.44	0.085	Prolif. Basal
SUPT16H	0.522439	8.41499e-71	2.5245e-70	0.825	0.501	Prolif. Basal
BCAM	0.735498	1.11613e-70	3.33695e-70	0.883	0.475	Prolif. Basal
SASS6	0.349172	1.56584e-70	4.66558e-70	0.443	0.072	Prolif. Basal
CENPP	0.296115	3.5015e-70	1.03977e-69	0.335	0.039	Prolif. Basal
PPIH	0.466033	3.70472e-70	1.0964e-69	0.822	0.439	Prolif. Basal
FBLN1	0.604311	6.87251e-70	2.02704e-69	0.781	0.305	Prolif. Basal
MZT1	0.511036	1.39333e-69	4.09584e-69	0.671	0.315	Prolif. Basal
KIF18A	0.305665	4.14582e-69	1.21463e-68	0.283	0.024	Prolif. Basal
DNA2	0.25667	6.97201e-69	2.03583e-68	0.271	0.018	Prolif. Basal
CHTF18	0.29568	8.1411e-69	2.3693e-68	0.344	0.038	Prolif. Basal
NAP1L1	0.466611	1.24263e-68	3.60446e-68	0.994	0.949	Prolif. Basal
PAICS	0.490189	2.35555e-68	6.81011e-68	0.767	0.361	Prolif. Basal
RBBP8	0.590119	3.65678e-68	1.05373e-67	0.784	0.36	Prolif. Basal
CACYBP	0.49636	4.42192e-68	1.27003e-67	0.845	0.488	Prolif. Basal
GSTO1	0.507703	6.80015e-68	1.94671e-67	0.983	0.844	Prolif. Basal
SLC43A3	0.37588	2.11772e-67	6.04273e-67	0.475	0.094	Prolif. Basal
MTFR2	0.258265	4.66546e-67	1.32693e-66	0.289	0.022	Prolif. Basal
BLM	0.26324	9.30733e-67	2.63858e-66	0.286	0.021	Prolif. Basal
PRR11	0.289909	1.53498e-66	4.33755e-66	0.259	0.016	Prolif. Basal
LDHB	0.438085	2.36268e-66	6.65502e-66	1	0.966	Prolif. Basal
PSME2	0.455409	3.83762e-66	1.07749e-65	0.985	0.89	Prolif. Basal
POLQ	0.295281	4.4004e-66	1.23155e-65	0.324	0.033	Prolif. Basal
CTSV	0.432878	6.39257e-66	1.78341e-65	0.525	0.11	Prolif. Basal
MYO19	0.48828	8.11611e-66	2.25705e-65	0.703	0.297	Prolif. Basal
HMGN1	0.330828	5.7097e-65	1.58281e-64	1	0.995	Prolif. Basal
PXMP2	0.466294	6.48917e-65	1.79322e-64	0.776	0.392	Prolif. Basal
CDKN2C	0.436437	1.16849e-64	3.21885e-64	0.516	0.162	Prolif. Basal
SNRPF	0.410495	1.97423e-64	5.4214e-64	0.994	0.893	Prolif. Basal
EMP2	0.470878	4.27662e-64	1.17072e-63	0.994	0.887	Prolif. Basal
ECT2	0.487936	5.35964e-64	1.46263e-63	0.542	0.164	Prolif. Basal
PSMC3	0.458091	7.90199e-64	2.14973e-63	0.968	0.793	Prolif. Basal
PRDX2	0.349272	9.39619e-64	2.54832e-63	1	0.99	Prolif. Basal
PSMG1	0.443757	1.41289e-63	3.82005e-63	0.717	0.323	Prolif. Basal
MTHFD1	0.445333	1.5148e-63	4.08296e-63	0.601	0.218	Prolif. Basal
PSIP1	0.505697	1.61904e-63	4.34061e-63	0.767	0.347	Prolif. Basal
NSD2	0.441148	1.6203e-63	4.34061e-63	0.603	0.209	Prolif. Basal
RBL1	0.298583	1.68563e-63	4.50186e-63	0.335	0.04	Prolif. Basal
POLD2	0.515705	3.07513e-63	8.18788e-63	0.854	0.569	Prolif. Basal
SNRPD1	0.407658	4.30133e-63	1.14181e-62	0.983	0.938	Prolif. Basal
MCM2	0.326389	7.79447e-63	2.06283e-62	0.356	0.048	Prolif. Basal
HAT1	0.468554	9.94563e-63	2.62421e-62	0.752	0.387	Prolif. Basal
PGAM1	0.470947	1.21215e-62	3.18871e-62	0.985	0.847	Prolif. Basal
KNTC1	0.288032	4.89726e-62	1.28443e-61	0.329	0.04	Prolif. Basal
FIGNL1	0.362824	6.51711e-62	1.70418e-61	0.437	0.095	Prolif. Basal
HSPD1	0.471991	7.35863e-62	1.9185e-61	0.974	0.83	Prolif. Basal
MORC4	0.419729	8.72835e-62	2.26885e-61	0.592	0.191	Prolif. Basal
HINT1	0.265405	1.358e-61	3.51956e-61	1	1	Prolif. Basal
LTB4R	0.470035	2.74157e-61	7.0844e-61	0.703	0.237	Prolif. Basal
C1QTNF12	0.554952	3.46751e-61	8.93394e-61	0.627	0.183	Prolif. Basal
TOMM40	0.472728	5.14974e-61	1.32292e-60	0.816	0.451	Prolif. Basal
TEDC2	0.259724	5.64572e-61	1.4461e-60	0.268	0.023	Prolif. Basal
FADS1	0.500566	8.70193e-61	2.22242e-60	0.601	0.212	Prolif. Basal
LMNA	0.611768	1.78336e-60	4.54136e-60	0.959	0.883	Prolif. Basal
SMC3	0.491183	3.34899e-60	8.50353e-60	0.81	0.49	Prolif. Basal
AP2S1	0.390447	4.37962e-60	1.10883e-59	0.988	0.954	Prolif. Basal
TOPBP1	0.411854	5.45298e-60	1.3766e-59	0.551	0.179	Prolif. Basal
POLD1	0.296962	5.90051e-60	1.4853e-59	0.356	0.052	Prolif. Basal
EXOSC8	0.426492	5.93545e-60	1.48982e-59	0.776	0.387	Prolif. Basal
DSN1	0.333619	8.11185e-60	2.03028e-59	0.391	0.073	Prolif. Basal
SNRNP40	0.435496	1.2464e-59	3.11068e-59	0.732	0.387	Prolif. Basal
LSM2	0.44918	1.45362e-59	3.61753e-59	0.878	0.614	Prolif. Basal
SHMT1	0.384051	1.66325e-59	4.1275e-59	0.545	0.17	Prolif. Basal
TFDP1	0.456997	2.42028e-59	5.98917e-59	0.668	0.315	Prolif. Basal
IKBIP	0.446556	2.55883e-59	6.31417e-59	0.653	0.233	Prolif. Basal
CSRP2	0.551868	3.54647e-59	8.72672e-59	0.706	0.31	Prolif. Basal
UBE2I	0.408084	4.29796e-59	1.05463e-58	0.985	0.843	Prolif. Basal
COMMD4	0.453301	8.06289e-59	1.97293e-58	0.843	0.563	Prolif. Basal
H1FX	0.598812	1.01701e-58	2.48162e-58	0.921	0.743	Prolif. Basal
GOT1	0.494286	1.2207e-58	2.97037e-58	0.761	0.409	Prolif. Basal
SRSF10	0.469499	1.56069e-58	3.78715e-58	0.921	0.721	Prolif. Basal
CYCS	0.436643	2.94412e-58	7.12445e-58	0.985	0.918	Prolif. Basal
GGCT	0.494203	3.34437e-58	8.07071e-58	0.793	0.516	Prolif. Basal
UNG	0.446683	5.60116e-58	1.34797e-57	0.452	0.155	Prolif. Basal
SUMO2	0.268657	6.51418e-58	1.5634e-57	1	0.999	Prolif. Basal
C19orf48	0.43939	7.97407e-58	1.90855e-57	0.676	0.308	Prolif. Basal
HAUS8	0.324254	8.079e-58	1.92839e-57	0.469	0.109	Prolif. Basal
RNASEH2A	0.332265	8.12397e-58	1.93386e-57	0.402	0.082	Prolif. Basal
CENPL	0.296677	8.95054e-58	2.12484e-57	0.338	0.053	Prolif. Basal
TPM2	0.641644	1.78636e-57	4.22933e-57	0.787	0.352	Prolif. Basal
BANF1	0.402076	2.44439e-57	5.77166e-57	0.95	0.785	Prolif. Basal
WDR34	0.48224	3.38009e-57	7.95956e-57	0.79	0.344	Prolif. Basal
MAT2A	0.463833	6.86613e-57	1.61253e-56	0.875	0.587	Prolif. Basal
ARPC2	0.349308	9.34223e-57	2.18818e-56	1	0.994	Prolif. Basal
CD320	0.408757	3.86906e-56	9.03812e-56	0.569	0.191	Prolif. Basal
FBL	0.433694	6.17744e-56	1.43921e-55	0.936	0.716	Prolif. Basal
HNRNPDL	0.39348	1.56705e-55	3.6412e-55	0.997	0.916	Prolif. Basal
ZDHHC12	0.467745	1.68846e-55	3.91295e-55	0.863	0.585	Prolif. Basal
DBF4	0.430303	1.79043e-55	4.13831e-55	0.592	0.227	Prolif. Basal
GINS4	0.282377	1.88022e-55	4.33439e-55	0.294	0.038	Prolif. Basal
FAM111A	0.431001	3.07622e-55	7.07289e-55	0.633	0.265	Prolif. Basal
SSRP1	0.454738	7.70994e-55	1.76804e-54	0.799	0.467	Prolif. Basal
PARP1	0.469247	1.171e-54	2.67832e-54	0.793	0.521	Prolif. Basal
NDUFS5	0.281702	1.53139e-54	3.49349e-54	1	0.999	Prolif. Basal
CENPS	0.350499	3.90486e-54	8.88482e-54	0.525	0.153	Prolif. Basal
CBR3	0.549996	4.87842e-54	1.10712e-53	0.816	0.414	Prolif. Basal
SAP30	0.427935	9.00207e-54	2.03768e-53	0.592	0.238	Prolif. Basal
TXNDC17	0.44025	1.20825e-53	2.72791e-53	0.994	0.958	Prolif. Basal
LSM6	0.410162	1.45938e-53	3.28642e-53	0.872	0.584	Prolif. Basal
NEURL1B	0.323416	2.28051e-53	5.12238e-53	0.277	0.032	Prolif. Basal
TRIP13	0.310134	2.42729e-53	5.43812e-53	0.379	0.06	Prolif. Basal
BRI3BP	0.396077	1.27169e-52	2.84184e-52	0.609	0.227	Prolif. Basal
SCARA3	0.351814	1.50412e-52	3.3527e-52	0.496	0.133	Prolif. Basal
FUS	0.397565	1.52133e-52	3.38074e-52	0.988	0.933	Prolif. Basal
MSH6	0.431034	1.52442e-52	3.38074e-52	0.557	0.218	Prolif. Basal
HIRIP3	0.344707	1.69035e-52	3.73925e-52	0.461	0.13	Prolif. Basal
PDPN	0.48532	2.25681e-52	4.97975e-52	0.595	0.165	Prolif. Basal
HSP90AA1	0.391762	2.58755e-52	5.69522e-52	1	1	Prolif. Basal
THOC6	0.400062	7.35975e-52	1.61582e-51	0.63	0.253	Prolif. Basal
PTGES3	0.379512	8.77445e-52	1.9216e-51	0.991	0.915	Prolif. Basal
PSMC3IP	0.270933	8.91145e-52	1.94674e-51	0.306	0.043	Prolif. Basal
EXOSC9	0.378821	1.00334e-51	2.18638e-51	0.577	0.222	Prolif. Basal
SNRPD2	0.332482	1.04661e-51	2.27502e-51	0.997	0.956	Prolif. Basal
ZWILCH	0.287919	1.20943e-51	2.62243e-51	0.391	0.076	Prolif. Basal
CCDC3	0.418409	2.17438e-51	4.7031e-51	0.504	0.12	Prolif. Basal
UQCRH	0.290214	3.34683e-51	7.22124e-51	1	0.998	Prolif. Basal
WNT4	0.60301	3.91223e-51	8.42043e-51	0.813	0.419	Prolif. Basal
PAXX	0.42484	6.53845e-51	1.40384e-50	0.819	0.502	Prolif. Basal
POC1A	0.342085	8.59021e-51	1.83986e-50	0.455	0.065	Prolif. Basal
RFWD3	0.326116	1.03347e-50	2.20811e-50	0.434	0.108	Prolif. Basal
TACC1	0.368975	1.68929e-50	3.60053e-50	0.569	0.19	Prolif. Basal
TMA7	0.264344	1.79832e-50	3.82361e-50	1	0.999	Prolif. Basal
POLE3	0.403435	2.25283e-50	4.77841e-50	0.711	0.357	Prolif. Basal
NT5DC2	0.429718	2.73532e-50	5.78777e-50	0.778	0.41	Prolif. Basal
KNSTRN	0.370397	3.22763e-50	6.81303e-50	0.362	0.104	Prolif. Basal
RANGAP1	0.369102	3.45379e-50	7.27289e-50	0.493	0.158	Prolif. Basal
GEN1	0.334729	6.19217e-50	1.3008e-49	0.504	0.16	Prolif. Basal
MPHOSPH9	0.339059	6.3182e-50	1.3241e-49	0.44	0.114	Prolif. Basal
TMEM237	0.375494	7.30039e-50	1.52629e-49	0.624	0.238	Prolif. Basal
COX8A	0.29187	1.02486e-49	2.13757e-49	1	0.999	Prolif. Basal
ACOT7	0.362502	1.05476e-49	2.1947e-49	0.522	0.178	Prolif. Basal
CDCA7L	0.317023	1.1894e-49	2.46898e-49	0.434	0.112	Prolif. Basal
POLE	0.281194	1.57926e-49	3.27053e-49	0.332	0.058	Prolif. Basal
KHDRBS1	0.397002	1.71115e-49	3.5353e-49	0.95	0.816	Prolif. Basal
BTG3	0.466145	2.3388e-49	4.82068e-49	0.895	0.627	Prolif. Basal
CD109	0.440947	3.13175e-49	6.43993e-49	0.752	0.317	Prolif. Basal
RECQL	0.376763	3.37132e-49	6.91634e-49	0.574	0.231	Prolif. Basal
SAPCD2	0.316522	4.1721e-49	8.53916e-49	0.292	0.05	Prolif. Basal
WDHD1	0.266654	5.42151e-49	1.10705e-48	0.327	0.057	Prolif. Basal
ETFB	0.360866	6.12854e-49	1.24851e-48	0.98	0.902	Prolif. Basal
NOP56	0.47138	9.84427e-49	2.00083e-48	0.805	0.476	Prolif. Basal
TIMM10	0.404028	1.19541e-48	2.42402e-48	0.895	0.684	Prolif. Basal
S100A10	0.478379	1.80513e-48	3.65194e-48	0.997	0.871	Prolif. Basal
CRLF1	0.389001	1.91834e-48	3.87205e-48	0.455	0.101	Prolif. Basal
GAPDH	0.353549	2.51315e-48	5.06097e-48	1	1	Prolif. Basal
MMS22L	0.358012	2.61168e-48	5.24732e-48	0.455	0.133	Prolif. Basal
MYH10	0.344172	2.81779e-48	5.64847e-48	0.478	0.139	Prolif. Basal
BMP7	0.393228	3.79791e-48	7.59582e-48	0.65	0.264	Prolif. Basal
RIF1	0.421229	5.78793e-48	1.15495e-47	0.708	0.376	Prolif. Basal
YWHAQ	0.358359	6.04964e-48	1.20443e-47	0.985	0.882	Prolif. Basal
CAV1	0.598549	6.11271e-48	1.21423e-47	0.851	0.442	Prolif. Basal
TPI1	0.352903	9.97544e-48	1.97703e-47	1	0.988	Prolif. Basal
ANAPC11	0.334311	2.87178e-47	5.67874e-47	0.991	0.973	Prolif. Basal
CHAF1B	0.253691	3.53832e-47	6.98101e-47	0.303	0.047	Prolif. Basal
HMGXB4	0.396265	6.48428e-47	1.27646e-46	0.743	0.429	Prolif. Basal
ARL6IP1	0.95139	9.7139e-47	1.90793e-46	0.773	0.7	Prolif. Basal
FAM213A	0.419579	1.44585e-46	2.83348e-46	0.901	0.681	Prolif. Basal
MINOS1	0.32332	1.49171e-46	2.91682e-46	1	0.974	Prolif. Basal
RASSF1	0.317013	2.28575e-46	4.4595e-46	0.408	0.118	Prolif. Basal
GLS2	0.258938	2.96412e-46	5.77014e-46	0.318	0.051	Prolif. Basal
RAD51C	0.347537	3.27552e-46	6.36221e-46	0.554	0.224	Prolif. Basal
NPM3	0.371005	5.72084e-46	1.10873e-45	0.676	0.314	Prolif. Basal
H2AFY	0.373638	8.5145e-46	1.64651e-45	0.974	0.92	Prolif. Basal
NUP107	0.342219	1.12112e-45	2.16322e-45	0.589	0.231	Prolif. Basal
KRT6A	0.516729	2.31864e-45	4.46401e-45	0.904	0.58	Prolif. Basal
MSH2	0.321577	3.5355e-45	6.79188e-45	0.437	0.137	Prolif. Basal
C16orf74	0.419549	5.98673e-45	1.14757e-44	0.79	0.379	Prolif. Basal
ATP5F1B	0.305319	7.99319e-45	1.52883e-44	1	0.997	Prolif. Basal
PTMS	0.526663	9.93001e-45	1.89514e-44	0.988	0.927	Prolif. Basal
HADH	0.374595	1.55587e-44	2.96292e-44	0.723	0.415	Prolif. Basal
CKAP5	0.41062	1.7958e-44	3.41241e-44	0.519	0.229	Prolif. Basal
IFI27L2	0.402321	2.01624e-44	3.823e-44	0.939	0.713	Prolif. Basal
NDUFA6	0.346242	2.17883e-44	4.12236e-44	0.988	0.943	Prolif. Basal
NOP58	0.374077	5.6785e-44	1.07206e-43	0.752	0.4	Prolif. Basal
IFI27L1	0.334758	1.20271e-43	2.26575e-43	0.644	0.287	Prolif. Basal
CENPJ	0.305325	1.47529e-43	2.77329e-43	0.42	0.122	Prolif. Basal
NME1	0.389558	1.56436e-43	2.93443e-43	0.93	0.676	Prolif. Basal
MCM8	0.299776	1.61794e-43	3.02845e-43	0.405	0.111	Prolif. Basal
TNFRSF12A	0.568229	2.0042e-43	3.74346e-43	0.843	0.432	Prolif. Basal
NUDT15	0.345078	2.3776e-43	4.43145e-43	0.656	0.296	Prolif. Basal
GPX4	0.317017	2.84621e-43	5.28633e-43	1	0.999	Prolif. Basal
JPT1	0.500701	2.84834e-43	5.28633e-43	0.98	0.934	Prolif. Basal
ITGB4	0.429629	2.85925e-43	5.29536e-43	0.948	0.685	Prolif. Basal
RPA1	0.314556	2.98458e-43	5.5158e-43	0.531	0.194	Prolif. Basal
CRABP2	0.600073	3.24633e-43	5.98691e-43	0.863	0.537	Prolif. Basal
COL7A1	0.398663	3.46454e-43	6.37592e-43	0.609	0.195	Prolif. Basal
MAD2L2	0.313359	4.15492e-43	7.63042e-43	0.516	0.184	Prolif. Basal
HMGA1	0.376646	5.36888e-43	9.83921e-43	0.98	0.859	Prolif. Basal
NEK2	0.404136	7.09707e-43	1.29792e-42	0.364	0.033	Prolif. Basal
EIF4A3	0.388093	1.16076e-42	2.11838e-42	0.837	0.592	Prolif. Basal
DCTPP1	0.421758	1.29225e-42	2.35345e-42	0.773	0.538	Prolif. Basal
KREMEN1	0.373282	1.44957e-42	2.63449e-42	0.717	0.361	Prolif. Basal
YWHAH	0.401772	1.46191e-42	2.65141e-42	0.857	0.517	Prolif. Basal
SNRPD3	0.336714	1.7372e-42	3.14419e-42	0.977	0.911	Prolif. Basal
NPM1	0.286748	1.78766e-42	3.22884e-42	1	0.994	Prolif. Basal
FKBP5	0.416543	2.00857e-42	3.62038e-42	0.685	0.348	Prolif. Basal
SPDL1	0.264196	2.40727e-42	4.33012e-42	0.303	0.063	Prolif. Basal
GPN3	0.361206	2.65066e-42	4.75816e-42	0.647	0.329	Prolif. Basal
NBL1	0.391675	2.87779e-42	5.15531e-42	0.88	0.607	Prolif. Basal
NTAN1	0.342176	2.94789e-42	5.2701e-42	0.636	0.287	Prolif. Basal
PPM1G	0.417234	3.22166e-42	5.74781e-42	0.889	0.707	Prolif. Basal
TEX30	0.316907	4.02564e-42	7.16759e-42	0.464	0.123	Prolif. Basal
OXCT1	0.294243	4.801e-42	8.53078e-42	0.434	0.135	Prolif. Basal
LBR	0.370432	6.51146e-42	1.15466e-41	0.615	0.295	Prolif. Basal
TP63	0.427852	8.16925e-42	1.44571e-41	0.738	0.312	Prolif. Basal
CALD1	0.434474	8.84348e-42	1.56187e-41	0.741	0.321	Prolif. Basal
PSMA7	0.286806	9.40706e-42	1.65807e-41	0.997	0.992	Prolif. Basal
CAVIN3	0.452173	1.38767e-41	2.44097e-41	0.685	0.304	Prolif. Basal
APOC1	0.319158	1.48492e-41	2.60679e-41	0.399	0.104	Prolif. Basal
CEP152	0.321706	1.60606e-41	2.81381e-41	0.437	0.107	Prolif. Basal
SNRPA1	0.376699	1.75449e-41	3.06773e-41	0.901	0.674	Prolif. Basal
PGP	0.382887	1.81875e-41	3.17376e-41	0.799	0.493	Prolif. Basal
CCT5	0.379999	2.43683e-41	4.24387e-41	0.948	0.807	Prolif. Basal
COPS3	0.389773	2.61996e-41	4.54507e-41	0.77	0.508	Prolif. Basal
ECI2	0.330341	2.62016e-41	4.54507e-41	0.481	0.159	Prolif. Basal
KRT15	0.531561	2.85835e-41	4.94845e-41	0.883	0.697	Prolif. Basal
XRCC5	0.315081	3.11001e-41	5.37351e-41	0.983	0.934	Prolif. Basal
HACD3	0.403221	3.17814e-41	5.48042e-41	0.86	0.619	Prolif. Basal
RAB34	0.40252	4.97862e-41	8.56831e-41	0.808	0.55	Prolif. Basal
CDKN2D	0.428755	5.65651e-41	9.71589e-41	0.525	0.234	Prolif. Basal
SAE1	0.325735	6.79136e-41	1.16423e-40	0.563	0.233	Prolif. Basal
LOXL1	0.284528	8.18793e-41	1.4009e-40	0.394	0.11	Prolif. Basal
ALDH7A1	0.401562	9.6492e-41	1.6477e-40	0.761	0.456	Prolif. Basal
FLNA	0.469618	1.00742e-40	1.71693e-40	0.717	0.299	Prolif. Basal
HNRNPR	0.371042	1.31875e-40	2.24315e-40	0.974	0.875	Prolif. Basal
ACTL6A	0.346425	1.39144e-40	2.36222e-40	0.717	0.391	Prolif. Basal
PDCD5	0.359977	2.23118e-40	3.78049e-40	0.939	0.8	Prolif. Basal
TCOF1	0.307963	2.26481e-40	3.83006e-40	0.461	0.153	Prolif. Basal
IGFBP6	0.8524	2.72598e-40	4.60107e-40	0.624	0.25	Prolif. Basal
NUDT21	0.340348	2.86365e-40	4.82414e-40	0.752	0.417	Prolif. Basal
HYLS1	0.341606	2.97507e-40	5.00223e-40	0.417	0.107	Prolif. Basal
ITGAE	0.348881	4.33207e-40	7.26991e-40	0.697	0.368	Prolif. Basal
PARD6G	0.325717	6.95155e-40	1.16435e-39	0.574	0.225	Prolif. Basal
IMPA2	0.405456	1.05769e-39	1.76821e-39	0.854	0.552	Prolif. Basal
SNRPA	0.35939	1.18211e-39	1.97243e-39	0.743	0.437	Prolif. Basal
LAD1	0.38423	1.31923e-39	2.19704e-39	0.77	0.421	Prolif. Basal
VPS29	0.323828	1.38846e-39	2.30795e-39	0.968	0.867	Prolif. Basal
MAP3K20	0.32697	1.43621e-39	2.3828e-39	0.504	0.192	Prolif. Basal
RNASEH2B	0.366719	1.52337e-39	2.52262e-39	0.7	0.395	Prolif. Basal
MAGOHB	0.365469	1.58586e-39	2.62116e-39	0.688	0.371	Prolif. Basal
SHMT2	0.346772	1.61312e-39	2.6612e-39	0.697	0.361	Prolif. Basal
FH	0.372849	1.95438e-39	3.21812e-39	0.799	0.527	Prolif. Basal
TAF15	0.386665	4.0798e-39	6.70527e-39	0.808	0.552	Prolif. Basal
GMPS	0.380907	5.45415e-39	8.94726e-39	0.679	0.387	Prolif. Basal
SLC2A4RG	0.363339	9.66131e-39	1.58193e-38	0.837	0.543	Prolif. Basal
SRPK1	0.349108	1.06518e-38	1.74085e-38	0.761	0.44	Prolif. Basal
FHL2	0.486039	1.90357e-38	3.10527e-38	0.746	0.381	Prolif. Basal
SET	0.321163	2.35048e-38	3.82718e-38	0.994	0.956	Prolif. Basal
ABCC3	0.382816	2.96654e-38	4.82131e-38	0.589	0.245	Prolif. Basal
NETO2	0.303291	3.80381e-38	6.17063e-38	0.42	0.121	Prolif. Basal
IDI1	0.41958	3.84713e-38	6.22936e-38	0.872	0.661	Prolif. Basal
CEP78	0.325041	7.10154e-38	1.14778e-37	0.615	0.203	Prolif. Basal
PSAT1	0.301747	7.26407e-38	1.17188e-37	0.431	0.114	Prolif. Basal
COQ2	0.307062	8.21711e-38	1.3232e-37	0.545	0.249	Prolif. Basal
NINJ1	0.392547	8.52039e-38	1.36952e-37	0.819	0.553	Prolif. Basal
VKORC1	0.362113	8.98668e-38	1.44182e-37	0.813	0.527	Prolif. Basal
ISYNA1	0.394803	1.37407e-37	2.20052e-37	0.711	0.379	Prolif. Basal
ANKH	0.343439	1.7222e-37	2.753e-37	0.531	0.175	Prolif. Basal
RNF26	0.280164	2.68262e-37	4.28047e-37	0.388	0.126	Prolif. Basal
DKC1	0.345764	2.85573e-37	4.54841e-37	0.679	0.357	Prolif. Basal
NFIB	0.383366	3.24433e-37	5.15796e-37	0.758	0.465	Prolif. Basal
SYNE2	0.400359	3.63448e-37	5.76775e-37	0.936	0.809	Prolif. Basal
DDB2	0.341841	7.93141e-37	1.2564e-36	0.656	0.325	Prolif. Basal
HMGB3	0.423078	9.47041e-37	1.49749e-36	0.837	0.615	Prolif. Basal
DRAP1	0.361395	9.94607e-37	1.56987e-36	0.945	0.833	Prolif. Basal
THOP1	0.28281	1.11759e-36	1.76081e-36	0.434	0.145	Prolif. Basal
PAFAH1B3	0.332197	1.53517e-36	2.41438e-36	0.875	0.643	Prolif. Basal
NPNT	0.301444	2.06527e-36	3.24225e-36	0.475	0.164	Prolif. Basal
SUZ12	0.349108	2.2332e-36	3.49961e-36	0.717	0.406	Prolif. Basal
TEDC1	0.258097	2.44909e-36	3.83107e-36	0.376	0.099	Prolif. Basal
XPO1	0.38371	2.85816e-36	4.463e-36	0.752	0.486	Prolif. Basal
MT1E	0.415399	3.27863e-36	5.11046e-36	0.921	0.78	Prolif. Basal
GART	0.313165	3.74289e-36	5.82375e-36	0.583	0.261	Prolif. Basal
PTN	0.391492	5.04794e-36	7.84041e-36	0.682	0.435	Prolif. Basal
TAGLN2	0.358308	5.38716e-36	8.35248e-36	0.991	0.941	Prolif. Basal
EMC9	0.390443	6.20591e-36	9.6049e-36	0.548	0.298	Prolif. Basal
HNRNPA0	0.321408	6.53932e-36	1.01031e-35	0.901	0.716	Prolif. Basal
HAUS6	0.255845	9.71121e-36	1.49772e-35	0.431	0.138	Prolif. Basal
HPF1	0.317378	2.15993e-35	3.32531e-35	0.548	0.261	Prolif. Basal
ILF2	0.334093	2.175e-35	3.34262e-35	0.927	0.772	Prolif. Basal
SLC25A11	0.351025	3.06499e-35	4.70216e-35	0.776	0.502	Prolif. Basal
DBI	0.263186	4.3749e-35	6.70002e-35	1	0.998	Prolif. Basal
MGME1	0.282681	4.65386e-35	7.1148e-35	0.417	0.15	Prolif. Basal
RCCD1	0.262114	4.69691e-35	7.16811e-35	0.402	0.136	Prolif. Basal
C12orf65	0.3152	5.30759e-35	8.086e-35	0.577	0.269	Prolif. Basal
XRCC6	0.299577	5.97712e-35	9.0902e-35	0.974	0.887	Prolif. Basal
HCFC1R1	0.41488	6.52008e-35	9.89878e-35	0.732	0.422	Prolif. Basal
FSCN1	0.333613	7.42488e-35	1.12529e-34	0.536	0.19	Prolif. Basal
C1orf35	0.334625	8.20871e-35	1.24194e-34	0.691	0.393	Prolif. Basal
TRIM47	0.34185	8.44377e-35	1.2753e-34	0.551	0.236	Prolif. Basal
RTKN2	0.268563	8.79124e-35	1.3255e-34	0.362	0.091	Prolif. Basal
PRRG4	0.361438	1.0087e-34	1.51825e-34	0.898	0.667	Prolif. Basal
SOGA1	0.274703	1.62826e-34	2.44658e-34	0.397	0.126	Prolif. Basal
EMP3	0.430404	1.76729e-34	2.65094e-34	0.592	0.265	Prolif. Basal
CNIH4	0.354078	2.02435e-34	3.03133e-34	0.816	0.588	Prolif. Basal
THOC3	0.338323	2.03201e-34	3.03762e-34	0.706	0.427	Prolif. Basal
AHCY	0.326798	2.04628e-34	3.05373e-34	0.679	0.405	Prolif. Basal
TPM3	0.347931	2.60754e-34	3.8847e-34	0.945	0.8	Prolif. Basal
C1QBP	0.30909	3.07995e-34	4.58071e-34	0.985	0.928	Prolif. Basal
TTL	0.291159	3.3015e-34	4.90189e-34	0.531	0.196	Prolif. Basal
ANXA8	0.302028	3.45625e-34	5.12297e-34	0.583	0.22	Prolif. Basal
RBFA	0.329926	4.56264e-34	6.75148e-34	0.656	0.365	Prolif. Basal
TIMP1	0.407146	6.39431e-34	9.44589e-34	0.965	0.858	Prolif. Basal
CTPS1	0.251886	8.84212e-34	1.30399e-33	0.341	0.099	Prolif. Basal
GSTT2B	0.273257	9.10242e-34	1.34012e-33	0.394	0.125	Prolif. Basal
BOLA3	0.342075	9.3318e-34	1.37159e-33	0.866	0.649	Prolif. Basal
PPP2R3B	0.272007	1.09612e-33	1.60838e-33	0.443	0.157	Prolif. Basal
C21orf58	0.33638	1.21319e-33	1.77718e-33	0.545	0.129	Prolif. Basal
SLC25A28	0.319269	1.32955e-33	1.94438e-33	0.653	0.337	Prolif. Basal
WNT10A	0.383176	1.4007e-33	2.04502e-33	0.545	0.2	Prolif. Basal
MLH1	0.264234	1.50436e-33	2.19271e-33	0.452	0.166	Prolif. Basal
SEMA5A	0.336689	1.58202e-33	2.30207e-33	0.653	0.28	Prolif. Basal
TSPAN4	0.308134	2.00552e-33	2.91349e-33	0.466	0.149	Prolif. Basal
NGFR	0.31189	2.62524e-33	3.80746e-33	0.402	0.119	Prolif. Basal
SAA1	0.462729	2.98436e-33	4.32115e-33	0.717	0.395	Prolif. Basal
QSER1	0.309105	3.19428e-33	4.61748e-33	0.598	0.29	Prolif. Basal
SRGAP2C	0.256269	3.32962e-33	4.80518e-33	0.394	0.124	Prolif. Basal
SCD	0.389447	3.49969e-33	5.04231e-33	0.875	0.537	Prolif. Basal
TP53AIP1	0.362277	4.17825e-33	6.0101e-33	0.478	0.164	Prolif. Basal
AKR1B10	0.359166	4.54342e-33	6.52465e-33	0.42	0.11	Prolif. Basal
PCNT	0.286752	4.6473e-33	6.66291e-33	0.449	0.156	Prolif. Basal
HSP90AB1	0.259594	5.15369e-33	7.37684e-33	1	0.999	Prolif. Basal
SNCA	0.391849	5.78853e-33	8.27202e-33	0.668	0.336	Prolif. Basal
CTNNAL1	0.379437	6.46762e-33	9.22742e-33	0.56	0.269	Prolif. Basal
HNRNPM	0.310887	6.77437e-33	9.64935e-33	0.974	0.881	Prolif. Basal
SLC16A1-AS1	0.28246	1.03577e-32	1.47294e-32	0.359	0.097	Prolif. Basal
GPC1	0.352701	1.12906e-32	1.60301e-32	0.828	0.522	Prolif. Basal
RNF165	0.289734	1.14232e-32	1.61921e-32	0.391	0.12	Prolif. Basal
ELN	0.280591	1.16242e-32	1.64505e-32	0.353	0.089	Prolif. Basal
WEE1	0.30542	1.56018e-32	2.20438e-32	0.501	0.217	Prolif. Basal
KRT14	0.73034	1.79855e-32	2.53709e-32	0.644	0.337	Prolif. Basal
LYAR	0.285136	1.80431e-32	2.54112e-32	0.466	0.169	Prolif. Basal
EIF4EBP1	0.348819	1.87436e-32	2.63554e-32	0.606	0.298	Prolif. Basal
ACTN1	0.356049	1.96875e-32	2.76383e-32	0.749	0.379	Prolif. Basal
APOE	0.43294	1.97457e-32	2.76756e-32	0.397	0.11	Prolif. Basal
SEPT10	0.315313	2.41462e-32	3.37892e-32	0.717	0.391	Prolif. Basal
NXT1	0.336153	2.6844e-32	3.75045e-32	0.7	0.444	Prolif. Basal
ARL2	0.338381	2.89779e-32	4.04214e-32	0.778	0.53	Prolif. Basal
CASP8AP2	0.288668	3.00871e-32	4.19019e-32	0.461	0.185	Prolif. Basal
DLK2	0.406045	3.20622e-32	4.45817e-32	0.551	0.195	Prolif. Basal
ARSJ	0.294515	3.22634e-32	4.47904e-32	0.452	0.169	Prolif. Basal
MIF	0.324499	3.75728e-32	5.20787e-32	0.988	0.948	Prolif. Basal
HNRNPA1P48	0.31988	4.33269e-32	5.99594e-32	0.776	0.496	Prolif. Basal
SPTSSA	0.331544	5.10676e-32	7.05603e-32	0.735	0.459	Prolif. Basal
FAM83D	0.426767	5.50956e-32	7.60059e-32	0.464	0.19	Prolif. Basal
FKBP3	0.303501	6.46284e-32	8.90165e-32	0.889	0.654	Prolif. Basal
DST	0.402841	6.80026e-32	9.3517e-32	0.875	0.564	Prolif. Basal
RBM8A	0.29924	8.94526e-32	1.22822e-31	0.974	0.913	Prolif. Basal
BAZ1B	0.319587	9.96486e-32	1.36607e-31	0.676	0.377	Prolif. Basal
SOX15	0.321324	1.02426e-31	1.40196e-31	0.601	0.278	Prolif. Basal
HAUS1	0.287401	1.32978e-31	1.81729e-31	0.525	0.248	Prolif. Basal
HNRNPF	0.296098	1.41366e-31	1.92892e-31	0.98	0.925	Prolif. Basal
DCK	0.259588	1.5398e-31	2.09777e-31	0.426	0.163	Prolif. Basal
SLFN13	0.264632	1.64531e-31	2.23803e-31	0.385	0.111	Prolif. Basal
VDAC3	0.297758	1.9003e-31	2.58087e-31	0.904	0.68	Prolif. Basal
ESYT1	0.296875	2.78313e-31	3.77403e-31	0.452	0.188	Prolif. Basal
EIF5A	0.316624	3.09286e-31	4.18756e-31	0.959	0.857	Prolif. Basal
TGFB1	0.31965	3.75553e-31	5.07692e-31	0.615	0.289	Prolif. Basal
LTBP4	0.372546	3.85014e-31	5.1968e-31	0.796	0.508	Prolif. Basal
SH3BP1	0.301615	4.02359e-31	5.42257e-31	0.516	0.209	Prolif. Basal
IMPDH2	0.287388	5.46803e-31	7.35791e-31	0.948	0.767	Prolif. Basal
RNPS1	0.326326	5.74187e-31	7.71453e-31	0.796	0.571	Prolif. Basal
BEX3	0.335173	7.70934e-31	1.03421e-30	0.886	0.686	Prolif. Basal
TRIM28	0.320755	9.26791e-31	1.24139e-30	0.828	0.578	Prolif. Basal
CCDC14	0.30406	1.10274e-30	1.47481e-30	0.627	0.298	Prolif. Basal
IMMT	0.316026	1.12479e-30	1.50201e-30	0.729	0.451	Prolif. Basal
MCMBP	0.296326	1.25295e-30	1.6706e-30	0.51	0.232	Prolif. Basal
REEP4	0.309664	1.34981e-30	1.79701e-30	0.49	0.231	Prolif. Basal
PKP1	0.346153	1.35262e-30	1.79803e-30	0.741	0.401	Prolif. Basal
CYP26A1	0.507209	1.47489e-30	1.95758e-30	0.799	0.437	Prolif. Basal
EGFR	0.31508	1.94956e-30	2.58368e-30	0.828	0.549	Prolif. Basal
EIF1AX	0.316833	2.17035e-30	2.87195e-30	0.936	0.817	Prolif. Basal
PLK4	0.251202	2.51855e-30	3.32768e-30	0.338	0.046	Prolif. Basal
PNP	0.254901	4.38809e-30	5.78911e-30	0.423	0.145	Prolif. Basal
ACTB	0.270737	4.61827e-30	6.08361e-30	1	0.998	Prolif. Basal
PDIA6	0.290045	4.93253e-30	6.48783e-30	0.98	0.918	Prolif. Basal
PSMD1	0.327763	6.80984e-30	8.94366e-30	0.822	0.575	Prolif. Basal
CCT8	0.292281	8.23578e-30	1.08002e-29	0.945	0.811	Prolif. Basal
PRMT1	0.282227	8.65352e-30	1.13311e-29	0.95	0.851	Prolif. Basal
TMEM109	0.295289	9.54249e-30	1.24765e-29	0.574	0.292	Prolif. Basal
MSN	0.313038	9.99598e-30	1.30499e-29	0.551	0.23	Prolif. Basal
CAMTA1	0.304406	1.14824e-29	1.49681e-29	0.927	0.804	Prolif. Basal
SAMD1	0.300744	1.4156e-29	1.8426e-29	0.554	0.273	Prolif. Basal
CKMT1A	0.274583	1.47661e-29	1.91916e-29	0.516	0.216	Prolif. Basal
HSPB1	0.260472	1.49188e-29	1.93613e-29	1	0.984	Prolif. Basal
CTDSPL	0.317102	1.52726e-29	1.97911e-29	0.825	0.552	Prolif. Basal
PYCR2	0.26884	1.70712e-29	2.20892e-29	0.56	0.259	Prolif. Basal
NAE1	0.317399	1.75211e-29	2.26379e-29	0.738	0.497	Prolif. Basal
TCP1	0.305317	2.05705e-29	2.65387e-29	0.883	0.669	Prolif. Basal
ADK	0.293916	2.08843e-29	2.69039e-29	0.682	0.382	Prolif. Basal
ESD	0.286946	2.49458e-29	3.20889e-29	0.86	0.636	Prolif. Basal
MFGE8	0.304849	2.62113e-29	3.36673e-29	0.624	0.287	Prolif. Basal
NDUFS8	0.271202	2.87504e-29	3.68746e-29	0.988	0.92	Prolif. Basal
GATM	0.263655	4.06993e-29	5.21236e-29	0.452	0.177	Prolif. Basal
POLD3	0.297741	4.07809e-29	5.21519e-29	0.501	0.236	Prolif. Basal
SFPQ	0.325215	4.86997e-29	6.2188e-29	0.962	0.875	Prolif. Basal
NENF	0.294246	5.40361e-29	6.89019e-29	0.898	0.737	Prolif. Basal
PLGRKT	0.315847	6.45432e-29	8.21801e-29	0.723	0.467	Prolif. Basal
NUP37	0.275632	6.54347e-29	8.31942e-29	0.583	0.294	Prolif. Basal
FDFT1	0.396916	7.61617e-29	9.66922e-29	0.913	0.82	Prolif. Basal
HDGF	0.301766	7.94887e-29	1.0077e-28	0.898	0.687	Prolif. Basal
EFNB1	0.296834	8.87913e-29	1.12401e-28	0.563	0.24	Prolif. Basal
POSTN	0.855876	9.18326e-29	1.16083e-28	0.408	0.25	Prolif. Basal
FXYD5	0.300255	9.26039e-29	1.16889e-28	0.519	0.221	Prolif. Basal
PLEK2	0.278614	9.61893e-29	1.2124e-28	0.464	0.186	Prolif. Basal
RARRES2	0.334566	1.25955e-28	1.58529e-28	0.37	0.137	Prolif. Basal
ARL6IP6	0.290075	1.43373e-28	1.80193e-28	0.603	0.321	Prolif. Basal
MMAB	0.311052	1.51269e-28	1.89845e-28	0.781	0.531	Prolif. Basal
PPP1CA	0.282983	1.68726e-28	2.1145e-28	0.965	0.915	Prolif. Basal
GALNT18	0.267492	1.92344e-28	2.40704e-28	0.513	0.207	Prolif. Basal
IGFBP4	0.319739	1.96813e-28	2.45946e-28	0.598	0.33	Prolif. Basal
NDE1	0.286469	2.08124e-28	2.5971e-28	0.501	0.236	Prolif. Basal
NUP54	0.277477	2.20998e-28	2.75383e-28	0.598	0.31	Prolif. Basal
ITGB1BP1	0.289801	2.32323e-28	2.89084e-28	0.723	0.445	Prolif. Basal
ADORA2B	0.273657	2.59441e-28	3.22369e-28	0.519	0.225	Prolif. Basal
TCEAL9	0.341671	4.08452e-28	5.06804e-28	0.749	0.517	Prolif. Basal
GJB2	0.374293	4.86901e-28	6.03288e-28	0.746	0.388	Prolif. Basal
NUDCD2	0.312934	4.95361e-28	6.12904e-28	0.746	0.524	Prolif. Basal
TECR	0.260573	6.78647e-28	8.38498e-28	0.983	0.929	Prolif. Basal
PSMD14	0.30387	7.14631e-28	8.81714e-28	0.84	0.625	Prolif. Basal
VSNL1	0.317942	8.37065e-28	1.03132e-27	0.551	0.233	Prolif. Basal
F12	0.267585	1.06358e-27	1.30856e-27	0.443	0.179	Prolif. Basal
PRADC1	0.286581	1.42514e-27	1.75095e-27	0.656	0.366	Prolif. Basal
RHNO1	0.253093	1.60637e-27	1.97084e-27	0.519	0.241	Prolif. Basal
PFKL	0.293762	1.91549e-27	2.34681e-27	0.732	0.446	Prolif. Basal
PIGX	0.278265	1.96959e-27	2.40972e-27	0.516	0.263	Prolif. Basal
COL17A1	0.370617	2.49618e-27	3.04972e-27	0.755	0.425	Prolif. Basal
PSMB9	0.296511	3.43778e-27	4.19428e-27	0.574	0.307	Prolif. Basal
CALML3	0.394958	3.51742e-27	4.28548e-27	0.385	0.142	Prolif. Basal
PSMG2	0.262927	3.66799e-27	4.46272e-27	0.915	0.727	Prolif. Basal
TPR	0.310388	3.89019e-27	4.7265e-27	0.904	0.768	Prolif. Basal
MAGOH	0.277765	3.93188e-27	4.77054e-27	0.878	0.709	Prolif. Basal
NUDT5	0.303426	4.79313e-27	5.80744e-27	0.834	0.657	Prolif. Basal
CEP57	0.288197	5.75558e-27	6.96393e-27	0.618	0.364	Prolif. Basal
RALY	0.30931	5.82597e-27	7.03938e-27	0.831	0.64	Prolif. Basal
RAD23A	0.309327	6.69804e-27	8.08193e-27	0.904	0.781	Prolif. Basal
NFYB	0.269328	7.12188e-27	8.58152e-27	0.522	0.265	Prolif. Basal
NAP1L4	0.283957	9.42304e-27	1.13387e-26	0.892	0.687	Prolif. Basal
HMCES	0.278216	9.91519e-27	1.19146e-26	0.609	0.342	Prolif. Basal
JAG2	0.358096	1.16818e-26	1.40181e-26	0.592	0.304	Prolif. Basal
CAVIN1	0.323245	1.24941e-26	1.49724e-26	0.554	0.235	Prolif. Basal
COPZ2	0.29704	1.27007e-26	1.51992e-26	0.569	0.282	Prolif. Basal
SNX5	0.305873	1.33188e-26	1.59171e-26	0.738	0.507	Prolif. Basal
COPRS	0.272437	1.34441e-26	1.6045e-26	0.805	0.485	Prolif. Basal
SNHG15	0.26848	1.52992e-26	1.82341e-26	0.531	0.254	Prolif. Basal
C12orf75	0.267902	1.68838e-26	2.00954e-26	0.685	0.265	Prolif. Basal
GUSB	0.284766	2.23756e-26	2.65957e-26	0.615	0.35	Prolif. Basal
OSGEP	0.251537	2.38198e-26	2.82739e-26	0.574	0.294	Prolif. Basal
SREBF1	0.326352	2.42923e-26	2.87958e-26	0.752	0.485	Prolif. Basal
TNC	0.381636	2.72761e-26	3.22891e-26	0.603	0.251	Prolif. Basal
UBA2	0.295456	3.02369e-26	3.57456e-26	0.703	0.455	Prolif. Basal
TRA2B	0.296047	3.10666e-26	3.6677e-26	0.819	0.605	Prolif. Basal
HMGCS1	0.375945	3.14144e-26	3.70377e-26	0.659	0.415	Prolif. Basal
BTBD6	0.277173	3.45958e-26	4.07338e-26	0.656	0.388	Prolif. Basal
RFC1	0.321883	3.61644e-26	4.25235e-26	0.708	0.492	Prolif. Basal
ECI1	0.269278	4.73034e-26	5.55466e-26	0.98	0.882	Prolif. Basal
MTFP1	0.269569	5.55189e-26	6.51065e-26	0.437	0.193	Prolif. Basal
ANXA8L1	0.251156	6.18473e-26	7.24308e-26	0.478	0.182	Prolif. Basal
LGALS1	0.752205	6.31976e-26	7.39133e-26	0.644	0.323	Prolif. Basal
IPO9	0.260091	7.70448e-26	8.99884e-26	0.516	0.25	Prolif. Basal
GOT2	0.277454	8.27798e-26	9.6558e-26	0.662	0.384	Prolif. Basal
ACYP1	0.275781	8.342e-26	9.71754e-26	0.545	0.25	Prolif. Basal
G3BP1	0.289559	1.0962e-25	1.27526e-25	0.866	0.674	Prolif. Basal
TPRKB	0.261293	1.12539e-25	1.30749e-25	0.764	0.532	Prolif. Basal
IFI16	0.294585	1.23166e-25	1.42906e-25	0.918	0.77	Prolif. Basal
TUSC1	0.320378	1.25618e-25	1.45558e-25	0.615	0.358	Prolif. Basal
ARPC1B	0.300128	1.62797e-25	1.88389e-25	0.948	0.864	Prolif. Basal
UQCC2	0.256887	2.12917e-25	2.46062e-25	0.953	0.878	Prolif. Basal
ATIC	0.276591	2.36321e-25	2.7275e-25	0.583	0.338	Prolif. Basal
HSP90B1	0.321935	3.00526e-25	3.46396e-25	0.959	0.907	Prolif. Basal
KMT5A	0.267642	3.24721e-25	3.73791e-25	0.668	0.396	Prolif. Basal
CLDN1	0.31459	3.61e-25	4.15008e-25	0.805	0.511	Prolif. Basal
EPHB6	0.251017	3.83906e-25	4.40763e-25	0.429	0.176	Prolif. Basal
PMAIP1	0.284276	6.98695e-25	8.01122e-25	0.595	0.289	Prolif. Basal
NDUFV1	0.258575	8.831e-25	1.01124e-24	0.95	0.858	Prolif. Basal
ILF3	0.280402	1.04309e-24	1.19288e-24	0.796	0.573	Prolif. Basal
NSG1	0.260203	1.10332e-24	1.26011e-24	0.545	0.266	Prolif. Basal
SMC6	0.279736	1.21006e-24	1.38023e-24	0.598	0.339	Prolif. Basal
PTBP1	0.279346	1.23468e-24	1.40647e-24	0.805	0.574	Prolif. Basal
DKK3	0.261871	1.3367e-24	1.52071e-24	0.376	0.104	Prolif. Basal
SRRM1	0.274019	1.49183e-24	1.69499e-24	0.959	0.909	Prolif. Basal
PITHD1	0.257742	1.58955e-24	1.80369e-24	0.598	0.335	Prolif. Basal
DGCR6L	0.292065	1.62497e-24	1.8415e-24	0.773	0.562	Prolif. Basal
HIF1A	0.289468	1.78099e-24	2.0157e-24	0.749	0.453	Prolif. Basal
DDT	0.26531	2.01741e-24	2.28032e-24	0.985	0.951	Prolif. Basal
ITGAV	0.298892	2.40255e-24	2.71216e-24	0.758	0.476	Prolif. Basal
GSS	0.27435	3.09528e-24	3.48966e-24	0.653	0.408	Prolif. Basal
SF3A3	0.258785	3.18286e-24	3.58378e-24	0.621	0.365	Prolif. Basal
HINT2	0.288643	3.36765e-24	3.78699e-24	0.843	0.689	Prolif. Basal
KDELC2	0.263791	3.43211e-24	3.85453e-24	0.51	0.203	Prolif. Basal
ICMT	0.294363	3.81379e-24	4.27769e-24	0.606	0.353	Prolif. Basal
PLTP	0.310942	4.47885e-24	5.01723e-24	0.545	0.26	Prolif. Basal
TRMT112	0.286791	5.4604e-24	6.10896e-24	0.904	0.756	Prolif. Basal
TENM2	0.304625	6.32239e-24	7.0643e-24	0.437	0.14	Prolif. Basal
TUSC3	0.275914	7.34714e-24	8.19885e-24	0.761	0.513	Prolif. Basal
CCDC88A	0.284832	9.43918e-24	1.052e-23	0.522	0.263	Prolif. Basal
IL20RB	0.299438	9.8496e-24	1.09635e-23	0.726	0.406	Prolif. Basal
RSRC1	0.264764	9.88233e-24	1.09859e-23	0.627	0.372	Prolif. Basal
CKMT1B	0.275853	1.15231e-23	1.27937e-23	0.525	0.269	Prolif. Basal
PDHA1	0.270742	1.24918e-23	1.38517e-23	0.831	0.602	Prolif. Basal
NDUFAF8	0.274175	1.40675e-23	1.55792e-23	0.895	0.736	Prolif. Basal
GJB3	0.290999	1.52007e-23	1.68129e-23	0.688	0.419	Prolif. Basal
MTCH2	0.254855	1.60052e-23	1.76804e-23	0.875	0.644	Prolif. Basal
RCN2	0.257521	1.87666e-23	2.07047e-23	0.895	0.771	Prolif. Basal
CALM2	0.29233	1.99188e-23	2.19482e-23	1	0.998	Prolif. Basal
BRIX1	0.258976	2.002e-23	2.2032e-23	0.65	0.407	Prolif. Basal
FADS2	0.265614	2.46557e-23	2.70997e-23	0.452	0.189	Prolif. Basal
TMX1	0.258342	3.29597e-23	3.61813e-23	0.676	0.431	Prolif. Basal
ROCK2	0.287696	5.09089e-23	5.5815e-23	0.589	0.336	Prolif. Basal
MRTO4	0.273665	5.15928e-23	5.64941e-23	0.653	0.408	Prolif. Basal
PFDN2	0.269224	5.81446e-23	6.35888e-23	0.945	0.866	Prolif. Basal
GCSH	0.277333	5.84987e-23	6.38963e-23	0.717	0.529	Prolif. Basal
RBP1	0.279951	5.95813e-23	6.49978e-23	0.784	0.516	Prolif. Basal
CD44	0.264732	6.75849e-23	7.36372e-23	0.956	0.794	Prolif. Basal
ITGA3	0.284683	6.81107e-23	7.41179e-23	0.685	0.37	Prolif. Basal
PMF1	0.254154	1.43305e-22	1.55751e-22	0.819	0.605	Prolif. Basal
DAZAP1	0.265854	1.99641e-22	2.16711e-22	0.761	0.525	Prolif. Basal
NT5DC1	0.268595	3.36098e-22	3.64383e-22	0.685	0.478	Prolif. Basal
REV1	0.266596	5.72984e-22	6.20438e-22	0.694	0.453	Prolif. Basal
HSPB11	0.282693	5.83998e-22	6.31583e-22	0.863	0.698	Prolif. Basal
EIF2S1	0.256517	6.61243e-22	7.1424e-22	0.644	0.397	Prolif. Basal
SMCHD1	0.257554	9.35974e-22	1.00975e-21	0.641	0.388	Prolif. Basal
MAZ	0.279666	9.49293e-22	1.02285e-21	0.79	0.581	Prolif. Basal
CTCF	0.270297	9.70255e-22	1.04416e-21	0.665	0.43	Prolif. Basal
HNRNPUL1	0.269126	1.06502e-21	1.14474e-21	0.726	0.508	Prolif. Basal
CKAP4	0.272779	1.14521e-21	1.22942e-21	0.668	0.413	Prolif. Basal
RBBP4	0.282262	1.16006e-21	1.24384e-21	0.755	0.569	Prolif. Basal
COL18A1	0.250696	1.87433e-21	2.00723e-21	0.434	0.183	Prolif. Basal
CRIP2	0.282309	2.2968e-21	2.45665e-21	0.644	0.378	Prolif. Basal
FAT1	0.27723	3.85795e-21	4.12142e-21	0.636	0.361	Prolif. Basal
HAS3	0.288614	3.88717e-21	4.14758e-21	0.501	0.233	Prolif. Basal
HSPA9	0.2611	4.14357e-21	4.41577e-21	0.892	0.751	Prolif. Basal
PITPNB	0.261677	6.85131e-21	7.29182e-21	0.653	0.406	Prolif. Basal
ZNF511	0.265792	6.85897e-21	7.29182e-21	0.711	0.516	Prolif. Basal
CCL20	0.528924	7.64814e-21	8.12094e-21	0.449	0.2	Prolif. Basal
MYL6B	0.258141	8.4143e-21	8.92364e-21	0.764	0.57	Prolif. Basal
DHX15	0.263381	9.40895e-21	9.96643e-21	0.644	0.414	Prolif. Basal
SUN2	0.264435	9.67092e-21	1.02316e-20	0.382	0.184	Prolif. Basal
BCL11A	0.282888	1.34578e-20	1.42208e-20	0.633	0.395	Prolif. Basal
CD99	0.255041	1.66792e-20	1.76036e-20	0.88	0.689	Prolif. Basal
NFIC	0.262841	2.11406e-20	2.22854e-20	0.878	0.719	Prolif. Basal
CYB5B	0.257692	2.2865e-20	2.40742e-20	0.708	0.472	Prolif. Basal
MCUR1	0.255577	2.49466e-20	2.62343e-20	0.717	0.484	Prolif. Basal
GAMT	0.293174	3.4854e-20	3.66093e-20	0.697	0.475	Prolif. Basal
DNAJC21	0.255146	3.60744e-20	3.78457e-20	0.793	0.593	Prolif. Basal
CCDC85B	0.280265	3.91429e-20	4.10158e-20	0.758	0.55	Prolif. Basal
JAG1	0.285784	4.27459e-20	4.47377e-20	0.694	0.442	Prolif. Basal
MAP4	0.250968	4.69848e-20	4.91154e-20	0.714	0.454	Prolif. Basal
ZFP36L2	0.305977	5.29883e-20	5.5325e-20	0.802	0.553	Prolif. Basal
TINAGL1	0.262945	5.73617e-20	5.982e-20	0.516	0.205	Prolif. Basal
GLRX5	0.266975	5.84363e-20	6.08682e-20	0.869	0.751	Prolif. Basal
CRNDE	0.253268	6.88698e-20	7.16508e-20	0.86	0.716	Prolif. Basal
ANO1	0.345643	7.39741e-20	7.68699e-20	0.417	0.233	Prolif. Basal
SPATS2L	0.274563	9.65627e-20	1.00224e-19	0.904	0.773	Prolif. Basal
DCTN3	0.269161	2.04363e-19	2.1186e-19	0.907	0.834	Prolif. Basal
TPM4	0.26749	2.42914e-19	2.51528e-19	0.822	0.614	Prolif. Basal
CRTAP	0.256793	2.79891e-19	2.89474e-19	0.612	0.391	Prolif. Basal
SYNCRIP	0.268322	3.20702e-19	3.31291e-19	0.845	0.71	Prolif. Basal
NDUFAF2	0.261427	3.34044e-19	3.44667e-19	0.621	0.409	Prolif. Basal
RDX	0.259755	6.32486e-19	6.51833e-19	0.825	0.625	Prolif. Basal
MMP28	0.288503	9.35534e-19	9.63018e-19	0.583	0.326	Prolif. Basal
TRIOBP	0.262298	2.3369e-18	2.40273e-18	0.679	0.495	Prolif. Basal
EMB	0.25053	3.58256e-18	3.67915e-18	0.516	0.287	Prolif. Basal
LDHA	0.267693	4.01418e-18	4.11759e-18	0.985	0.903	Prolif. Basal
ODC1	0.261017	2.29856e-17	2.35502e-17	0.732	0.535	Prolif. Basal
UFD1	0.260165	2.49305e-17	2.5513e-17	0.837	0.7	Prolif. Basal
INSIG1	0.264421	3.06654e-17	3.13453e-17	0.633	0.399	Prolif. Basal
IGFBP2	0.339397	5.52874e-17	5.64473e-17	0.997	0.982	Prolif. Basal
DSC3	0.252609	6.26679e-17	6.39082e-17	0.609	0.374	Prolif. Basal
SRM	0.259305	9.57959e-17	9.75782e-17	0.662	0.469	Prolif. Basal
SQLE	0.267667	1.34665e-16	1.37011e-16	0.799	0.605	Prolif. Basal
MT1X	0.399158	2.4886e-16	2.52902e-16	0.898	0.78	Prolif. Basal
CCL2	0.521105	2.82683e-16	2.86941e-16	0.114	0.016	Prolif. Basal
HIST1H1C	0.344655	4.13284e-16	4.19024e-16	0.548	0.411	Prolif. Basal
RHOD	0.250306	1.01346e-15	1.02635e-15	0.673	0.452	Prolif. Basal
PIK3R1	0.251539	1.29879e-14	1.31379e-14	0.65	0.441	Prolif. Basal
CCL26	0.499303	6.44504e-14	6.51195e-14	0.449	0.32	Prolif. Basal
SERPINF1	0.300282	6.83421e-14	6.89719e-14	0.845	0.742	Prolif. Basal
UBALD2	0.27878	7.20014e-14	7.25813e-14	0.685	0.545	Prolif. Basal
LOXL4	0.336944	9.29323e-13	9.35732e-13	0.571	0.33	Prolif. Basal
CACNB4	0.258243	1.02317e-11	1.02904e-11	0.461	0.263	Prolif. Basal
DSP	0.250766	2.73355e-11	2.74609e-11	0.977	0.961	Prolif. Basal
KRT16	0.358434	1.31998e-07	1.32452e-07	0.321	0.169	Prolif. Basal
FABP5	0.352972	3.43847e-07	3.44633e-07	0.907	0.88	Prolif. Basal
ID3	0.36044	2.58812e-06	2.59108e-06	0.644	0.534	Prolif. Basal
LY6D	0.321368	0.00373217	0.00373217	0.367	0.303	Prolif. Basal
KRT15	2.44935	0	0	0.987	0.625	Diff. Basal 1
CYP26A1	1.84076	0	0	0.89	0.33	Diff. Basal 1
IGFBP6	1.49026	0	0	0.678	0.151	Diff. Basal 1
LOXL4	1.47458	0	0	0.751	0.224	Diff. Basal 1
BCAM	1.37222	0	0	0.976	0.357	Diff. Basal 1
DST	1.30024	0	0	0.961	0.47	Diff. Basal 1
CAV1	1.15366	0	0	0.875	0.343	Diff. Basal 1
WNT4	1.13731	0	0	0.903	0.305	Diff. Basal 1
S100A2	1.08514	0	0	1	0.882	Diff. Basal 1
TNFRSF12A	1.06668	0	0	0.882	0.329	Diff. Basal 1
KRT17	1.05201	0	0	0.999	0.601	Diff. Basal 1
TPM2	0.980149	0	0	0.808	0.249	Diff. Basal 1
SERPINF1	0.974561	0	0	0.962	0.686	Diff. Basal 1
KRT5	0.966158	0	0	1	0.621	Diff. Basal 1
FHL2	0.948364	0	0	0.841	0.272	Diff. Basal 1
DLK2	0.929211	0	0	0.688	0.076	Diff. Basal 1
COL17A1	0.914734	0	0	0.892	0.312	Diff. Basal 1
SFN	0.858641	0	0	0.992	0.785	Diff. Basal 1
LAMB3	0.818295	0	0	0.945	0.489	Diff. Basal 1
IFITM3	0.804446	0	0	0.981	0.802	Diff. Basal 1
WNT10A	0.790618	0	0	0.687	0.082	Diff. Basal 1
TXNDC17	0.783001	0	0	0.999	0.949	Diff. Basal 1
ATP1B3	0.779608	0	0	0.996	0.867	Diff. Basal 1
TP63	0.736777	0	0	0.736	0.217	Diff. Basal 1
ITGB4	0.680032	0	0	0.943	0.627	Diff. Basal 1
JAG2	0.679555	0	0	0.717	0.204	Diff. Basal 1
PDLIM1	0.607322	0	0	0.997	0.942	Diff. Basal 1
GPX4	0.561399	0	0	1	0.998	Diff. Basal 1
PKM	0.55333	0	0	0.999	0.978	Diff. Basal 1
RACK1	0.38336	0	0	1	1	Diff. Basal 1
BTF3	0.371564	0	0	1	1	Diff. Basal 1
EEF1A1	0.310843	0	0	1	1	Diff. Basal 1
HNRNPA1	0.443755	0	0	1	0.987	Diff. Basal 1
PLP2	0.647331	0	0	0.993	0.827	Diff. Basal 1
NPM1	0.442378	3.99701e-303	3.20903e-302	1	0.993	Diff. Basal 1
IL18	0.712387	7.12544e-301	5.5618e-300	0.829	0.538	Diff. Basal 1
C1QTNF12	0.622635	1.67783e-296	1.27425e-295	0.559	0.104	Diff. Basal 1
LTBP4	0.655287	1.85114e-292	1.36887e-291	0.822	0.436	Diff. Basal 1
ARPC2	0.421585	1.5678e-269	1.12962e-268	1	0.993	Diff. Basal 1
FLNA	0.651158	1.1571e-267	8.12866e-267	0.719	0.204	Diff. Basal 1
IGFBP2	0.885852	2.7363e-259	1.87537e-258	1	0.977	Diff. Basal 1
PDPN	0.546338	8.24992e-259	5.51959e-258	0.542	0.084	Diff. Basal 1
ZFP36L2	0.713821	3.18402e-258	2.08072e-257	0.829	0.489	Diff. Basal 1
GSTO1	0.536206	5.60524e-254	3.57971e-253	0.974	0.816	Diff. Basal 1
POSTN	1.64382	4.00864e-250	2.50317e-249	0.44	0.205	Diff. Basal 1
TIMP1	0.80195	1.00711e-249	6.15212e-249	0.989	0.828	Diff. Basal 1
HSPB1	0.480054	1.57245e-249	9.40125e-249	1	0.98	Diff. Basal 1
COL7A1	0.525886	4.57067e-247	2.67575e-246	0.562	0.116	Diff. Basal 1
TSC22D1	0.632107	4.46485e-245	2.56045e-244	0.953	0.845	Diff. Basal 1
S100A10	0.642843	5.91334e-236	3.3233e-235	0.998	0.843	Diff. Basal 1
LDHB	0.446738	7.38498e-235	4.06898e-234	0.997	0.959	Diff. Basal 1
ELN	0.380038	5.5883e-232	3.01983e-231	0.345	0.032	Diff. Basal 1
IFI27L2	0.493135	1.81237e-223	9.60899e-223	0.918	0.669	Diff. Basal 1
DHRS3	0.49193	6.80385e-221	3.54052e-220	0.909	0.728	Diff. Basal 1
SNHG8	0.480019	9.03114e-221	4.61409e-220	0.968	0.862	Diff. Basal 1
MYL12B	0.315047	1.11774e-215	5.60865e-215	1	1	Diff. Basal 1
APP	0.506523	3.00967e-215	1.48371e-214	0.97	0.84	Diff. Basal 1
DAPL1	0.620629	4.81942e-215	2.33492e-214	0.867	0.595	Diff. Basal 1
TNC	0.618556	2.61743e-212	1.24661e-211	0.617	0.168	Diff. Basal 1
NGFR	0.394516	5.19443e-205	2.43273e-204	0.389	0.06	Diff. Basal 1
LGALS1	0.884751	2.19829e-203	1.01265e-202	0.696	0.236	Diff. Basal 1
SEMA5A	0.499701	1.45684e-201	6.60275e-201	0.589	0.215	Diff. Basal 1
SH3BGRL3	0.494708	8.28919e-201	3.69724e-200	0.988	0.909	Diff. Basal 1
SNHG7	0.521672	1.3705e-200	6.01736e-200	0.867	0.702	Diff. Basal 1
ANKH	0.438654	8.84213e-199	3.82252e-198	0.465	0.114	Diff. Basal 1
G0S2	0.589754	7.04545e-197	2.99966e-196	0.548	0.117	Diff. Basal 1
SLC25A6	0.318028	9.79963e-197	4.11e-196	1	0.985	Diff. Basal 1
FOXQ1	0.578937	8.72212e-192	3.60429e-191	0.663	0.323	Diff. Basal 1
PPIA	0.325981	3.60938e-191	1.46991e-190	1	0.995	Diff. Basal 1
LTB4R	0.450801	1.2089e-189	4.85286e-189	0.557	0.175	Diff. Basal 1
CTSH	0.492401	5.92723e-189	2.34585e-188	0.914	0.731	Diff. Basal 1
HOPX	0.418933	3.70089e-188	1.44437e-187	0.441	0.102	Diff. Basal 1
TAX1BP3	0.495261	1.37875e-185	5.30726e-185	0.85	0.608	Diff. Basal 1
PRNP	0.507885	1.68948e-184	6.41545e-184	0.713	0.365	Diff. Basal 1
ALDH3A1	0.772402	6.05043e-183	2.26689e-182	0.845	0.668	Diff. Basal 1
RBBP8	0.538848	4.06775e-182	1.504e-181	0.641	0.307	Diff. Basal 1
TSLP	0.448929	5.63489e-182	2.05637e-181	0.398	0.095	Diff. Basal 1
GJB2	0.694984	1.02868e-181	3.7059e-181	0.681	0.326	Diff. Basal 1
C16orf74	0.486859	1.44801e-181	5.15052e-181	0.696	0.313	Diff. Basal 1
ZFAS1	0.313189	7.04341e-181	2.474e-180	0.999	0.971	Diff. Basal 1
FGFBP1	0.678931	3.34253e-178	1.15957e-177	0.936	0.628	Diff. Basal 1
PHLDA3	0.489893	1.74338e-177	5.97425e-177	0.85	0.546	Diff. Basal 1
MMP13	0.482595	2.11712e-177	7.16761e-177	0.304	0.03	Diff. Basal 1
CEBPD	0.399265	3.01735e-176	1.00938e-175	0.996	0.919	Diff. Basal 1
GAPDH	0.392626	2.25926e-175	7.46886e-175	1	1	Diff. Basal 1
ABCC3	0.459066	3.97861e-174	1.29999e-173	0.526	0.186	Diff. Basal 1
EFEMP1	0.495238	6.52293e-174	2.10683e-173	0.581	0.223	Diff. Basal 1
TENM2	0.454559	3.37884e-172	1.07893e-171	0.419	0.079	Diff. Basal 1
EEF1B2	0.284688	9.08622e-172	2.86879e-171	1	0.997	Diff. Basal 1
TIMP3	0.473528	3.01974e-171	9.42831e-171	0.481	0.141	Diff. Basal 1
CLSTN1	0.480467	1.01354e-170	3.12971e-170	0.835	0.608	Diff. Basal 1
TP53AIP1	0.435905	4.32132e-168	1.31988e-167	0.44	0.105	Diff. Basal 1
CD44	0.49413	3.05939e-167	9.24396e-167	0.943	0.762	Diff. Basal 1
PEBP1	0.371337	1.47896e-166	4.42115e-166	0.99	0.918	Diff. Basal 1
UQCRC1	0.385712	2.92383e-163	8.64838e-163	0.987	0.91	Diff. Basal 1
LGALS7B	0.356204	1.86645e-161	5.46324e-161	0.928	0.522	Diff. Basal 1
LMO2	0.416413	5.74278e-159	1.66363e-158	0.546	0.254	Diff. Basal 1
S100A14	0.424161	4.97546e-156	1.42664e-155	0.999	0.934	Diff. Basal 1
PLD3	0.452535	9.93865e-156	2.82097e-155	0.826	0.623	Diff. Basal 1
MARVELD1	0.316625	1.40151e-153	3.93823e-153	0.343	0.064	Diff. Basal 1
ALDH3A2	0.473554	3.99352e-153	1.11107e-152	0.816	0.625	Diff. Basal 1
PIK3R1	0.46897	1.34275e-152	3.69913e-152	0.675	0.387	Diff. Basal 1
CCDC3	0.374804	1.60405e-151	4.37611e-151	0.369	0.073	Diff. Basal 1
CD81	0.34097	3.60772e-151	9.74779e-151	1	0.99	Diff. Basal 1
UQCRH	0.275456	8.18644e-151	2.19085e-150	1	0.997	Diff. Basal 1
ACTG1	0.343051	2.80195e-149	7.4278e-149	1	0.992	Diff. Basal 1
AJUBA	0.32502	3.16669e-148	8.31626e-148	0.356	0.077	Diff. Basal 1
IL20RB	0.47677	8.97406e-147	2.33492e-146	0.663	0.353	Diff. Basal 1
PDGFA	0.379036	9.3809e-146	2.41838e-145	0.436	0.138	Diff. Basal 1
CKB	0.341142	9.76291e-145	2.49398e-144	0.952	0.755	Diff. Basal 1
TYMP	0.47996	4.83287e-144	1.22346e-143	0.887	0.684	Diff. Basal 1
SLC25A3	0.272536	1.56436e-142	3.92488e-142	1	0.997	Diff. Basal 1
TNS4	0.425019	1.73191e-142	4.30679e-142	0.429	0.122	Diff. Basal 1
RNF165	0.307061	6.74447e-142	1.66245e-141	0.344	0.073	Diff. Basal 1
CCL26	1.3871	8.19061e-142	2.00136e-141	0.459	0.288	Diff. Basal 1
TINAGL1	0.436317	1.31552e-141	3.18674e-141	0.483	0.145	Diff. Basal 1
CD109	0.466336	4.64227e-141	1.11494e-140	0.596	0.264	Diff. Basal 1
CAVIN1	0.409825	8.13051e-141	1.93616e-140	0.522	0.173	Diff. Basal 1
LINC01315	0.381772	2.14625e-140	5.06804e-140	0.485	0.206	Diff. Basal 1
HSP90AB1	0.2927	2.27139e-140	5.31884e-140	0.999	0.999	Diff. Basal 1
EIF3E	0.261993	2.1084e-139	4.89637e-139	0.991	0.958	Diff. Basal 1
FST	0.339908	3.78216e-138	8.71137e-138	0.445	0.089	Diff. Basal 1
ACKR3	0.516421	4.15044e-138	9.48191e-138	0.629	0.331	Diff. Basal 1
HCFC1R1	0.469726	4.75988e-138	1.07865e-137	0.644	0.378	Diff. Basal 1
LFNG	0.355346	5.43619e-138	1.22206e-137	0.431	0.131	Diff. Basal 1
EEF2	0.25679	5.27023e-137	1.17535e-136	1	0.99	Diff. Basal 1
DKK3	0.319627	1.25925e-135	2.78621e-135	0.34	0.054	Diff. Basal 1
TGFB1	0.385977	8.42148e-134	1.84878e-133	0.532	0.24	Diff. Basal 1
NAP1L1	0.306005	3.182e-133	6.93132e-133	0.989	0.94	Diff. Basal 1
ITGB1	0.409057	3.25875e-133	7.04391e-133	0.968	0.89	Diff. Basal 1
FAM213A	0.416967	1.59051e-132	3.4117e-132	0.829	0.652	Diff. Basal 1
CAV2	0.454361	5.1628e-132	1.09905e-131	0.911	0.758	Diff. Basal 1
EMP3	0.448496	6.3094e-131	1.33304e-130	0.526	0.211	Diff. Basal 1
VSNL1	0.392045	6.39217e-131	1.34045e-130	0.507	0.174	Diff. Basal 1
CH25H	0.751796	1.05487e-130	2.19568e-130	0.479	0.201	Diff. Basal 1
COL18A1	0.358021	2.5201e-130	5.20698e-130	0.416	0.132	Diff. Basal 1
RHOD	0.424372	1.06232e-129	2.17891e-129	0.686	0.399	Diff. Basal 1
SULT1E1	0.311275	2.61331e-129	5.3213e-129	0.268	0.057	Diff. Basal 1
ATP5MC3	0.292037	4.88373e-128	9.87287e-128	1	0.996	Diff. Basal 1
EFNB1	0.354768	1.80184e-127	3.61655e-127	0.501	0.185	Diff. Basal 1
FERMT1	0.383715	3.21094e-127	6.39911e-127	0.57	0.251	Diff. Basal 1
PTPN14	0.36778	4.57818e-127	9.05965e-127	0.475	0.187	Diff. Basal 1
TNS1	0.257535	2.80023e-126	5.50255e-126	0.257	0.042	Diff. Basal 1
NOP53	0.274791	1.25329e-125	2.44566e-125	0.994	0.967	Diff. Basal 1
PTPRZ1	0.416478	1.33223e-123	2.58176e-123	0.772	0.608	Diff. Basal 1
IGFBP3	0.469612	6.9337e-122	1.3345e-121	0.893	0.61	Diff. Basal 1
EPB41L4A-AS1	0.346864	3.09335e-121	5.91314e-121	0.815	0.661	Diff. Basal 1
FBLN1	0.455321	4.96162e-121	9.42037e-121	0.571	0.259	Diff. Basal 1
USP31	0.360554	3.41292e-120	6.43645e-120	0.472	0.203	Diff. Basal 1
TNS3	0.273713	3.21822e-119	6.0288e-119	0.299	0.07	Diff. Basal 1
KRT14	0.701155	3.77723e-119	7.02915e-119	0.627	0.273	Diff. Basal 1
C6orf48	0.367465	4.395e-119	8.12497e-119	0.822	0.654	Diff. Basal 1
POLR1D	0.292705	1.36687e-118	2.5104e-118	0.975	0.902	Diff. Basal 1
RAB34	0.393549	1.50978e-118	2.75487e-118	0.737	0.513	Diff. Basal 1
BMP7	0.34574	7.50057e-118	1.35978e-117	0.495	0.222	Diff. Basal 1
CRLF1	0.322265	8.13968e-118	1.46619e-117	0.301	0.066	Diff. Basal 1
KRT23	0.619518	2.67766e-117	4.7925e-117	0.713	0.476	Diff. Basal 1
C12orf57	0.326691	6.99385e-117	1.24384e-116	0.988	0.941	Diff. Basal 1
LAMA3	0.355266	1.24363e-116	2.19786e-116	0.589	0.257	Diff. Basal 1
LDHA	0.466216	1.43196e-116	2.51489e-116	0.985	0.885	Diff. Basal 1
ENO1	0.389787	1.20286e-115	2.0994e-115	0.997	0.959	Diff. Basal 1
ITGA3	0.410116	1.60564e-115	2.78509e-115	0.615	0.32	Diff. Basal 1
EVA1C	0.38649	1.97947e-115	3.41246e-115	0.603	0.379	Diff. Basal 1
VDAC2	0.285528	4.02126e-115	6.89009e-115	0.998	0.969	Diff. Basal 1
COL4A6	0.291518	5.5076e-115	9.37961e-115	0.319	0.083	Diff. Basal 1
TUBB6	0.426779	6.25226e-115	1.05836e-114	0.593	0.23	Diff. Basal 1
CALD1	0.386489	1.08132e-114	1.81946e-114	0.603	0.267	Diff. Basal 1
CAVIN3	0.410292	1.91457e-114	3.20234e-114	0.566	0.254	Diff. Basal 1
PHLDA1	0.405004	1.76806e-112	2.93979e-112	0.446	0.144	Diff. Basal 1
C9orf3	0.337838	1.22562e-110	2.02588e-110	0.898	0.706	Diff. Basal 1
RBP1	0.339406	2.02784e-110	3.3323e-110	0.73	0.472	Diff. Basal 1
CIRBP	0.275981	1.39637e-109	2.28128e-109	0.994	0.949	Diff. Basal 1
CLDN1	0.414929	1.47794e-108	2.40058e-108	0.73	0.467	Diff. Basal 1
PLTP	0.355032	3.02948e-108	4.89243e-108	0.497	0.21	Diff. Basal 1
SHC1	0.363061	7.51521e-108	1.20673e-107	0.56	0.291	Diff. Basal 1
CEBPB	0.351393	2.53326e-107	4.04458e-107	0.938	0.841	Diff. Basal 1
CCND1	0.346339	4.71562e-107	7.48637e-107	0.878	0.595	Diff. Basal 1
CIDEA	0.279444	1.72644e-106	2.72545e-106	0.262	0.049	Diff. Basal 1
RRAS	0.401532	1.43335e-105	2.25012e-105	0.767	0.564	Diff. Basal 1
TGFBI	0.30677	8.50406e-105	1.32758e-104	0.407	0.123	Diff. Basal 1
AHNAK	0.321277	4.08111e-104	6.33587e-104	0.994	0.939	Diff. Basal 1
COPZ2	0.34454	1.4588e-103	2.25232e-103	0.507	0.235	Diff. Basal 1
CDH3	0.408782	1.61209e-103	2.4754e-103	0.698	0.443	Diff. Basal 1
HSPG2	0.382421	1.80877e-103	2.76231e-103	0.591	0.32	Diff. Basal 1
NDFIP2	0.378665	6.63108e-103	1.00721e-102	0.787	0.605	Diff. Basal 1
PYCARD	0.272262	1.18522e-102	1.79058e-102	0.932	0.787	Diff. Basal 1
SELENOW	0.251943	9.28277e-102	1.3949e-101	0.999	0.994	Diff. Basal 1
CEMIP	0.268331	1.02549e-101	1.53278e-101	0.228	0.038	Diff. Basal 1
PTMS	0.262711	1.115e-101	1.65775e-101	0.995	0.912	Diff. Basal 1
ETS2	0.387849	1.35026e-101	1.99696e-101	0.682	0.46	Diff. Basal 1
PPP1R12B	0.403089	2.1907e-101	3.22297e-101	0.537	0.279	Diff. Basal 1
PTPRE	0.361605	1.02346e-100	1.49787e-100	0.476	0.206	Diff. Basal 1
GPC1	0.373713	2.52228e-100	3.67234e-100	0.733	0.48	Diff. Basal 1
IMPDH2	0.310084	1.71134e-98	2.47879e-98	0.869	0.749	Diff. Basal 1
AC245041.2	0.273175	1.92646e-97	2.77608e-97	0.339	0.103	Diff. Basal 1
CHCHD10	0.288317	6.84687e-96	9.81617e-96	0.994	0.926	Diff. Basal 1
PRMT1	0.28203	5.2086e-95	7.42953e-95	0.931	0.835	Diff. Basal 1
AVPI1	0.328443	8.68959e-95	1.23322e-94	0.486	0.243	Diff. Basal 1
ANXA8	0.293661	4.80191e-94	6.78058e-94	0.444	0.179	Diff. Basal 1
CCND2	0.346815	1.18602e-93	1.66635e-93	0.358	0.109	Diff. Basal 1
CBR1	0.387306	2.58065e-93	3.60778e-93	0.948	0.839	Diff. Basal 1
CXCL14	0.324227	1.54055e-89	2.14304e-89	0.308	0.078	Diff. Basal 1
SYNPO	0.315918	6.83472e-89	9.46087e-89	0.385	0.155	Diff. Basal 1
GAMT	0.351302	3.06798e-88	4.22599e-88	0.662	0.435	Diff. Basal 1
MT1E	0.330608	6.41953e-87	8.79946e-87	0.894	0.757	Diff. Basal 1
ARPC1B	0.320755	2.68477e-84	3.66224e-84	0.947	0.845	Diff. Basal 1
TSC22D3	0.322672	1.30879e-83	1.77666e-83	0.573	0.367	Diff. Basal 1
SPATS2L	0.331389	3.85564e-83	5.20881e-83	0.871	0.753	Diff. Basal 1
RHBDD2	0.390385	1.37054e-82	1.84268e-82	0.618	0.445	Diff. Basal 1
SH3BP1	0.279893	3.17884e-81	4.25359e-81	0.397	0.174	Diff. Basal 1
STARD5	0.262543	4.31493e-81	5.74642e-81	0.356	0.143	Diff. Basal 1
ITGAV	0.345732	1.15364e-80	1.52911e-80	0.655	0.443	Diff. Basal 1
SNAI2	0.251687	1.21971e-80	1.6091e-80	0.331	0.1	Diff. Basal 1
BLCAP	0.325516	1.76894e-80	2.32277e-80	0.699	0.514	Diff. Basal 1
TSPAN4	0.2744	1.16447e-79	1.52194e-79	0.326	0.119	Diff. Basal 1
ISYNA1	0.316275	1.59097e-79	2.06973e-79	0.579	0.343	Diff. Basal 1
CCDC85B	0.310969	3.01186e-79	3.90015e-79	0.697	0.521	Diff. Basal 1
FXYD5	0.267268	6.89647e-79	8.88949e-79	0.413	0.184	Diff. Basal 1
MYOF	0.322688	8.98612e-79	1.15301e-78	0.856	0.689	Diff. Basal 1
IGFBP4	0.283651	1.82547e-78	2.33162e-78	0.511	0.295	Diff. Basal 1
DDIT4	0.287309	6.0361e-77	7.67487e-77	0.959	0.837	Diff. Basal 1
FKBP5	0.305565	5.34914e-76	6.77075e-76	0.537	0.315	Diff. Basal 1
ACTN1	0.321402	1.02039e-75	1.28578e-75	0.6	0.339	Diff. Basal 1
LGALS3BP	0.262951	1.13421e-74	1.42283e-74	0.932	0.833	Diff. Basal 1
KRT6A	0.264544	1.21347e-74	1.51549e-74	0.834	0.528	Diff. Basal 1
TNFRSF21	0.328639	1.4948e-74	1.85857e-74	0.615	0.454	Diff. Basal 1
FSCN1	0.265959	1.66889e-74	2.06589e-74	0.398	0.153	Diff. Basal 1
NFIB	0.327499	3.76724e-74	4.64296e-74	0.614	0.441	Diff. Basal 1
IMPA2	0.362363	4.32378e-74	5.3056e-74	0.686	0.532	Diff. Basal 1
PGAM1	0.295556	5.10911e-73	6.24199e-73	0.937	0.83	Diff. Basal 1
FBXO2	0.284828	1.0669e-72	1.29784e-72	0.494	0.268	Diff. Basal 1
BEX3	0.277066	4.38977e-72	5.31693e-72	0.807	0.664	Diff. Basal 1
EFEMP2	0.2572	5.43484e-72	6.55447e-72	0.358	0.155	Diff. Basal 1
MMP10	0.463075	4.62677e-71	5.55608e-71	0.194	0.034	Diff. Basal 1
SOX15	0.281631	1.96064e-70	2.34442e-70	0.463	0.245	Diff. Basal 1
RASSF6	0.297467	7.74929e-70	9.22691e-70	0.572	0.351	Diff. Basal 1
BCL7C	0.26892	3.69986e-69	4.38676e-69	0.826	0.715	Diff. Basal 1
APOE	0.313267	9.5657e-69	1.1294e-68	0.291	0.076	Diff. Basal 1
SNCA	0.328695	3.3488e-67	3.93729e-67	0.535	0.3	Diff. Basal 1
MYC	0.303262	4.50182e-67	5.27088e-67	0.459	0.241	Diff. Basal 1
HOMER3	0.264243	2.29465e-66	2.6755e-66	0.51	0.274	Diff. Basal 1
NBL1	0.287867	7.44224e-65	8.64161e-65	0.755	0.582	Diff. Basal 1
FAT1	0.298443	7.62391e-65	8.81613e-65	0.523	0.332	Diff. Basal 1
CCNB1IP1	0.261535	8.17869e-65	9.41891e-65	0.601	0.44	Diff. Basal 1
NUAK1	0.25583	1.6651e-63	1.90977e-63	0.382	0.184	Diff. Basal 1
RAB4A	0.282125	2.07869e-63	2.37444e-63	0.777	0.671	Diff. Basal 1
TGFBR2	0.272598	2.47938e-63	2.82067e-63	0.461	0.255	Diff. Basal 1
CRTAP	0.271287	5.1308e-63	5.81352e-63	0.548	0.36	Diff. Basal 1
TRMT112	0.269308	7.58517e-63	8.55997e-63	0.851	0.737	Diff. Basal 1
CTDSPL	0.290376	1.14244e-62	1.2841e-62	0.696	0.529	Diff. Basal 1
SLC5A3	0.411151	1.40799e-61	1.57627e-61	0.519	0.358	Diff. Basal 1
CNN2	0.285516	5.53471e-61	6.17164e-61	0.712	0.562	Diff. Basal 1
CD99	0.259925	1.19586e-60	1.3282e-60	0.819	0.664	Diff. Basal 1
SERTAD4-AS1	0.311232	1.76152e-60	1.94877e-60	0.537	0.318	Diff. Basal 1
NOB1	0.265013	2.5169e-60	2.77353e-60	0.564	0.416	Diff. Basal 1
SERPINB5	0.277328	5.78297e-60	6.34771e-60	0.705	0.488	Diff. Basal 1
PLEKHA1	0.303256	4.89992e-59	5.3575e-59	0.641	0.476	Diff. Basal 1
KLF13	0.315078	5.16133e-59	5.62145e-59	0.674	0.5	Diff. Basal 1
ARHGAP24	0.254321	1.44954e-56	1.57267e-56	0.498	0.326	Diff. Basal 1
METAP2	0.269017	2.08255e-56	2.25076e-56	0.811	0.704	Diff. Basal 1
CALML3	0.290527	4.25146e-56	4.57724e-56	0.277	0.119	Diff. Basal 1
MFGE8	0.254333	5.8473e-56	6.27134e-56	0.458	0.259	Diff. Basal 1
NFKBIA	0.318044	7.13086e-56	7.6189e-56	0.858	0.749	Diff. Basal 1
CA9	0.450359	3.0071e-53	3.20074e-53	0.244	0.096	Diff. Basal 1
ALOX15B	0.295253	2.23334e-52	2.36818e-52	0.407	0.184	Diff. Basal 1
TUBA4A	0.359929	2.44654e-52	2.5845e-52	0.743	0.594	Diff. Basal 1
DGKH	0.289611	4.94578e-52	5.20511e-52	0.707	0.573	Diff. Basal 1
PRRG4	0.270674	1.40245e-51	1.47048e-51	0.777	0.65	Diff. Basal 1
MIA	0.36757	2.35251e-50	2.45746e-50	0.486	0.301	Diff. Basal 1
CTNNB1	0.323517	6.06341e-50	6.31044e-50	0.81	0.72	Diff. Basal 1
HAS3	0.27662	9.53374e-48	9.88554e-48	0.384	0.207	Diff. Basal 1
EGR1	0.351534	1.38461e-47	1.43042e-47	0.567	0.416	Diff. Basal 1
ITGA6	0.283767	2.12432e-46	2.18657e-46	0.528	0.343	Diff. Basal 1
GCLM	0.269434	2.18763e-46	2.24352e-46	0.747	0.649	Diff. Basal 1
AHNAK2	0.258346	1.42175e-45	1.45277e-45	0.727	0.555	Diff. Basal 1
PTHLH	0.331183	9.06566e-44	9.22989e-44	0.347	0.165	Diff. Basal 1
SCPEP1	0.292398	7.00264e-43	7.10377e-43	0.768	0.683	Diff. Basal 1
S100A8	0.362939	2.06311e-37	2.08537e-37	0.438	0.29	Diff. Basal 1
SLC9A3	0.308411	4.82323e-34	4.85781e-34	0.391	0.268	Diff. Basal 1
SCD	0.266477	6.01357e-29	6.03505e-29	0.685	0.516	Diff. Basal 1
CA2	0.350525	3.66851e-21	3.66851e-21	0.279	0.158	Diff. Basal 1
LAMC2	3.30165	3.95917e-168	4.95292e-165	1	0.291	Diff. Basal 2
LAMB3	2.74093	4.86231e-159	3.04137e-156	1	0.586	Diff. Basal 2
PMEPA1	2.48589	3.21579e-138	1.34098e-135	0.988	0.247	Diff. Basal 2
LAMA3	2.6136	1.07509e-137	3.36235e-135	0.988	0.323	Diff. Basal 2
ITGB1	1.80144	1.07762e-132	2.6962e-130	1	0.906	Diff. Basal 2
FSTL3	1.73564	4.69084e-131	9.7804e-129	0.952	0.058	Diff. Basal 2
SERPINE1	2.32342	1.49404e-125	2.67007e-123	0.857	0.016	Diff. Basal 2
TPM1	2.4485	5.23561e-125	8.18719e-123	0.964	0.53	Diff. Basal 2
VIM	2.703	1.07558e-116	1.49505e-114	0.964	0.351	Diff. Basal 2
TAGLN	3.11388	2.21486e-113	2.77079e-111	0.869	0.047	Diff. Basal 2
AMIGO2	1.82543	1.74829e-111	1.98828e-109	0.857	0.04	Diff. Basal 2
FLNA	1.93039	2.04596e-109	2.13291e-107	1	0.311	Diff. Basal 2
TNFRSF12A	1.9644	4.92254e-109	4.737e-107	1	0.446	Diff. Basal 2
UPP1	2.00301	7.54997e-108	6.74643e-106	0.929	0.195	Diff. Basal 2
SERPINE2	1.95756	3.16716e-107	2.64141e-105	0.881	0.086	Diff. Basal 2
TGFBI	1.91817	1.48826e-104	1.16364e-102	0.917	0.178	Diff. Basal 2
ACTN1	1.69231	1.68311e-104	1.23857e-102	0.964	0.39	Diff. Basal 2
ACTB	1.57094	5.7024e-104	3.96317e-102	1	0.998	Diff. Basal 2
ANXA5	1.23455	9.11664e-104	6.00259e-102	1	0.877	Diff. Basal 2
SPHK1	1.43426	2.37302e-102	1.48433e-100	0.893	0.105	Diff. Basal 2
OCIAD2	1.39187	7.26266e-101	4.32647e-99	0.988	0.872	Diff. Basal 2
ITGA6	1.73052	1.61819e-100	9.20163e-99	0.988	0.377	Diff. Basal 2
TINAGL1	1.67529	6.77298e-100	3.68391e-98	0.964	0.211	Diff. Basal 2
THBS1	2.22943	1.45993e-97	7.60988e-96	0.893	0.04	Diff. Basal 2
INHBA	1.97887	3.89292e-97	1.94802e-95	0.702	0.013	Diff. Basal 2
CD151	1.07902	4.42922e-96	2.13114e-94	1	0.872	Diff. Basal 2
TNC	2.18419	6.35996e-96	2.94678e-94	0.952	0.26	Diff. Basal 2
MT2A	2.58645	2.77059e-95	1.23786e-93	0.988	0.889	Diff. Basal 2
PLAU	2.0562	8.78555e-94	3.78991e-92	0.869	0.155	Diff. Basal 2
CALD1	2.02386	1.77125e-93	7.38613e-92	0.917	0.335	Diff. Basal 2
RAB32	1.71055	7.09651e-93	2.86379e-91	0.893	0.2	Diff. Basal 2
RND3	1.6602	4.64663e-90	1.81654e-88	0.988	0.411	Diff. Basal 2
ITGA3	1.5098	1.85056e-89	7.01529e-88	0.976	0.379	Diff. Basal 2
ITGB4	1.56543	8.26945e-89	3.04267e-87	0.988	0.694	Diff. Basal 2
TMSB4X	1.36519	2.14055e-86	7.65093e-85	1	0.997	Diff. Basal 2
RTN4	1.09148	6.20233e-86	2.15531e-84	1	0.878	Diff. Basal 2
FST	2.79871	1.42848e-85	4.82979e-84	0.798	0.161	Diff. Basal 2
TPM4	1.3437	1.76982e-85	5.82642e-84	1	0.62	Diff. Basal 2
SLC7A5	1.70148	4.47391e-85	1.43509e-83	0.774	0.053	Diff. Basal 2
ITGAV	1.43595	1.12449e-84	3.51684e-83	0.988	0.484	Diff. Basal 2
GSTO1	1.32787	4.86278e-84	1.48374e-82	1	0.849	Diff. Basal 2
FERMT1	1.6392	8.50487e-84	2.53324e-82	0.905	0.315	Diff. Basal 2
HOMER3	1.35783	3.1756e-83	9.23878e-82	0.917	0.32	Diff. Basal 2
AREG	2.4646	3.62345e-82	1.03021e-80	0.893	0.137	Diff. Basal 2
COL4A2	0.991984	2.29393e-81	6.37713e-80	0.655	0.014	Diff. Basal 2
COL17A1	1.88433	2.79152e-81	7.59173e-80	0.964	0.435	Diff. Basal 2
PDLIM7	1.25371	4.24286e-80	1.12932e-78	0.917	0.2	Diff. Basal 2
SLC3A2	1.48243	4.00954e-78	1.04499e-76	0.964	0.574	Diff. Basal 2
MMP9	3.01601	5.48231e-78	1.39967e-76	0.536	0.019	Diff. Basal 2
TFPI2	2.1548	7.4707e-77	1.86917e-75	0.786	0.09	Diff. Basal 2
SH3BGRL3	1.20288	2.2053e-76	5.40947e-75	1	0.926	Diff. Basal 2
CDKN1A	1.58172	2.30083e-76	5.53527e-75	0.976	0.332	Diff. Basal 2
S100A10	1.81459	1.46692e-75	3.46249e-74	1	0.876	Diff. Basal 2
KRT17	2.12994	8.50326e-74	1.93803e-72	1	0.686	Diff. Basal 2
ADAMTS1	1.48637	8.52053e-74	1.93803e-72	0.619	0.013	Diff. Basal 2
PPP1R15A	1.36218	1.94561e-73	4.34636e-72	0.881	0.263	Diff. Basal 2
CAVIN1	1.44414	2.91338e-73	6.39409e-72	0.893	0.243	Diff. Basal 2
CDH3	1.31987	4.66445e-73	1.00607e-71	0.988	0.494	Diff. Basal 2
SEMA3C	1.22554	7.55639e-73	1.60221e-71	0.964	0.423	Diff. Basal 2
PLEC	1.20323	1.40685e-72	2.93328e-71	0.952	0.605	Diff. Basal 2
CITED4	1.48829	2.244e-72	4.60205e-71	0.869	0.397	Diff. Basal 2
MMP14	1.23275	3.74994e-71	7.56641e-70	0.94	0.318	Diff. Basal 2
MMP2	0.888771	1.16391e-70	2.31119e-69	0.607	0.011	Diff. Basal 2
CFL1	0.786132	3.27529e-70	6.40218e-69	1	0.99	Diff. Basal 2
IL32	1.58372	8.67438e-70	1.66948e-68	0.81	0.135	Diff. Basal 2
IGFBP7	2.07636	1.45184e-69	2.75189e-68	0.988	0.424	Diff. Basal 2
EMP3	1.42117	1.64129e-69	3.06457e-68	0.94	0.273	Diff. Basal 2
WNT7A	0.590598	2.68045e-69	4.93124e-68	0.5	0.002	Diff. Basal 2
SERPINB5	1.31483	3.0493e-69	5.5285e-68	0.988	0.531	Diff. Basal 2
G0S2	2.89417	9.78348e-69	1.74845e-67	0.798	0.206	Diff. Basal 2
PTHLH	1.83238	1.13068e-68	1.99222e-67	0.94	0.197	Diff. Basal 2
S100A2	1.84042	2.97225e-68	5.16429e-67	1	0.907	Diff. Basal 2
DCBLD2	1.25391	4.91984e-68	8.43112e-67	0.857	0.282	Diff. Basal 2
COL5A2	1.05709	5.3993e-68	9.12774e-67	0.595	0.015	Diff. Basal 2
FN1	3.23328	5.51274e-68	9.19524e-67	0.548	0.036	Diff. Basal 2
FLNB	1.22511	1.58127e-67	2.60286e-66	0.988	0.62	Diff. Basal 2
PPP1R14C	1.00293	5.26525e-67	8.55432e-66	0.905	0.201	Diff. Basal 2
SLC38A5	1.2904	6.10851e-67	9.79711e-66	0.857	0.111	Diff. Basal 2
PRNP	1.32335	9.81584e-67	1.55438e-65	0.94	0.436	Diff. Basal 2
ANXA2	0.821432	1.34369e-66	2.1012e-65	1	1	Diff. Basal 2
FADS3	0.999929	2.22549e-66	3.43715e-65	0.702	0.064	Diff. Basal 2
ITGB6	1.506	1.02663e-65	1.56623e-64	0.821	0.232	Diff. Basal 2
MSN	1.10805	3.0482e-65	4.59434e-64	0.929	0.238	Diff. Basal 2
MFGE8	1.11463	6.69093e-65	9.92571e-64	0.917	0.296	Diff. Basal 2
HBEGF	1.46967	6.74409e-65	9.92571e-64	0.821	0.131	Diff. Basal 2
DSC2	1.2174	1.2228e-64	1.77875e-63	0.857	0.135	Diff. Basal 2
BMP2	1.18619	2.84787e-64	4.09504e-63	0.75	0.061	Diff. Basal 2
PFN1	0.863476	3.94688e-64	5.61084e-63	1	0.982	Diff. Basal 2
PLEK2	0.976646	9.6094e-64	1.35072e-62	0.821	0.192	Diff. Basal 2
COL4A1	0.841984	8.3629e-63	1.16244e-61	0.536	0.009	Diff. Basal 2
TRAM1	1.10801	8.64534e-63	1.1885e-61	0.952	0.598	Diff. Basal 2
KLF6	1.46713	9.68647e-63	1.31323e-61	0.964	0.371	Diff. Basal 2
GADD45A	1.41751	9.76262e-63	1.31323e-61	0.964	0.48	Diff. Basal 2
PLAUR	1.53928	1.15366e-62	1.53535e-61	0.833	0.121	Diff. Basal 2
SFN	1.46405	1.35974e-62	1.79056e-61	1	0.829	Diff. Basal 2
PIEZO1	1.0109	1.17508e-61	1.53128e-60	0.833	0.18	Diff. Basal 2
EIF4EBP1	1.19418	1.64327e-61	2.11931e-60	0.869	0.306	Diff. Basal 2
ITGA2	1.19567	5.35625e-61	6.83741e-60	0.952	0.777	Diff. Basal 2
RAC2	0.778516	1.24093e-60	1.56808e-59	0.726	0.093	Diff. Basal 2
CRYAB	1.90791	2.15456e-60	2.69535e-59	0.595	0.04	Diff. Basal 2
PXDC1	0.975822	2.21826e-60	2.74757e-59	0.857	0.189	Diff. Basal 2
ABL2	1.13037	3.02209e-60	3.7065e-59	0.75	0.147	Diff. Basal 2
CYR61	1.65853	5.93951e-60	7.21391e-59	0.833	0.107	Diff. Basal 2
MYL9	1.469	8.15509e-60	9.80963e-59	0.762	0.107	Diff. Basal 2
NCF2	1.01198	2.79206e-59	3.32654e-58	0.821	0.105	Diff. Basal 2
NT5E	0.876599	7.90202e-59	9.32587e-58	0.619	0.038	Diff. Basal 2
ANKLE2	1.019	2.49388e-58	2.91574e-57	0.964	0.47	Diff. Basal 2
MYL6	0.632489	2.72587e-58	3.15747e-57	1	1	Diff. Basal 2
FLRT2	0.631861	2.77006e-58	3.17921e-57	0.512	0.005	Diff. Basal 2
ITGA5	0.752384	4.33301e-58	4.92782e-57	0.679	0.028	Diff. Basal 2
DKK1	1.38186	7.23711e-58	8.15642e-57	0.607	0.055	Diff. Basal 2
CAMK2N1	0.983434	1.17673e-57	1.31437e-56	0.679	0.024	Diff. Basal 2
CLTB	0.987525	1.29907e-57	1.43817e-56	0.988	0.917	Diff. Basal 2
FXYD5	0.957501	1.5457e-57	1.6962e-56	0.869	0.228	Diff. Basal 2
PDPN	1.28172	2.28924e-57	2.49029e-56	0.81	0.179	Diff. Basal 2
SLC38A2	1.2546	4.00412e-57	4.31824e-56	0.964	0.742	Diff. Basal 2
FRMD6	1.00841	4.34908e-57	4.65017e-56	0.857	0.256	Diff. Basal 2
PALLD	1.19277	6.37803e-57	6.76179e-56	0.893	0.406	Diff. Basal 2
AGRN	1.05384	1.54477e-56	1.62396e-55	0.952	0.423	Diff. Basal 2
AHNAK2	1.18526	2.71715e-56	2.83263e-55	0.976	0.589	Diff. Basal 2
MAP1LC3B	1.12667	1.69068e-55	1.74796e-54	0.964	0.676	Diff. Basal 2
RBP1	1.12202	1.78297e-55	1.82828e-54	0.845	0.526	Diff. Basal 2
FOLR3	0.517362	1.87462e-55	1.90663e-54	0.393	0.001	Diff. Basal 2
FAP	0.725772	1.89722e-55	1.91405e-54	0.417	0.002	Diff. Basal 2
TUBB6	1.25007	2.17384e-55	2.17558e-54	0.952	0.303	Diff. Basal 2
PHLDA1	1.33571	8.92427e-55	8.86053e-54	0.893	0.203	Diff. Basal 2
IL1A	1.12779	4.49072e-54	4.42354e-53	0.536	0.016	Diff. Basal 2
SLC39A14	0.844162	4.86591e-54	4.75567e-53	0.583	0.049	Diff. Basal 2
SNAI2	1.04671	9.69052e-54	9.39755e-53	0.774	0.144	Diff. Basal 2
GAS6	0.945069	1.18301e-53	1.13842e-52	0.821	0.245	Diff. Basal 2
ACTG1	0.878145	1.52231e-53	1.45375e-52	1	0.994	Diff. Basal 2
CDH6	1.56719	1.95168e-53	1.84966e-52	0.714	0.053	Diff. Basal 2
MAP4	0.904794	9.26953e-53	8.71894e-52	0.964	0.46	Diff. Basal 2
EVA1A	0.75364	1.53585e-52	1.43384e-51	0.667	0.086	Diff. Basal 2
ETS1	0.769199	3.61506e-52	3.34995e-51	0.738	0.132	Diff. Basal 2
KRT14	2.43533	3.94509e-52	3.62891e-51	0.929	0.345	Diff. Basal 2
GLIPR1	0.820255	6.05748e-52	5.53132e-51	0.571	0.038	Diff. Basal 2
COL7A1	1.06178	6.37356e-52	5.77777e-51	0.869	0.207	Diff. Basal 2
TMBIM1	1.17339	8.28384e-52	7.45546e-51	0.905	0.372	Diff. Basal 2
PSAP	1.04346	2.68272e-51	2.3972e-50	0.952	0.796	Diff. Basal 2
LRRC8C	0.590969	2.85985e-51	2.53736e-50	0.607	0.026	Diff. Basal 2
PTPRK	0.943863	3.84471e-51	3.38714e-50	0.881	0.365	Diff. Basal 2
IER3	1.56478	1.41951e-50	1.24182e-49	0.988	0.707	Diff. Basal 2
MYH9	1.08705	6.96308e-50	6.04918e-49	0.952	0.718	Diff. Basal 2
SQSTM1	1.02432	2.46304e-49	2.12501e-48	0.988	0.931	Diff. Basal 2
MICAL2	0.701007	3.25009e-49	2.78484e-48	0.667	0.087	Diff. Basal 2
APP	0.964791	7.68474e-49	6.53987e-48	0.976	0.868	Diff. Basal 2
CD59	0.894656	7.80689e-49	6.59893e-48	1	0.868	Diff. Basal 2
CDKN2B	1.13708	8.28796e-49	6.95855e-48	0.762	0.18	Diff. Basal 2
FBLIM1	0.88095	9.96877e-49	8.31395e-48	0.786	0.217	Diff. Basal 2
ARL4C	1.19174	2.81664e-48	2.33352e-47	0.774	0.185	Diff. Basal 2
EFEMP1	1.21434	1.30497e-47	1.07402e-46	0.762	0.298	Diff. Basal 2
DYSF	0.337257	1.43856e-47	1.17623e-46	0.357	0.003	Diff. Basal 2
ADAM9	0.967386	1.89223e-47	1.53713e-46	0.988	0.508	Diff. Basal 2
CALU	0.914216	2.90845e-47	2.3474e-46	0.929	0.429	Diff. Basal 2
PXDN	0.762276	3.31713e-47	2.66008e-46	0.619	0.056	Diff. Basal 2
SOX4	1.00708	6.96909e-47	5.55308e-46	0.964	0.84	Diff. Basal 2
CAV1	1.52955	7.34093e-47	5.81234e-46	0.964	0.456	Diff. Basal 2
F3	1.37968	1.02766e-46	8.08555e-46	0.976	0.769	Diff. Basal 2
BRI3	0.935481	4.73875e-46	3.70511e-45	0.988	0.956	Diff. Basal 2
CSF2	1.44801	6.43214e-46	4.99789e-45	0.393	0.003	Diff. Basal 2
SLC38A1	1.04721	1.62825e-45	1.25737e-44	0.821	0.524	Diff. Basal 2
MAP7D1	0.781774	1.71937e-45	1.31959e-44	0.857	0.237	Diff. Basal 2
JAG1	1.05732	1.80966e-45	1.38042e-44	0.869	0.449	Diff. Basal 2
RNASE7	0.523927	2.08203e-45	1.57856e-44	0.429	0.007	Diff. Basal 2
IL11	0.55685	3.26829e-45	2.46303e-44	0.476	0.014	Diff. Basal 2
RHOD	1.10329	3.74052e-45	2.80203e-44	0.905	0.457	Diff. Basal 2
RFLNB	0.658135	4.25498e-45	3.16844e-44	0.464	0.015	Diff. Basal 2
PTGS2	0.831928	9.33183e-45	6.90776e-44	0.512	0.031	Diff. Basal 2
COL1A1	1.02863	1.34088e-44	9.86726e-44	0.56	0.076	Diff. Basal 2
PEA15	0.866695	1.80106e-44	1.31762e-43	0.774	0.224	Diff. Basal 2
DRAP1	0.833839	2.03029e-44	1.47668e-43	0.988	0.837	Diff. Basal 2
MYL12A	0.707934	2.25611e-44	1.63144e-43	1	0.997	Diff. Basal 2
NEDD9	0.828708	4.87906e-44	3.50788e-43	0.774	0.136	Diff. Basal 2
RALA	0.921674	7.73309e-43	5.52806e-42	0.857	0.458	Diff. Basal 2
STK17A	0.915989	9.36725e-43	6.6582e-42	0.869	0.35	Diff. Basal 2
TGFB1I1	0.77533	1.0779e-42	7.61837e-42	0.714	0.108	Diff. Basal 2
LIMA1	0.790904	1.65829e-42	1.16546e-41	0.988	0.797	Diff. Basal 2
IL1RN	1.10855	1.88091e-42	1.31454e-41	0.798	0.194	Diff. Basal 2
GJA1	0.814335	2.52265e-42	1.75324e-41	0.667	0.079	Diff. Basal 2
NCS1	0.770206	2.78275e-42	1.92332e-41	0.738	0.196	Diff. Basal 2
COL12A1	0.708659	5.00656e-42	3.44133e-41	0.607	0.062	Diff. Basal 2
GNB1	0.761162	6.02479e-42	4.11859e-41	0.976	0.702	Diff. Basal 2
MARCKS	0.773728	6.6133e-42	4.49632e-41	0.976	0.839	Diff. Basal 2
ECM1	1.23445	7.0392e-42	4.76002e-41	0.607	0.065	Diff. Basal 2
ADM	1.13602	8.88596e-42	5.97652e-41	0.56	0.073	Diff. Basal 2
CCND2	1.19038	1.04288e-41	6.97672e-41	0.774	0.157	Diff. Basal 2
FSCN1	0.88553	1.1912e-41	7.92652e-41	0.81	0.2	Diff. Basal 2
SLC31A2	0.603266	4.11791e-41	2.72566e-40	0.667	0.101	Diff. Basal 2
JUN	0.91201	4.53467e-41	2.98572e-40	0.964	0.629	Diff. Basal 2
BMP1	0.747373	8.29734e-41	5.43454e-40	0.786	0.149	Diff. Basal 2
TMEM40	0.873901	1.17401e-40	7.64939e-40	0.845	0.391	Diff. Basal 2
HLA-G	1.07788	3.40674e-40	2.2082e-39	0.488	0.022	Diff. Basal 2
FEZ1	0.718186	3.87004e-40	2.49558e-39	0.607	0.09	Diff. Basal 2
TIMP3	1.01482	5.02013e-40	3.22061e-39	0.81	0.21	Diff. Basal 2
TENM2	1.16588	5.04786e-40	3.22187e-39	0.75	0.147	Diff. Basal 2
PPP1R18	0.611607	5.08421e-40	3.2286e-39	0.619	0.064	Diff. Basal 2
DRAM1	0.658517	5.23745e-40	3.30912e-39	0.643	0.112	Diff. Basal 2
FAT1	0.903771	9.34669e-40	5.85615e-39	0.845	0.369	Diff. Basal 2
IL1RL1	1.26565	9.36234e-40	5.85615e-39	0.452	0.007	Diff. Basal 2
EHD2	0.732023	1.02205e-39	6.36114e-39	0.738	0.143	Diff. Basal 2
KRT6A	1.57933	1.42329e-39	8.81451e-39	1	0.591	Diff. Basal 2
LIPG	0.633732	2.37958e-39	1.46643e-38	0.619	0.031	Diff. Basal 2
IL18	0.824869	2.46162e-39	1.50955e-38	0.917	0.599	Diff. Basal 2
TAGLN2	0.805681	2.58806e-39	1.57935e-38	1	0.943	Diff. Basal 2
GADD45B	0.882733	3.099e-39	1.88197e-38	0.607	0.171	Diff. Basal 2
TNS4	0.984858	5.57306e-39	3.36807e-38	0.798	0.183	Diff. Basal 2
AKAP12	1.09118	6.33943e-39	3.8128e-38	0.583	0.066	Diff. Basal 2
EIF1	0.531238	8.13902e-39	4.87173e-38	1	1	Diff. Basal 2
PLS3	0.763639	1.04969e-38	6.25318e-38	0.94	0.442	Diff. Basal 2
EPHB2	0.687061	1.21294e-38	7.1914e-38	0.69	0.147	Diff. Basal 2
ICAM1	0.994443	2.95769e-38	1.74532e-37	0.583	0.049	Diff. Basal 2
DAPK3	0.670921	3.33539e-38	1.95895e-37	0.655	0.12	Diff. Basal 2
ARPC1B	0.829281	6.09585e-38	3.56351e-37	0.988	0.867	Diff. Basal 2
CDCP1	0.916522	9.75813e-38	5.67787e-37	0.869	0.357	Diff. Basal 2
ASNS	0.779928	9.80837e-38	5.68068e-37	0.571	0.105	Diff. Basal 2
KLF7	0.690263	1.38903e-37	8.0077e-37	0.607	0.108	Diff. Basal 2
LGALS1	1.9878	1.39736e-37	8.01882e-37	0.869	0.332	Diff. Basal 2
CAP1	0.823543	1.71518e-37	9.79766e-37	1	0.731	Diff. Basal 2
CST6	1.70246	1.83902e-37	1.04573e-36	0.667	0.087	Diff. Basal 2
MYO1B	0.848689	1.9169e-37	1.08508e-36	0.869	0.447	Diff. Basal 2
TMSB10	0.808432	3.90377e-37	2.19103e-36	1	0.999	Diff. Basal 2
COTL1	0.561402	3.90567e-37	2.19103e-36	0.548	0.066	Diff. Basal 2
PNP	0.64101	7.94961e-37	4.43972e-36	0.714	0.152	Diff. Basal 2
FILIP1L	0.420867	1.12987e-36	6.28208e-36	0.393	0.013	Diff. Basal 2
KIFC3	0.572084	1.19215e-36	6.59904e-36	0.524	0.044	Diff. Basal 2
CTSB	0.803816	2.03333e-36	1.12057e-35	0.976	0.869	Diff. Basal 2
DKK3	0.971061	2.46301e-36	1.35141e-35	0.619	0.111	Diff. Basal 2
DUSP14	0.872168	9.11721e-36	4.98062e-35	0.786	0.374	Diff. Basal 2
PIM1	0.723877	1.1931e-35	6.48944e-35	0.512	0.063	Diff. Basal 2
GLS	0.860802	1.30372e-35	7.06038e-35	0.786	0.239	Diff. Basal 2
EFNB2	0.677298	1.36915e-35	7.38281e-35	0.631	0.12	Diff. Basal 2
AXL	0.7382	1.61125e-35	8.65098e-35	0.667	0.102	Diff. Basal 2
CAMSAP2	0.72348	2.96044e-35	1.5827e-34	0.75	0.247	Diff. Basal 2
CTSZ	0.739211	3.21638e-35	1.71221e-34	0.869	0.405	Diff. Basal 2
CYTOR	0.797896	3.28736e-35	1.74258e-34	0.786	0.237	Diff. Basal 2
HMGA2	0.680409	3.52902e-35	1.86279e-34	0.619	0.164	Diff. Basal 2
FNDC3B	0.764428	3.89902e-35	2.04944e-34	0.833	0.275	Diff. Basal 2
TGFB2	0.760475	4.16236e-35	2.17871e-34	0.667	0.106	Diff. Basal 2
VEGFC	0.525523	1.48947e-34	7.76384e-34	0.536	0.076	Diff. Basal 2
PSAT1	0.735423	1.94968e-34	1.0097e-33	0.607	0.124	Diff. Basal 2
TUBB	0.976031	1.95321e-34	1.0097e-33	0.976	0.828	Diff. Basal 2
CREB5	0.386232	2.51667e-34	1.29562e-33	0.381	0.01	Diff. Basal 2
SPTBN1	0.917177	2.67907e-34	1.37357e-33	0.952	0.684	Diff. Basal 2
HMGB3	0.747689	2.87411e-34	1.46756e-33	0.881	0.623	Diff. Basal 2
SLC20A1	0.919754	4.03396e-34	2.05142e-33	0.738	0.285	Diff. Basal 2
BCAR3	0.606883	4.95888e-34	2.51156e-33	0.631	0.102	Diff. Basal 2
SIRPA	0.593236	5.37712e-34	2.71241e-33	0.655	0.102	Diff. Basal 2
PTGFRN	0.724954	5.68342e-34	2.8554e-33	0.786	0.287	Diff. Basal 2
MMP10	1.74721	5.81641e-34	2.91053e-33	0.536	0.064	Diff. Basal 2
ZFP36L1	0.628518	6.78977e-34	3.38407e-33	0.976	0.938	Diff. Basal 2
SLC22A3	0.366113	9.51575e-34	4.71234e-33	0.345	0.007	Diff. Basal 2
MICALL1	0.634023	9.53016e-34	4.71234e-33	0.667	0.14	Diff. Basal 2
LPCAT2	0.614465	1.18486e-33	5.83568e-33	0.726	0.155	Diff. Basal 2
NEXN	0.405506	2.38628e-33	1.17068e-32	0.417	0.014	Diff. Basal 2
AMTN	1.83878	2.52778e-33	1.23526e-32	0.369	0.022	Diff. Basal 2
SH2D5	0.269083	2.54669e-33	1.23965e-32	0.25	0.001	Diff. Basal 2
TRIB3	0.684521	2.62514e-33	1.27289e-32	0.405	0.027	Diff. Basal 2
FHL2	0.955427	4.46237e-33	2.15538e-32	0.869	0.393	Diff. Basal 2
CDH13	0.659775	6.24627e-33	3.00542e-32	0.583	0.065	Diff. Basal 2
CAVIN3	0.940825	7.94825e-33	3.80968e-32	0.833	0.317	Diff. Basal 2
PAK2	0.753362	8.64801e-33	4.12926e-32	0.905	0.597	Diff. Basal 2
TGFBR1	0.660632	1.06953e-32	5.0874e-32	0.762	0.218	Diff. Basal 2
CSGALNACT2	0.455177	1.76024e-32	8.34111e-32	0.512	0.053	Diff. Basal 2
SSR3	0.791614	2.45414e-32	1.15854e-31	0.929	0.719	Diff. Basal 2
CDC42EP3	0.759774	2.50059e-32	1.17603e-31	0.726	0.207	Diff. Basal 2
SPATS2L	0.800408	3.38058e-32	1.58393e-31	0.94	0.777	Diff. Basal 2
PPP1R14B	0.668887	4.14703e-32	1.9358e-31	0.988	0.954	Diff. Basal 2
GARS	0.942382	4.43464e-32	2.06235e-31	0.75	0.363	Diff. Basal 2
WDR1	0.746929	4.79094e-32	2.2198e-31	0.917	0.566	Diff. Basal 2
CDV3	0.721297	6.66728e-32	3.07777e-31	0.94	0.576	Diff. Basal 2
PXN	0.630244	6.70886e-32	3.08558e-31	0.75	0.204	Diff. Basal 2
MAP4K4	0.669841	7.50197e-32	3.43772e-31	0.786	0.317	Diff. Basal 2
GUK1	0.61685	8.73551e-32	3.98837e-31	1	0.99	Diff. Basal 2
CAV2	0.8002	8.96328e-32	4.07748e-31	1	0.79	Diff. Basal 2
GNA15	0.660772	9.2414e-32	4.18876e-31	0.881	0.395	Diff. Basal 2
PDGFB	0.519758	1.38637e-31	6.26119e-31	0.333	0.012	Diff. Basal 2
RTTN	0.4797	1.6175e-31	7.27875e-31	0.536	0.093	Diff. Basal 2
TUBA4A	1.0881	1.77086e-31	7.94029e-31	0.917	0.624	Diff. Basal 2
MTHFD2	0.845333	7.24605e-31	3.23743e-30	0.631	0.177	Diff. Basal 2
BPGM	0.723012	7.73724e-31	3.44459e-30	0.726	0.251	Diff. Basal 2
DSG3	0.88421	7.86846e-31	3.49058e-30	0.81	0.211	Diff. Basal 2
RRAGC	0.673591	7.89709e-31	3.49091e-30	0.655	0.233	Diff. Basal 2
SERINC2	0.719895	7.9694e-31	3.51046e-30	0.988	0.844	Diff. Basal 2
VEGFA	0.990709	9.84312e-31	4.32061e-30	0.798	0.411	Diff. Basal 2
PLOD3	0.527499	1.34698e-30	5.89187e-30	0.607	0.086	Diff. Basal 2
PVR	0.561737	1.47354e-30	6.423e-30	0.619	0.072	Diff. Basal 2
ANGPTL4	0.890562	1.81885e-30	7.90063e-30	0.429	0.035	Diff. Basal 2
FGF5	0.295845	1.8579e-30	8.04232e-30	0.238	0.001	Diff. Basal 2
HLA-E	0.606704	2.15289e-30	9.28711e-30	0.976	0.744	Diff. Basal 2
DLC1	0.324987	2.43171e-30	1.04538e-29	0.31	0.006	Diff. Basal 2
CLMP	0.3677	2.85438e-30	1.22289e-29	0.286	0.005	Diff. Basal 2
RHOC	0.546273	3.67498e-30	1.56908e-29	0.988	0.938	Diff. Basal 2
TES	0.735084	3.99291e-30	1.69902e-29	0.833	0.467	Diff. Basal 2
CRCT1	0.823923	5.02595e-30	2.13134e-29	0.25	0.002	Diff. Basal 2
GRN	0.742678	6.44148e-30	2.7224e-29	1	0.838	Diff. Basal 2
MSANTD3	0.567884	8.21178e-30	3.4589e-29	0.714	0.202	Diff. Basal 2
ARHGDIA	0.689425	9.654e-30	4.05274e-29	0.94	0.651	Diff. Basal 2
ZBED2	0.512073	1.08792e-29	4.55179e-29	0.464	0.027	Diff. Basal 2
PFDN2	0.644571	1.37079e-29	5.71617e-29	0.988	0.868	Diff. Basal 2
NRG1	0.632527	1.69325e-29	7.03738e-29	0.5	0.074	Diff. Basal 2
FSTL1	0.634919	4.34393e-29	1.79942e-28	0.56	0.075	Diff. Basal 2
SEMA7A	0.399953	6.71937e-29	2.77424e-28	0.357	0.012	Diff. Basal 2
PMAIP1	0.754028	7.30878e-29	3.00766e-28	0.762	0.299	Diff. Basal 2
PDGFC	0.493487	8.16203e-29	3.34777e-28	0.536	0.113	Diff. Basal 2
MYL12B	0.489538	8.35469e-29	3.4156e-28	1	1	Diff. Basal 2
KRT7	1.46529	8.63443e-29	3.51846e-28	0.786	0.605	Diff. Basal 2
S100A11	0.527644	1.00005e-28	4.0619e-28	1	1	Diff. Basal 2
PLXNA1	0.657058	1.18113e-28	4.78187e-28	0.714	0.243	Diff. Basal 2
MAF	0.630717	2.17469e-28	8.77594e-28	0.583	0.111	Diff. Basal 2
BASP1	0.862237	2.47108e-28	9.93994e-28	0.881	0.375	Diff. Basal 2
VGLL3	0.329321	2.62324e-28	1.05182e-27	0.333	0.009	Diff. Basal 2
PHLDA2	1.07634	3.07737e-28	1.22997e-27	0.964	0.666	Diff. Basal 2
TNFSF9	0.678963	3.99983e-28	1.59356e-27	0.583	0.084	Diff. Basal 2
FYB1	0.678081	4.08001e-28	1.62035e-27	0.583	0.084	Diff. Basal 2
TAX1BP3	0.641947	9.62824e-28	3.81169e-27	0.952	0.659	Diff. Basal 2
ANTXR2	0.562272	1.07068e-27	4.2253e-27	0.44	0.076	Diff. Basal 2
THSD1	0.327323	1.28896e-27	5.07071e-27	0.381	0.02	Diff. Basal 2
MCRIP1	0.526764	1.34554e-27	5.27669e-27	0.798	0.335	Diff. Basal 2
EGFR	0.712021	1.62347e-27	6.34675e-27	0.845	0.559	Diff. Basal 2
TRIO	0.605281	3.52419e-27	1.37344e-26	0.643	0.19	Diff. Basal 2
KIF26B	0.270901	5.02374e-27	1.95177e-26	0.31	0.007	Diff. Basal 2
CMTM3	0.475003	5.88738e-27	2.28022e-26	0.464	0.056	Diff. Basal 2
SAMD4A	0.428115	6.12624e-27	2.36541e-26	0.5	0.049	Diff. Basal 2
PLXNA2	0.50185	8.48712e-27	3.26689e-26	0.619	0.155	Diff. Basal 2
DCBLD1	0.595309	1.25223e-26	4.79337e-26	0.595	0.157	Diff. Basal 2
TNFAIP3	0.888412	1.25294e-26	4.79337e-26	0.524	0.177	Diff. Basal 2
FERMT2	0.404337	2.14863e-26	8.19491e-26	0.429	0.042	Diff. Basal 2
IGFBP6	1.08942	2.46539e-26	9.37448e-26	0.81	0.262	Diff. Basal 2
AJUBA	0.571203	2.56265e-26	9.71476e-26	0.643	0.133	Diff. Basal 2
FGF1	0.370416	3.77803e-26	1.42789e-25	0.381	0.022	Diff. Basal 2
DSC3	0.688831	8.40958e-26	3.16879e-25	0.798	0.381	Diff. Basal 2
CDK14	0.415714	1.06762e-25	4.01079e-25	0.464	0.089	Diff. Basal 2
ARL8B	0.584976	1.15782e-25	4.33662e-25	0.833	0.412	Diff. Basal 2
MAFF	0.576934	1.24467e-25	4.64802e-25	0.714	0.173	Diff. Basal 2
ZYX	0.625907	1.30084e-25	4.84332e-25	0.69	0.276	Diff. Basal 2
PAWR	0.706825	1.98057e-25	7.35221e-25	0.917	0.629	Diff. Basal 2
TFAP2A	0.659958	2.10085e-25	7.77563e-25	0.774	0.35	Diff. Basal 2
CSPG4	0.391818	2.46313e-25	9.0896e-25	0.345	0.019	Diff. Basal 2
ANXA3	1.04694	2.52295e-25	9.28297e-25	0.833	0.449	Diff. Basal 2
ANO6	0.585896	2.77156e-25	1.01678e-24	0.75	0.266	Diff. Basal 2
LUZP1	0.657071	2.88015e-25	1.05353e-24	0.845	0.478	Diff. Basal 2
CARD10	0.376443	4.3905e-25	1.60132e-24	0.417	0.035	Diff. Basal 2
NUAK1	0.65423	4.48691e-25	1.63172e-24	0.679	0.223	Diff. Basal 2
SLC39A13	0.445147	5.63861e-25	2.04461e-24	0.571	0.112	Diff. Basal 2
EFNB1	0.666364	6.42476e-25	2.32294e-24	0.726	0.25	Diff. Basal 2
PPP1R13L	0.657455	7.83391e-25	2.82427e-24	0.821	0.36	Diff. Basal 2
LARP6	0.566447	8.70525e-25	3.12939e-24	0.726	0.363	Diff. Basal 2
STON2	0.705947	8.90499e-25	3.19202e-24	0.75	0.314	Diff. Basal 2
TSPAN2	0.462361	9.69623e-25	3.46571e-24	0.429	0.06	Diff. Basal 2
LAMC1	0.533302	1.13486e-24	4.04474e-24	0.762	0.242	Diff. Basal 2
SACS	0.425564	1.16394e-24	4.13662e-24	0.405	0.044	Diff. Basal 2
CDK6	0.660952	1.7198e-24	6.09482e-24	0.893	0.478	Diff. Basal 2
PDLIM4	0.78733	2.48991e-24	8.79908e-24	0.952	0.731	Diff. Basal 2
IGF1R	0.640283	2.52192e-24	8.88709e-24	0.762	0.336	Diff. Basal 2
GALNT2	0.566086	2.64623e-24	9.29898e-24	0.679	0.29	Diff. Basal 2
DSG2	0.650883	2.65716e-24	9.31124e-24	0.976	0.659	Diff. Basal 2
MYADM	0.717404	3.51486e-24	1.22824e-23	0.679	0.195	Diff. Basal 2
LAMP1	0.59892	3.69087e-24	1.28615e-23	0.988	0.784	Diff. Basal 2
RRAS2	0.547424	3.74757e-24	1.30228e-23	0.81	0.418	Diff. Basal 2
IFI6	0.984107	3.76339e-24	1.30415e-23	0.536	0.117	Diff. Basal 2
FAM89B	0.502323	4.57791e-24	1.58203e-23	0.881	0.537	Diff. Basal 2
MGLL	0.628527	4.73057e-24	1.63029e-23	0.774	0.306	Diff. Basal 2
AGTRAP	0.552596	4.78028e-24	1.64289e-23	0.75	0.368	Diff. Basal 2
FOXC2	0.320877	4.88716e-24	1.67502e-23	0.298	0.017	Diff. Basal 2
PHLDB2	0.701707	5.13814e-24	1.75623e-23	0.702	0.155	Diff. Basal 2
ADGRF4	0.333986	7.46692e-24	2.54526e-23	0.345	0.021	Diff. Basal 2
RAP2B	0.654694	7.65853e-24	2.60348e-23	0.762	0.303	Diff. Basal 2
CHST11	0.321008	8.0902e-24	2.74278e-23	0.369	0.034	Diff. Basal 2
PSMD2	0.651053	1.0093e-23	3.41252e-23	0.905	0.7	Diff. Basal 2
HMGA1	0.794061	1.07958e-23	3.64032e-23	0.94	0.864	Diff. Basal 2
DUSP4	0.568932	1.7127e-23	5.75965e-23	0.44	0.079	Diff. Basal 2
GSDME	0.471643	2.20794e-23	7.40518e-23	0.571	0.111	Diff. Basal 2
RGS20	0.333844	2.5744e-23	8.61115e-23	0.369	0.021	Diff. Basal 2
SBDS	0.646335	3.07052e-23	1.02432e-22	0.893	0.57	Diff. Basal 2
MAN2A1	0.544914	3.23683e-23	1.07693e-22	0.655	0.206	Diff. Basal 2
NPC1	0.559339	3.52139e-23	1.1685e-22	0.619	0.151	Diff. Basal 2
AL365203.2	0.291105	3.61533e-23	1.1965e-22	0.286	0.013	Diff. Basal 2
THSD4	0.350331	3.78123e-23	1.24811e-22	0.429	0.057	Diff. Basal 2
TPD52L2	0.537677	3.83145e-23	1.26136e-22	0.75	0.313	Diff. Basal 2
DUSP6	0.705503	4.03962e-23	1.32639e-22	0.631	0.175	Diff. Basal 2
SOWAHC	0.717619	4.34348e-23	1.42243e-22	0.726	0.255	Diff. Basal 2
NTM	0.250008	4.63962e-23	1.51545e-22	0.202	0.001	Diff. Basal 2
PDLIM1	0.546638	5.29692e-23	1.72564e-22	0.952	0.954	Diff. Basal 2
DST	0.990676	5.51021e-23	1.79046e-22	0.976	0.574	Diff. Basal 2
SMTN	0.455446	7.86228e-23	2.54811e-22	0.524	0.062	Diff. Basal 2
NRIP1	0.571326	1.31248e-22	4.24267e-22	0.714	0.256	Diff. Basal 2
SDCBP	0.6509	1.31711e-22	4.24666e-22	0.893	0.718	Diff. Basal 2
COL16A1	0.464131	1.91161e-22	6.14761e-22	0.56	0.12	Diff. Basal 2
C15orf48	1.73484	2.07516e-22	6.65647e-22	0.548	0.164	Diff. Basal 2
CD109	0.718217	2.17405e-22	6.95585e-22	0.869	0.332	Diff. Basal 2
SARS	0.617398	2.25578e-22	7.19892e-22	0.81	0.585	Diff. Basal 2
JPT1	0.64377	2.51098e-22	7.99298e-22	0.976	0.935	Diff. Basal 2
ACSL4	0.511652	2.67936e-22	8.50729e-22	0.679	0.192	Diff. Basal 2
HSPG2	0.78766	2.8129e-22	8.90872e-22	0.786	0.375	Diff. Basal 2
F2R	0.310105	2.85582e-22	9.02179e-22	0.31	0.027	Diff. Basal 2
MCOLN3	0.302722	4.29375e-22	1.35302e-21	0.321	0.027	Diff. Basal 2
IRS2	0.534377	4.85936e-22	1.5274e-21	0.607	0.186	Diff. Basal 2
LCE3D	0.426819	5.42911e-22	1.70221e-21	0.202	0.001	Diff. Basal 2
GRB10	0.436396	5.74786e-22	1.79764e-21	0.512	0.068	Diff. Basal 2
HGS	0.55464	7.27094e-22	2.26832e-21	0.714	0.287	Diff. Basal 2
CKAP4	0.63748	8.24567e-22	2.566e-21	0.81	0.421	Diff. Basal 2
POU2F2	0.372886	1.00075e-21	3.10655e-21	0.333	0.028	Diff. Basal 2
KRT75	0.321612	1.07851e-21	3.33964e-21	0.179	0.001	Diff. Basal 2
CLSTN1	0.564301	1.09718e-21	3.38906e-21	0.94	0.655	Diff. Basal 2
MRC2	0.531488	1.10244e-21	3.39692e-21	0.571	0.102	Diff. Basal 2
RAB7A	0.547934	1.12336e-21	3.45289e-21	0.94	0.721	Diff. Basal 2
STC2	0.361783	1.24828e-21	3.82744e-21	0.19	0.003	Diff. Basal 2
IRF6	0.76838	1.25144e-21	3.82776e-21	0.869	0.506	Diff. Basal 2
ATF4	0.645984	1.26214e-21	3.85106e-21	0.94	0.86	Diff. Basal 2
PDXK	0.638809	1.39501e-21	4.24612e-21	0.952	0.782	Diff. Basal 2
CDH2	0.300937	1.49868e-21	4.5506e-21	0.298	0.019	Diff. Basal 2
FBLN1	0.730821	1.52939e-21	4.6326e-21	0.786	0.323	Diff. Basal 2
FAM214B	0.374997	1.89451e-21	5.72472e-21	0.524	0.093	Diff. Basal 2
RAN	0.490774	2.23477e-21	6.73661e-21	1	0.978	Diff. Basal 2
LAMB1	0.503937	2.25031e-21	6.76717e-21	0.488	0.134	Diff. Basal 2
ARPC2	0.506734	2.31252e-21	6.93755e-21	1	0.994	Diff. Basal 2
CTGF	1.01469	2.80933e-21	8.40784e-21	0.595	0.098	Diff. Basal 2
SDC4	0.757694	2.95187e-21	8.81333e-21	0.917	0.661	Diff. Basal 2
PERP	0.434365	3.41437e-21	1.01699e-20	1	0.999	Diff. Basal 2
SMURF1	0.455851	3.58125e-21	1.06417e-20	0.667	0.214	Diff. Basal 2
FTH1	0.62549	3.97071e-21	1.1771e-20	1	1	Diff. Basal 2
C3orf52	0.500482	4.2685e-21	1.25962e-20	0.56	0.119	Diff. Basal 2
BCAR1	0.585406	4.26922e-21	1.25962e-20	0.679	0.304	Diff. Basal 2
VAV2	0.467724	5.3694e-21	1.5805e-20	0.464	0.093	Diff. Basal 2
SCG5	0.487378	5.90671e-21	1.73458e-20	0.25	0.011	Diff. Basal 2
KIF3C	0.308273	6.28333e-21	1.84085e-20	0.31	0.03	Diff. Basal 2
TNFRSF10B	0.509611	6.76383e-21	1.977e-20	0.762	0.29	Diff. Basal 2
TLN1	0.560718	7.06686e-21	2.06076e-20	0.833	0.435	Diff. Basal 2
MTHFD1L	0.416418	7.36834e-21	2.14367e-20	0.524	0.134	Diff. Basal 2
AMOTL2	0.497292	7.56155e-21	2.19478e-20	0.488	0.085	Diff. Basal 2
CTSH	0.755625	1.16993e-20	3.38793e-20	0.881	0.77	Diff. Basal 2
SPIRE1	0.507395	1.1754e-20	3.39591e-20	0.548	0.149	Diff. Basal 2
SKIL	0.591851	1.20337e-20	3.4687e-20	0.786	0.406	Diff. Basal 2
TSC22D2	0.447204	1.2712e-20	3.65579e-20	0.571	0.149	Diff. Basal 2
IRAK1	0.535655	1.2747e-20	3.65746e-20	0.643	0.225	Diff. Basal 2
STX3	0.512725	1.37512e-20	3.93654e-20	0.655	0.211	Diff. Basal 2
ATF3	0.54615	1.4751e-20	4.21314e-20	0.464	0.072	Diff. Basal 2
KDSR	0.563955	1.63119e-20	4.64834e-20	0.821	0.506	Diff. Basal 2
CRIM1	0.586056	1.69289e-20	4.81318e-20	0.607	0.218	Diff. Basal 2
IRS1	0.454386	1.70619e-20	4.84e-20	0.524	0.093	Diff. Basal 2
SMAD7	0.390842	1.91042e-20	5.40708e-20	0.464	0.072	Diff. Basal 2
CCDC50	0.538544	2.14006e-20	6.04338e-20	0.714	0.357	Diff. Basal 2
OSTM1	0.474458	2.16063e-20	6.08772e-20	0.512	0.119	Diff. Basal 2
ITGB5	0.572429	2.19436e-20	6.16886e-20	0.643	0.186	Diff. Basal 2
CDC34	0.478156	2.24128e-20	6.28664e-20	0.607	0.216	Diff. Basal 2
SMIM29	0.429384	2.46682e-20	6.90377e-20	0.5	0.129	Diff. Basal 2
CCNG2	0.450496	2.73796e-20	7.64536e-20	0.714	0.322	Diff. Basal 2
SERPINH1	0.476518	2.74402e-20	7.64536e-20	0.631	0.161	Diff. Basal 2
DUSP7	0.593705	2.97347e-20	8.26624e-20	0.655	0.185	Diff. Basal 2
TPST1	0.396648	3.19571e-20	8.86438e-20	0.548	0.12	Diff. Basal 2
LOXL2	0.274265	3.39312e-20	9.39115e-20	0.25	0.012	Diff. Basal 2
LBH	0.685104	3.88347e-20	1.07246e-19	0.667	0.196	Diff. Basal 2
MPRIP	0.526826	4.18291e-20	1.1526e-19	0.679	0.301	Diff. Basal 2
EHD1	0.471931	4.46425e-20	1.22742e-19	0.595	0.13	Diff. Basal 2
PHGDH	0.731316	4.47852e-20	1.22865e-19	0.595	0.306	Diff. Basal 2
JUP	0.678886	4.53094e-20	1.24031e-19	0.893	0.724	Diff. Basal 2
SMOX	0.412274	5.49671e-20	1.50139e-19	0.452	0.066	Diff. Basal 2
CTSA	0.541989	5.99684e-20	1.63261e-19	0.726	0.401	Diff. Basal 2
CREB3L2	0.503109	6.00319e-20	1.63261e-19	0.583	0.175	Diff. Basal 2
PLK3	0.406147	7.18337e-20	1.94933e-19	0.524	0.104	Diff. Basal 2
CD276	0.485587	7.3807e-20	1.99854e-19	0.56	0.168	Diff. Basal 2
TSPAN4	0.581332	7.54211e-20	2.03784e-19	0.619	0.159	Diff. Basal 2
PRSS23	0.451015	7.67219e-20	2.06851e-19	0.881	0.724	Diff. Basal 2
MYDGF	0.576396	1.00892e-19	2.71433e-19	0.964	0.807	Diff. Basal 2
TMEM132A	0.547971	1.05297e-19	2.82674e-19	0.655	0.355	Diff. Basal 2
NDST1	0.433883	1.24641e-19	3.33889e-19	0.44	0.093	Diff. Basal 2
FJX1	0.448783	1.25683e-19	3.3596e-19	0.476	0.08	Diff. Basal 2
PHC2	0.525705	1.52205e-19	4.05988e-19	0.69	0.313	Diff. Basal 2
CTHRC1	0.468166	1.57333e-19	4.18774e-19	0.345	0.073	Diff. Basal 2
MACF1	0.63028	1.60183e-19	4.25455e-19	0.881	0.559	Diff. Basal 2
PTP4A1	0.602854	1.62198e-19	4.29895e-19	0.81	0.39	Diff. Basal 2
CHPF	0.532509	1.68565e-19	4.45825e-19	0.738	0.277	Diff. Basal 2
CORO1C	0.512783	1.71373e-19	4.52296e-19	0.667	0.243	Diff. Basal 2
APLP2	0.474018	1.96611e-19	5.1781e-19	0.988	0.951	Diff. Basal 2
MYO10	0.628213	2.01204e-19	5.28794e-19	0.714	0.32	Diff. Basal 2
IL15	0.269349	2.04049e-19	5.35148e-19	0.298	0.027	Diff. Basal 2
P4HB	0.554296	2.22674e-19	5.82773e-19	0.976	0.896	Diff. Basal 2
CLDN1	0.73804	2.30654e-19	6.02396e-19	0.857	0.521	Diff. Basal 2
FKBP9	0.50525	2.38191e-19	6.20785e-19	0.69	0.243	Diff. Basal 2
CLIC4	0.545247	2.49787e-19	6.49655e-19	0.726	0.324	Diff. Basal 2
GJB2	0.995639	2.8589e-19	7.42008e-19	0.726	0.401	Diff. Basal 2
EEA1	0.591891	2.86815e-19	7.42868e-19	0.762	0.436	Diff. Basal 2
TYMP	0.723121	2.90287e-19	7.50308e-19	0.917	0.727	Diff. Basal 2
ITPR3	0.616609	3.03307e-19	7.82343e-19	0.69	0.306	Diff. Basal 2
AL161431.1	0.868468	4.00982e-19	1.03216e-18	0.381	0.059	Diff. Basal 2
PHLDB1	0.426202	4.45569e-19	1.14457e-18	0.452	0.072	Diff. Basal 2
ABI3BP	0.260578	4.6096e-19	1.18168e-18	0.25	0.016	Diff. Basal 2
NPC2	0.473942	5.66092e-19	1.44822e-18	0.988	0.932	Diff. Basal 2
CD70	0.293542	5.69852e-19	1.45487e-18	0.214	0.009	Diff. Basal 2
ACAA2	0.365906	6.09036e-19	1.55174e-18	0.512	0.118	Diff. Basal 2
DTD1	0.453803	6.3452e-19	1.61338e-18	0.726	0.388	Diff. Basal 2
CXCL14	1.28784	6.44502e-19	1.63544e-18	0.429	0.126	Diff. Basal 2
EMP1	0.515346	7.83656e-19	1.98452e-18	0.5	0.113	Diff. Basal 2
PFKFB4	0.303428	1.01994e-18	2.57767e-18	0.321	0.027	Diff. Basal 2
BHLHE40	0.730724	1.10231e-18	2.78021e-18	0.845	0.525	Diff. Basal 2
CAPG	0.511755	1.12084e-18	2.82088e-18	0.964	0.797	Diff. Basal 2
RGS12	0.56158	1.12294e-18	2.82088e-18	0.905	0.538	Diff. Basal 2
ARHGEF40	0.37825	1.6921e-18	4.24211e-18	0.393	0.072	Diff. Basal 2
TBC1D2	0.42733	1.82048e-18	4.55485e-18	0.548	0.166	Diff. Basal 2
RIPOR1	0.411747	2.26007e-18	5.64341e-18	0.536	0.114	Diff. Basal 2
PRSS8	0.530925	2.61569e-18	6.51839e-18	0.607	0.255	Diff. Basal 2
PORCN	0.387834	2.67006e-18	6.64065e-18	0.393	0.081	Diff. Basal 2
BNC1	0.441452	2.91893e-18	7.2452e-18	0.548	0.114	Diff. Basal 2
ODC1	0.726308	3.19844e-18	7.92326e-18	0.702	0.543	Diff. Basal 2
TPM3	0.477564	3.22488e-18	7.97297e-18	0.964	0.805	Diff. Basal 2
NDRG1	0.696675	3.61517e-18	8.92026e-18	0.726	0.277	Diff. Basal 2
ULBP2	0.31015	3.76115e-18	9.26221e-18	0.405	0.052	Diff. Basal 2
HTRA1	0.427698	3.85906e-18	9.48464e-18	0.476	0.101	Diff. Basal 2
CCDC68	0.451952	3.97222e-18	9.74363e-18	0.464	0.069	Diff. Basal 2
KRT6B	0.605056	4.58014e-18	1.12128e-17	0.333	0.041	Diff. Basal 2
B4GALT1	0.536718	4.83999e-18	1.18258e-17	0.798	0.488	Diff. Basal 2
LTBP1	0.405455	5.45989e-18	1.33145e-17	0.25	0.02	Diff. Basal 2
GTF2F2	0.483191	5.73733e-18	1.39638e-17	0.798	0.433	Diff. Basal 2
FAM3C	0.631107	6.57189e-18	1.5964e-17	0.976	0.827	Diff. Basal 2
RRAS	0.676275	6.90858e-18	1.67493e-17	0.881	0.606	Diff. Basal 2
DVL1	0.444319	7.13244e-18	1.72586e-17	0.607	0.172	Diff. Basal 2
ACOT9	0.487112	8.37215e-18	2.02192e-17	0.714	0.275	Diff. Basal 2
ESYT1	0.450684	9.34412e-18	2.25231e-17	0.643	0.195	Diff. Basal 2
MARVELD1	0.443217	9.76831e-18	2.35003e-17	0.524	0.121	Diff. Basal 2
AMOTL1	0.419429	1.11281e-17	2.67204e-17	0.571	0.125	Diff. Basal 2
RAB22A	0.529888	1.45487e-17	3.48667e-17	0.821	0.44	Diff. Basal 2
SLC35F2	0.268863	1.52479e-17	3.64726e-17	0.369	0.058	Diff. Basal 2
UBC	0.302444	1.57963e-17	3.77121e-17	1	1	Diff. Basal 2
BTG1	0.585699	1.59157e-17	3.79248e-17	0.952	0.921	Diff. Basal 2
PI4K2A	0.386688	1.63281e-17	3.88336e-17	0.488	0.118	Diff. Basal 2
EXT2	0.391679	1.72975e-17	4.1061e-17	0.56	0.162	Diff. Basal 2
MYO5A	0.418294	1.77859e-17	4.21405e-17	0.548	0.141	Diff. Basal 2
TSPAN5	0.435756	1.85968e-17	4.39783e-17	0.571	0.193	Diff. Basal 2
BSG	0.431665	1.86453e-17	4.40101e-17	0.988	0.847	Diff. Basal 2
GPNMB	0.565514	1.93991e-17	4.57029e-17	0.214	0.032	Diff. Basal 2
ADK	0.46376	2.74258e-17	6.44554e-17	0.738	0.392	Diff. Basal 2
KLHL21	0.563756	2.74618e-17	6.44554e-17	0.714	0.267	Diff. Basal 2
PHLDA3	0.559466	2.89955e-17	6.79277e-17	0.952	0.61	Diff. Basal 2
C4orf48	0.479171	3.38142e-17	7.90684e-17	0.631	0.351	Diff. Basal 2
IFRD1	0.435992	3.62007e-17	8.44907e-17	0.595	0.211	Diff. Basal 2
ASAP2	0.540743	4.18872e-17	9.75808e-17	0.702	0.298	Diff. Basal 2
TNF	0.286086	5.16217e-17	1.20035e-16	0.131	0.001	Diff. Basal 2
GRAMD1A	0.298292	5.40471e-17	1.25441e-16	0.464	0.137	Diff. Basal 2
TNIP1	0.535436	5.88111e-17	1.36246e-16	0.774	0.439	Diff. Basal 2
RAP1B	0.455557	5.98174e-17	1.38321e-16	0.929	0.816	Diff. Basal 2
CCT2	0.415637	6.24674e-17	1.44182e-16	0.929	0.742	Diff. Basal 2
P3H2	0.299481	6.62532e-17	1.52639e-16	0.298	0.028	Diff. Basal 2
PTTG1IP	0.50007	7.6514e-17	1.75954e-16	0.952	0.808	Diff. Basal 2
LACTB	0.426952	7.67504e-17	1.76174e-16	0.619	0.201	Diff. Basal 2
CD99	0.481983	7.71905e-17	1.7686e-16	0.917	0.696	Diff. Basal 2
QKI	0.485682	7.83674e-17	1.79228e-16	0.702	0.322	Diff. Basal 2
IGFL2-AS1	0.368278	8.32849e-17	1.90127e-16	0.214	0.003	Diff. Basal 2
SGCB	0.362994	8.59769e-17	1.95915e-16	0.512	0.183	Diff. Basal 2
MET	0.725714	9.72956e-17	2.21303e-16	0.786	0.391	Diff. Basal 2
CD24	0.785314	9.7771e-17	2.21701e-16	0.964	0.83	Diff. Basal 2
DLGAP4	0.430446	9.7825e-17	2.21701e-16	0.798	0.358	Diff. Basal 2
DUSP10	0.544125	9.85372e-17	2.22912e-16	0.452	0.091	Diff. Basal 2
PTPN14	0.517799	1.00053e-16	2.25931e-16	0.679	0.246	Diff. Basal 2
EIF5A	0.42032	1.0358e-16	2.33474e-16	0.964	0.861	Diff. Basal 2
SESN2	0.358048	1.16792e-16	2.62781e-16	0.429	0.11	Diff. Basal 2
INF2	0.476023	1.33704e-16	3.00295e-16	0.583	0.174	Diff. Basal 2
CLCN7	0.3927	1.34109e-16	3.00663e-16	0.536	0.146	Diff. Basal 2
KIF13A	0.410104	1.35343e-16	3.02888e-16	0.607	0.213	Diff. Basal 2
ELK3	0.509347	1.37931e-16	3.08127e-16	0.619	0.238	Diff. Basal 2
CDYL	0.450822	1.3964e-16	3.11389e-16	0.679	0.302	Diff. Basal 2
MAFG	0.469517	1.52566e-16	3.3961e-16	0.667	0.322	Diff. Basal 2
ACOT7	0.463164	1.58415e-16	3.52002e-16	0.595	0.19	Diff. Basal 2
MISP	0.478715	1.62198e-16	3.5977e-16	0.595	0.251	Diff. Basal 2
MICA	0.395585	1.66032e-16	3.67621e-16	0.56	0.184	Diff. Basal 2
SREK1IP1	0.622695	1.68384e-16	3.7217e-16	0.976	0.71	Diff. Basal 2
ARID5A	0.342747	1.71776e-16	3.78998e-16	0.357	0.074	Diff. Basal 2
DAB2	0.396871	1.7589e-16	3.87391e-16	0.345	0.042	Diff. Basal 2
MGST3	0.372966	1.77512e-16	3.90277e-16	1	0.971	Diff. Basal 2
CEP170	0.373627	1.99191e-16	4.37172e-16	0.536	0.191	Diff. Basal 2
FHOD3	0.2968	2.0909e-16	4.58094e-16	0.321	0.039	Diff. Basal 2
CSRP1	0.575622	2.42864e-16	5.31158e-16	0.631	0.336	Diff. Basal 2
FKBP1A	0.505397	3.31012e-16	7.22681e-16	0.952	0.896	Diff. Basal 2
SLC16A1	0.456665	3.39576e-16	7.40086e-16	0.524	0.132	Diff. Basal 2
SPAG9	0.535174	3.4805e-16	7.57236e-16	0.75	0.403	Diff. Basal 2
FBLN2	0.486189	3.5064e-16	7.61546e-16	0.417	0.096	Diff. Basal 2
MFHAS1	0.475067	3.69783e-16	8.01731e-16	0.595	0.153	Diff. Basal 2
TGFB1	0.481149	3.80334e-16	8.23179e-16	0.643	0.301	Diff. Basal 2
CBLB	0.404175	3.81013e-16	8.23225e-16	0.536	0.199	Diff. Basal 2
CERCAM	0.313051	4.10177e-16	8.84709e-16	0.333	0.041	Diff. Basal 2
COL27A1	0.332992	4.15339e-16	8.94302e-16	0.417	0.08	Diff. Basal 2
ADAM8	0.562998	4.48916e-16	9.64833e-16	0.464	0.113	Diff. Basal 2
SPARC	0.392908	4.49639e-16	9.64833e-16	0.25	0.032	Diff. Basal 2
YWHAZ	0.39574	4.92289e-16	1.05454e-15	1	0.973	Diff. Basal 2
NEDD4L	0.54152	5.24116e-16	1.1208e-15	0.726	0.429	Diff. Basal 2
KCNMA1	0.322238	5.50176e-16	1.17452e-15	0.286	0.039	Diff. Basal 2
CXCL8	1.4666	5.80496e-16	1.23714e-15	0.476	0.232	Diff. Basal 2
TGIF1	0.431048	7.40609e-16	1.57568e-15	0.798	0.431	Diff. Basal 2
MFAP2	0.30532	7.67365e-16	1.62984e-15	0.357	0.104	Diff. Basal 2
PDCD5	0.483043	8.60224e-16	1.82397e-15	0.869	0.807	Diff. Basal 2
GNAI2	0.49449	9.11336e-16	1.92907e-15	0.893	0.744	Diff. Basal 2
SLC2A6	0.290898	9.23704e-16	1.95195e-15	0.286	0.03	Diff. Basal 2
ERRFI1	0.43685	9.74198e-16	2.05518e-15	0.571	0.141	Diff. Basal 2
P4HA2	0.681791	1.13986e-15	2.40062e-15	0.857	0.362	Diff. Basal 2
VASP	0.498515	1.18763e-15	2.49701e-15	0.798	0.382	Diff. Basal 2
AKIRIN2	0.333722	1.20224e-15	2.5235e-15	0.524	0.171	Diff. Basal 2
NEDD4	0.311804	1.26097e-15	2.64234e-15	0.393	0.065	Diff. Basal 2
MXD1	0.571877	1.35671e-15	2.8382e-15	0.56	0.21	Diff. Basal 2
MAP2	0.395699	1.39152e-15	2.90615e-15	0.452	0.058	Diff. Basal 2
GJB3	0.554314	1.48575e-15	3.0978e-15	0.798	0.427	Diff. Basal 2
YWHAQ	0.374884	1.62154e-15	3.37528e-15	0.988	0.886	Diff. Basal 2
LATS2	0.342238	1.76639e-15	3.67069e-15	0.452	0.08	Diff. Basal 2
MCFD2	0.423817	1.82257e-15	3.78115e-15	0.726	0.373	Diff. Basal 2
CSNK1E	0.487258	2.05445e-15	4.25516e-15	0.786	0.438	Diff. Basal 2
IGF2R	0.622	2.06959e-15	4.27944e-15	0.69	0.384	Diff. Basal 2
ATP13A3	0.433636	2.11671e-15	4.36965e-15	0.69	0.318	Diff. Basal 2
HSPA5	0.697153	2.19701e-15	4.52795e-15	0.952	0.862	Diff. Basal 2
CITED2	0.712456	2.41601e-15	4.9711e-15	0.679	0.307	Diff. Basal 2
SLC25A37	0.42838	2.75547e-15	5.66026e-15	0.69	0.502	Diff. Basal 2
OPTN	0.563952	2.87866e-15	5.90361e-15	0.881	0.703	Diff. Basal 2
SHB	0.343844	3.03547e-15	6.215e-15	0.536	0.145	Diff. Basal 2
CAPN2	0.55059	3.11419e-15	6.36578e-15	0.94	0.814	Diff. Basal 2
MED15	0.432111	3.30986e-15	6.75471e-15	0.607	0.23	Diff. Basal 2
RABAC1	0.49794	3.64741e-15	7.43146e-15	0.94	0.839	Diff. Basal 2
FAM129A	0.377387	3.85723e-15	7.84617e-15	0.595	0.297	Diff. Basal 2
SNX9	0.455997	3.94122e-15	8.00401e-15	0.69	0.291	Diff. Basal 2
HIVEP2	0.371002	4.20302e-15	8.52185e-15	0.429	0.105	Diff. Basal 2
SPCS3	0.525535	4.48585e-15	9.08057e-15	0.929	0.592	Diff. Basal 2
TPST2	0.338303	4.72559e-15	9.55043e-15	0.512	0.16	Diff. Basal 2
TXNDC17	0.641377	5.64238e-15	1.13849e-14	1	0.96	Diff. Basal 2
HAS2	0.668877	6.25189e-15	1.25944e-14	0.381	0.059	Diff. Basal 2
ARPC5	0.423714	6.33468e-15	1.27407e-14	1	0.886	Diff. Basal 2
MFSD12	0.390972	6.34992e-15	1.27508e-14	0.5	0.134	Diff. Basal 2
NUPR1	0.594415	7.42654e-15	1.48888e-14	0.917	0.873	Diff. Basal 2
DIP2B	0.398603	7.61822e-15	1.52486e-14	0.595	0.215	Diff. Basal 2
ADGRG1	0.513754	7.7062e-15	1.54001e-14	0.821	0.513	Diff. Basal 2
MYO9B	0.355724	8.76419e-15	1.74864e-14	0.571	0.162	Diff. Basal 2
INPP4B	0.379375	9.72717e-15	1.93769e-14	0.512	0.171	Diff. Basal 2
FURIN	0.478294	1.03582e-14	2.0601e-14	0.607	0.198	Diff. Basal 2
PROSER2	0.375501	1.0421e-14	2.06932e-14	0.488	0.133	Diff. Basal 2
ANKRD1	0.417589	1.12214e-14	2.22472e-14	0.155	0.003	Diff. Basal 2
CTIF	0.275738	1.26204e-14	2.49813e-14	0.333	0.062	Diff. Basal 2
HAPLN3	0.274188	1.39131e-14	2.74964e-14	0.381	0.076	Diff. Basal 2
CCND1	0.561499	1.48581e-14	2.93177e-14	0.905	0.655	Diff. Basal 2
PRSS3	0.465396	1.49668e-14	2.94857e-14	0.345	0.024	Diff. Basal 2
FLRT3	0.297945	1.50064e-14	2.95173e-14	0.333	0.072	Diff. Basal 2
TGM2	0.661408	1.54132e-14	3.02698e-14	0.524	0.165	Diff. Basal 2
ATP6V1D	0.462746	1.60239e-14	3.14199e-14	0.81	0.513	Diff. Basal 2
C16orf74	0.604854	1.79097e-14	3.50627e-14	0.75	0.394	Diff. Basal 2
SSH1	0.398701	1.95934e-14	3.8299e-14	0.464	0.14	Diff. Basal 2
ZFAS1	0.252845	2.08722e-14	4.0735e-14	1	0.977	Diff. Basal 2
PPFIBP1	0.475302	2.33394e-14	4.54792e-14	0.655	0.278	Diff. Basal 2
SMS	0.45881	2.41942e-14	4.70715e-14	0.821	0.596	Diff. Basal 2
FNIP2	0.444372	2.61569e-14	5.08109e-14	0.417	0.159	Diff. Basal 2
SPRY2	0.400732	2.7238e-14	5.28291e-14	0.417	0.121	Diff. Basal 2
ITPRIP	0.294462	3.03204e-14	5.87164e-14	0.357	0.066	Diff. Basal 2
DIAPH1	0.488829	3.33483e-14	6.44802e-14	0.75	0.389	Diff. Basal 2
HSPA8	0.450858	4.31291e-14	8.3263e-14	1	0.982	Diff. Basal 2
ABI1	0.466056	4.53981e-14	8.75085e-14	0.821	0.525	Diff. Basal 2
MMP1	1.32146	4.86382e-14	9.36099e-14	0.262	0.024	Diff. Basal 2
CCDC92	0.333601	5.20334e-14	9.99905e-14	0.536	0.169	Diff. Basal 2
RAB21	0.440162	5.83628e-14	1.11981e-13	0.714	0.412	Diff. Basal 2
WSB2	0.467157	6.57167e-14	1.25898e-13	0.714	0.354	Diff. Basal 2
RAB8B	0.334057	7.09008e-14	1.35622e-13	0.405	0.083	Diff. Basal 2
CYLD	0.503179	7.13693e-14	1.3631e-13	0.726	0.417	Diff. Basal 2
IRF2BP2	0.4662	7.16126e-14	1.36566e-13	0.762	0.538	Diff. Basal 2
DBN1	0.389901	7.2797e-14	1.38614e-13	0.524	0.23	Diff. Basal 2
CHST3	0.303505	8.45578e-14	1.60763e-13	0.369	0.063	Diff. Basal 2
FAM83G	0.370591	9.92431e-14	1.88396e-13	0.417	0.09	Diff. Basal 2
CXCL2	0.618742	1.02536e-13	1.94352e-13	0.345	0.057	Diff. Basal 2
LHFPL2	0.348437	1.10695e-13	2.095e-13	0.452	0.104	Diff. Basal 2
TARS	0.520525	1.21049e-13	2.2875e-13	0.643	0.342	Diff. Basal 2
STAT2	0.426152	1.23677e-13	2.33364e-13	0.548	0.238	Diff. Basal 2
CEBPB	0.341632	1.43018e-13	2.69452e-13	0.917	0.862	Diff. Basal 2
TBC1D7	0.44223	1.45747e-13	2.7418e-13	0.583	0.297	Diff. Basal 2
MEG3	0.319438	1.70835e-13	3.20892e-13	0.119	0.003	Diff. Basal 2
TRIM47	0.464157	1.83457e-13	3.44085e-13	0.619	0.247	Diff. Basal 2
ILK	0.451116	1.86552e-13	3.49366e-13	0.81	0.483	Diff. Basal 2
CALM2	0.256958	2.03996e-13	3.81464e-13	1	0.998	Diff. Basal 2
UCK2	0.582374	2.06538e-13	3.85641e-13	0.357	0.144	Diff. Basal 2
APOE	0.948131	2.1593e-13	4.02576e-13	0.44	0.12	Diff. Basal 2
HEG1	0.401752	2.16341e-13	4.02742e-13	0.512	0.111	Diff. Basal 2
LIF	0.47501	2.20907e-13	4.10631e-13	0.238	0.038	Diff. Basal 2
UBE2H	0.410526	2.37666e-13	4.41128e-13	0.869	0.599	Diff. Basal 2
ADRB2	0.302922	2.48272e-13	4.60131e-13	0.44	0.151	Diff. Basal 2
QPCT	0.280253	2.58121e-13	4.77677e-13	0.262	0.041	Diff. Basal 2
PKM	0.469286	2.78688e-13	5.14975e-13	1	0.982	Diff. Basal 2
OSMR	0.440117	2.96404e-13	5.46904e-13	0.631	0.206	Diff. Basal 2
ANOS1	0.340889	3.44769e-13	6.35208e-13	0.345	0.093	Diff. Basal 2
KRT5	0.591329	5.62482e-13	1.0348e-12	0.964	0.702	Diff. Basal 2
SHC1	0.513303	5.71219e-13	1.04933e-12	0.679	0.347	Diff. Basal 2
CNN2	0.40375	5.76948e-13	1.0583e-12	0.893	0.592	Diff. Basal 2
AKR1B1	0.416725	5.91088e-13	1.08265e-12	0.44	0.202	Diff. Basal 2
DNAJB9	0.422826	6.52504e-13	1.19339e-12	0.571	0.241	Diff. Basal 2
TMED9	0.469416	6.575e-13	1.20078e-12	0.929	0.797	Diff. Basal 2
GOLT1B	0.358018	6.61458e-13	1.20624e-12	0.583	0.22	Diff. Basal 2
MBOAT2	0.467048	6.97102e-13	1.2694e-12	0.667	0.347	Diff. Basal 2
DPP9	0.391584	6.9832e-13	1.26976e-12	0.5	0.18	Diff. Basal 2
CD44	0.726161	7.38463e-13	1.34081e-12	1	0.8	Diff. Basal 2
MCL1	0.43329	7.43553e-13	1.34809e-12	0.857	0.616	Diff. Basal 2
DUSP5	0.31707	7.54793e-13	1.36649e-12	0.417	0.073	Diff. Basal 2
DDIT3	0.551624	7.65915e-13	1.38462e-12	0.607	0.297	Diff. Basal 2
SLC7A8	0.3723	8.12261e-13	1.46629e-12	0.393	0.113	Diff. Basal 2
PPIF	0.500884	9.53626e-13	1.719e-12	0.583	0.354	Diff. Basal 2
AGAP3	0.42721	1.02423e-12	1.84361e-12	0.607	0.246	Diff. Basal 2
WARS	0.48459	1.11565e-12	2.00529e-12	0.595	0.216	Diff. Basal 2
POMGNT1	0.370406	1.12706e-12	2.02288e-12	0.595	0.264	Diff. Basal 2
NLRP1	0.297089	1.15221e-12	2.06506e-12	0.381	0.102	Diff. Basal 2
MAP3K9	0.334073	1.16542e-12	2.08575e-12	0.44	0.127	Diff. Basal 2
CCL20	0.66927	1.17985e-12	2.10857e-12	0.5	0.209	Diff. Basal 2
HLA-A	0.430608	1.20592e-12	2.15208e-12	1	0.981	Diff. Basal 2
RANGAP1	0.352448	1.27492e-12	2.27198e-12	0.512	0.17	Diff. Basal 2
GPX8	0.292478	1.35723e-12	2.41203e-12	0.405	0.159	Diff. Basal 2
NAV2	0.331677	1.35737e-12	2.41203e-12	0.488	0.158	Diff. Basal 2
EIF4A1	0.376808	1.45587e-12	2.58339e-12	0.988	0.912	Diff. Basal 2
TPRA1	0.339862	1.7142e-12	3.03748e-12	0.476	0.147	Diff. Basal 2
RTKN2	0.371204	1.76281e-12	3.11919e-12	0.405	0.101	Diff. Basal 2
ATP6V1B2	0.389737	1.79923e-12	3.17914e-12	0.583	0.269	Diff. Basal 2
GBP1	0.336517	2.12784e-12	3.75448e-12	0.298	0.071	Diff. Basal 2
PLEKHG3	0.350521	2.33902e-12	4.12128e-12	0.524	0.168	Diff. Basal 2
USP31	0.403082	2.43032e-12	4.27614e-12	0.631	0.258	Diff. Basal 2
RAI14	0.570128	2.48056e-12	4.35839e-12	0.714	0.393	Diff. Basal 2
TPP1	0.392454	2.48761e-12	4.36465e-12	0.583	0.23	Diff. Basal 2
LRP12	0.251934	2.51769e-12	4.41125e-12	0.31	0.047	Diff. Basal 2
MSMO1	0.710333	2.65972e-12	4.65357e-12	0.81	0.592	Diff. Basal 2
SND1	0.365352	2.73033e-12	4.77046e-12	0.667	0.337	Diff. Basal 2
EIF2S2	0.408556	2.73839e-12	4.77786e-12	0.976	0.905	Diff. Basal 2
IFI27	1.14333	2.81441e-12	4.90366e-12	0.548	0.271	Diff. Basal 2
FGD6	0.416023	3.02172e-12	5.25754e-12	0.619	0.266	Diff. Basal 2
ITPR2	0.254691	3.08058e-12	5.3525e-12	0.286	0.043	Diff. Basal 2
PYGL	0.403531	3.19043e-12	5.53568e-12	0.643	0.349	Diff. Basal 2
DOCK9	0.398016	3.23883e-12	5.61187e-12	0.643	0.308	Diff. Basal 2
GPR161	0.294394	3.85885e-12	6.67694e-12	0.333	0.122	Diff. Basal 2
TNFAIP1	0.415449	3.87224e-12	6.69085e-12	0.583	0.208	Diff. Basal 2
MAP2K1	0.347892	3.89685e-12	6.72407e-12	0.512	0.173	Diff. Basal 2
TUBA1C	0.565902	3.91281e-12	6.74231e-12	0.976	0.916	Diff. Basal 2
LHFPL6	0.325947	3.9647e-12	6.82234e-12	0.417	0.076	Diff. Basal 2
TMEM63B	0.409189	4.12181e-12	7.08295e-12	0.595	0.258	Diff. Basal 2
ACKR3	0.534718	4.15605e-12	7.12395e-12	0.619	0.395	Diff. Basal 2
UBAP1	0.328868	4.15706e-12	7.12395e-12	0.5	0.166	Diff. Basal 2
DUSP3	0.402999	4.16808e-12	7.13306e-12	0.56	0.179	Diff. Basal 2
IFI44L	0.364365	4.22327e-12	7.21764e-12	0.131	0.02	Diff. Basal 2
PKP1	0.462597	4.36379e-12	7.44761e-12	0.798	0.413	Diff. Basal 2
HRAS	0.478768	4.67103e-12	7.96112e-12	0.845	0.662	Diff. Basal 2
CD63	0.365893	4.76467e-12	8.10966e-12	1	1	Diff. Basal 2
FOXC1	0.390554	5.09356e-12	8.65766e-12	0.702	0.399	Diff. Basal 2
DNAJA1	0.441984	5.1316e-12	8.7105e-12	0.917	0.749	Diff. Basal 2
YWHAG	0.402106	5.16052e-12	8.74771e-12	0.738	0.432	Diff. Basal 2
AC020916.1	0.3746	5.20344e-12	8.80853e-12	0.5	0.174	Diff. Basal 2
FZR1	0.326754	5.58442e-12	9.44068e-12	0.5	0.149	Diff. Basal 2
APBB2	0.270243	5.96578e-12	1.00718e-11	0.345	0.073	Diff. Basal 2
TUBA1A	0.320887	6.15584e-12	1.03786e-11	0.762	0.506	Diff. Basal 2
TUSC3	0.317978	6.1757e-12	1.03981e-11	0.786	0.522	Diff. Basal 2
SEL1L3	0.423526	6.45861e-12	1.08598e-11	0.571	0.308	Diff. Basal 2
FTSJ1	0.305172	6.69341e-12	1.12395e-11	0.548	0.163	Diff. Basal 2
ABRACL	0.289321	7.33065e-12	1.22931e-11	0.833	0.647	Diff. Basal 2
SMURF2	0.37851	7.96756e-12	1.33433e-11	0.548	0.262	Diff. Basal 2
DEGS1	0.348173	8.40889e-12	1.40635e-11	0.5	0.206	Diff. Basal 2
RHEB	0.348752	8.45618e-12	1.41237e-11	0.952	0.802	Diff. Basal 2
AC245041.2	0.398223	9.26816e-12	1.54593e-11	0.56	0.151	Diff. Basal 2
TP63	0.490551	9.35083e-12	1.55764e-11	0.81	0.327	Diff. Basal 2
PKP2	0.432943	9.52392e-12	1.58436e-11	0.583	0.261	Diff. Basal 2
ANXA8L1	0.338066	9.82628e-12	1.63249e-11	0.571	0.192	Diff. Basal 2
PDP1	0.322196	9.89655e-12	1.64199e-11	0.536	0.214	Diff. Basal 2
GPR87	0.360962	1.00112e-11	1.65881e-11	0.75	0.405	Diff. Basal 2
CCM2	0.36773	1.03077e-11	1.70568e-11	0.702	0.322	Diff. Basal 2
ACTN4	0.485589	1.20624e-11	1.99341e-11	0.952	0.849	Diff. Basal 2
SH3BP4	0.296133	1.28873e-11	2.12691e-11	0.524	0.174	Diff. Basal 2
ARHGAP10	0.291521	1.31373e-11	2.16532e-11	0.357	0.072	Diff. Basal 2
HDAC9	0.33198	1.35744e-11	2.23441e-11	0.333	0.062	Diff. Basal 2
GNPDA1	0.296191	1.36735e-11	2.24777e-11	0.5	0.24	Diff. Basal 2
TAF13	0.331821	1.41655e-11	2.32559e-11	0.5	0.159	Diff. Basal 2
MFSD10	0.289845	1.49312e-11	2.44809e-11	0.929	0.728	Diff. Basal 2
LOXL1	0.291192	1.70563e-11	2.79286e-11	0.405	0.121	Diff. Basal 2
FTL	0.533838	1.72179e-11	2.81563e-11	1	0.999	Diff. Basal 2
CDKN1C	0.465273	1.73507e-11	2.83365e-11	0.536	0.293	Diff. Basal 2
MGAT4B	0.492989	1.82845e-11	2.98225e-11	0.798	0.608	Diff. Basal 2
XPOT	0.326443	1.84317e-11	3.00234e-11	0.548	0.215	Diff. Basal 2
ACTR3	0.475161	1.90349e-11	3.09658e-11	0.833	0.687	Diff. Basal 2
F2RL1	0.255651	1.92382e-11	3.12558e-11	0.31	0.063	Diff. Basal 2
IL1B	0.33427	1.94618e-11	3.15781e-11	0.202	0.014	Diff. Basal 2
BMPR2	0.426602	1.97942e-11	3.20758e-11	0.69	0.412	Diff. Basal 2
SULF2	0.362159	2.13836e-11	3.46065e-11	0.429	0.18	Diff. Basal 2
S100A16	0.575905	2.22558e-11	3.59716e-11	1	0.931	Diff. Basal 2
AC004816.1	0.306577	2.35643e-11	3.80373e-11	0.274	0.079	Diff. Basal 2
EPHA2	0.507937	2.70299e-11	4.35752e-11	0.726	0.449	Diff. Basal 2
ITPK1	0.279403	2.86565e-11	4.61381e-11	0.44	0.129	Diff. Basal 2
NRBF2	0.35247	2.87586e-11	4.6243e-11	0.619	0.318	Diff. Basal 2
PDLIM5	0.465907	2.88793e-11	4.63774e-11	0.857	0.556	Diff. Basal 2
MYO1C	0.521259	3.08273e-11	4.94422e-11	0.738	0.381	Diff. Basal 2
YKT6	0.381282	3.2078e-11	5.13822e-11	0.536	0.205	Diff. Basal 2
MAPKAPK2	0.419462	3.24115e-11	5.185e-11	0.631	0.317	Diff. Basal 2
COPRS	0.334048	3.58511e-11	5.72793e-11	0.798	0.497	Diff. Basal 2
BTBD10	0.300138	3.80979e-11	6.07914e-11	0.524	0.197	Diff. Basal 2
PLEKHM2	0.373908	4.04766e-11	6.45047e-11	0.512	0.207	Diff. Basal 2
IQGAP1	0.408525	4.33497e-11	6.89954e-11	0.952	0.761	Diff. Basal 2
RHOQ	0.316386	4.48857e-11	7.13494e-11	0.524	0.272	Diff. Basal 2
SEC61A1	0.467557	4.53422e-11	7.19836e-11	0.821	0.466	Diff. Basal 2
ZBTB38	0.459555	4.64342e-11	7.36238e-11	0.667	0.454	Diff. Basal 2
HIVEP1	0.374725	4.7634e-11	7.54306e-11	0.44	0.198	Diff. Basal 2
ARPC4	0.393961	4.82867e-11	7.63675e-11	0.798	0.542	Diff. Basal 2
DYNC1H1	0.400157	5.03632e-11	7.95509e-11	0.929	0.852	Diff. Basal 2
TM2D2	0.347517	5.05848e-11	7.98003e-11	0.631	0.365	Diff. Basal 2
DDAH2	0.331545	5.33586e-11	8.407e-11	0.655	0.388	Diff. Basal 2
TMCC1	0.348478	5.35142e-11	8.42092e-11	0.476	0.182	Diff. Basal 2
VCL	0.427443	5.53487e-11	8.69865e-11	0.69	0.388	Diff. Basal 2
GRPEL2	0.254384	5.75814e-11	9.03104e-11	0.333	0.089	Diff. Basal 2
NNMT	0.414122	5.76081e-11	9.03104e-11	0.143	0.005	Diff. Basal 2
ISG15	0.935857	6.24903e-11	9.78415e-11	0.524	0.337	Diff. Basal 2
SERPINB7	0.580217	6.50482e-11	1.01719e-10	0.5	0.15	Diff. Basal 2
ARHGEF1	0.352541	6.68568e-11	1.04417e-10	0.464	0.166	Diff. Basal 2
AIDA	0.354339	6.83486e-11	1.06614e-10	0.679	0.283	Diff. Basal 2
KCTD12	0.391485	6.99574e-11	1.08987e-10	0.476	0.134	Diff. Basal 2
EDN1	0.38723	7.14335e-11	1.11148e-10	0.262	0.017	Diff. Basal 2
WTIP	0.363479	7.54986e-11	1.17328e-10	0.488	0.142	Diff. Basal 2
HYOU1	0.304425	7.74525e-11	1.20215e-10	0.548	0.172	Diff. Basal 2
SCRN1	0.318314	8.37634e-11	1.29849e-10	0.5	0.169	Diff. Basal 2
SQLE	0.488737	8.39675e-11	1.30004e-10	0.821	0.612	Diff. Basal 2
TUSC1	0.427074	8.60041e-11	1.32993e-10	0.667	0.367	Diff. Basal 2
NT5DC3	0.258854	8.77589e-11	1.35539e-10	0.345	0.076	Diff. Basal 2
YRDC	0.327602	8.99323e-11	1.38724e-10	0.512	0.227	Diff. Basal 2
SEC61G	0.411073	9.29872e-11	1.4326e-10	1	0.981	Diff. Basal 2
RECQL	0.323373	9.52014e-11	1.46491e-10	0.548	0.244	Diff. Basal 2
GPRC5A	0.617577	9.99702e-11	1.5364e-10	0.631	0.352	Diff. Basal 2
ZFP36L2	0.568745	1.00145e-10	1.5372e-10	0.821	0.562	Diff. Basal 2
REEP4	0.317063	1.01412e-10	1.55474e-10	0.571	0.24	Diff. Basal 2
C1orf74	0.337853	1.03734e-10	1.58838e-10	0.369	0.081	Diff. Basal 2
RAP1GDS1	0.306319	1.08896e-10	1.66539e-10	0.488	0.188	Diff. Basal 2
FOXD1	0.366827	1.15464e-10	1.76368e-10	0.31	0.07	Diff. Basal 2
APMAP	0.338266	1.16756e-10	1.78124e-10	0.571	0.293	Diff. Basal 2
PTK7	0.346869	1.20669e-10	1.83869e-10	0.512	0.224	Diff. Basal 2
DIXDC1	0.28731	1.27118e-10	1.93461e-10	0.357	0.106	Diff. Basal 2
MMP13	0.772586	1.38517e-10	2.10553e-10	0.321	0.088	Diff. Basal 2
MEX3D	0.325808	1.47028e-10	2.23219e-10	0.488	0.198	Diff. Basal 2
WNT7B	0.287419	1.5734e-10	2.38584e-10	0.5	0.201	Diff. Basal 2
KDM6B	0.43975	1.61351e-10	2.44371e-10	0.488	0.245	Diff. Basal 2
BCL2L1	0.365274	1.64221e-10	2.48416e-10	0.643	0.3	Diff. Basal 2
YARS	0.336807	1.74528e-10	2.63688e-10	0.56	0.242	Diff. Basal 2
VAT1	0.506159	1.75572e-10	2.64946e-10	0.631	0.232	Diff. Basal 2
AC016831.1	0.266274	2.0721e-10	3.12313e-10	0.298	0.059	Diff. Basal 2
CSRNP1	0.260845	2.07555e-10	3.12456e-10	0.321	0.066	Diff. Basal 2
HSPA13	0.281071	2.70241e-10	4.06336e-10	0.381	0.119	Diff. Basal 2
TMEM189	0.360544	2.81237e-10	4.22361e-10	0.667	0.401	Diff. Basal 2
DNAJB2	0.35944	2.99025e-10	4.48538e-10	0.512	0.25	Diff. Basal 2
NME1	0.360127	3.01484e-10	4.51685e-10	0.869	0.686	Diff. Basal 2
SRC	0.281673	3.24749e-10	4.85958e-10	0.44	0.132	Diff. Basal 2
SEPT11	0.372537	3.3718e-10	5.03958e-10	0.762	0.42	Diff. Basal 2
SLC12A4	0.275158	3.4959e-10	5.21882e-10	0.357	0.082	Diff. Basal 2
RIC8A	0.317182	3.67424e-10	5.47851e-10	0.571	0.27	Diff. Basal 2
ARF1	0.375688	3.96751e-10	5.90876e-10	0.964	0.889	Diff. Basal 2
YWHAB	0.337727	3.9812e-10	5.9221e-10	0.976	0.969	Diff. Basal 2
[truncated: 9,421 more rows]
